# Supplementary material for: Phosphorylation of Tet3 by cdk5 is critical for robust activation of BRN2 during neuronal differentiation
Source: Nucleic Acids Res. 2019 Dec 6;48(3):1225–38. doi: 10.1093/nar/gkz1144 (PMC7026633; doi:10.1093/nar/gkz1144)
Supplement: gkz1144_Supplemental_Files [file gkz1144_supplemental_files.zip]

Archive with 7 entries (7 files):
- Rao VK et al Supplemental data.pdf
- TableS1_Mass_spec.xlsx
- TableS2_NGS info.pdf
- TableS3,S4_DhMR+motifs+CG.xlsx
- TableS5,S6_DEG+GO.xlsx
- TableS7,S8_mESC lines+primers.pdf
- TableS9_primers+AB.xlsx
