# Supplementary material for: Phosphorylation of Tet3 by cdk5 is critical for robust activation of BRN2 during neuronal differentiation
Source: Nucleic Acids Res. 2019 Dec 6;48(3):1225–38. doi: 10.1093/nar/gkz1144 (PMC7026633; doi:10.1093/nar/gkz1144)
Supplement: gkz1144_Supplemental_Files [file gkz1144_supplemental_files.zip › TableS1_Mass_spec.xlsx]

## Sheet: S1.1_FlagTet3_PTMs
Table S1.1_Post-translational modifications (PTMs) on Flag-Tet3
Confidence Level	Search ID	Processing Node No	Sequence	Modifications	Unique Sequence ID	PSM Ambiguity	Protein Descriptions	# Proteins	# Protein Groups	Protein Group Accessions	Modifications	Activation Type	DeltaScore	DeltaCn	Rank	Search Engine Rank	Precursor Area	QuanResultID	q-Value	PEP	Decoy Peptides Matched	Exp Value	Homology Threshold	Identity High	Identity Middle	IonScore	Peptides Matched	# Missed Cleavages	Isolation Interference [%]	Ion Inject Time [ms]	Intensity	Charge	m/z [Da]	MH+ [Da]	Delta Mass [Da]	Delta Mass [PPM]	RT [min]	First Scan	Last Scan	MS Order	Ions Matched	Matched Ions	Total Ions	Spectrum File	Annotation
High	A	2	TEFPEAWGTDtPPATPR	T11(Phospho)	484	Unambiguous	Methylcytosine dioxygenase TET3 OS=Homo sapiens GN=TET3 PE=1 SV=3 - [TET3_HUMAN]	1	1	O43151	T11(Phospho)	HCD	1	0	1	1	46400000		0	3.08e-11		5.4e-06	17	34	27	67	511	0	2	200	621000	3	651.618	1952.84	0	-1.41	30.7	4973	4973	MS2	8/128	8	128	160413_Flag_TET3_01.raw
High	A	2	TEFPEAWGTDtPPATPR	T11(Phospho)	484	Unambiguous	Methylcytosine dioxygenase TET3 OS=Homo sapiens GN=TET3 PE=1 SV=3 - [TET3_HUMAN]	1	1	O43151	T11(Phospho)	HCD	1	0	1	1	46400000		0.008	0.473		0.13	15	34	27	23	508	0	27	200	33400	3	651.618	1952.84	0	-1.22	31.29	5065	5065	MS2	4/128	4	128	160413_Flag_TET3_01.raw
High	A	2	TEFPEAWGTDtPPATPR	T11(Phospho)	484	Unambiguous	Methylcytosine dioxygenase TET3 OS=Homo sapiens GN=TET3 PE=1 SV=3 - [TET3_HUMAN]	1	1	O43151	T11(Phospho)	HCD	1	0	1	1	192000000		0	2.41e-07		2.3e-05	16	34	27	60	505	0	0	200	2130000	2	976.924	1952.84	0	-1.18	30.64	4962	4962	MS2	14/128	14	128	160413_Flag_TET3_01.raw
High	A	2	TEFPEAWGTDtPPATPR	T11(Phospho)	484	Unambiguous	Methylcytosine dioxygenase TET3 OS=Homo sapiens GN=TET3 PE=1 SV=3 - [TET3_HUMAN]	1	1	O43151	T11(Phospho)	HCD	1	0	1	1	192000000		0.002	0.0577		0.00014	16	34	27	53	505	0	40	200	40900	2	976.924	1952.84	0	-1.12	30.14	4881	4881	MS2	12/128	12	128	160413_Flag_TET3_01.raw
High	A	2	VKVEAPSSsPAPAPSPVLQR	S9(Phospho)	568	Unambiguous	Methylcytosine dioxygenase TET3 OS=Homo sapiens GN=TET3 PE=1 SV=3 - [TET3_HUMAN]	1	1	O43151	S9(Phospho)	HCD	1	0	1	1	303000000		0	0.000507		0.16	14	32	25	21	373	1	51	200	110000	3	699.694	2097.07	0	-3.22	19.85	3204	3204	MS2	9/224	9	224	160413_Flag_TET3_01.raw
High	A	2	VKVEAPSsSPAPAPSPVLQR	S8(Phospho)	568	Unambiguous	Methylcytosine dioxygenase TET3 OS=Homo sapiens GN=TET3 PE=1 SV=3 - [TET3_HUMAN]	1	1	O43151	S8(Phospho)	HCD	1	0	1	2	303000000		0	0.00052		0.16	14	32	25	21	373	1	51	200	110000	3	699.694	2097.07	0	-3.22	19.85	3204	3204	MS2	9/224	9	224	160413_Flag_TET3_01.raw
High	A	2	VKVEAPsSSPAPAPSPVLQR	S7(Phospho)	568	Unambiguous	Methylcytosine dioxygenase TET3 OS=Homo sapiens GN=TET3 PE=1 SV=3 - [TET3_HUMAN]	1	1	O43151	S7(Phospho)	HCD	1	0	1	3	303000000		0	0.000516		0.16	14	32	25	21	373	1	51	200	110000	3	699.694	2097.07	0	-3.22	19.85	3204	3204	MS2	9/224	9	224	160413_Flag_TET3_01.raw
High	A	2	VKVEAPSSsPAPAPSPVLQR	S9(Phospho)	568	Unambiguous	Methylcytosine dioxygenase TET3 OS=Homo sapiens GN=TET3 PE=1 SV=3 - [TET3_HUMAN]	1	1	O43151	S9(Phospho)	HCD	1	0	1	1			0.007	0.357		0.33	14	32	25	17	372	1	73	200	24800	3	699.695	2097.07	0	-1.91	20.56	3320	3320	MS2	7/224	7	224	160413_Flag_TET3_01.raw
High	A	2	VKVEAPSsSPAPAPSPVLQR	S8(Phospho)	568	Unambiguous	Methylcytosine dioxygenase TET3 OS=Homo sapiens GN=TET3 PE=1 SV=3 - [TET3_HUMAN]	1	1	O43151	S8(Phospho)	HCD	1	0	1	2			0.007	0.357		0.33	14	32	25	17	372	1	73	200	24800	3	699.695	2097.07	0	-1.91	20.56	3320	3320	MS2	7/224	7	224	160413_Flag_TET3_01.raw
High	A	2	VKVEAPsSSPAPAPSPVLQR	S7(Phospho)	568	Unambiguous	Methylcytosine dioxygenase TET3 OS=Homo sapiens GN=TET3 PE=1 SV=3 - [TET3_HUMAN]	1	1	O43151	S7(Phospho)	HCD	1	0	1	3			0.007	0.357		0.33	14	32	25	17	372	1	73	200	24800	3	699.695	2097.07	0	-1.91	20.56	3320	3320	MS2	7/224	7	224	160413_Flag_TET3_01.raw
High	A	2	VKVEAPSSsPAPAPSPVLQR	S9(Phospho)	568	Unambiguous	Methylcytosine dioxygenase TET3 OS=Homo sapiens GN=TET3 PE=1 SV=3 - [TET3_HUMAN]	1	1	O43151	S9(Phospho)	HCD	1	0	1	1	303000000		0	0.000108		0.0042	15	32	25	36	372	1	1	200	827000	3	699.695	2097.07	0	-1.65	19.29	3117	3117	MS2	17/224	17	224	160413_Flag_TET3_01.raw
High	A	2	VKVEAPSsSPAPAPSPVLQR	S8(Phospho)	568	Unambiguous	Methylcytosine dioxygenase TET3 OS=Homo sapiens GN=TET3 PE=1 SV=3 - [TET3_HUMAN]	1	1	O43151	S8(Phospho)	HCD	1	0	1	2	303000000		0	0.000136		0.0042	15	32	25	36	372	1	1	200	827000	3	699.695	2097.07	0	-1.65	19.29	3117	3117	MS2	17/224	17	224	160413_Flag_TET3_01.raw
High	A	2	VKVEAPSSSPAPAPsPVLQR	S15(Phospho)	568	Unambiguous	Methylcytosine dioxygenase TET3 OS=Homo sapiens GN=TET3 PE=1 SV=3 - [TET3_HUMAN]	1	1	O43151	S15(Phospho)	HCD	1	0	1	1	303000000		0	9.51e-10		0.00016	16	32	25	51	369	1	1	200	281000	3	699.695	2097.07	0	-1.38	18.78	3040	3040	MS2	19/224	19	224	160413_Flag_TET3_01.raw
High	A	2	VKVEAPSSsPAPAPsPVLQR	S9(Phospho); S15(Phospho)	568	Unambiguous	Methylcytosine dioxygenase TET3 OS=Homo sapiens GN=TET3 PE=1 SV=3 - [TET3_HUMAN]	1	1	O43151	S9(Phospho); S15(Phospho)	HCD	1	0	1	1	21200000		0	0.000108		0.0023	15	34	27	41	564	1	3	200	148000	3	726.351	2177.04	0	-1.4	21.14	3413	3413	MS2	16/224	16	224	160413_Flag_TET3_01.raw
High	A	2	VKVEAPSsSPAPAPsPVLQR	S8(Phospho); S15(Phospho)	568	Unambiguous	Methylcytosine dioxygenase TET3 OS=Homo sapiens GN=TET3 PE=1 SV=3 - [TET3_HUMAN]	1	1	O43151	S8(Phospho); S15(Phospho)	HCD	1	0	1	2	21200000		0	9.83e-05		0.0023	15	34	27	41	564	1	3	200	148000	3	726.351	2177.04	0	-1.4	21.14	3413	3413	MS2	16/224	16	224	160413_Flag_TET3_01.raw
High	A	2	APLLHSVSRDPsPFAQSSNcYNR	S12(Phospho); C20(Carbamidomethyl)	704	Unambiguous	Methylcytosine dioxygenase TET3 OS=Homo sapiens GN=TET3 PE=1 SV=3 - [TET3_HUMAN]	1	1	O43151	S12(Phospho); C20(Carbamidomethyl)	HCD	1	0	1	1	13100000		0.003	0.125		0.059	14	35	28	28	697	1	13	200	224000	3	895.073	2683.2	0	-1.33	19.51	3151	3151	MS2	17/232	17	232	160413_Flag_TET3_01.raw
High	A	2	APLLHSVsRDPSPFAQSSNcYNR	S8(Phospho); C20(Carbamidomethyl)	704	Unambiguous	Methylcytosine dioxygenase TET3 OS=Homo sapiens GN=TET3 PE=1 SV=3 - [TET3_HUMAN]	1	1	O43151	S8(Phospho); C20(Carbamidomethyl)	HCD	1	0	1	1	20000000		0.003	0.103		0.0049	15	35	28	38	688	1	4	200	240000	3	895.073	2683.21	0	-0.99	21.14	3412	3412	MS2	18/232	18	232	160413_Flag_TET3_01.raw
High	A	2	APLLHSVsRDPSPFAQSSNcYNR	S8(Phospho); C20(Carbamidomethyl)	704	Unambiguous	Methylcytosine dioxygenase TET3 OS=Homo sapiens GN=TET3 PE=1 SV=3 - [TET3_HUMAN]	1	1	O43151	S8(Phospho); C20(Carbamidomethyl)	HCD	1	0	1	1	9490000		0	0.00317		0.1	14	35	28	25	686	1	40	200	20500	4	671.557	2683.21	0	-0.17	21.41	3456	3456	MS2	16/232	16	232	160413_Flag_TET3_01.raw
High	A	2	APLLHsVSRDPSPFAQSSNcYNR	S6(Phospho); C20(Carbamidomethyl)	704	Unambiguous	Methylcytosine dioxygenase TET3 OS=Homo sapiens GN=TET3 PE=1 SV=3 - [TET3_HUMAN]	1	1	O43151	S6(Phospho); C20(Carbamidomethyl)	HCD	1	0	1	2	9490000		0	0.000638		0.1	14	35	28	25	686	1	40	200	20500	4	671.557	2683.21	0	-0.17	21.41	3456	3456	MS2	16/232	16	232	160413_Flag_TET3_01.raw
High	A	2	ISLVFyQHKNLNQPNHGLALWEAK	Y6(Phospho)	749	Unambiguous	Methylcytosine dioxygenase TET3 OS=Homo sapiens GN=TET3 PE=1 SV=3 - [TET3_HUMAN]	1	1	O43151	Y6(Phospho)	HCD	1	0	1	1	938000		0	9.45e-06		0.015	15	33	26	32	498	1	21	200	18300	4	725.867	2900.45	0	-5.3	28.42	4597	4597	MS2	8/252	8	252	160413_Flag_TET3_01.raw
High	A	2	IsLVFYQHKNLNQPNHGLALWEAK	S2(Phospho)	749	Unambiguous	Methylcytosine dioxygenase TET3 OS=Homo sapiens GN=TET3 PE=1 SV=3 - [TET3_HUMAN]	1	1	O43151	S2(Phospho)	HCD	1	0	1	2	938000		0	0.000766		0.016	15	33	26	32	498	1	21	200	18300	4	725.867	2900.45	0	-5.3	28.42	4597	4597	MS2	8/252	8	252	160413_Flag_TET3_01.raw
High	A	2	TPLSEVSQNGGPSHLWGQYSGGPSMsPK	S26(Phospho)	754	Unambiguous	Methylcytosine dioxygenase TET3 OS=Homo sapiens GN=TET3 PE=1 SV=3 - [TET3_HUMAN]	1	1	O43151	S26(Phospho)	HCD	1	0	1	1	9440000		0.006	0.295		0.044	14	35	28	29	751	0	21	200	65800	3	989.107	2965.31	0	-3.78	29.9	4842	4842	MS2	14/296	14	296	160413_Flag_TET3_01.raw
High	A	2	TPLSEVSQNGGPSHLWGQYSGGPSmsPK	M25(Oxidation); S26(Phospho)	754	Unambiguous	Methylcytosine dioxygenase TET3 OS=Homo sapiens GN=TET3 PE=1 SV=3 - [TET3_HUMAN]	1	1	O43151	M25(Oxidation); S26(Phospho)	HCD	1	0	1	1	20400000		0	2.88e-10		0.023	15	35	28	32	773	0	12	200	81200	3	994.442	2981.31	0	-0.84	27.83	4501	4501	MS2	11/296	11	296	160413_Flag_TET3_01.raw
High	A	2	TPLSEVSQNGGPSHLWGQYSGGPsmSPK	S24(Phospho); M25(Oxidation)	754	Unambiguous	Methylcytosine dioxygenase TET3 OS=Homo sapiens GN=TET3 PE=1 SV=3 - [TET3_HUMAN]	1	1	O43151	S24(Phospho); M25(Oxidation)	HCD	1	0	1	2	20400000		0	1.2e-06		0.023	15	35	28	32	773	0	12	200	81200	3	994.442	2981.31	0	-0.84	27.83	4501	4501	MS2	11/296	11	296	160413_Flag_TET3_01.raw
High	A	2	SPsPmTALQPGSTGPLPPADDKLEELIR	S3(Phospho); M5(Oxidation)	765	Unambiguous	Methylcytosine dioxygenase TET3 OS=Homo sapiens GN=TET3 PE=1 SV=3 - [TET3_HUMAN]	1	1	O43151	S3(Phospho); M5(Oxidation)	HCD	1	0	1	1	8150000		0	6.84e-08		0.027	14	34	27	30	592	1	6	200	43300	3	1005.16	3013.45	0	-2.07	35.29	5700	5700	MS2	17/292	17	292	160413_Flag_TET3_01.raw
High	A	2	APsWPVVPPEEHSSFAPDSSAFPPATPR	S3(Phospho)	775	Unambiguous	Methylcytosine dioxygenase TET3 OS=Homo sapiens GN=TET3 PE=1 SV=3 - [TET3_HUMAN]	1	1	O43151	S3(Phospho)	HCD	1	0	1	1	29000000		0.007	0.448		0.055	14	35	28	28	734	0	1	200	63000	3	1014.13	3040.38	0	-2.86	35.28	5699	5699	MS2	11/216	11	216	160413_Flag_TET3_01.raw
High	A	2	APsWPVVPPEEHSSFAPDSSAFPPATPR	S3(Phospho)	775	Unambiguous	Methylcytosine dioxygenase TET3 OS=Homo sapiens GN=TET3 PE=1 SV=3 - [TET3_HUMAN]	1	1	O43151	S3(Phospho)	HCD	1	0	1	1	29000000		0	7.72e-10		0.00048	16	35	28	49	746	0	0	200	93300	3	1014.13	3040.38	0	-2.26	34.65	5600	5600	MS2	14/216	14	216	160413_Flag_TET3_01.raw
High	A	2	APsWPVVPPEEHSSFAPDSSAFPPATPR	S3(Phospho)	775	Unambiguous	Methylcytosine dioxygenase TET3 OS=Homo sapiens GN=TET3 PE=1 SV=3 - [TET3_HUMAN]	1	1	O43151	S3(Phospho)	HCD	1	0	1	1	29000000		0	2.12e-05		0.00092	15	35	28	46	745	0	6	200	109000	3	1014.13	3040.38	0	-2.08	34.09	5512	5512	MS2	19/216	19	216	160413_Flag_TET3_01.raw
High	A	2	TPLSEVSQNGGPSHLWGQYSGGPSMsPKR	S26(Phospho)	815	Unambiguous	Methylcytosine dioxygenase TET3 OS=Homo sapiens GN=TET3 PE=1 SV=3 - [TET3_HUMAN]	1	1	O43151	S26(Phospho)	HCD	1	0	1	1	7500000		0.003	0.103		0.0011	15	35	28	45	681	1	0	200	33400	3	1041.14	3121.41	0	-2.14	26.29	4250	4250	MS2	16/308	16	308	160413_Flag_TET3_01.raw
High	A	2	TPLSEVSQNGGPSHLWGQYSGGPSMsPKR	S26(Phospho)	815	Unambiguous	Methylcytosine dioxygenase TET3 OS=Homo sapiens GN=TET3 PE=1 SV=3 - [TET3_HUMAN]	1	1	O43151	S26(Phospho)	HCD	1	0	1	1	13900000		0.002	0.0107		0.00055	15	35	28	48	680	1	10	200	167000	4	781.109	3121.41	0	-1.97	26.43	4269	4269	MS2	17/308	17	308	160413_Flag_TET3_01.raw
High	A	2	TPLSEVSQNGGPSHLWGQYSGGPSmsPKR	M25(Oxidation); S26(Phospho)	815	Unambiguous	Methylcytosine dioxygenase TET3 OS=Homo sapiens GN=TET3 PE=1 SV=3 - [TET3_HUMAN]	1	1	O43151	M25(Oxidation); S26(Phospho)	HCD	1	0	1	1	12500000		0.002	0.0154		0.12	14	35	28	25	736	1	0	200	0	3	1046.48	3137.41	0	-0.82	24.42	3947	3947	MS2	12/308	12	308	160413_Flag_TET3_01.raw
High	A	2	TPLSEVSQNGGPSHLWGQYSGGPsmSPKR	S24(Phospho); M25(Oxidation)	815	Unambiguous	Methylcytosine dioxygenase TET3 OS=Homo sapiens GN=TET3 PE=1 SV=3 - [TET3_HUMAN]	1	1	O43151	S24(Phospho); M25(Oxidation)	HCD	1	0	1	2	12500000		0.002	0.0233		0.12	14	35	28	25	736	1	0	200	0	3	1046.48	3137.41	0	-0.82	24.42	3947	3947	MS2	12/308	12	308	160413_Flag_TET3_01.raw
High	A	2	MGKTPLSEVSQNGGPSHLWGQYSGGPSmsPK	M28(Oxidation); S29(Phospho)	867	Unambiguous	Methylcytosine dioxygenase TET3 OS=Homo sapiens GN=TET3 PE=1 SV=3 - [TET3_HUMAN]	1	1	O43151	M28(Oxidation); S29(Phospho)	HCD	1	0	1	1	1580000		0	3.7e-06		0.024	15	36	29	32	798	1	83	200	24400	4	825.121	3297.46	0	-2.44	25.79	4168	4168	MS2	11/352	11	352	160413_Flag_TET3_01.raw
High	A	2	MGKTPLSEVSQNGGPSHLWGQYSGGPsmSPK	S27(Phospho); M28(Oxidation)	867	Unambiguous	Methylcytosine dioxygenase TET3 OS=Homo sapiens GN=TET3 PE=1 SV=3 - [TET3_HUMAN]	1	1	O43151	S27(Phospho); M28(Oxidation)	HCD	1	0	1	2	1580000		0	3.7e-06		0.024	15	36	29	32	798	1	83	200	24400	4	825.121	3297.46	0	-2.44	25.79	4168	4168	MS2	11/352	11	352	160413_Flag_TET3_01.raw
High	A	2	mGKTPLSEVSQNGGPSHLWGQYSGGPSmsPK	M1(Oxidation); M28(Oxidation); S29(Phospho)	867	Unambiguous	Methylcytosine dioxygenase TET3 OS=Homo sapiens GN=TET3 PE=1 SV=3 - [TET3_HUMAN]	1	1	O43151	M1(Oxidation); M28(Oxidation); S29(Phospho)	HCD	1	0	1	1	3820000		0	0.0033		0.17	14	35	28	23	729	1	5	200	21400	4	829.12	3313.46	0	-2.44	24.69	3990	3990	MS2	13/352	13	352	160413_Flag_TET3_01.raw
High	A	2	mGKTPLSEVSQNGGPSHLWGQYSGGPsmSPK	M1(Oxidation); S27(Phospho); M28(Oxidation)	867	Unambiguous	Methylcytosine dioxygenase TET3 OS=Homo sapiens GN=TET3 PE=1 SV=3 - [TET3_HUMAN]	1	1	O43151	M1(Oxidation); S27(Phospho); M28(Oxidation)	HCD	1	0	1	2	3820000		0.001	0.00454		0.17	14	35	28	23	729	1	5	200	21400	4	829.12	3313.46	0	-2.44	24.69	3990	3990	MS2	13/352	13	352	160413_Flag_TET3_01.raw
High	A	2	EAGNNSRGPRPGPEGcSAGSEDLDtLQTALALAR	C16(Carbamidomethyl); T25(Phospho)	896	Unambiguous	Methylcytosine dioxygenase TET3 OS=Homo sapiens GN=TET3 PE=1 SV=3 - [TET3_HUMAN]	1	1	O43151	C16(Carbamidomethyl); T25(Phospho)	HCD	1	0	1	1	546000		0	2.44e-06		0.0012	17	35	28	45	777	1	33	200	0	4	887.661	3547.62	0	0.17	32.41	5243	5243	MS2	8/384	8	384	160413_Flag_TET3_01.raw
High	A	2	EAGNNSRGPRPGPEGcSAGsEDLDTLQTALALAR	C16(Carbamidomethyl); S20(Phospho)	896	Unambiguous	Methylcytosine dioxygenase TET3 OS=Homo sapiens GN=TET3 PE=1 SV=3 - [TET3_HUMAN]	1	1	O43151	C16(Carbamidomethyl); S20(Phospho)	HCD	1	0	1	2	546000		0	1.22e-06		0.0012	17	35	28	45	777	1	33	200	0	4	887.661	3547.62	0	0.17	32.41	5243	5243	MS2	8/384	8	384	160413_Flag_TET3_01.raw
High	A	2	EAGNNSRGPRPGPEGcsAGSEDLDTLQTALALAR	C16(Carbamidomethyl); S17(Phospho)	896	Unambiguous	Methylcytosine dioxygenase TET3 OS=Homo sapiens GN=TET3 PE=1 SV=3 - [TET3_HUMAN]	1	1	O43151	C16(Carbamidomethyl); S17(Phospho)	HCD	1	0	1	3	546000		0	1.22e-06		0.0012	17	35	28	45	777	1	33	200	0	4	887.661	3547.62	0	0.17	32.41	5243	5243	MS2	8/384	8	384	160413_Flag_TET3_01.raw
High	A	2	EAGNNsRGPRPGPEGcSAGSEDLDTLQTALALAR	S6(Phospho); C16(Carbamidomethyl)	896	Unambiguous	Methylcytosine dioxygenase TET3 OS=Homo sapiens GN=TET3 PE=1 SV=3 - [TET3_HUMAN]	1	1	O43151	S6(Phospho); C16(Carbamidomethyl)	HCD	1	0	1	4	546000		0	1.22e-06		0.0012	17	35	28	45	777	1	33	200	0	4	887.661	3547.62	0	0.17	32.41	5243	5243	MS2	8/384	8	384	160413_Flag_TET3_01.raw
High	A	2	ISLVFyQHK	Y6(Phospho)	78	Unambiguous	Methylcytosine dioxygenase TET3 OS=Homo sapiens GN=TET3 PE=1 SV=3 - [TET3_HUMAN]|Methylcytosine dioxygenase TET2 OS=Homo sapiens GN=TET2 PE=1 SV=3 - [TET2_HUMAN]	3	2	O43151;Q6N021	Y6(Phospho)	HCD	1	0	1	1	3800000		0	0.000425	343	6.5e-06	25	32	25	64	355	0	0	200	62900	2	607.797	1214.59	-0.01	-8.43	24.05	3888	3888	MS2	1972-07-01	7	72	160413_Flag_TET3_01.raw
High	A	2	LSLVFyQHK	Y6(Phospho)	78	Unambiguous	Methylcytosine dioxygenase TET3 OS=Homo sapiens GN=TET3 PE=1 SV=3 - [TET3_HUMAN]|Methylcytosine dioxygenase TET2 OS=Homo sapiens GN=TET2 PE=1 SV=3 - [TET2_HUMAN]	3	2	O43151;Q6N021	Y6(Phospho)	HCD	1	0	1	2	3800000		0	0.000425	343	6.5e-06	25	32	25	64	355	0	0	200	62900	2	607.797	1214.59	-0.01	-8.43	24.05	3888	3888	MS2	1972-07-01	7	72	160413_Flag_TET3_01.raw
High	A	2	KGAGDGsDEEVDGKADGAEAKPAE	S7(Phospho)	671	Unambiguous	Myosin-9 OS=Homo sapiens GN=MYH9 PE=1 SV=4 - [MYH9_HUMAN]	1	1	P35579	S7(Phospho)	HCD	1	0	1	1	385000		0	1.53e-05		4e-05	16	34	27	58	516	2	61	200	16000	3	795.002	2382.99	0	-0.98	7.99	1288	1288	MS2	15/270	15	270	160413_Flag_TET3_01.raw

## Sheet: S1.2_S1310_ions
Table S1.2: Ions chart of peptide fragment containing the phosphorylated serine
#1	a⁺	a²⁺	a³⁺	b⁺	b²⁺	b³⁺	Seq.	y⁺	y²⁺	y³⁺	#2
1	74.06004	37.53366	25.35820	102.05496	51.53112	34.68984	T				28
2	171.11281	86.06004	57.70912	199.10773	100.05750	67.04076	P	2864.27105	1432.63916	955.42854	27
3	284.19688	142.60208	95.40381	312.19180	156.59954	104.73545	L	2767.21828	1384.11278	923.07761	26
4	371.22891	186.11809	124.41449	399.22383	200.11555	133.74613	S	2654.13421	1327.57074	885.38292	25
5	500.27151	250.63939	167.42869	528.26643	264.63685	176.76033	E	2567.10218	1284.05473	856.37225	24
6	599.33993	300.17360	200.45150	627.33485	314.17106	209.78313	V	2438.05958	1219.53343	813.35805	23
7	686.37196	343.68962	229.46217	714.36688	357.68708	238.79381	S	2338.99116	1169.99922	780.33524	22
8	814.43054	407.71891	272.14837	842.42546	421.71637	281.48000	Q	2251.95913	1126.48320	751.32456	21
9	928.47347	464.74037	310.16268	956.46839	478.73783	319.49431	N	2123.90055	1062.45391	708.63837	20
10	985.49494	493.25111	329.16983	1013.48986	507.24857	338.50147	G	2009.85762	1005.43245	670.62406	19
11	1042.51641	521.76184	348.17699	1070.51133	535.75930	357.50863	G	1952.83615	976.92171	651.61690	18
12	1139.56918	570.28823	380.52791	1167.56410	584.28569	389.85955	P	1895.81468	948.41098	632.60975	17
13	1226.60121	613.80424	409.53859	1254.59613	627.80170	418.87023	S	1798.76191	899.88459	600.25882	16
14	1363.66012	682.33370	455.22489	1391.65504	696.33116	464.55653	H	1711.72988	856.36858	571.24815	15
15	1476.74419	738.87573	492.91958	1504.73911	752.87319	502.25122	L	1574.67097	787.83912	525.56184	14
16	1662.82351	831.91539	554.94602	1690.81843	845.91285	564.27766	W	1461.58690	731.29709	487.86715	13
17	1719.84498	860.42613	573.95318	1747.83990	874.42359	583.28482	G	1275.50758	638.25743	425.84071	12
18	1847.90356	924.45542	616.63937	1875.89848	938.45288	625.97101	Q	1218.48611	609.74669	406.83356	11
19	2010.96688	1005.98708	670.99381	2038.96180	1019.98454	680.32545	Y	1090.42753	545.71740	364.14736	10
20	2097.99891	1049.50309	700.00449	2125.99383	1063.50055	709.33613	S	927.36421	464.18574	309.79292	9
21	2155.02038	1078.01383	719.01165	2183.01530	1092.01129	728.34328	G	840.33218	420.66973	280.78225	8
22	2212.04185	1106.52456	738.01880	2240.03677	1120.52202	747.35044	G	783.31071	392.15899	261.77509	7
23	2309.09462	1155.05095	770.36973	2337.08954	1169.04841	779.70136	P	726.28924	363.64826	242.76793	6
24	2396.12665	1198.56696	799.38040	2424.12157	1212.56442	808.71204	S	629.23647	315.12187	210.41701	5
25	2527.16715	1264.08721	843.06057	2555.16207	1278.08467	852.39221	M	542.20444	271.60586	181.40633	4
26	2694.16551	1347.58639	898.72669	2722.16043	1361.58385	908.05833	S-Phospho	411.16394	206.08561	137.72617	3
27	2791.21828	1396.11278	931.07761	2819.21320	1410.11024	940.40925	P	244.16558	122.58643	82.06004	2
28							K	147.11281	74.06004	49.70912	1

## Sheet: S1.3_Tet3_Interacting partners
Table S1.3: Interacting partners of Flag-Tet3 in HEK293 cells.
Confidence Level	Sequence	Unique Sequence ID	PSM Ambiguity	Protein Descriptions	# Proteins	# Protein Groups	Protein Group Accessions	Modifications	Activation Type	DeltaScore	DeltaCn	Rank	Search Engine Rank	Precursor Area	QuanResultID	q-Value	PEP	Decoy Peptides Matched	Exp Value	Homology Threshold	Identity High	Identity Middle	IonScore	Peptides Matched	# Missed Cleavages	Isolation Interference [%]	Ion Inject Time [ms]	Intensity	Charge	m/z [Da]	MH+ [Da]	Delta Mass [Da]	Delta Mass [PPM]	RT [min]	First Scan	Last Scan	MS Order	Ions Matched	Matched Ions	Total Ions	Spectrum File	Annotation
High	GFPVLSK	2	Unambiguous	Protein arginine N-methyltransferase 5 OS=Homo sapiens GN=PRMT5 PE=1 SV=4 - [ANM5_HUMAN]	1	1	O14744		HCD	1	0	1	1	681000		0.007	0.406	202	0.018	14	30	23	28	208	0	7	200	35400	2	374.224	747.44	0	-0.25	17.7	2869	2869	MS2	1948-04-01	4	48	160413_Flag_TET3_01.raw
High	LQLFPR	6	Unambiguous	Keratinocyte proline-rich protein OS=Homo sapiens GN=KPRP PE=1 SV=1 - [KPRP_HUMAN]	1	1	Q5T749		HCD	1	0	1	1	831000		0.006	0.168	343	0.0012	25	32	25	41	324	0	39	200	18200	2	387.237	773.467	0	0.44	21.1	3406	3406	MS2	1956-05-01	5	56	160413_Flag_TET3_01.raw
High	YLDTPTK	20	Unambiguous	Methylcytosine dioxygenase TET3 OS=Homo sapiens GN=TET3 PE=1 SV=3 - [TET3_HUMAN]	1	1	O43151		HCD	1	0	1	1	147000		0.002	0.0481	135	0.00072	22	29	22	41	175	0	43	200	4650	2	419.221	837.435	0	-0.28	7.07	1137	1137	MS2	1948-04-01	4	48	160413_Flag_TET3_01.raw
High	MTLDDFR	24	Unambiguous	Keratin, type I cytoskeletal 9 OS=Homo sapiens GN=KRT9 PE=1 SV=3 - [K1C9_HUMAN]	1	1	P35527		HCD	1	0	1	1	923000		0	6.97e-05	358	0.00039	15	32	25	47	356	0	10	200	43300	2	449.209	897.411	0	-2.42	21.69	3503	3503	MS2	1948-05-01	5	48	160413_Flag_TET3_01.raw
High	YLYEIAR	27	Unambiguous	Serum albumin OS=Homo sapiens GN=ALB PE=1 SV=2 - [ALBU_HUMAN]	1	1	P02768		HCD	1	0	1	1	10200000		0.006	0.335	207	0.0024	22	29	22	36	193	0	5	200	121000	2	464.249	927.492	0	-1.91	18.22	2952	2952	MS2	1948-05-01	5	48	160413_Flag_TET3_01.raw
High	QIVLEGLR	28	Unambiguous	Methylcytosine dioxygenase TET3 OS=Homo sapiens GN=TET3 PE=1 SV=3 - [TET3_HUMAN]	1	1	O43151		HCD	1	0	1	1	213000000		0.002	0.0203	89	0.00087	19	26	19	37	84	0	13	200	788000	2	464.284	927.561	0	-1.05	20.72	3345	3345	MS2	1984-06-01	6	84	160413_Flag_TET3_01.raw
High	QIVLEGLR	28	Unambiguous	Methylcytosine dioxygenase TET3 OS=Homo sapiens GN=TET3 PE=1 SV=3 - [TET3_HUMAN]	1	1	O43151		HCD	1	0	1	1	1300000		0.002	0.0206	89	0.00023	19	26	19	43	84	0	12	200	109000	2	464.284	927.562	0	-0.79	21.27	3434	3434	MS2	1984-05-01	5	84	160413_Flag_TET3_01.raw
High	QIVLEGLR	28	Unambiguous	Methylcytosine dioxygenase TET3 OS=Homo sapiens GN=TET3 PE=1 SV=3 - [TET3_HUMAN]	1	1	O43151		HCD	1	0	1	1	865000		0.002	0.0547	82	0.00023	18	25	18	42	74	0	43	200	50900	2	464.285	927.562	0	-0.53	19.6	3165	3165	MS2	1984-07-01	7	84	160413_Flag_TET3_01.raw
High	QIVLEGLR	28	Unambiguous	Methylcytosine dioxygenase TET3 OS=Homo sapiens GN=TET3 PE=1 SV=3 - [TET3_HUMAN]	1	1	O43151		HCD	1	0	1	1	213000000		0.007	0.453	82	0.00021	18	25	18	42	74	0	0	200	30000	2	464.285	927.562	0	0.07	20.23	3265	3265	MS2	1984-05-01	5	84	160413_Flag_TET3_01.raw
High	LYETFNR	32	Unambiguous	Methylcytosine dioxygenase TET3 OS=Homo sapiens GN=TET3 PE=1 SV=3 - [TET3_HUMAN]	1	1	O43151		HCD	1	0	1	1	3870000		0.002	0.0679	165	0.0069	14	29	22	31	175	0	21	200	81600	2	471.737	942.468	0	-0.49	13.72	2228	2228	MS2	1952-05-01	5	52	160413_Flag_TET3_01.raw
High	LGLGQQEAK	34	Unambiguous	Methylcytosine dioxygenase TET3 OS=Homo sapiens GN=TET3 PE=1 SV=3 - [TET3_HUMAN]	1	1	O43151		HCD	1	0	1	1	380000		0	0.00264	276	0.00028	23	30	23	46	249	0	10	200	11800	2	472.265	943.523	0	2.36	7.85	1265	1265	MS2	1980-06-01	6	80	160413_Flag_TET3_01.raw
High	AGLQFPVGR	35	Unambiguous	Histone H2A.Z OS=Homo sapiens GN=H2AFZ PE=1 SV=2 - [H2AZ_HUMAN]	15	1	P0C0S5		HCD	1	0	1	1	876000		0	3.75e-09	271	4.2e-07	24	31	24	75	278	0	27	200	32500	2	472.769	944.53	0	-1.53	20.96	3386	3386	MS2	1984-08-01	8	84	160413_Flag_TET3_01.raw
High	LLLPGELAK	36	Unambiguous	Histone H2B type 1-K OS=Homo sapiens GN=HIST1H2BK PE=1 SV=3 - [H2B1K_HUMAN]	15	1	O60814		HCD	1	0	1	1	947000		0.007	0.396	13	4.1e-05	15	22	15	46	32	0	20	200	33700	2	477.305	953.603	0	0.28	23.73	3834	3834	MS2	1964-08-01	8	64	160413_Flag_TET3_01.raw
High	FQNALLVR	39	Unambiguous	Serum albumin OS=Homo sapiens GN=ALB PE=1 SV=2 - [ALBU_HUMAN]	1	1	P02768		HCD	1	0	1	1	7820000		0	0.000133		0.00011	20	27	20	47	120	0	3	200	307000	2	480.785	960.562	0	-0.47	18.65	3018	3018	MS2	1980-05-01	5	80	160413_Flag_TET3_01.raw
High	LIETYFSK	40	Unambiguous	Myelin proteolipid protein OS=Homo sapiens GN=PLP1 PE=1 SV=2 - [MYPR_HUMAN]	1	1	P60201		HCD	1	0	1	1	1800000		0	5.44e-06	194	2e-05	23	30	23	58	232	0	0	200	63400	2	500.771	1000.53	0	-0.59	20.53	3314	3314	MS2	1956-06-01	6	56	160413_Flag_TET3_01.raw
High	LGGIGQFLAK	41	Unambiguous	ATP-dependent RNA helicase A OS=Homo sapiens GN=DHX9 PE=1 SV=4 - [DHX9_HUMAN]	1	1	Q08211		HCD	1	0	1	1	915000		0	3.83e-08	100	8.5e-05	18	27	20	48	118	0	42	200	40300	2	502.3	1003.59	0	-0.3	25.24	4077	4077	MS2	1988-09-01	9	88	160413_Flag_TET3_01.raw
High	ISSPLFNTK	42	Unambiguous	UDP-N-acetylglucosamine--peptide N-acetylglucosaminyltransferase 110 kDa subunit OS=Homo sapiens GN=OGT PE=1 SV=3 - [OGT1_HUMAN]	1	1	O15294		HCD	1	0	1	1			0.002	0.0583		0.00016	21	28	21	47	157	0	14	200	82600	2	503.782	1006.56	0	-0.06	18.88	3054	3054	MS2	1972-06-01	6	72	160413_Flag_TET3_01.raw
High	IGGIGTVPVGR	44	Unambiguous	Elongation factor 1-alpha 1 OS=Homo sapiens GN=EEF1A1 PE=1 SV=1 - [EF1A1_HUMAN]	3	1	P68104		HCD	1	0	1	1	1490000		0	3.35e-10	82	2.1e-05	16	25	18	52	75	0	33	200	51700	2	513.308	1025.61	0	-1.07	17.83	2889	2889	MS2	1980-07-01	7	80	160413_Flag_TET3_01.raw
High	VLDELTLAR	45	Unambiguous	Keratin, type I cytoskeletal 14 OS=Homo sapiens GN=KRT14 PE=1 SV=4 - [K1C14_HUMAN]|Keratin, type I cytoskeletal 16 OS=Homo sapiens GN=KRT16 PE=1 SV=4 - [K1C16_HUMAN]|Keratin, type I cytoskeletal 15 OS=Homo sapiens GN=KRT15 PE=1 SV=3 - [K1C15_HUMAN]	5	2	P02533;P08779		HCD	1	0	1	1	778000		0	8.02e-06	173	3e-05	22	29	22	55	176	0	16	200	55200	2	515.3	1029.59	0	-0.61	23.06	3724	3724	MS2	1964-08-01	8	64	160413_Flag_TET3_01.raw
High	VLDELTLTK	46	Unambiguous	Keratin, type I cytoskeletal 10 OS=Homo sapiens GN=KRT10 PE=1 SV=6 - [K1C10_HUMAN]	1	1	P13645		HCD	1	0	1	1	3960000		0	5.84e-05	165	7.3e-05	17	29	22	50	161	0	5	200	106000	2	516.302	1031.6	0	-0.63	21.88	3533	3533	MS2	1964-08-01	8	64	160413_Flag_TET3_01.raw
High	YLTVAAVFR	47	Unambiguous	Tubulin beta-4A chain OS=Homo sapiens GN=TUBB4A PE=1 SV=2 - [TBB4A_HUMAN]	3	1	P04350		HCD	1	0	1	1	678000		0	3.72e-09	146	1e-05	16	28	21	58	136	0	43	200	33000	2	520.3	1039.59	0	-1.27	27.53	4451	4451	MS2	1964-08-01	8	64	160413_Flag_TET3_01.raw
High	YYLDSLDR	48	Unambiguous	Guanine nucleotide-binding protein G(o) subunit alpha OS=Homo sapiens GN=GNAO1 PE=1 SV=4 - [GNAO_HUMAN]	1	1	P09471		HCD	1	0	1	1	2150000		0.006	0.303	228	0.0013	23	30	23	39	231	0	33	200	64800	2	522.754	1044.5	0	0.48	20.85	3367	3367	MS2	1956-04-01	4	56	160413_Flag_TET3_01.raw
High	DTGILDSIGR	50	Unambiguous	Myelin basic protein OS=Homo sapiens GN=MBP PE=1 SV=3 - [MBP_HUMAN]	1	1	P02686		HCD	1	0	1	1	1640000		0	4.53e-07	330	8.7e-05	24	31	24	52	284	0	16	200	42700	2	523.777	1046.55	0	-0.65	25.38	4100	4100	MS2	1972-08-01	8	72	160413_Flag_TET3_01.raw
High	LAADDFRIK	51	Unambiguous	Keratin, type I cytoskeletal 10 OS=Homo sapiens GN=KRT10 PE=1 SV=6 - [K1C10_HUMAN]|Keratin, type I cytoskeletal 15 OS=Homo sapiens GN=KRT15 PE=1 SV=3 - [K1C15_HUMAN]	7	1	P13645		HCD	1	0	1	1	507000		0	3.04e-05	209	0.022	20	29	22	26	196	1	34	200	36900	3	350.198	1048.58	0	0.42	17.35	2815	2815	MS2	1972-04-01	4	72	160413_Flag_TET3_01.raw
High	LAADDFRLK	51	Unambiguous	Keratin, type I cytoskeletal 10 OS=Homo sapiens GN=KRT10 PE=1 SV=6 - [K1C10_HUMAN]|Keratin, type I cytoskeletal 15 OS=Homo sapiens GN=KRT15 PE=1 SV=3 - [K1C15_HUMAN]	7	1	P13645		HCD	1	0	1	2	507000		0	3.04e-05	209	0.022	20	29	22	26	196	1	34	200	36900	3	350.198	1048.58	0	0.42	17.35	2815	2815	MS2	1972-04-01	4	72	160413_Flag_TET3_01.raw
High	SIGEYDVLR	53	Unambiguous	DNA-dependent protein kinase catalytic subunit OS=Homo sapiens GN=PRKDC PE=1 SV=3 - [PRKDC_HUMAN]	1	1	P78527		HCD	1	0	1	1	544000		0	8.61e-05	313	8.3e-05	24	31	24	52	289	0	24	200	24400	2	526.273	1051.54	0	-2.64	21.01	3394	3394	MS2	1964-07-01	7	64	160413_Flag_TET3_01.raw
High	VmPIcLPSK	54	Unambiguous	Haptoglobin-related protein OS=Homo sapiens GN=HPR PE=2 SV=2 - [HPTR_HUMAN]	2	1	P00739	M2(Oxidation); C5(Carbamidomethyl)	HCD	1	0	1	1	980000		0	0.00291		0.02	14	32	25	30	381	0	20	200	43600	2	530.779	1060.55	0	-1.48	16.8	2728	2728	MS2	1964-07-01	7	64	160413_Flag_TET3_01.raw
High	TLLDIDNTR	55	Unambiguous	Keratin, type I cytoskeletal 9 OS=Homo sapiens GN=KRT9 PE=1 SV=3 - [K1C9_HUMAN]	1	1	P35527		HCD	1	0	1	1	7710000		0	1.4e-08	324	5.2e-06	21	32	25	65	354	0	23	200	221000	2	530.785	1060.56	0	-1.23	20.39	3292	3292	MS2	1972-06-01	6	72	160413_Flag_TET3_01.raw
High	LASYLDKVR	56	Unambiguous	Keratin, type I cytoskeletal 14 OS=Homo sapiens GN=KRT14 PE=1 SV=4 - [K1C14_HUMAN]|Keratin, type I cytoskeletal 16 OS=Homo sapiens GN=KRT16 PE=1 SV=4 - [K1C16_HUMAN]|Keratin, type I cytoskeletal 15 OS=Homo sapiens GN=KRT15 PE=1 SV=3 - [K1C15_HUMAN]|Keratin, type I cytoskeletal 10 OS=Homo sapiens GN=KRT10 PE=1 SV=6 - [K1C10_HUMAN]	7	3	P02533;P08779;P13645		HCD	1	0	1	1	1200000		0	1.91e-06	164	0.00019	15	28	21	46	152	1	55	200	53400	2	532.808	1064.61	0	-1.49	13.34	2164	2164	MS2	1972-06-01	6	72	160413_Flag_TET3_01.raw
High	LASYLDKVR	56	Unambiguous	Keratin, type I cytoskeletal 14 OS=Homo sapiens GN=KRT14 PE=1 SV=4 - [K1C14_HUMAN]|Keratin, type I cytoskeletal 16 OS=Homo sapiens GN=KRT16 PE=1 SV=4 - [K1C16_HUMAN]|Keratin, type I cytoskeletal 15 OS=Homo sapiens GN=KRT15 PE=1 SV=3 - [K1C15_HUMAN]|Keratin, type I cytoskeletal 10 OS=Homo sapiens GN=KRT10 PE=1 SV=6 - [K1C10_HUMAN]	7	3	P02533;P08779;P13645		HCD	1	0	1	1	6610000		0	0.00202	164	0.0027	15	28	21	34	152	1	17	200	282000	3	355.541	1064.61	0	-1.42	13.31	2160	2160	MS2	1972-06-01	6	72	160413_Flag_TET3_01.raw
High	ESTLHLVLR	58	Unambiguous	Polyubiquitin-C OS=Homo sapiens GN=UBC PE=1 SV=3 - [UBC_HUMAN]	4	1	P0CG48		HCD	1	0	1	1	634000		0	8.2e-05		0.039	14	27	20	22	123	0	67	200	30700	2	534.313	1067.62	0	-1.75	17.28	2803	2803	MS2	1964-07-01	7	64	160413_Flag_TET3_01.raw
High	VTGPYSRWI	59	Unambiguous	Methylcytosine dioxygenase TET3 OS=Homo sapiens GN=TET3 PE=1 SV=3 - [TET3_HUMAN]	1	1	O43151		HCD	1	0	1	1	50600000		0	0.00058	292	0.017	14	31	24	30	298	1	27	200	1050000	2	539.787	1078.57	0	-1.25	24.65	3983	3983	MS2	1968-04-01	4	68	160413_Flag_TET3_01.raw
High	FASFIDKVR	60	Unambiguous	Keratin, type II cytoskeletal 6A OS=Homo sapiens GN=KRT6A PE=1 SV=3 - [K2C6A_HUMAN]|Keratin, type II cytoskeletal 6B OS=Homo sapiens GN=KRT6B PE=1 SV=5 - [K2C6B_HUMAN]|Keratin, type II cytoskeletal 5 OS=Homo sapiens GN=KRT5 PE=1 SV=3 - [K2C5_HUMAN]|Keratin, type II cytoskeletal 2 epidermal OS=Homo sapiens GN=KRT2 PE=1 SV=2 - [K22E_HUMAN]	17	3	P02538;P13647;P35908		HCD	1	0	1	1	2160000		0	1.75e-06	166	0.00019	22	29	22	46	166	1	37	200	91600	3	361.537	1082.6	0	-2.05	18.12	2936	2936	MS2	1972-07-01	7	72	160413_Flag_TET3_01.raw
High	EIIDLVLDR	61	Unambiguous	Tubulin alpha-1C chain OS=Homo sapiens GN=TUBA1C PE=1 SV=1 - [TBA1C_HUMAN]	3	1	Q9BQE3		HCD	1	0	1	1	720000		0.002	0.0297	160	0.00035	22	29	22	44	177	0	9	200	19600	2	543.313	1085.62	0	-0.56	32.78	5304	5304	MS2	1964-07-01	7	64	160413_Flag_TET3_01.raw
High	IPAAGASQLDR	63	Unambiguous	Methylcytosine dioxygenase TET3 OS=Homo sapiens GN=TET3 PE=1 SV=3 - [TET3_HUMAN]	1	1	O43151		HCD	1	0	1	1	431000000		0	3.93e-10	196	8.9e-07	17	29	22	70	183	0	1	200	1620000	2	549.798	1098.59	0	-1.89	11.84	1917	1917	MS2	1992-10-01	10	92	160413_Flag_TET3_01.raw
High	IPAAGASQLDR	63	Unambiguous	Methylcytosine dioxygenase TET3 OS=Homo sapiens GN=TET3 PE=1 SV=3 - [TET3_HUMAN]	1	1	O43151		HCD	1	0	1	1	431000000		0	1.9e-08	197	6.2e-07	21	29	22	72	183	0	6	200	228000	2	549.798	1098.59	0	-1.34	12.38	2006	2006	MS2	1992-10-01	10	92	160413_Flag_TET3_01.raw
High	IPAAGASQLDR	63	Unambiguous	Methylcytosine dioxygenase TET3 OS=Homo sapiens GN=TET3 PE=1 SV=3 - [TET3_HUMAN]	1	1	O43151		HCD	1	0	1	1	431000000		0	3.85e-08	197	4.4e-07	20	29	22	73	183	0	10	200	123000	2	549.798	1098.59	0	-1.11	11.32	1832	1832	MS2	1992-10-01	10	92	160413_Flag_TET3_01.raw
High	DAEAWFNEK	66	Unambiguous	Keratin, type I cytoskeletal 10 OS=Homo sapiens GN=KRT10 PE=1 SV=6 - [K1C10_HUMAN]	4	1	P13645		HCD	1	0	1	1	12000000		0	7.72e-05		0.0028	16	30	23	36	243	0	13	200	301000	2	555.249	1109.49	0	0.15	22.88	3698	3698	MS2	1972-06-01	6	72	160413_Flag_TET3_01.raw
High	LLLPWLEAR	67	Unambiguous	Clathrin heavy chain 1 OS=Homo sapiens GN=CLTC PE=1 SV=5 - [CLH1_HUMAN]	1	1	Q00610		HCD	1	0	1	1	125000		0.007	0.467		6e-05	17	24	17	47	60	0	13	200	9080	2	555.836	1110.67	0	-1.77	36.73	5929	5929	MS2	1964-06-01	6	64	160413_Flag_TET3_01.raw
High	ISISTSGGSFR	68	Unambiguous	Keratin, type II cytoskeletal 5 OS=Homo sapiens GN=KRT5 PE=1 SV=3 - [K2C5_HUMAN]	1	1	P13647		HCD	1	0	1	1	6470000		0	4e-07	270	7.1e-06	24	31	24	63	301	0	30	200	85400	2	556.29	1111.57	0	-1.31	17.19	2789	2789	MS2	1980-09-01	9	80	160413_Flag_TET3_01.raw
High	LFGALKSEEK	70	Unambiguous	Methylcytosine dioxygenase TET3 OS=Homo sapiens GN=TET3 PE=1 SV=3 - [TET3_HUMAN]	1	1	O43151		HCD	1	0	1	1	2280000		0	3.38e-05	180	0.0065	22	29	22	32	187	1	8	200	52800	3	374.545	1121.62	0	-0.61	16.55	2689	2689	MS2	1988-07-01	7	88	160413_Flag_TET3_01.raw
High	LFGALKSEEK	70	Unambiguous	Methylcytosine dioxygenase TET3 OS=Homo sapiens GN=TET3 PE=1 SV=3 - [TET3_HUMAN]	1	1	O43151		HCD	1	0	1	1	5790000		0	3.13e-07	180	0.0026	22	29	22	36	187	1	3	200	87300	3	374.545	1121.62	0	-0.2	11.81	1913	1913	MS2	1988-08-01	8	88	160413_Flag_TET3_01.raw
High	LFGALKSEEK	70	Unambiguous	Methylcytosine dioxygenase TET3 OS=Homo sapiens GN=TET3 PE=1 SV=3 - [TET3_HUMAN]	1	1	O43151		HCD	1	0	1	1	2440000		0	2.36e-05	232	0.0015	21	30	23	39	240	1	0	200	62500	2	561.314	1121.62	0	0.87	11.89	1925	1925	MS2	1988-05-01	5	88	160413_Flag_TET3_01.raw
High	KQTALVELVK	73	Unambiguous	Serum albumin OS=Homo sapiens GN=ALB PE=1 SV=2 - [ALBU_HUMAN]	1	1	P02768		HCD	1	0	1	1	3200000		0	5.37e-06	129	1.6e-05	20	27	20	56	124	1	33	200	32700	2	564.853	1128.7	0	0.03	14.76	2399	2399	MS2	9/108	9	108	160413_Flag_TET3_01.raw
High	KQTALVELVK	73	Unambiguous	Serum albumin OS=Homo sapiens GN=ALB PE=1 SV=2 - [ALBU_HUMAN]	1	1	P02768		HCD	1	0	1	1	1500000		0	0.000459	129	1.3e-05	20	27	20	57	124	1	4	200	43100	3	376.905	1128.7	0	0.29	14.54	2363	2363	MS2	6/108	6	108	160413_Flag_TET3_01.raw
High	FPGQLNADLR	76	Unambiguous	Tubulin beta-4A chain OS=Homo sapiens GN=TUBB4A PE=1 SV=2 - [TBB4A_HUMAN]	10	1	P04350		HCD	1	0	1	1	1570000		0	0.000135		2.9e-05	24	32	25	58	325	0	30	200	15400	2	565.802	1130.6	0	0.36	21.12	3409	3409	MS2	1996-09-01	9	96	160413_Flag_TET3_01.raw
High	GYSFTTTAER	77	Unambiguous	Actin, cytoplasmic 1 OS=Homo sapiens GN=ACTB PE=1 SV=1 - [ACTB_HUMAN]	2	1	P60709		HCD	1	0	1	1	1250000		0	2.31e-06	273	0.0014	15	31	24	40	282	0	14	200	45700	2	566.766	1132.52	0	-1.88	14.27	2318	2318	MS2	1972-05-01	5	72	160413_Flag_TET3_01.raw
High	ISLVFYQHK	78	Unambiguous	Methylcytosine dioxygenase TET3 OS=Homo sapiens GN=TET3 PE=1 SV=3 - [TET3_HUMAN]|Methylcytosine dioxygenase TET2 OS=Homo sapiens GN=TET2 PE=1 SV=3 - [TET2_HUMAN]	3	2	O43151;Q6N021		HCD	1	0	1	1	1020000000		0	0.000113	214	0.00044	17	30	23	44	210	0	0	13	31100000	3	378.881	1134.63	0	-1.73	19.29	3116	3116	MS2	1972-05-01	5	72	160413_Flag_TET3_01.raw
High	LSLVFYQHK	78	Unambiguous	Methylcytosine dioxygenase TET3 OS=Homo sapiens GN=TET3 PE=1 SV=3 - [TET3_HUMAN]|Methylcytosine dioxygenase TET2 OS=Homo sapiens GN=TET2 PE=1 SV=3 - [TET2_HUMAN]	3	2	O43151;Q6N021		HCD	1	0	1	2	1020000000		0	0.000113	214	0.00044	17	30	23	44	210	0	0	13	31100000	3	378.881	1134.63	0	-1.73	19.29	3116	3116	MS2	1972-05-01	5	72	160413_Flag_TET3_01.raw
High	ISLVFYQHK	78	Unambiguous	Methylcytosine dioxygenase TET3 OS=Homo sapiens GN=TET3 PE=1 SV=3 - [TET3_HUMAN]|Methylcytosine dioxygenase TET2 OS=Homo sapiens GN=TET2 PE=1 SV=3 - [TET2_HUMAN]	3	2	O43151;Q6N021		HCD	1	0	1	1	214000000		0	0.000188	214	1.5e-06	23	30	23	68	210	0	3	200	317000	2	567.818	1134.63	0	-1.59	19.72	3183	3183	MS2	1972-07-01	7	72	160413_Flag_TET3_01.raw
High	LSLVFYQHK	78	Unambiguous	Methylcytosine dioxygenase TET3 OS=Homo sapiens GN=TET3 PE=1 SV=3 - [TET3_HUMAN]|Methylcytosine dioxygenase TET2 OS=Homo sapiens GN=TET2 PE=1 SV=3 - [TET2_HUMAN]	3	2	O43151;Q6N021		HCD	1	0	1	2	214000000		0	0.000188	214	1.5e-06	23	30	23	68	210	0	3	200	317000	2	567.818	1134.63	0	-1.59	19.72	3183	3183	MS2	1972-07-01	7	72	160413_Flag_TET3_01.raw
High	ISLVFYQHK	78	Unambiguous	Methylcytosine dioxygenase TET3 OS=Homo sapiens GN=TET3 PE=1 SV=3 - [TET3_HUMAN]|Methylcytosine dioxygenase TET2 OS=Homo sapiens GN=TET2 PE=1 SV=3 - [TET2_HUMAN]	3	2	O43151;Q6N021		HCD	1	0	1	1	214000000		0	9.15e-06	214	1.5e-06	23	30	23	68	210	0	0	200	828000	2	567.818	1134.63	0	-1.37	19.17	3096	3096	MS2	1972-07-01	7	72	160413_Flag_TET3_01.raw
High	LSLVFYQHK	78	Unambiguous	Methylcytosine dioxygenase TET3 OS=Homo sapiens GN=TET3 PE=1 SV=3 - [TET3_HUMAN]|Methylcytosine dioxygenase TET2 OS=Homo sapiens GN=TET2 PE=1 SV=3 - [TET2_HUMAN]	3	2	O43151;Q6N021		HCD	1	0	1	2	214000000		0	9.15e-06	214	1.5e-06	23	30	23	68	210	0	0	200	828000	2	567.818	1134.63	0	-1.37	19.17	3096	3096	MS2	1972-07-01	7	72	160413_Flag_TET3_01.raw
High	ISLVFYQHK	78	Unambiguous	Methylcytosine dioxygenase TET3 OS=Homo sapiens GN=TET3 PE=1 SV=3 - [TET3_HUMAN]|Methylcytosine dioxygenase TET2 OS=Homo sapiens GN=TET2 PE=1 SV=3 - [TET2_HUMAN]	3	2	O43151;Q6N021		HCD	1	0	1	1	1450000		0.001	0.00568		0.02	14	30	23	27	214	0	23	200	32300	3	378.881	1134.63	0	-1.33	15.53	2526	2526	MS2	1972-05-01	5	72	160413_Flag_TET3_01.raw
High	LSLVFYQHK	78	Unambiguous	Methylcytosine dioxygenase TET3 OS=Homo sapiens GN=TET3 PE=1 SV=3 - [TET3_HUMAN]|Methylcytosine dioxygenase TET2 OS=Homo sapiens GN=TET2 PE=1 SV=3 - [TET2_HUMAN]	3	2	O43151;Q6N021		HCD	1	0	1	2	1450000		0.001	0.00568		0.02	14	30	23	27	214	0	23	200	32300	3	378.881	1134.63	0	-1.33	15.53	2526	2526	MS2	1972-05-01	5	72	160413_Flag_TET3_01.raw
High	ISLVFYQHK	78	Unambiguous	Methylcytosine dioxygenase TET3 OS=Homo sapiens GN=TET3 PE=1 SV=3 - [TET3_HUMAN]|Methylcytosine dioxygenase TET2 OS=Homo sapiens GN=TET2 PE=1 SV=3 - [TET2_HUMAN]	3	2	O43151;Q6N021		HCD	1	0	1	1			0	0.000366		0.017	14	30	23	28	214	0	2	200	75500	3	378.881	1134.63	0	-1.33	20.93	3381	3381	MS2	1972-05-01	5	72	160413_Flag_TET3_01.raw
High	LSLVFYQHK	78	Unambiguous	Methylcytosine dioxygenase TET3 OS=Homo sapiens GN=TET3 PE=1 SV=3 - [TET3_HUMAN]|Methylcytosine dioxygenase TET2 OS=Homo sapiens GN=TET2 PE=1 SV=3 - [TET2_HUMAN]	3	2	O43151;Q6N021		HCD	1	0	1	2			0	0.000366		0.017	14	30	23	28	214	0	2	200	75500	3	378.881	1134.63	0	-1.33	20.93	3381	3381	MS2	1972-05-01	5	72	160413_Flag_TET3_01.raw
High	ISLVFYQHK	78	Unambiguous	Methylcytosine dioxygenase TET3 OS=Homo sapiens GN=TET3 PE=1 SV=3 - [TET3_HUMAN]|Methylcytosine dioxygenase TET2 OS=Homo sapiens GN=TET2 PE=1 SV=3 - [TET2_HUMAN]	3	2	O43151;Q6N021		HCD	1	0	1	1	1020000000		0	1.85e-08	221	0.00045	17	30	23	44	218	0	0	200	836000	3	378.881	1134.63	0	-1.01	19.84	3203	3203	MS2	1972-05-01	5	72	160413_Flag_TET3_01.raw
High	LSLVFYQHK	78	Unambiguous	Methylcytosine dioxygenase TET3 OS=Homo sapiens GN=TET3 PE=1 SV=3 - [TET3_HUMAN]|Methylcytosine dioxygenase TET2 OS=Homo sapiens GN=TET2 PE=1 SV=3 - [TET2_HUMAN]	3	2	O43151;Q6N021		HCD	1	0	1	2	1020000000		0	1.85e-08	221	0.00045	17	30	23	44	218	0	0	200	836000	3	378.881	1134.63	0	-1.01	19.84	3203	3203	MS2	1972-05-01	5	72	160413_Flag_TET3_01.raw
High	ISLVFYQHK	78	Unambiguous	Methylcytosine dioxygenase TET3 OS=Homo sapiens GN=TET3 PE=1 SV=3 - [TET3_HUMAN]|Methylcytosine dioxygenase TET2 OS=Homo sapiens GN=TET2 PE=1 SV=3 - [TET2_HUMAN]	3	2	O43151;Q6N021		HCD	1	0	1	1			0	3.97e-09	219	0.00045	17	30	23	44	216	0	14	200	318000	3	378.881	1134.63	0	-0.84	20.39	3291	3291	MS2	1972-05-01	5	72	160413_Flag_TET3_01.raw
High	LSLVFYQHK	78	Unambiguous	Methylcytosine dioxygenase TET3 OS=Homo sapiens GN=TET3 PE=1 SV=3 - [TET3_HUMAN]|Methylcytosine dioxygenase TET2 OS=Homo sapiens GN=TET2 PE=1 SV=3 - [TET2_HUMAN]	3	2	O43151;Q6N021		HCD	1	0	1	2			0	3.97e-09	219	0.00045	17	30	23	44	216	0	14	200	318000	3	378.881	1134.63	0	-0.84	20.39	3291	3291	MS2	1972-05-01	5	72	160413_Flag_TET3_01.raw
High	ISLVFYQHK	78	Unambiguous	Methylcytosine dioxygenase TET3 OS=Homo sapiens GN=TET3 PE=1 SV=3 - [TET3_HUMAN]|Methylcytosine dioxygenase TET2 OS=Homo sapiens GN=TET2 PE=1 SV=3 - [TET2_HUMAN]	3	2	O43151;Q6N021		HCD	1	0	1	1			0	0.000505		0.046	14	29	22	23	189	0	68	200	22000	3	378.882	1134.63	0	-0.36	22.6	3651	3651	MS2	1972-05-01	5	72	160413_Flag_TET3_01.raw
High	LSLVFYQHK	78	Unambiguous	Methylcytosine dioxygenase TET3 OS=Homo sapiens GN=TET3 PE=1 SV=3 - [TET3_HUMAN]|Methylcytosine dioxygenase TET2 OS=Homo sapiens GN=TET2 PE=1 SV=3 - [TET2_HUMAN]	3	2	O43151;Q6N021		HCD	1	0	1	2			0	0.000505		0.046	14	29	22	23	189	0	68	200	22000	3	378.882	1134.63	0	-0.36	22.6	3651	3651	MS2	1972-05-01	5	72	160413_Flag_TET3_01.raw
High	ISLVFYQHK	78	Unambiguous	Methylcytosine dioxygenase TET3 OS=Homo sapiens GN=TET3 PE=1 SV=3 - [TET3_HUMAN]|Methylcytosine dioxygenase TET2 OS=Homo sapiens GN=TET2 PE=1 SV=3 - [TET2_HUMAN]	3	2	O43151;Q6N021		HCD	1	0	1	1			0.001	0.00451	187	0.015	14	29	22	28	189	0	9	200	43100	3	378.882	1134.63	0	-0.36	21.49	3469	3469	MS2	1972-05-01	5	72	160413_Flag_TET3_01.raw
High	LSLVFYQHK	78	Unambiguous	Methylcytosine dioxygenase TET3 OS=Homo sapiens GN=TET3 PE=1 SV=3 - [TET3_HUMAN]|Methylcytosine dioxygenase TET2 OS=Homo sapiens GN=TET2 PE=1 SV=3 - [TET2_HUMAN]	3	2	O43151;Q6N021		HCD	1	0	1	2			0.001	0.00451	187	0.015	14	29	22	28	189	0	9	200	43100	3	378.882	1134.63	0	-0.36	21.49	3469	3469	MS2	1972-05-01	5	72	160413_Flag_TET3_01.raw
High	LVNEVTEFAK	96	Unambiguous	Serum albumin OS=Homo sapiens GN=ALB PE=1 SV=2 - [ALBU_HUMAN]	1	1	P02768		HCD	1	0	1	1	52100000		0	3.64e-05	218	1.2e-06	18	30	23	70	215	0	4	200	2070000	2	575.31	1149.61	0	-1.41	19.84	3202	3202	MS2	7/100	7	100	160413_Flag_TET3_01.raw
High	EAQPLFPPVR	97	Unambiguous	Methylcytosine dioxygenase TET3 OS=Homo sapiens GN=TET3 PE=1 SV=3 - [TET3_HUMAN]	1	1	O43151		HCD	1	0	1	1	1680000000		0.006	0.158		0.0064	15	30	23	32	210	0	0	31	19500000	2	577.321	1153.63	0	-1.45	22	3554	3554	MS2	5/100	5	100	160413_Flag_TET3_01.raw
High	EAQPLFPPVR	97	Unambiguous	Methylcytosine dioxygenase TET3 OS=Homo sapiens GN=TET3 PE=1 SV=3 - [TET3_HUMAN]	1	1	O43151		HCD	1	0	1	1	1680000000		0.002	0.048		0.00023	15	30	23	47	210	0	0	47	12800000	2	577.321	1153.63	0	-1.45	22.55	3642	3642	MS2	6/100	6	100	160413_Flag_TET3_01.raw
High	EAQPLFPPVR	97	Unambiguous	Methylcytosine dioxygenase TET3 OS=Homo sapiens GN=TET3 PE=1 SV=3 - [TET3_HUMAN]	1	1	O43151		HCD	1	0	1	1	10900000		0	9.06e-05		0.021	14	30	23	27	210	0	6	200	50800	3	385.217	1153.64	0	-1.27	21.69	3502	3502	MS2	5/100	5	100	160413_Flag_TET3_01.raw
High	EAQPLFPPVR	97	Unambiguous	Methylcytosine dioxygenase TET3 OS=Homo sapiens GN=TET3 PE=1 SV=3 - [TET3_HUMAN]	1	1	O43151		HCD	1	0	1	1	1680000000		0	0.003		0.0042	15	30	23	34	210	0	46	200	22400	2	577.321	1153.64	0	-1.02	21.52	3474	3474	MS2	5/100	5	100	160413_Flag_TET3_01.raw
High	EAQPLFPPVR	97	Unambiguous	Methylcytosine dioxygenase TET3 OS=Homo sapiens GN=TET3 PE=1 SV=3 - [TET3_HUMAN]	1	1	O43151		HCD	1	0	1	1	10900000		0.002	0.0162		0.012	14	30	23	29	210	0	0	200	137000	3	385.217	1153.64	0	-0.88	22.24	3591	3591	MS2	5/100	5	100	160413_Flag_TET3_01.raw
High	EAQPLFPPVR	97	Unambiguous	Methylcytosine dioxygenase TET3 OS=Homo sapiens GN=TET3 PE=1 SV=3 - [TET3_HUMAN]	1	1	O43151		HCD	1	0	1	1			0.002	0.0111		0.012	14	30	23	30	210	0	18	200	213000	2	577.321	1153.64	0	-0.81	24.17	3906	3906	MS2	7/100	7	100	160413_Flag_TET3_01.raw
High	EAQPLFPPVR	97	Unambiguous	Methylcytosine dioxygenase TET3 OS=Homo sapiens GN=TET3 PE=1 SV=3 - [TET3_HUMAN]	1	1	O43151		HCD	1	0	1	1			0.001	0.0042		0.0002	15	30	23	47	207	0	1	200	1270000	2	577.321	1153.64	0	-0.71	23.63	3818	3818	MS2	6/100	6	100	160413_Flag_TET3_01.raw
High	EAQPLFPPVR	97	Unambiguous	Methylcytosine dioxygenase TET3 OS=Homo sapiens GN=TET3 PE=1 SV=3 - [TET3_HUMAN]	1	1	O43151		HCD	1	0	1	1			0	0.000121		0.00023	15	30	23	47	207	0	0	105	5640000	2	577.322	1153.64	0	-0.6	23.1	3730	3730	MS2	6/100	6	100	160413_Flag_TET3_01.raw
High	EAQPLFPPVR	97	Unambiguous	Methylcytosine dioxygenase TET3 OS=Homo sapiens GN=TET3 PE=1 SV=3 - [TET3_HUMAN]	1	1	O43151		HCD	1	0	1	1			0.002	0.0289		0.0051	15	30	23	33	217	0	25	200	48500	2	577.322	1153.64	0	0.35	25.02	4042	4042	MS2	6/100	6	100	160413_Flag_TET3_01.raw
High	QGVDADINGLR	107	Unambiguous	Keratin, type I cytoskeletal 9 OS=Homo sapiens GN=KRT9 PE=1 SV=3 - [K1C9_HUMAN]	1	1	P35527		HCD	1	0	1	1	3710000		0	7.9e-11	273	1.3e-06	17	30	23	70	240	0	13	200	57300	2	579.299	1157.59	0	-0.63	17.52	2844	2844	MS2	9/120	9	120	160413_Flag_TET3_01.raw
High	NQVSLTcLVK	108	Unambiguous	Ig gamma-2 chain C region OS=Homo sapiens GN=IGHG2 PE=1 SV=2 - [IGHG2_HUMAN]	4	1	P01859	C7(Carbamidomethyl)	HCD	1	0	1	1	1860000		0	0.000136	289	0.0099	14	31	24	31	274	0	45	200	66400	2	581.318	1161.63	0	-1.56	21.16	3415	3415	MS2	5/108	5	108	160413_Flag_TET3_01.raw
High	TTGEVVSGVVSK	109	Unambiguous	Cytoskeleton-associated protein 5 OS=Homo sapiens GN=CKAP5 PE=1 SV=3 - [CKAP5_HUMAN]	1	1	Q14008		HCD	1	0	1	1	2330000		0	2.92e-09	241	4.2e-07	23	30	23	74	229	0	37	200	97200	2	581.819	1162.63	0	-0.68	12.44	2017	2017	MS2	1988-09-01	9	88	160413_Flag_TET3_01.raw
High	EITALAPSTmK	110	Unambiguous	Actin, cytoplasmic 1 OS=Homo sapiens GN=ACTB PE=1 SV=1 - [ACTB_HUMAN]	6	1	P60709	M10(Oxidation)	HCD	1	0	1	1	916000		0.006	0.129	328	0.018	15	32	25	29	329	0	29	200	27400	2	589.309	1177.61	0	-2.21	14.22	2309	2309	MS2	1980-07-01	7	80	160413_Flag_TET3_01.raw
High	YEELQITAGR	112	Unambiguous	Keratin, type II cytoskeletal 6B OS=Homo sapiens GN=KRT6B PE=1 SV=5 - [K2C6B_HUMAN]|Keratin, type II cytoskeletal 1 OS=Homo sapiens GN=KRT1 PE=1 SV=6 - [K2C1_HUMAN]	2	1	P04264		HCD	1	0	1	1	19900000		0	2.15e-05	310	3.2e-06	24	31	24	67	290	0	8	200	387000	2	590.303	1179.6	0	-1.73	18.09	2931	2931	MS2	1992-08-01	8	92	160413_Flag_TET3_01.raw
High	LGTDLEYLKK	113	Unambiguous	UDP-N-acetylglucosamine--peptide N-acetylglucosaminyltransferase 110 kDa subunit OS=Homo sapiens GN=OGT PE=1 SV=3 - [OGT1_HUMAN]	1	1	O15294		HCD	1	0	1	1	1480000		0	3.55e-06		0.00063	21	29	22	41	171	1	6	200	36100	3	393.892	1179.66	0	-0.33	16.39	2663	2663	MS2	1976-06-01	6	76	160413_Flag_TET3_01.raw
High	TLNNDImLIK	114	Unambiguous	Trypsin-1 OS=Homo sapiens GN=PRSS1 PE=1 SV=1 - [TRY1_HUMAN]	1	1	P07477	M7(Oxidation)	HCD	1	0	1	1	1090000		0	7.99e-07		0.0007	15	31	24	43	281	0	41	200	38400	2	595.826	1190.64	0	-0.04	21.61	3489	3489	MS2	8/100	8	100	160413_Flag_TET3_01.raw
High	ALELDSNLYR	115	Unambiguous	Myosin-9 OS=Homo sapiens GN=MYH9 PE=1 SV=4 - [MYH9_HUMAN]	1	1	P35579		HCD	1	0	1	1	1010000		0.002	0.0443	321	0.014	15	31	24	31	311	0	30	200	57400	2	597.312	1193.62	0	0.42	23.14	3737	3737	MS2	1984-07-01	7	84	160413_Flag_TET3_01.raw
High	ASGPPVSELITK	116	Unambiguous	Histone H1.2 OS=Homo sapiens GN=HIST1H1C PE=1 SV=2 - [H12_HUMAN]	3	1	P16403		HCD	1	0	1	1			0	5.77e-08		0.00076	15	30	23	41	206	0	61	200	37300	2	599.838	1198.67	0	-0.06	19.87	3207	3207	MS2	1988-06-01	6	88	160413_Flag_TET3_01.raw
High	GcPIAKWVIR	117	Unambiguous	Methylcytosine dioxygenase TET3 OS=Homo sapiens GN=TET3 PE=1 SV=3 - [TET3_HUMAN]	1	1	O43151	C2(Carbamidomethyl)	HCD	1	0	1	1	3250000		0	5.41e-05		0.025	14	30	23	27	229	1	55	200	21700	3	400.562	1199.67	0	-0.9	19.95	3220	3220	MS2	1988-07-01	7	88	160413_Flag_TET3_01.raw
High	ISLVFyQHK	78	Unambiguous	Methylcytosine dioxygenase TET3 OS=Homo sapiens GN=TET3 PE=1 SV=3 - [TET3_HUMAN]|Methylcytosine dioxygenase TET2 OS=Homo sapiens GN=TET2 PE=1 SV=3 - [TET2_HUMAN]	3	2	O43151;Q6N021	Y6(Phospho)	HCD	1	0	1	1	3800000		0	0.000425	343	6.5e-06	25	32	25	64	355	0	0	200	62900	2	607.797	1214.59	-0.01	-8.43	24.05	3888	3888	MS2	1972-07-01	7	72	160413_Flag_TET3_01.raw
High	LSLVFyQHK	78	Unambiguous	Methylcytosine dioxygenase TET3 OS=Homo sapiens GN=TET3 PE=1 SV=3 - [TET3_HUMAN]|Methylcytosine dioxygenase TET2 OS=Homo sapiens GN=TET2 PE=1 SV=3 - [TET2_HUMAN]	3	2	O43151;Q6N021	Y6(Phospho)	HCD	1	0	1	2	3800000		0	0.000425	343	6.5e-06	25	32	25	64	355	0	0	200	62900	2	607.797	1214.59	-0.01	-8.43	24.05	3888	3888	MS2	1972-07-01	7	72	160413_Flag_TET3_01.raw
High	DFLAGGVAAAISK	122	Unambiguous	ADP/ATP translocase 2 OS=Homo sapiens GN=SLC25A5 PE=1 SV=7 - [ADT2_HUMAN]	1	1	P05141		HCD	1	0	1	1	393000		0.006	0.134		0.0014	15	29	22	38	194	0	33	200	18100	2	610.338	1219.67	0	0.66	30.06	4867	4867	MS2	1996-08-01	8	96	160413_Flag_TET3_01.raw
High	LPTPAGGPVGTEK	123	Unambiguous	Methylcytosine dioxygenase TET3 OS=Homo sapiens GN=TET3 PE=1 SV=3 - [TET3_HUMAN]	1	1	O43151		HCD	1	0	1	1	447000000		0	2.06e-05		3.3e-05	16	30	23	56	247	0	0	50	12700000	2	612.334	1223.66	0	-1.77	13.37	2170	2170	MS2	1996-08-01	8	96	160413_Flag_TET3_01.raw
High	LPTPAGGPVGTEK	123	Unambiguous	Methylcytosine dioxygenase TET3 OS=Homo sapiens GN=TET3 PE=1 SV=3 - [TET3_HUMAN]	1	1	O43151		HCD	1	0	1	1	447000000		0	1.25e-05		3.1e-05	16	31	24	56	260	0	9	200	347000	2	612.335	1223.66	0	-0.87	13.91	2258	2258	MS2	1996-08-01	8	96	160413_Flag_TET3_01.raw
High	LPTPAGGPVGTEK	123	Unambiguous	Methylcytosine dioxygenase TET3 OS=Homo sapiens GN=TET3 PE=1 SV=3 - [TET3_HUMAN]	1	1	O43151		HCD	1	0	1	1			0	6.67e-11		3.1e-05	16	31	24	56	261	0	27	200	97400	2	612.335	1223.66	0	-0.17	14.45	2348	2348	MS2	1996-08-01	8	96	160413_Flag_TET3_01.raw
High	FKDLGEENFK	127	Unambiguous	Serum albumin OS=Homo sapiens GN=ALB PE=1 SV=2 - [ALBU_HUMAN]	1	1	P02768		HCD	1	0	1	1	5940000		0	3.09e-05	380	8.1e-05	16	32	25	54	387	1	0	200	133000	3	409.54	1226.61	0	-0.18	14.04	2280	2280	MS2	6/104	6	104	160413_Flag_TET3_01.raw
High	LRGKPWSPcK	128	Unambiguous	Methylcytosine dioxygenase TET3 OS=Homo sapiens GN=TET3 PE=1 SV=3 - [TET3_HUMAN]	1	1	O43151	C9(Carbamidomethyl)	HCD	1	0	1	1	78000		0	0.00241	238	0.028	16	30	23	26	216	1	41	200	3310	3	410.225	1228.66	0	-0.86	4.62	743	743	MS2	5/104	5	104	160413_Flag_TET3_01.raw
High	LKYENEVALR	129	Unambiguous	Keratin, type I cytoskeletal 10 OS=Homo sapiens GN=KRT10 PE=1 SV=6 - [K1C10_HUMAN]	1	1	P13645		HCD	1	0	1	1	8670000		0	3.48e-11	261	2e-06	23	30	23	68	232	1	6	200	117000	3	412.231	1234.68	0	-0.68	13.39	2173	2173	MS2	7/104	7	104	160413_Flag_TET3_01.raw
High	KIESLEEEIR	130	Unambiguous	Glial fibrillary acidic protein OS=Homo sapiens GN=GFAP PE=1 SV=1 - [GFAP_HUMAN]	1	1	P14136		HCD	1	0	1	1	3540000		0.007	0.391	304	0.015	24	31	24	30	313	1	18	200	51400	3	415.894	1245.67	0	-0.8	15.14	2461	2461	MS2	8/108	8	108	160413_Flag_TET3_01.raw
High	QLSASGVPVNGAR	131	Unambiguous	Methylcytosine dioxygenase TET3 OS=Homo sapiens GN=TET3 PE=1 SV=3 - [TET3_HUMAN]	1	1	O43151		HCD	1	0	1	1	166000000		0	9.36e-10		2.5e-06	22	30	23	67	231	0	11	200	192000	2	628.34	1255.67	0	-1.5	12.64	2050	2050	MS2	7/144	7	144	160413_Flag_TET3_01.raw
High	QLSASGVPVNGAR	131	Unambiguous	Methylcytosine dioxygenase TET3 OS=Homo sapiens GN=TET3 PE=1 SV=3 - [TET3_HUMAN]	1	1	O43151		HCD	1	0	1	1	166000000		0	7.2e-09		2.6e-06	22	30	23	67	237	0	5	200	285000	2	628.341	1255.67	0	-0.43	13.18	2138	2138	MS2	10/144	10	144	160413_Flag_TET3_01.raw
High	QLSASGVPVNGAR	131	Unambiguous	Methylcytosine dioxygenase TET3 OS=Homo sapiens GN=TET3 PE=1 SV=3 - [TET3_HUMAN]	1	1	O43151		HCD	1	0	1	1	166000000		0	3.51e-08		3.2e-08	21	30	23	86	236	0	27	200	62000	2	628.342	1255.68	0	0.54	13.74	2230	2230	MS2	8/144	8	144	160413_Flag_TET3_01.raw
High	TNAENEFVTIK	134	Unambiguous	Keratin, type II cytoskeletal 1 OS=Homo sapiens GN=KRT1 PE=1 SV=6 - [K2C1_HUMAN]	1	1	P04264		HCD	1	0	1	1	7060000		0	4.65e-08		7.8e-07	18	34	27	75	516	0	23	200	196000	2	633.321	1265.64	0	-1.55	18.21	2951	2951	MS2	8/116	8	116	160413_Flag_TET3_01.raw
High	VGFYESDVmGR	135	Unambiguous	Alpha-2-macroglobulin OS=Homo sapiens GN=A2M PE=1 SV=3 - [A2MG_HUMAN]	1	1	P01023	M9(Oxidation)	HCD	1	0	1	1	1510000		0.002	0.0155		0.037	14	31	24	26	315	0	29	200	82100	2	638.287	1275.57	0	-0.04	17.2	2790	2790	MS2	1980-09-01	9	80	160413_Flag_TET3_01.raw
High	DSLLPPTQEMR	136	Unambiguous	Methylcytosine dioxygenase TET3 OS=Homo sapiens GN=TET3 PE=1 SV=3 - [TET3_HUMAN]	1	1	O43151		HCD	1	0	1	1			0	5.88e-08	328	0.00015	17	32	25	51	372	0	26	200	244000	2	643.823	1286.64	0	-1.76	23.3	3764	3764	MS2	1992-08-01	8	92	160413_Flag_TET3_01.raw
High	DSLLPPTQEMR	136	Unambiguous	Methylcytosine dioxygenase TET3 OS=Homo sapiens GN=TET3 PE=1 SV=3 - [TET3_HUMAN]	1	1	O43151		HCD	1	0	1	1			0	9.41e-06		0.013	14	32	25	32	372	0	33	200	111000	2	643.823	1286.64	0	-1.57	23.9	3863	3863	MS2	1992-08-01	8	92	160413_Flag_TET3_01.raw
High	DSLLPPTQEMR	136	Unambiguous	Methylcytosine dioxygenase TET3 OS=Homo sapiens GN=TET3 PE=1 SV=3 - [TET3_HUMAN]	1	1	O43151		HCD	1	0	1	1	75100000		0	4.25e-08	328	8.5e-05	17	32	25	53	372	0	8	200	669000	2	643.823	1286.64	0	-1.47	22.48	3631	3631	MS2	1992-08-01	8	92	160413_Flag_TET3_01.raw
High	DSLLPPTQEMR	136	Unambiguous	Methylcytosine dioxygenase TET3 OS=Homo sapiens GN=TET3 PE=1 SV=3 - [TET3_HUMAN]	1	1	O43151		HCD	1	0	1	1	75100000		0	0.00049	314	6.7e-05	17	32	25	54	363	0	6	200	771000	2	643.824	1286.64	0	-0.81	21.94	3543	3543	MS2	1992-09-01	9	92	160413_Flag_TET3_01.raw
High	WGGTVVAEPQQK	141	Unambiguous	Methylcytosine dioxygenase TET3 OS=Homo sapiens GN=TET3 PE=1 SV=3 - [TET3_HUMAN]	1	1	O43151		HCD	1	0	1	1	359000000		0	1.68e-05	305	2.7e-05	16	32	25	58	322	0	12	200	229000	2	650.337	1299.67	0	-1.41	14.8	2405	2405	MS2	1996-07-01	7	96	160413_Flag_TET3_01.raw
High	WGGTVVAEPQQK	141	Unambiguous	Methylcytosine dioxygenase TET3 OS=Homo sapiens GN=TET3 PE=1 SV=3 - [TET3_HUMAN]	1	1	O43151		HCD	1	0	1	1			0	1.01e-07		0.021	14	32	25	29	332	0	53	200	66100	2	650.337	1299.67	0	-1.22	16.16	2625	2625	MS2	1996-09-01	9	96	160413_Flag_TET3_01.raw
High	WGGTVVAEPQQK	141	Unambiguous	Methylcytosine dioxygenase TET3 OS=Homo sapiens GN=TET3 PE=1 SV=3 - [TET3_HUMAN]	1	1	O43151		HCD	1	0	1	1	359000000		0	1.95e-10	308	2.5e-05	18	32	25	58	327	0	4	200	520000	2	650.338	1299.67	0	-0.94	15.31	2490	2490	MS2	1996-07-01	7	96	160413_Flag_TET3_01.raw
High	THLAPYSDELR	144	Unambiguous	Apolipoprotein A-I OS=Homo sapiens GN=APOA1 PE=1 SV=1 - [APOA1_HUMAN]	1	1	P02647		HCD	1	0	1	1	1150000		0	0.000487		0.0024	15	31	24	38	315	0	16	200	36600	3	434.554	1301.65	0	-0.83	13.81	2243	2243	MS2	1980-10-01	10	80	160413_Flag_TET3_01.raw
High	DSLLPPTQEmR	136	Unambiguous	Methylcytosine dioxygenase TET3 OS=Homo sapiens GN=TET3 PE=1 SV=3 - [TET3_HUMAN]	1	1	O43151	M10(Oxidation)	HCD	1	0	1	1	124000000		0.002	0.0189		0.0076	15	32	25	34	388	0	6	200	404000	2	651.82	1302.63	0	-2.24	17.04	2764	2764	MS2	1992-07-01	7	92	160413_Flag_TET3_01.raw
High	DSLLPPTQEmR	136	Unambiguous	Methylcytosine dioxygenase TET3 OS=Homo sapiens GN=TET3 PE=1 SV=3 - [TET3_HUMAN]	1	1	O43151	M10(Oxidation)	HCD	1	0	1	1	124000000		0	1.68e-06		0.00027	15	32	25	48	337	0	2	200	1290000	2	651.821	1302.64	0	-0.64	17.57	2852	2852	MS2	1992-07-01	7	92	160413_Flag_TET3_01.raw
High	SLDLDSIIAEVK	147	Unambiguous	Keratin, type II cytoskeletal 1 OS=Homo sapiens GN=KRT1 PE=1 SV=6 - [K2C1_HUMAN]	1	1	P04264		HCD	1	0	1	1	6910000		0	1.78e-07	240	2e-08	24	31	24	88	269	0	8	200	160000	2	651.86	1302.71	0	-2.48	38.05	6143	6143	MS2	1988-08-01	8	88	160413_Flag_TET3_01.raw
High	TSASIGSLcADAR	149	Unambiguous	Myelin proteolipid protein OS=Homo sapiens GN=PLP1 PE=1 SV=2 - [MYPR_HUMAN]	1	1	P60201	C9(Carbamidomethyl)	HCD	1	0	1	1	2130000		0	7.1e-13		9.6e-07	17	31	24	72	313	0	30	200	87400	2	654.813	1308.62	0	-2.36	15.89	2580	2580	MS2	1996-11-01	11	96	160413_Flag_TET3_01.raw
High	GGLSQQGLKPSLK	150	Unambiguous	Methylcytosine dioxygenase TET3 OS=Homo sapiens GN=TET3 PE=1 SV=3 - [TET3_HUMAN]	1	1	O43151		HCD	1	0	1	1			0	6.04e-07	129	8.8e-05	16	28	21	49	129	0	57	200	59500	3	438.257	1312.76	0	-1.86	13.33	2163	2163	MS2	8/128	8	128	160413_Flag_TET3_01.raw
High	GGLSQQGLKPSLK	150	Unambiguous	Methylcytosine dioxygenase TET3 OS=Homo sapiens GN=TET3 PE=1 SV=3 - [TET3_HUMAN]	1	1	O43151		HCD	1	0	1	1	48600000		0	2.72e-06	169	3.9e-07	18	29	22	73	165	0	9	200	381000	2	656.882	1312.76	0	-0.68	11.64	1884	1884	MS2	10/128	10	128	160413_Flag_TET3_01.raw
High	GGLSQQGLKPSLK	150	Unambiguous	Methylcytosine dioxygenase TET3 OS=Homo sapiens GN=TET3 PE=1 SV=3 - [TET3_HUMAN]	1	1	O43151		HCD	1	0	1	1	453000000		0	8.58e-05		0.0074	14	29	22	30	160	0	41	200	165000	3	438.257	1312.76	0	-0.67	12.8	2075	2075	MS2	9/128	9	128	160413_Flag_TET3_01.raw
High	GGLSQQGLKPSLK	150	Unambiguous	Methylcytosine dioxygenase TET3 OS=Homo sapiens GN=TET3 PE=1 SV=3 - [TET3_HUMAN]	1	1	O43151		HCD	1	0	1	1	453000000		0	3.06e-08	156	4.6e-05	16	28	21	52	152	0	1	200	1630000	3	438.258	1312.76	0	-0.18	12.04	1951	1951	MS2	9/128	9	128	160413_Flag_TET3_01.raw
High	GGLSQQGLKPSLK	150	Unambiguous	Methylcytosine dioxygenase TET3 OS=Homo sapiens GN=TET3 PE=1 SV=3 - [TET3_HUMAN]	1	1	O43151		HCD	1	0	1	1	48600000		0	6.83e-11	156	2.4e-07	17	28	21	75	152	0	6	200	62900	2	656.883	1312.76	0	0.06	12.2	1977	1977	MS2	9/128	9	128	160413_Flag_TET3_01.raw
High	LWNPMKGEEGR	155	Unambiguous	Methylcytosine dioxygenase TET3 OS=Homo sapiens GN=TET3 PE=1 SV=3 - [TET3_HUMAN]	1	1	O43151		HCD	1	0	1	1	13000000		0	2.21e-11		0.00021	16	32	25	49	350	1	29	200	42000	3	439.551	1316.64	0	-1.48	16.44	2670	2670	MS2	9/112	9	112	160413_Flag_TET3_01.raw
High	VEPQNHFSSFK	157	Unambiguous	Methylcytosine dioxygenase TET3 OS=Homo sapiens GN=TET3 PE=1 SV=3 - [TET3_HUMAN]	1	1	O43151		HCD	1	0	1	1	229000000		0	1.57e-08		0.0017	15	32	25	40	357	0	33	200	328000	3	440.55	1319.64	0	-1.14	11.58	1874	1874	MS2	8/108	8	108	160413_Flag_TET3_01.raw
High	VEPQNHFSSFK	157	Unambiguous	Methylcytosine dioxygenase TET3 OS=Homo sapiens GN=TET3 PE=1 SV=3 - [TET3_HUMAN]	1	1	O43151		HCD	1	0	1	1	25900000		0	1.13e-06		3.9e-06	25	32	25	67	354	0	0	200	43200	2	660.322	1319.64	0	-1.06	10.88	1759	1759	MS2	7/108	7	108	160413_Flag_TET3_01.raw
High	VEPQNHFSSFK	157	Unambiguous	Methylcytosine dioxygenase TET3 OS=Homo sapiens GN=TET3 PE=1 SV=3 - [TET3_HUMAN]	1	1	O43151		HCD	1	0	1	1	229000000		0	1.91e-07		0.0016	15	32	25	40	351	0	0	88	4580000	3	440.551	1319.64	0	-0.52	11.04	1785	1785	MS2	8/108	8	108	160413_Flag_TET3_01.raw
High	IKFEmEQNLR	160	Unambiguous	Keratin, type I cytoskeletal 9 OS=Homo sapiens GN=KRT9 PE=1 SV=3 - [K1C9_HUMAN]	1	1	P35527	M5(Oxidation)	HCD	1	0	1	1	46500000		0.002	0.0739	329	0.3	14	32	25	18	356	1	33	200	143000	3	441.895	1323.67	0	-0.83	12.2	1976	1976	MS2	7/104	7	104	160413_Flag_TET3_01.raw
High	NLDLDSIIAEVK	161	Unambiguous	Keratin, type II cytoskeletal 6A OS=Homo sapiens GN=KRT6A PE=1 SV=3 - [K2C6A_HUMAN]|Keratin, type II cytoskeletal 6B OS=Homo sapiens GN=KRT6B PE=1 SV=5 - [K2C6B_HUMAN]|Keratin, type II cytoskeletal 5 OS=Homo sapiens GN=KRT5 PE=1 SV=3 - [K2C5_HUMAN]|Keratin, type II cytoskeletal 2 epidermal OS=Homo sapiens GN=KRT2 PE=1 SV=2 - [K22E_HUMAN]	7	3	P02538;P13647;P35908		HCD	1	0	1	1	2360000		0	7.1e-07	290	3.4e-05	18	31	24	56	279	0	12	200	11100	2	665.366	1329.73	0	-0.62	37.93	6123	6123	MS2	7/132	7	132	160413_Flag_TET3_01.raw
High	IYIDSNNNPER	162	Unambiguous	Clathrin heavy chain 1 OS=Homo sapiens GN=CLTC PE=1 SV=5 - [CLH1_HUMAN]	1	1	Q00610		HCD	1	0	1	1	1620000		0	5.43e-07	331	2e-07	19	32	25	80	384	0	20	200	30700	2	667.82	1334.63	0	-0.89	12.4	2010	2010	MS2	8/100	8	100	160413_Flag_TET3_01.raw
High	TAAENDFVTLKK	163	Unambiguous	Keratin, type II cytoskeletal 2 epidermal OS=Homo sapiens GN=KRT2 PE=1 SV=2 - [K22E_HUMAN]	1	1	P35908		HCD	1	0	1	1	1280000		0	6.34e-12		2.1e-07	17	31	24	78	291	1	12	200	46500	2	668.858	1336.71	0	-0.94	13.28	2154	2154	MS2	8/116	8	116	160413_Flag_TET3_01.raw
High	TAAENDFVTLKK	163	Unambiguous	Keratin, type II cytoskeletal 2 epidermal OS=Homo sapiens GN=KRT2 PE=1 SV=2 - [K22E_HUMAN]	1	1	P35908		HCD	1	0	1	1	14000000		0	5.33e-11		2.2e-07	17	31	24	78	281	1	16	200	286000	3	446.242	1336.71	0	-0.24	13.17	2137	2137	MS2	8/116	8	116	160413_Flag_TET3_01.raw
High	APSTYGGGLSVSSR	165	Unambiguous	Keratin, type I cytoskeletal 16 OS=Homo sapiens GN=KRT16 PE=1 SV=4 - [K1C16_HUMAN]	1	1	P08779		HCD	1	0	1	1	1260000		0	1.56e-14		1.2e-07	18	32	25	82	387	0	39	200	56400	2	669.836	1338.66	0	-0.3	14.39	2338	2338	MS2	12/104	12	104	160413_Flag_TET3_01.raw
High	SVVMEGGEERPR	166	Unambiguous	Methylcytosine dioxygenase TET3 OS=Homo sapiens GN=TET3 PE=1 SV=3 - [TET3_HUMAN]	1	1	O43151		HCD	1	0	1	1	450000		0	0.000415		0.061	14	33	26	25	422	0	18	200	8590	3	449.222	1345.65	0	-1.5	6.4	1028	1028	MS2	1996-11-01	11	96	160413_Flag_TET3_01.raw
High	LIFAGKQLEDGR	167	Unambiguous	Polyubiquitin-C OS=Homo sapiens GN=UBC PE=1 SV=3 - [UBC_HUMAN]	4	1	P0CG48		HCD	1	0	1	1	1510000		0	4.1e-07	249	1.8e-06	17	31	24	68	254	1	28	200	49000	3	449.585	1346.74	0	-1.12	17.33	2813	2813	MS2	8/112	8	112	160413_Flag_TET3_01.raw
High	TAAENEFVTLKK	168	Unambiguous	Keratin, type II cytoskeletal 6A OS=Homo sapiens GN=KRT6A PE=1 SV=3 - [K2C6A_HUMAN]|Keratin, type II cytoskeletal 6B OS=Homo sapiens GN=KRT6B PE=1 SV=5 - [K2C6B_HUMAN]	4	1	P02538		HCD	1	0	1	1	400000		0	1.91e-06		0.011	24	31	24	31	296	1	79	200	15300	3	450.913	1350.72	0	-1.81	13.61	2210	2210	MS2	7/116	7	116	160413_Flag_TET3_01.raw
High	KLPTPAGGPVGTEK	169	Unambiguous	Methylcytosine dioxygenase TET3 OS=Homo sapiens GN=TET3 PE=1 SV=3 - [TET3_HUMAN]	1	1	O43151		HCD	1	0	1	1	1040000000		0	2.97e-11		1.2e-06	17	30	23	69	200	1	1	32	13300000	3	451.257	1351.76	0	-1.43	10.11	1631	1631	MS2	10/156	10	156	160413_Flag_TET3_01.raw
High	KLPTPAGGPVGTEK	169	Unambiguous	Methylcytosine dioxygenase TET3 OS=Homo sapiens GN=TET3 PE=1 SV=3 - [TET3_HUMAN]	1	1	O43151		HCD	1	0	1	1	203000000		0	2.24e-06		6.9e-06	16	30	23	62	201	1	21	200	205000	2	676.382	1351.76	0	-0.88	9.68	1565	1565	MS2	11/156	11	156	160413_Flag_TET3_01.raw
High	KLPTPAGGPVGTEK	169	Unambiguous	Methylcytosine dioxygenase TET3 OS=Homo sapiens GN=TET3 PE=1 SV=3 - [TET3_HUMAN]	1	1	O43151		HCD	1	0	1	1			0	1.31e-05		0.0016	15	30	23	38	201	1	46	200	59900	3	451.257	1351.76	0	-0.82	11.76	1904	1904	MS2	7/156	7	156	160413_Flag_TET3_01.raw
High	KLPTPAGGPVGTEK	169	Unambiguous	Methylcytosine dioxygenase TET3 OS=Homo sapiens GN=TET3 PE=1 SV=3 - [TET3_HUMAN]	1	1	O43151		HCD	1	0	1	1	1040000000		0	2.07e-14		8.5e-06	16	30	23	61	202	1	4	200	126000	3	451.257	1351.76	0	-0.62	9.55	1544	1544	MS2	8/156	8	156	160413_Flag_TET3_01.raw
High	KLPTPAGGPVGTEK	169	Unambiguous	Methylcytosine dioxygenase TET3 OS=Homo sapiens GN=TET3 PE=1 SV=3 - [TET3_HUMAN]	1	1	O43151		HCD	1	0	1	1	203000000		0	1.08e-09		1.7e-06	19	30	23	68	210	1	2	200	594000	2	676.382	1351.76	0	-0.52	10.24	1653	1653	MS2	11/156	11	156	160413_Flag_TET3_01.raw
High	KLPTPAGGPVGTEK	169	Unambiguous	Methylcytosine dioxygenase TET3 OS=Homo sapiens GN=TET3 PE=1 SV=3 - [TET3_HUMAN]	1	1	O43151		HCD	1	0	1	1	1040000000		0	6.44e-09		7.1e-07	17	29	22	71	183	1	7	200	573000	3	451.257	1351.76	0	-0.28	10.64	1719	1719	MS2	10/156	10	156	160413_Flag_TET3_01.raw
High	KLPTPAGGPVGTEK	169	Unambiguous	Methylcytosine dioxygenase TET3 OS=Homo sapiens GN=TET3 PE=1 SV=3 - [TET3_HUMAN]	1	1	O43151		HCD	1	0	1	1			0	2.24e-07	198	2.7e-06	17	29	22	65	183	1	33	200	46500	2	676.383	1351.76	0	-0.25	11.09	1793	1793	MS2	7/156	7	156	160413_Flag_TET3_01.raw
High	KLPTPAGGPVGTEK	169	Unambiguous	Methylcytosine dioxygenase TET3 OS=Homo sapiens GN=TET3 PE=1 SV=3 - [TET3_HUMAN]	1	1	O43151		HCD	1	0	1	1			0	1.45e-07		8e-06	16	29	22	60	179	1	17	200	182000	3	451.257	1351.76	0	-0.21	11.19	1810	1810	MS2	8/156	8	156	160413_Flag_TET3_01.raw
High	KLPTPAGGPVGTEK	169	Unambiguous	Methylcytosine dioxygenase TET3 OS=Homo sapiens GN=TET3 PE=1 SV=3 - [TET3_HUMAN]	1	1	O43151		HCD	1	0	1	1			0	1.43e-06	178	6.1e-05	16	29	22	51	166	1	67	200	38600	3	451.258	1351.76	0	1.01	12.47	2022	2022	MS2	9/156	9	156	160413_Flag_TET3_01.raw
High	GcPIAKWVIRR	178	Unambiguous	Methylcytosine dioxygenase TET3 OS=Homo sapiens GN=TET3 PE=1 SV=3 - [TET3_HUMAN]	1	1	O43151	C2(Carbamidomethyl)	HCD	1	0	1	1	3680000		0	0.000108		0.095	14	28	21	19	145	2	20	200	46700	3	452.596	1355.77	0	-0.69	16.5	2681	2681	MS2	8/100	8	100	160413_Flag_TET3_01.raw
High	QSVEADINGLRR	179	Unambiguous	Keratin, type I cytoskeletal 10 OS=Homo sapiens GN=KRT10 PE=1 SV=6 - [K1C10_HUMAN]	2	1	P13645		HCD	1	0	1	1	4670000		0	1.11e-05		0.033	14	31	24	27	306	1	7	200	92300	3	453.244	1357.72	0	-0.67	15.25	2480	2480	MS2	7/132	7	132	160413_Flag_TET3_01.raw
High	AVmDDFAAFVEK	180	Unambiguous	Serum albumin OS=Homo sapiens GN=ALB PE=1 SV=2 - [ALBU_HUMAN]	1	1	P02768	M3(Oxidation)	HCD	1	0	1	1	2090000		0	7.72e-07		4.7e-07	17	32	25	76	357	0	22	200	53400	2	679.817	1358.63	0	-2.04	28.31	4580	4580	MS2	1988-09-01	9	88	160413_Flag_TET3_01.raw
High	AVmDDFAAFVEK	180	Unambiguous	Serum albumin OS=Homo sapiens GN=ALB PE=1 SV=2 - [ALBU_HUMAN]	1	1	P02768	M3(Oxidation)	HCD	1	0	1	1	1530000		0	9.53e-12		2.1e-06	17	32	25	70	373	0	24	200	26100	2	679.818	1358.63	0	-0.51	27.8	4495	4495	MS2	1988-09-01	9	88	160413_Flag_TET3_01.raw
High	IQTQPGYANTLR	182	Unambiguous	Phosphate carrier protein, mitochondrial OS=Homo sapiens GN=SLC25A3 PE=1 SV=2 - [MPCP_HUMAN]	1	1	Q00325		HCD	1	0	1	1	3210000		0	7.56e-06	382	0.00041	17	32	25	46	334	0	24	200	102000	2	681.361	1361.72	0	-1.18	14.26	2317	2317	MS2	8/128	8	128	160413_Flag_TET3_01.raw
High	SQYEQLAEQNR	183	Unambiguous	Keratin, type I cytoskeletal 10 OS=Homo sapiens GN=KRT10 PE=1 SV=6 - [K1C10_HUMAN]	1	1	P13645		HCD	1	0	1	1	6920000		0	2.76e-05		1.2e-05	16	32	25	62	350	0	33	200	73800	2	683.322	1365.64	0	-1.73	12.07	1955	1955	MS2	7/116	7	116	160413_Flag_TET3_01.raw
High	TFTcTAAYPESK	184	Unambiguous	Ig alpha-1 chain C region OS=Homo sapiens GN=IGHA1 PE=1 SV=2 - [IGHA1_HUMAN]	1	1	P01876	C4(Carbamidomethyl)	HCD	1	0	1	1	2180000		0	6.68e-05	338	0.0001	16	32	25	52	341	0	36	200	53300	2	688.314	1375.62	0	0.2	13.99	2272	2272	MS2	1988-08-01	8	88	160413_Flag_TET3_01.raw
High	ALEESNYELEGK	185	Unambiguous	Keratin, type I cytoskeletal 10 OS=Homo sapiens GN=KRT10 PE=1 SV=6 - [K1C10_HUMAN]	1	1	P13645		HCD	1	0	1	1	19200000		0	1.42e-07		1e-08	18	32	25	93	395	0	12	200	211000	2	691.327	1381.65	0	-1.05	15.73	2556	2556	MS2	9/112	9	112	160413_Flag_TET3_01.raw
High	AIRIEKVIYTGK	186	Unambiguous	Methylcytosine dioxygenase TET3 OS=Homo sapiens GN=TET3 PE=1 SV=3 - [TET3_HUMAN]	1	1	O43151		HCD	1	0	1	1	14900000		0	3.65e-08		0.00011	15	22	15	42	35	2	15	200	124000	3	464.285	1390.84	0	-0.65	14.05	2281	2281	MS2	7/124	7	124	160413_Flag_TET3_01.raw
High	IERVIYTGKEGK	187	Unambiguous	Methylcytosine dioxygenase TET2 OS=Homo sapiens GN=TET2 PE=1 SV=3 - [TET2_HUMAN]	1	1	Q6N021		HCD	1	0	1	1	2410000		0	9.74e-06		0.004	15	30	23	34	219	2	7	200	55100	3	464.929	1392.77	0	-9.42	17.21	2793	2793	MS2	5/124	5	124	160413_Flag_TET3_01.raw
High	TNAENEFVTIKK	188	Unambiguous	Keratin, type II cytoskeletal 1 OS=Homo sapiens GN=KRT1 PE=1 SV=6 - [K2C1_HUMAN]	1	1	P04264		HCD	1	0	1	1	3660000		0	5.23e-05		9e-06	16	31	24	62	309	1	24	200	111000	2	697.369	1393.73	0	-0.79	12.71	2060	2060	MS2	10/128	10	128	160413_Flag_TET3_01.raw
High	TNAENEFVTIKK	188	Unambiguous	Keratin, type II cytoskeletal 1 OS=Homo sapiens GN=KRT1 PE=1 SV=6 - [K2C1_HUMAN]	1	1	P04264		HCD	1	0	1	1	37100000		0	3.95e-12		1e-06	17	31	24	72	297	1	17	200	49900	3	465.249	1393.73	0	-0.32	13.13	2130	2130	MS2	8/128	8	128	160413_Flag_TET3_01.raw
High	TNAENEFVTIKK	188	Unambiguous	Keratin, type II cytoskeletal 1 OS=Homo sapiens GN=KRT1 PE=1 SV=6 - [K2C1_HUMAN]	1	1	P04264		HCD	1	0	1	1	37100000		0	7.25e-12		3e-07	17	31	24	77	286	1	16	200	108000	3	465.249	1393.73	0	0.21	12.58	2039	2039	MS2	8/128	8	128	160413_Flag_TET3_01.raw
High	LGLGQQEAKLYGK	191	Unambiguous	Methylcytosine dioxygenase TET3 OS=Homo sapiens GN=TET3 PE=1 SV=3 - [TET3_HUMAN]	1	1	O43151		HCD	1	0	1	1			0	8.06e-12		3.5e-05	16	29	22	55	197	1	63	200	72800	3	468.932	1404.78	0	-1.71	17.08	2771	2771	MS2	7/128	7	128	160413_Flag_TET3_01.raw
High	LGLGQQEAKLYGK	191	Unambiguous	Methylcytosine dioxygenase TET3 OS=Homo sapiens GN=TET3 PE=1 SV=3 - [TET3_HUMAN]	1	1	O43151		HCD	1	0	1	1	337000000		0	1.75e-12		9.6e-06	16	29	22	60	196	1	3	200	304000	3	468.932	1404.78	0	-1.45	16.41	2665	2665	MS2	7/128	7	128	160413_Flag_TET3_01.raw
High	LGLGQQEAKLYGK	191	Unambiguous	Methylcytosine dioxygenase TET3 OS=Homo sapiens GN=TET3 PE=1 SV=3 - [TET3_HUMAN]	1	1	O43151		HCD	1	0	1	1	337000000		0	2.23e-11		9.7e-06	16	29	22	60	196	1	0	49	8410000	3	468.932	1404.78	0	-1.32	15.88	2577	2577	MS2	7/128	7	128	160413_Flag_TET3_01.raw
High	LGLGQQEAKLYGK	191	Unambiguous	Methylcytosine dioxygenase TET3 OS=Homo sapiens GN=TET3 PE=1 SV=3 - [TET3_HUMAN]	1	1	O43151		HCD	1	0	1	1	18700000		0	2.62e-13		5.7e-07	17	29	22	72	191	1	7	200	56500	2	702.895	1404.78	0	-0.7	15.83	2570	2570	MS2	10/128	10	128	160413_Flag_TET3_01.raw
High	LGLGQQEAKLYGK	191	Unambiguous	Methylcytosine dioxygenase TET3 OS=Homo sapiens GN=TET3 PE=1 SV=3 - [TET3_HUMAN]	1	1	O43151		HCD	1	0	1	1	9000000		0	1.14e-07		0.00064	15	29	22	42	191	1	18	200	46500	3	468.933	1404.78	0	-0.47	15.36	2498	2498	MS2	7/128	7	128	160413_Flag_TET3_01.raw
High	ADTLTDEINFLR	196	Unambiguous	Keratin, type II cytoskeletal 6A OS=Homo sapiens GN=KRT6A PE=1 SV=3 - [K2C6A_HUMAN]|Keratin, type II cytoskeletal 6B OS=Homo sapiens GN=KRT6B PE=1 SV=5 - [K2C6B_HUMAN]	3	1	P02538		HCD	1	0	1	1	181000		0	2.1e-07	365	1.2e-05	17	32	25	62	358	0	13	200	9130	2	704.36	1407.71	0	0.15	33.64	5438	5438	MS2	7/100	7	100	160413_Flag_TET3_01.raw
High	VGSGAIQVLTAFPR	197	Unambiguous	Methylcytosine dioxygenase TET3 OS=Homo sapiens GN=TET3 PE=1 SV=3 - [TET3_HUMAN]	1	1	O43151		HCD	1	0	1	1			0	0.000807		0.0013	15	29	22	38	162	0	0	200	3170	2	708.4	1415.79	0	-5.36	40.98	6610	6610	MS2	5/132	5	132	160413_Flag_TET3_01.raw
High	VGSGAIQVLTAFPR	197	Unambiguous	Methylcytosine dioxygenase TET3 OS=Homo sapiens GN=TET3 PE=1 SV=3 - [TET3_HUMAN]	1	1	O43151		HCD	1	0	1	1			0.006	0.157		0.00011	17	28	21	49	158	0	0	200	5940	2	708.401	1415.8	0	-3.63	38.86	6274	6274	MS2	6/132	6	132	160413_Flag_TET3_01.raw
High	VGSGAIQVLTAFPR	197	Unambiguous	Methylcytosine dioxygenase TET3 OS=Homo sapiens GN=TET3 PE=1 SV=3 - [TET3_HUMAN]	1	1	O43151		HCD	1	0	1	1			0.002	0.0164		0.013	14	28	21	28	158	0	22	200	7250	2	708.401	1415.8	0	-3.46	38.28	6181	6181	MS2	6/132	6	132	160413_Flag_TET3_01.raw
High	VGSGAIQVLTAFPR	197	Unambiguous	Methylcytosine dioxygenase TET3 OS=Homo sapiens GN=TET3 PE=1 SV=3 - [TET3_HUMAN]	1	1	O43151		HCD	1	0	1	1	60200000		0	0.00326	181	0.027	14	29	22	25	164	0	51	200	16400	3	472.604	1415.8	0	-2.87	30.29	4905	4905	MS2	7/132	7	132	160413_Flag_TET3_01.raw
High	VGSGAIQVLTAFPR	197	Unambiguous	Methylcytosine dioxygenase TET3 OS=Homo sapiens GN=TET3 PE=1 SV=3 - [TET3_HUMAN]	1	1	O43151		HCD	1	0	1	1			0	0.00271		0.0028	15	29	22	35	162	0	0	200	3570	2	708.402	1415.8	0	-2.25	39.95	6448	6448	MS2	5/132	5	132	160413_Flag_TET3_01.raw
High	VGSGAIQVLTAFPR	197	Unambiguous	Methylcytosine dioxygenase TET3 OS=Homo sapiens GN=TET3 PE=1 SV=3 - [TET3_HUMAN]	1	1	O43151		HCD	1	0	1	1			0	9.4e-05		2.7e-05	16	29	22	55	177	0	18	200	7990	2	708.402	1415.8	0	-2.08	35.5	5735	5735	MS2	9/132	9	132	160413_Flag_TET3_01.raw
High	VGSGAIQVLTAFPR	197	Unambiguous	Methylcytosine dioxygenase TET3 OS=Homo sapiens GN=TET3 PE=1 SV=3 - [TET3_HUMAN]	1	1	O43151		HCD	1	0	1	1			0	0.000137		0.00052	17	29	22	42	177	0	17	200	2600	2	708.403	1415.8	0	-1.91	42.54	6856	6856	MS2	5/132	5	132	160413_Flag_TET3_01.raw
High	VGSGAIQVLTAFPR	197	Unambiguous	Methylcytosine dioxygenase TET3 OS=Homo sapiens GN=TET3 PE=1 SV=3 - [TET3_HUMAN]	1	1	O43151		HCD	1	0	1	1			0	3.12e-07		9.5e-08	21	29	22	80	177	0	23	200	16200	2	708.403	1415.8	0	-1.82	34.45	5570	5570	MS2	10/132	10	132	160413_Flag_TET3_01.raw
High	VGSGAIQVLTAFPR	197	Unambiguous	Methylcytosine dioxygenase TET3 OS=Homo sapiens GN=TET3 PE=1 SV=3 - [TET3_HUMAN]	1	1	O43151		HCD	1	0	1	1			0	0.000783		8.2e-06	16	29	22	60	177	0	0	200	5090	2	708.403	1415.8	0	-1.39	37.76	6095	6095	MS2	7/132	7	132	160413_Flag_TET3_01.raw
High	VGSGAIQVLTAFPR	197	Unambiguous	Methylcytosine dioxygenase TET3 OS=Homo sapiens GN=TET3 PE=1 SV=3 - [TET3_HUMAN]	1	1	O43151		HCD	1	0	1	1			0	2.06e-15		2.2e-08	22	29	22	86	177	0	27	200	24100	2	708.403	1415.8	0	-1.22	33.91	5482	5482	MS2	11/132	11	132	160413_Flag_TET3_01.raw
High	VGSGAIQVLTAFPR	197	Unambiguous	Methylcytosine dioxygenase TET3 OS=Homo sapiens GN=TET3 PE=1 SV=3 - [TET3_HUMAN]	1	1	O43151		HCD	1	0	1	1			0	0.00193		0.0037	15	29	22	34	177	0	35	200	4790	2	708.403	1415.8	0	-1.13	39.43	6363	6363	MS2	6/132	6	132	160413_Flag_TET3_01.raw
High	VGSGAIQVLTAFPR	197	Unambiguous	Methylcytosine dioxygenase TET3 OS=Homo sapiens GN=TET3 PE=1 SV=3 - [TET3_HUMAN]	1	1	O43151		HCD	1	0	1	1			0.002	0.0608		4.4e-05	21	29	22	53	177	0	27	200	5270	2	708.403	1415.8	0	-1.05	36.62	5912	5912	MS2	6/132	6	132	160413_Flag_TET3_01.raw
High	VGSGAIQVLTAFPR	197	Unambiguous	Methylcytosine dioxygenase TET3 OS=Homo sapiens GN=TET3 PE=1 SV=3 - [TET3_HUMAN]	1	1	O43151		HCD	1	0	1	1	60200000		0	1.86e-06		2.2e-05	16	29	22	56	177	0	0	200	617000	3	472.605	1415.8	0	-0.99	30.8	4986	4986	MS2	9/132	9	132	160413_Flag_TET3_01.raw
High	VGSGAIQVLTAFPR	197	Unambiguous	Methylcytosine dioxygenase TET3 OS=Homo sapiens GN=TET3 PE=1 SV=3 - [TET3_HUMAN]	1	1	O43151		HCD	1	0	1	1			0	4.34e-12		1.7e-06	22	29	22	67	180	0	32	200	13300	2	708.403	1415.8	0	-0.96	34.99	5651	5651	MS2	10/132	10	132	160413_Flag_TET3_01.raw
High	VGSGAIQVLTAFPR	197	Unambiguous	Methylcytosine dioxygenase TET3 OS=Homo sapiens GN=TET3 PE=1 SV=3 - [TET3_HUMAN]	1	1	O43151		HCD	1	0	1	1			0	1.44e-06		0.00041	15	29	22	43	180	0	67	200	12700	3	472.605	1415.8	0	-0.93	31.97	5177	5177	MS2	7/132	7	132	160413_Flag_TET3_01.raw
High	VGSGAIQVLTAFPR	197	Unambiguous	Methylcytosine dioxygenase TET3 OS=Homo sapiens GN=TET3 PE=1 SV=3 - [TET3_HUMAN]	1	1	O43151		HCD	1	0	1	1	1620000000		0	1.27e-12		4.9e-10	19	28	21	102	149	0	1	110	5720000	2	708.403	1415.8	0	-0.79	30.44	4929	4929	MS2	12/132	12	132	160413_Flag_TET3_01.raw
High	VGSGAIQVLTAFPR	197	Unambiguous	Methylcytosine dioxygenase TET3 OS=Homo sapiens GN=TET3 PE=1 SV=3 - [TET3_HUMAN]	1	1	O43151		HCD	1	0	1	1	1620000000		0	2.19e-10		4.7e-10	19	28	21	102	149	0	3	145	4520000	2	708.403	1415.8	0	-0.79	30.99	5017	5017	MS2	12/132	12	132	160413_Flag_TET3_01.raw
High	VGSGAIQVLTAFPR	197	Unambiguous	Methylcytosine dioxygenase TET3 OS=Homo sapiens GN=TET3 PE=1 SV=3 - [TET3_HUMAN]	1	1	O43151		HCD	1	0	1	1	60200000		0	1.23e-07		5.3e-05	16	28	21	51	149	0	3	200	42900	3	472.605	1415.8	0	-0.54	31.37	5078	5078	MS2	8/132	8	132	160413_Flag_TET3_01.raw
High	VGSGAIQVLTAFPR	197	Unambiguous	Methylcytosine dioxygenase TET3 OS=Homo sapiens GN=TET3 PE=1 SV=3 - [TET3_HUMAN]	1	1	O43151		HCD	1	0	1	1			0	0.000119		0.0012	15	28	21	38	138	0	0	200	1880	2	708.404	1415.8	0	0.16	41.49	6691	6691	MS2	5/132	5	132	160413_Flag_TET3_01.raw
High	VGSGAIQVLTAFPR	197	Unambiguous	Methylcytosine dioxygenase TET3 OS=Homo sapiens GN=TET3 PE=1 SV=3 - [TET3_HUMAN]	1	1	O43151		HCD	1	0	1	1			0	4.32e-08		2.2e-06	17	28	21	65	144	0	11	200	2900	2	708.404	1415.8	0	0.51	37.17	6002	6002	MS2	7/132	7	132	160413_Flag_TET3_01.raw
High	VGSGAIQVLTAFPR	197	Unambiguous	Methylcytosine dioxygenase TET3 OS=Homo sapiens GN=TET3 PE=1 SV=3 - [TET3_HUMAN]	1	1	O43151		HCD	1	0	1	1			0.003	0.102		0.12	14	28	21	18	149	0	0	200	1890	2	708.405	1415.8	0	0.94	44.17	7114	7114	MS2	3/132	3	132	160413_Flag_TET3_01.raw
High	STSESTAALGcLVK	228	Unambiguous	Ig gamma-2 chain C region OS=Homo sapiens GN=IGHG2 PE=1 SV=2 - [IGHG2_HUMAN]	2	1	P01859	C11(Carbamidomethyl)	HCD	1	0	1	1	1560000		0	2.19e-10		1.3e-06	17	33	26	72	401	0	0	200	39000	2	712.359	1423.71	0	0.16	20.3	3277	3277	MS2	8/104	8	104	160413_Flag_TET3_01.raw
High	GSGGLGGAcGGAGFGSR	229	Unambiguous	Keratin, type II cytoskeletal 6A OS=Homo sapiens GN=KRT6A PE=1 SV=3 - [K2C6A_HUMAN]|Keratin, type II cytoskeletal 6B OS=Homo sapiens GN=KRT6B PE=1 SV=5 - [K2C6B_HUMAN]	3	1	P02538	C9(Carbamidomethyl)	HCD	1	0	1	1	761000		0	5.4e-08		4.7e-07	17	32	25	76	378	0	0	200	37300	2	712.82	1424.63	0	-0.72	13.81	2242	2242	MS2	11/128	11	128	160413_Flag_TET3_01.raw
High	APSTYGGGLSVSSSR	230	Unambiguous	Keratin, type I cytoskeletal 14 OS=Homo sapiens GN=KRT14 PE=1 SV=4 - [K1C14_HUMAN]	1	1	P02533		HCD	1	0	1	1	4440000		0	1.53e-11		3.8e-07	17	32	25	77	394	0	3	200	121000	2	713.351	1425.7	0	-0.91	14.31	2324	2324	MS2	12/112	12	112	160413_Flag_TET3_01.raw
High	KWGGTVVAEPQQK	231	Unambiguous	Methylcytosine dioxygenase TET3 OS=Homo sapiens GN=TET3 PE=1 SV=3 - [TET3_HUMAN]	1	1	O43151		HCD	1	0	1	1	19000000		0	2.85e-14	249	1.2e-07	18	31	24	80	260	1	0	200	512000	2	714.385	1427.76	0	-1.03	10.45	1688	1688	MS2	12/144	12	144	160413_Flag_TET3_01.raw
High	KWGGTVVAEPQQK	231	Unambiguous	Methylcytosine dioxygenase TET3 OS=Homo sapiens GN=TET3 PE=1 SV=3 - [TET3_HUMAN]	1	1	O43151		HCD	1	0	1	1	187000000		0	3e-09		0.00053	15	31	24	44	253	1	1	200	252000	3	476.593	1427.76	0	-0.31	10.85	1754	1754	MS2	7/144	7	144	160413_Flag_TET3_01.raw
High	KWGGTVVAEPQQK	231	Unambiguous	Methylcytosine dioxygenase TET3 OS=Homo sapiens GN=TET3 PE=1 SV=3 - [TET3_HUMAN]	1	1	O43151		HCD	1	0	1	1	187000000		0	2e-07		0.0015	15	31	24	39	264	1	0	145	2850000	3	476.593	1427.76	0	0.27	10.31	1664	1664	MS2	16/144	16	144	160413_Flag_TET3_01.raw
High	KLPtPAGGPVGTEK	169	Unambiguous	Methylcytosine dioxygenase TET3 OS=Homo sapiens GN=TET3 PE=1 SV=3 - [TET3_HUMAN]	1	1	O43151	T4(Phospho)	HCD	1	0	1	1	2680000		0	6.81e-10		4.7e-06	17	33	26	66	406	1	13	200	63700	3	477.912	1431.72	0	-1.13	12.66	2052	2052	MS2	9/156	9	156	160413_Flag_TET3_01.raw
High	IRLENEIQTYR	235	Unambiguous	Keratin, type I cytoskeletal 10 OS=Homo sapiens GN=KRT10 PE=1 SV=6 - [K1C10_HUMAN]	1	1	P13645		HCD	1	0	1	1	2930000		0.006	0.221		0.048	14	31	24	25	280	1	19	200	70100	3	478.927	1434.77	0	-2.73	17.02	2761	2761	MS2	11/116	11	116	160413_Flag_TET3_01.raw
High	ILNEMRDQYEK	236	Unambiguous	Keratin, type I cytoskeletal 14 OS=Homo sapiens GN=KRT14 PE=1 SV=4 - [K1C14_HUMAN]	2	1	P02533		HCD	1	0	1	1	1170000		0	1.78e-10		0.01	15	33	26	33	440	1	39	200	29300	3	480.238	1438.7	0	-0.95	12.75	2068	2068	MS2	8/112	8	112	160413_Flag_TET3_01.raw
High	NLGIPIITVLGDSK	237	Unambiguous	Cytoskeleton-associated protein 5 OS=Homo sapiens GN=CKAP5 PE=1 SV=3 - [CKAP5_HUMAN]	1	1	Q14008		HCD	1	0	1	1	111000		0.007	0.425		0.021	14	25	18	22	69	0	0	200	4130	2	720.427	1439.85	0	0.4	37.69	6084	6084	MS2	5/156	5	156	160413_Flag_TET3_01.raw
High	YIcENQDSISSK	238	Unambiguous	Serum albumin OS=Homo sapiens GN=ALB PE=1 SV=2 - [ALBU_HUMAN]	1	1	P02768	C3(Carbamidomethyl)	HCD	1	0	1	1	15500000		0	8.25e-11		7.7e-09	25	32	25	94	370	0	15	200	124000	2	722.325	1443.64	0	-0.13	10.65	1721	1721	MS2	9/116	9	116	160413_Flag_TET3_01.raw
High	LYETFNREMSR	239	Unambiguous	Methylcytosine dioxygenase TET3 OS=Homo sapiens GN=TET3 PE=1 SV=3 - [TET3_HUMAN]	1	1	O43151		HCD	1	0	1	1			0	2.28e-05	338	0.14	14	33	26	22	405	1	19	200	89600	3	482.566	1445.68	0	-1.16	16.22	2634	2634	MS2	10/100	10	100	160413_Flag_TET3_01.raw
High	LYETFNREMSR	239	Unambiguous	Methylcytosine dioxygenase TET3 OS=Homo sapiens GN=TET3 PE=1 SV=3 - [TET3_HUMAN]	1	1	O43151		HCD	1	0	1	1			0	0.000127		1.3	13	33	26	12	427	1	78	200	23400	3	482.566	1445.68	0	-1.09	17.36	2817	2817	MS2	5/100	5	100	160413_Flag_TET3_01.raw
High	LYETFNREMSR	239	Unambiguous	Methylcytosine dioxygenase TET3 OS=Homo sapiens GN=TET3 PE=1 SV=3 - [TET3_HUMAN]	1	1	O43151		HCD	1	0	1	1	648000000		0.002	0.0389	360	0.29	14	33	26	19	417	1	1	200	241000	3	482.566	1445.68	0	-0.71	15.64	2544	2544	MS2	6/100	6	100	160413_Flag_TET3_01.raw
High	LYETFNREMSR	239	Unambiguous	Methylcytosine dioxygenase TET3 OS=Homo sapiens GN=TET3 PE=1 SV=3 - [TET3_HUMAN]	1	1	O43151		HCD	1	0	1	1	648000000		0.006	0.22	357	0.5	14	33	26	16	415	1	0	200	1500000	3	482.566	1445.68	0	-0.65	15.11	2456	2456	MS2	3/100	3	100	160413_Flag_TET3_01.raw
High	LYETFNREMSR	239	Unambiguous	Methylcytosine dioxygenase TET3 OS=Homo sapiens GN=TET3 PE=1 SV=3 - [TET3_HUMAN]	1	1	O43151		HCD	1	0	1	1	648000000		0.002	0.0818	356	0.57	14	33	26	16	412	1	11	200	55000	3	482.566	1445.68	0	-0.33	14.6	2373	2373	MS2	6/100	6	100	160413_Flag_TET3_01.raw
High	AIGGGLSSVGGGSSTIK	248	Unambiguous	Keratin, type II cytoskeletal 6A OS=Homo sapiens GN=KRT6A PE=1 SV=3 - [K2C6A_HUMAN]	2	1	P02538		HCD	1	0	1	1	1410000		0	1e-12		2.5e-08	18	31	24	88	304	0	0	200	47500	2	724.389	1447.77	0	-3.62	17.23	2795	2795	MS2	11/128	11	128	160413_Flag_TET3_01.raw
High	TQDENPVVHFFK	249	Unambiguous	Myelin basic protein OS=Homo sapiens GN=MBP PE=1 SV=3 - [MBP_HUMAN]	1	1	P02686		HCD	1	0	1	1	3710000		0	0.00131		0.074	14	33	26	24	401	0	17	200	35100	3	487.577	1460.72	0	-1.02	22.93	3706	3706	MS2	5/128	5	128	160413_Flag_TET3_01.raw
High	LYETFNREmSR	239	Unambiguous	Methylcytosine dioxygenase TET3 OS=Homo sapiens GN=TET3 PE=1 SV=3 - [TET3_HUMAN]	1	1	O43151	M9(Oxidation)	HCD	1	0	1	1			0.007	0.462	423	0.4	14	33	27	18	502	1	74	200	23900	3	487.897	1461.68	0	-2.28	15.63	2542	2542	MS2	11/100	11	100	160413_Flag_TET3_01.raw
High	LYETFNREmSR	239	Unambiguous	Methylcytosine dioxygenase TET3 OS=Homo sapiens GN=TET3 PE=1 SV=3 - [TET3_HUMAN]	1	1	O43151	M9(Oxidation)	HCD	1	0	1	1	15100000		0.002	0.00775	398	0.65	14	33	26	16	492	1	7	200	509000	3	487.898	1461.68	0	-0.46	13.98	2270	2270	MS2	6/100	6	100	160413_Flag_TET3_01.raw
High	LAGDNPKEEEVLR	257	Unambiguous	Methylcytosine dioxygenase TET3 OS=Homo sapiens GN=TET3 PE=1 SV=3 - [TET3_HUMAN]	1	1	O43151		HCD	1	0	1	1	26600000		0	0.000396		0.0087	15	32	25	33	328	1	34	200	32900	3	490.59	1469.76	0	-3.04	13.88	2254	2254	MS2	13/128	13	128	160413_Flag_TET3_01.raw
High	LAGDNPKEEEVLR	257	Unambiguous	Methylcytosine dioxygenase TET3 OS=Homo sapiens GN=TET3 PE=1 SV=3 - [TET3_HUMAN]	1	1	O43151		HCD	1	0	1	1			0	2.28e-05	315	0.0024	15	32	25	38	327	1	46	200	64200	3	490.59	1469.76	0	-1.85	13.33	2162	2162	MS2	16/128	16	128	160413_Flag_TET3_01.raw
High	LAGDNPKEEEVLR	257	Unambiguous	Methylcytosine dioxygenase TET3 OS=Homo sapiens GN=TET3 PE=1 SV=3 - [TET3_HUMAN]	1	1	O43151		HCD	1	0	1	1			0	1.02e-05	312	0.00027	15	32	25	48	327	1	14	200	194000	3	490.591	1469.76	0	-1.54	12.64	2049	2049	MS2	9/128	9	128	160413_Flag_TET3_01.raw
High	LAGDNPKEEEVLR	257	Unambiguous	Methylcytosine dioxygenase TET3 OS=Homo sapiens GN=TET3 PE=1 SV=3 - [TET3_HUMAN]	1	1	O43151		HCD	1	0	1	1	1090000000		0	4.24e-07	312	3e-05	16	32	25	57	327	1	4	61	6980000	3	490.591	1469.76	0	-1.54	11.57	1873	1873	MS2	10/128	10	128	160413_Flag_TET3_01.raw
High	LAGDNPKEEEVLR	257	Unambiguous	Methylcytosine dioxygenase TET3 OS=Homo sapiens GN=TET3 PE=1 SV=3 - [TET3_HUMAN]	1	1	O43151		HCD	1	0	1	1	1090000000		0	1.18e-12	315	3.5e-05	16	32	25	57	330	1	17	200	674000	3	490.591	1469.76	0	-1.35	12.1	1961	1961	MS2	10/128	10	128	160413_Flag_TET3_01.raw
High	LAGDNPKEEEVLR	257	Unambiguous	Methylcytosine dioxygenase TET3 OS=Homo sapiens GN=TET3 PE=1 SV=3 - [TET3_HUMAN]	1	1	O43151		HCD	1	0	1	1	74600000		0	1.1e-11	320	1.4e-08	25	32	25	91	336	1	0	200	41400	2	735.383	1469.76	0	-1.22	12.01	1946	1946	MS2	11/128	11	128	160413_Flag_TET3_01.raw
High	LAGDNPKEEEVLR	257	Unambiguous	Methylcytosine dioxygenase TET3 OS=Homo sapiens GN=TET3 PE=1 SV=3 - [TET3_HUMAN]	1	1	O43151		HCD	1	0	1	1	74600000		0	2.36e-10	303	1.1e-07	19	32	25	82	325	1	0	200	578000	2	735.383	1469.76	0	-0.64	11.25	1819	1819	MS2	11/128	11	128	160413_Flag_TET3_01.raw
High	LAGDNPKEEEVLR	257	Unambiguous	Methylcytosine dioxygenase TET3 OS=Homo sapiens GN=TET3 PE=1 SV=3 - [TET3_HUMAN]	1	1	O43151		HCD	1	0	1	1	26600000		0	4.83e-07	300	1.7e-05	16	32	25	60	323	1	10	200	246000	3	490.591	1469.76	0	-0.11	14.37	2335	2335	MS2	10/128	10	128	160413_Flag_TET3_01.raw
High	WELLQQVDTSTR	265	Unambiguous	Keratin, type II cytoskeletal 1 OS=Homo sapiens GN=KRT1 PE=1 SV=6 - [K2C1_HUMAN]	1	1	P04264		HCD	1	0	1	1	1740000		0	2.25e-12		1e-06	24	31	24	72	310	0	43	200	47800	2	738.377	1475.75	0	-0.9	27.85	4504	4504	MS2	8/116	8	116	160413_Flag_TET3_01.raw
High	FLEQQNQVLQTK	266	Unambiguous	Keratin, type II cytoskeletal 1 OS=Homo sapiens GN=KRT1 PE=1 SV=6 - [K2C1_HUMAN]|Keratin, type II cytoskeletal 2 epidermal OS=Homo sapiens GN=KRT2 PE=1 SV=2 - [K22E_HUMAN]	3	2	P04264;P35908		HCD	1	0	1	1	13200000		0	1.61e-09	317	1.1e-06	25	32	25	72	334	0	3	200	238000	2	738.395	1475.78	0	-2.4	17.88	2898	2898	MS2	9/120	9	120	160413_Flag_TET3_01.raw
High	VIQYLAYVASSHK	267	Unambiguous	Myosin-9 OS=Homo sapiens GN=MYH9 PE=1 SV=4 - [MYH9_HUMAN]	1	1	P35579		HCD	1	0	1	1	988000		0	8.04e-06		0.00011	16	30	23	50	235	0	10	200	21400	3	493.605	1478.8	0	0.11	22.13	3572	3572	MS2	8/136	8	136	160413_Flag_TET3_01.raw
High	KKLPTPAGGPVGTEK	268	Unambiguous	Methylcytosine dioxygenase TET3 OS=Homo sapiens GN=TET3 PE=1 SV=3 - [TET3_HUMAN]	1	1	O43151		HCD	1	0	1	1	1460000		0	8.84e-06		0.00029	15	26	19	42	94	2	46	200	6320	3	493.955	1479.85	0	-2.46	5.78	930	930	MS2	8/168	8	168	160413_Flag_TET3_01.raw
High	KKLPTPAGGPVGTEK	268	Unambiguous	Methylcytosine dioxygenase TET3 OS=Homo sapiens GN=TET3 PE=1 SV=3 - [TET3_HUMAN]	1	1	O43151		HCD	1	0	1	1	1460000		0	1.98e-07		0.001	15	26	19	36	84	2	0	200	3610	3	493.955	1479.85	0	-1.84	5.2	838	838	MS2	6/168	6	168	160413_Flag_TET3_01.raw
High	TTPSYVAFTDTER	270	Unambiguous	Heat shock cognate 71 kDa protein OS=Homo sapiens GN=HSPA8 PE=1 SV=1 - [HSP7C_HUMAN]	6	1	P11142		HCD	1	0	1	1	2510000		0	2.89e-08	420	1.2e-05	19	33	26	63	475	0	0	200	46100	2	744.354	1487.7	0	-0.14	20.94	3382	3382	MS2	1996-08-01	8	96	160413_Flag_TET3_01.raw
High	EPAGPSLLGTGGPWR	271	Unambiguous	Methylcytosine dioxygenase TET3 OS=Homo sapiens GN=TET3 PE=1 SV=3 - [TET3_HUMAN]	1	1	O43151		HCD	1	0	1	1	275000000		0	4.49e-10		1.7e-06	17	32	25	71	385	0	14	200	85700	2	747.888	1494.77	0	-0.96	28.77	4655	4655	MS2	12/112	12	112	160413_Flag_TET3_01.raw
High	EPAGPSLLGTGGPWR	271	Unambiguous	Methylcytosine dioxygenase TET3 OS=Homo sapiens GN=TET3 PE=1 SV=3 - [TET3_HUMAN]	1	1	O43151		HCD	1	0	1	1			0	5.89e-12		2.9e-07	17	32	25	78	369	0	39	200	30100	2	747.888	1494.77	0	-0.72	29.31	4744	4744	MS2	9/112	9	112	160413_Flag_TET3_01.raw
High	EPAGPSLLGTGGPWR	271	Unambiguous	Methylcytosine dioxygenase TET3 OS=Homo sapiens GN=TET3 PE=1 SV=3 - [TET3_HUMAN]	1	1	O43151		HCD	1	0	1	1	275000000		0	5.11e-14		6.9e-07	17	32	25	74	372	0	3	200	794000	2	747.888	1494.77	0	-0.31	28.23	4566	4566	MS2	13/112	13	112	160413_Flag_TET3_01.raw
High	EPAGPSLLGTGGPWR	271	Unambiguous	Methylcytosine dioxygenase TET3 OS=Homo sapiens GN=TET3 PE=1 SV=3 - [TET3_HUMAN]	1	1	O43151		HCD	1	0	1	1	275000000		0	6.72e-07		1e-05	16	32	25	63	369	0	4	200	126000	2	747.889	1494.77	0	0.51	27.69	4478	4478	MS2	8/112	8	112	160413_Flag_TET3_01.raw
High	ELHATTPLKKPNR	275	Unambiguous	Methylcytosine dioxygenase TET3 OS=Homo sapiens GN=TET3 PE=1 SV=3 - [TET3_HUMAN]	1	1	O43151		HCD	1	0	1	1	136000		0	5.48e-05		0.16	14	28	21	16	133	1	0	200	2860	4	376.97	1504.86	0	-0.48	3.72	595	595	MS2	4/112	4	112	160413_Flag_TET3_01.raw
High	AWQSFGLPLGSSEK	276	Unambiguous	Methylcytosine dioxygenase TET3 OS=Homo sapiens GN=TET3 PE=1 SV=3 - [TET3_HUMAN]	1	1	O43151		HCD	1	0	1	1	244000		0	0.000154		3.3e-05	16	32	25	58	387	0	38	200	11400	2	753.881	1506.75	0	-2.81	32.72	5295	5295	MS2	9/148	9	148	160413_Flag_TET3_01.raw
High	AWQSFGLPLGSSEK	276	Unambiguous	Methylcytosine dioxygenase TET3 OS=Homo sapiens GN=TET3 PE=1 SV=3 - [TET3_HUMAN]	1	1	O43151		HCD	1	0	1	1	420000000		0	4.55e-11		1.8e-05	16	32	25	60	387	0	15	200	1160000	2	753.882	1506.76	0	-1.35	30.5	4940	4940	MS2	10/148	10	148	160413_Flag_TET3_01.raw
High	AWQSFGLPLGSSEK	276	Unambiguous	Methylcytosine dioxygenase TET3 OS=Homo sapiens GN=TET3 PE=1 SV=3 - [TET3_HUMAN]	1	1	O43151		HCD	1	0	1	1	8240000		0	1.17e-06		7.8e-06	16	32	25	64	387	0	15	200	230000	2	753.882	1506.76	0	-1.27	32.14	5205	5205	MS2	10/148	10	148	160413_Flag_TET3_01.raw
High	AWQSFGLPLGSSEK	276	Unambiguous	Methylcytosine dioxygenase TET3 OS=Homo sapiens GN=TET3 PE=1 SV=3 - [TET3_HUMAN]	1	1	O43151		HCD	1	0	1	1	420000000		0	2.03e-09		1.3e-06	17	32	25	72	388	0	13	200	75300	2	753.882	1506.76	0	-1.1	29.97	4853	4853	MS2	9/148	9	148	160413_Flag_TET3_01.raw
High	AWQSFGLPLGSSEK	276	Unambiguous	Methylcytosine dioxygenase TET3 OS=Homo sapiens GN=TET3 PE=1 SV=3 - [TET3_HUMAN]	1	1	O43151		HCD	1	0	1	1	4040000		0	6.87e-06		0.012	15	32	25	32	388	0	23	200	49900	3	502.924	1506.76	0	-0.93	30.12	4878	4878	MS2	7/148	7	148	160413_Flag_TET3_01.raw
High	HTLEEKLLcLVR	281	Unambiguous	Methylcytosine dioxygenase TET3 OS=Homo sapiens GN=TET3 PE=1 SV=3 - [TET3_HUMAN]	1	1	O43151	C9(Carbamidomethyl)	HCD	1	0	1	1	59700000		0	3.46e-07	143	2.7e-06	22	29	22	65	166	1	0	200	162000	3	504.284	1510.84	0	-1.44	26.34	4258	4258	MS2	7/112	7	112	160413_Flag_TET3_01.raw
High	HTLEEKLLcLVR	281	Unambiguous	Methylcytosine dioxygenase TET3 OS=Homo sapiens GN=TET3 PE=1 SV=3 - [TET3_HUMAN]	1	1	O43151	C9(Carbamidomethyl)	HCD	1	0	1	1	1410000		0	1.61e-05	139	1.6e-05	18	29	22	57	164	1	18	200	36300	2	755.923	1510.84	0	-1.27	25.97	4197	4197	MS2	7/112	7	112	160413_Flag_TET3_01.raw
High	HTLEEKLLcLVR	281	Unambiguous	Methylcytosine dioxygenase TET3 OS=Homo sapiens GN=TET3 PE=1 SV=3 - [TET3_HUMAN]	1	1	O43151	C9(Carbamidomethyl)	HCD	1	0	1	1	59700000		0	1.2e-06	139	2e-05	20	29	22	56	164	1	5	200	59100	3	504.285	1510.84	0	-1.08	25.84	4175	4175	MS2	7/112	7	112	160413_Flag_TET3_01.raw
High	HTLEEKLLcLVR	281	Unambiguous	Methylcytosine dioxygenase TET3 OS=Homo sapiens GN=TET3 PE=1 SV=3 - [TET3_HUMAN]	1	1	O43151	C9(Carbamidomethyl)	HCD	1	0	1	1	1310000		0	8.13e-06		0.00019	21	28	21	46	158	1	55	200	29400	3	504.285	1510.84	0	0.02	27.72	4482	4482	MS2	6/112	6	112	160413_Flag_TET3_01.raw
High	VPQVSTPTLVEVSR	285	Unambiguous	Serum albumin OS=Homo sapiens GN=ALB PE=1 SV=2 - [ALBU_HUMAN]	1	1	P02768		HCD	1	0	1	1	887000		0	1.86e-06		9.9e-06	16	29	22	60	179	0	0	200	24400	2	756.423	1511.84	0	-2.28	23.68	3827	3827	MS2	11/148	11	148	160413_Flag_TET3_01.raw
High	VGAHAGEYGAEALER	286	Unambiguous	Hemoglobin subunit alpha OS=Homo sapiens GN=HBA1 PE=1 SV=2 - [HBA_HUMAN]	1	1	P69905		HCD	1	0	1	1	3500000		0	5.67e-07	432	0.00016	16	33	26	51	420	0	27	200	65900	3	510.582	1529.73	0	-0.95	12.92	2095	2095	MS2	9/112	9	112	160413_Flag_TET3_01.raw
High	SIFQHIQSAQSQR	287	Unambiguous	Thyroid hormone receptor-associated protein 3 OS=Homo sapiens GN=THRAP3 PE=1 SV=2 - [TR150_HUMAN]	1	1	Q9Y2W1		HCD	1	0	1	1	2540000		0	1.02e-09		0.0036	15	32	25	37	363	0	16	200	76900	3	510.598	1529.78	0	-1.54	14.13	2295	2295	MS2	8/132	8	132	160413_Flag_TET3_01.raw
High	LGLGQQEAKLYGKK	288	Unambiguous	Methylcytosine dioxygenase TET3 OS=Homo sapiens GN=TET3 PE=1 SV=3 - [TET3_HUMAN]	1	1	O43151		HCD	1	0	1	1	88100000		0	5.48e-09		0.00011	15	26	19	47	98	2	20	200	152000	4	383.975	1532.88	0	-1.06	11.59	1876	1876	MS2	6/140	6	140	160413_Flag_TET3_01.raw
High	LGLGQQEAKLYGKK	288	Unambiguous	Methylcytosine dioxygenase TET3 OS=Homo sapiens GN=TET3 PE=1 SV=3 - [TET3_HUMAN]	1	1	O43151		HCD	1	0	1	1	88100000		0	1.93e-09		7.7e-06	16	26	19	58	98	2	3	200	199000	4	383.975	1532.88	0	-0.9	12.11	1962	1962	MS2	7/140	7	140	160413_Flag_TET3_01.raw
High	LGLGQQEAKLYGKK	288	Unambiguous	Methylcytosine dioxygenase TET3 OS=Homo sapiens GN=TET3 PE=1 SV=3 - [TET3_HUMAN]	1	1	O43151		HCD	1	0	1	1	1530000		0	2.17e-07		0.00065	15	26	19	39	98	2	21	200	61100	4	383.975	1532.88	0	-0.5	11.06	1789	1789	MS2	7/140	7	140	160413_Flag_TET3_01.raw
High	LGLGQQEAKLYGKK	288	Unambiguous	Methylcytosine dioxygenase TET3 OS=Homo sapiens GN=TET3 PE=1 SV=3 - [TET3_HUMAN]	1	1	O43151		HCD	1	0	1	1	44300000		0	3.58e-06		2.4e-05	16	26	19	53	98	2	7	200	357000	3	511.631	1532.88	0	-0.41	11.64	1885	1885	MS2	10/140	10	140	160413_Flag_TET3_01.raw
High	LGLGQQEAKLYGKK	288	Unambiguous	Methylcytosine dioxygenase TET3 OS=Homo sapiens GN=TET3 PE=1 SV=3 - [TET3_HUMAN]	1	1	O43151		HCD	1	0	1	1	88100000		0.002	0.0109		0.00047	15	26	19	40	98	2	9	200	33400	4	383.975	1532.88	0	-0.34	12.69	2057	2057	MS2	8/140	8	140	160413_Flag_TET3_01.raw
High	LVHVEEPHTETVR	293	Unambiguous	Alpha-2-macroglobulin OS=Homo sapiens GN=A2M PE=1 SV=3 - [A2MG_HUMAN]	1	1	P01023		HCD	1	0	1	1	1000000		0	2.96e-06		0.064	14	32	25	24	331	0	21	200	37100	4	387.206	1545.8	0	-0.8	9.36	1513	1513	MS2	1996-05-01	5	96	160413_Flag_TET3_01.raw
High	LSPWIRPDSKVEK	294	Unambiguous	Protein arginine N-methyltransferase 5 OS=Homo sapiens GN=PRMT5 PE=1 SV=4 - [ANM5_HUMAN]	1	1	O14744		HCD	1	0	1	1	1970000		0.001	0.00616	204	0.96	13	29	22	10	193	1	0	200	40500	4	389.471	1554.86	0	-0.17	14.07	2285	2285	MS2	10/124	10	124	160413_Flag_TET3_01.raw
High	WGGTVVAEPQQKEK	295	Unambiguous	Methylcytosine dioxygenase TET3 OS=Homo sapiens GN=TET3 PE=1 SV=3 - [TET3_HUMAN]	1	1	O43151		HCD	1	0	1	1	444000000		0	0.000207		0.012	15	32	25	32	390	1	12	200	487000	3	519.606	1556.8	0	-1.54	11.38	1841	1841	MS2	7/120	7	120	160413_Flag_TET3_01.raw
High	WGGTVVAEPQQKEK	295	Unambiguous	Methylcytosine dioxygenase TET3 OS=Homo sapiens GN=TET3 PE=1 SV=3 - [TET3_HUMAN]	1	1	O43151		HCD	1	0	1	1	444000000		0	7.32e-09		0.017	14	32	25	30	377	1	3	154	2750000	3	519.607	1556.81	0	-0.71	10.84	1752	1752	MS2	7/120	7	120	160413_Flag_TET3_01.raw
High	WGGTVVAEPQQKEK	295	Unambiguous	Methylcytosine dioxygenase TET3 OS=Homo sapiens GN=TET3 PE=1 SV=3 - [TET3_HUMAN]	1	1	O43151		HCD	1	0	1	1	29000000		0	1.93e-13		1.4e-05	16	32	25	62	389	1	4	200	194000	2	778.907	1556.81	0	-0.55	10.86	1756	1756	MS2	8/120	8	120	160413_Flag_TET3_01.raw
High	SFQDLATEVAPLYK	298	Unambiguous	Methylcytosine dioxygenase TET3 OS=Homo sapiens GN=TET3 PE=1 SV=3 - [TET3_HUMAN]	1	1	O43151		HCD	1	0	1	1	127000000		0	6.3e-12		4.9e-07	17	32	25	75	322	0	0	200	1390000	2	791.411	1581.81	0	-1.23	33.76	5457	5457	MS2	12/148	12	148	160413_Flag_TET3_01.raw
High	SFQDLATEVAPLYK	298	Unambiguous	Methylcytosine dioxygenase TET3 OS=Homo sapiens GN=TET3 PE=1 SV=3 - [TET3_HUMAN]	1	1	O43151		HCD	1	0	1	1			0	2.81e-11		2.7e-07	17	32	25	78	322	0	8	200	34000	2	791.411	1581.81	0	-1.08	34.88	5634	5634	MS2	11/148	11	148	160413_Flag_TET3_01.raw
High	SFQDLATEVAPLYK	298	Unambiguous	Methylcytosine dioxygenase TET3 OS=Homo sapiens GN=TET3 PE=1 SV=3 - [TET3_HUMAN]	1	1	O43151		HCD	1	0	1	1	127000000		0	7.76e-09		4.1e-06	17	32	25	66	322	0	1	200	103000	2	791.411	1581.81	0	-1.08	34.3	5545	5545	MS2	11/148	11	148	160413_Flag_TET3_01.raw
High	SFQDLATEVAPLYK	298	Unambiguous	Methylcytosine dioxygenase TET3 OS=Homo sapiens GN=TET3 PE=1 SV=3 - [TET3_HUMAN]	1	1	O43151		HCD	1	0	1	1	10400000		0	2.9e-06		0.002	15	32	25	39	326	0	0	200	278000	3	527.943	1581.81	0	-0.97	33.89	5479	5479	MS2	14/148	14	148	160413_Flag_TET3_01.raw
High	SFQDLATEVAPLYK	298	Unambiguous	Methylcytosine dioxygenase TET3 OS=Homo sapiens GN=TET3 PE=1 SV=3 - [TET3_HUMAN]	1	1	O43151		HCD	1	0	1	1	127000000		0	1.77e-06		0.00031	15	32	25	47	326	0	0	200	11700	2	791.411	1581.81	0	-0.92	33.23	5373	5373	MS2	9/148	9	148	160413_Flag_TET3_01.raw
High	SFQDLATEVAPLYK	298	Unambiguous	Methylcytosine dioxygenase TET3 OS=Homo sapiens GN=TET3 PE=1 SV=3 - [TET3_HUMAN]	1	1	O43151		HCD	1	0	1	1	10400000		0.008	0.473		0.6	13	32	25	14	320	0	55	200	4910	3	527.944	1581.82	0	0.19	33.38	5398	5398	MS2	4/148	4	148	160413_Flag_TET3_01.raw
High	RKWGGTVVAEPQQK	304	Unambiguous	Methylcytosine dioxygenase TET3 OS=Homo sapiens GN=TET3 PE=1 SV=3 - [TET3_HUMAN]	1	1	O43151		HCD	1	0	1	1	34400000		0	0.000113		0.0031	18	31	24	36	257	2	16	200	357000	3	528.626	1583.86	0	-0.66	7.87	1268	1268	MS2	11/156	11	156	160413_Flag_TET3_01.raw
High	IKSVVMEGGEERPR	305	Unambiguous	Methylcytosine dioxygenase TET3 OS=Homo sapiens GN=TET3 PE=1 SV=3 - [TET3_HUMAN]	1	1	O43151		HCD	1	0	1	1	34900000		0	4e-06	348	0.005	15	32	25	35	330	1	25	200	16700	4	397.463	1586.83	0	-0.43	7.49	1205	1205	MS2	8/152	8	152	160413_Flag_TET3_01.raw
High	LAGDNPKEEEVLRK	306	Unambiguous	Methylcytosine dioxygenase TET3 OS=Homo sapiens GN=TET3 PE=1 SV=3 - [TET3_HUMAN]	1	1	O43151		HCD	1	0	1	1	586000		0	1.57e-05		0.0015	15	32	25	40	318	2	22	200	44100	2	799.426	1597.84	0	-6.16	10.55	1705	1705	MS2	14/140	14	140	160413_Flag_TET3_01.raw
High	LAGDNPKEEEVLRK	306	Unambiguous	Methylcytosine dioxygenase TET3 OS=Homo sapiens GN=TET3 PE=1 SV=3 - [TET3_HUMAN]	1	1	O43151		HCD	1	0	1	1	16900000		0	2.16e-10		0.0011	15	31	24	41	289	2	3	200	203000	3	533.289	1597.85	0	-1.51	10.72	1733	1733	MS2	10/140	10	140	160413_Flag_TET3_01.raw
High	LAGDNPKEEEVLRK	306	Unambiguous	Methylcytosine dioxygenase TET3 OS=Homo sapiens GN=TET3 PE=1 SV=3 - [TET3_HUMAN]	1	1	O43151		HCD	1	0	1	1	789000000		0	5.5e-08		0.0011	15	31	24	41	279	2	6	200	232000	3	533.289	1597.85	0	-1.05	7.94	1279	1279	MS2	15/140	15	140	160413_Flag_TET3_01.raw
High	LAGDNPKEEEVLRK	306	Unambiguous	Methylcytosine dioxygenase TET3 OS=Homo sapiens GN=TET3 PE=1 SV=3 - [TET3_HUMAN]	1	1	O43151		HCD	1	0	1	1	30800000		0	5.41e-10		1.1e-07	18	31	24	81	279	2	0	200	157000	2	799.43	1597.85	0	-0.89	8.03	1294	1294	MS2	11/140	11	140	160413_Flag_TET3_01.raw
High	LAGDNPKEEEVLRK	306	Unambiguous	Methylcytosine dioxygenase TET3 OS=Homo sapiens GN=TET3 PE=1 SV=3 - [TET3_HUMAN]	1	1	O43151		HCD	1	0	1	1	34900000		0	0.00145		0.0011	15	31	24	41	279	2	7	200	195000	4	400.219	1597.85	0	-0.83	10.8	1745	1745	MS2	6/140	6	140	160413_Flag_TET3_01.raw
High	LAGDNPKEEEVLRK	306	Unambiguous	Methylcytosine dioxygenase TET3 OS=Homo sapiens GN=TET3 PE=1 SV=3 - [TET3_HUMAN]	1	1	O43151		HCD	1	0	1	1	1270000000		0	6.54e-08		0.0012	15	31	24	41	279	2	1	15	22500000	4	400.219	1597.85	0	-0.83	8.07	1301	1301	MS2	6/140	6	140	160413_Flag_TET3_01.raw
High	LAGDNPKEEEVLRK	306	Unambiguous	Methylcytosine dioxygenase TET3 OS=Homo sapiens GN=TET3 PE=1 SV=3 - [TET3_HUMAN]	1	1	O43151		HCD	1	0	1	1	789000000		0	1.11e-09		0.0019	15	31	24	39	279	2	2	200	1690000	3	533.289	1597.85	0	-0.82	8.47	1367	1367	MS2	16/140	16	140	160413_Flag_TET3_01.raw
High	LAGDNPKEEEVLRK	306	Unambiguous	Methylcytosine dioxygenase TET3 OS=Homo sapiens GN=TET3 PE=1 SV=3 - [TET3_HUMAN]	1	1	O43151		HCD	1	0	1	1			0	7.09e-06		0.028	14	31	24	27	277	2	5	200	141000	3	533.289	1597.85	0	-0.71	9.54	1543	1543	MS2	14/140	14	140	160413_Flag_TET3_01.raw
High	LAGDNPKEEEVLRK	306	Unambiguous	Methylcytosine dioxygenase TET3 OS=Homo sapiens GN=TET3 PE=1 SV=3 - [TET3_HUMAN]	1	1	O43151		HCD	1	0	1	1			0	2.1e-08		0.0026	15	31	24	37	277	2	18	200	132000	4	400.219	1597.85	0	-0.68	9.68	1566	1566	MS2	7/140	7	140	160413_Flag_TET3_01.raw
High	LAGDNPKEEEVLRK	306	Unambiguous	Methylcytosine dioxygenase TET3 OS=Homo sapiens GN=TET3 PE=1 SV=3 - [TET3_HUMAN]	1	1	O43151		HCD	1	0	1	1	34900000		0	0.000898		0.00095	15	31	24	42	276	2	0	200	56700	4	400.219	1597.85	0	-0.6	10.27	1659	1659	MS2	6/140	6	140	160413_Flag_TET3_01.raw
High	LAGDNPKEEEVLRK	306	Unambiguous	Methylcytosine dioxygenase TET3 OS=Homo sapiens GN=TET3 PE=1 SV=3 - [TET3_HUMAN]	1	1	O43151		HCD	1	0	1	1	789000000		0	0.00261		0.023	14	31	24	28	290	2	5	200	500000	3	533.289	1597.85	0	-0.37	9	1455	1455	MS2	15/140	15	140	160413_Flag_TET3_01.raw
High	LAGDNPKEEEVLRK	306	Unambiguous	Methylcytosine dioxygenase TET3 OS=Homo sapiens GN=TET3 PE=1 SV=3 - [TET3_HUMAN]	1	1	O43151		HCD	1	0	1	1	1270000000		0	0.00226		0.002	15	31	24	39	285	2	1	200	569000	4	400.219	1597.85	0	-0.22	9.14	1478	1478	MS2	8/140	8	140	160413_Flag_TET3_01.raw
High	LAGDNPKEEEVLRK	306	Unambiguous	Methylcytosine dioxygenase TET3 OS=Homo sapiens GN=TET3 PE=1 SV=3 - [TET3_HUMAN]	1	1	O43151		HCD	1	0	1	1	1270000000		0	0.00165		0.0021	15	31	24	38	285	2	1	200	1610000	4	400.219	1597.85	0	-0.22	8.6	1389	1389	MS2	8/140	8	140	160413_Flag_TET3_01.raw
High	LAGDNPKEEEVLRK	306	Unambiguous	Methylcytosine dioxygenase TET3 OS=Homo sapiens GN=TET3 PE=1 SV=3 - [TET3_HUMAN]	1	1	O43151		HCD	1	0	1	1			0	1.53e-06		0.005	15	31	24	34	253	2	14	200	136000	3	533.292	1597.86	0	4.33	10.18	1644	1644	MS2	15/140	15	140	160413_Flag_TET3_01.raw
High	ISIGGGScAISGGYGSR	321	Unambiguous	Keratin, type II cytoskeletal 6A OS=Homo sapiens GN=KRT6A PE=1 SV=3 - [K2C6A_HUMAN]|Keratin, type II cytoskeletal 6B OS=Homo sapiens GN=KRT6B PE=1 SV=5 - [K2C6B_HUMAN]	3	1	P02538	C8(Carbamidomethyl)	HCD	1	0	1	1	1770000		0	6.41e-15		1.9e-09	19	33	26	101	497	0	12	200	77100	2	799.883	1598.76	0	-0.38	19.58	3162	3162	MS2	14/128	14	128	160413_Flag_TET3_01.raw
High	IKSVVmEGGEERPR	305	Unambiguous	Methylcytosine dioxygenase TET3 OS=Homo sapiens GN=TET3 PE=1 SV=3 - [TET3_HUMAN]	1	1	O43151	M6(Oxidation)	HCD	1	0	1	1	5800000		0	1.02e-05	422	3.2e-05	17	33	26	58	409	1	27	200	46900	4	401.462	1602.83	0	-0.45	7.54	1214	1214	MS2	9/152	9	152	160413_Flag_TET3_01.raw
High	IKSVVmEGGEERPR	305	Unambiguous	Methylcytosine dioxygenase TET3 OS=Homo sapiens GN=TET3 PE=1 SV=3 - [TET3_HUMAN]	1	1	O43151	M6(Oxidation)	HCD	1	0	1	1	2320000		0	2.13e-07		0.052	14	33	26	26	409	1	65	200	21300	3	534.947	1602.83	0	-0.37	7.56	1217	1217	MS2	13/152	13	152	160413_Flag_TET3_01.raw
High	GSPGFQDKLWNPMK	326	Unambiguous	Methylcytosine dioxygenase TET3 OS=Homo sapiens GN=TET3 PE=1 SV=3 - [TET3_HUMAN]	1	1	O43151		HCD	1	0	1	1	932000		0.003	0.0956		0.021	14	33	26	30	420	1	45	200	32700	2	802.897	1604.79	0	-1.57	23.88	3859	3859	MS2	9/136	9	136	160413_Flag_TET3_01.raw
High	GSPGFQDKLWNPMK	326	Unambiguous	Methylcytosine dioxygenase TET3 OS=Homo sapiens GN=TET3 PE=1 SV=3 - [TET3_HUMAN]	1	1	O43151		HCD	1	0	1	1	8580000		0	6.65e-12		3.5e-06	17	33	26	68	431	1	23	200	239000	3	535.601	1604.79	0	-0.81	23.84	3853	3853	MS2	9/136	9	136	160413_Flag_TET3_01.raw
High	GSPGFQDKLWNPmK	326	Unambiguous	Methylcytosine dioxygenase TET3 OS=Homo sapiens GN=TET3 PE=1 SV=3 - [TET3_HUMAN]	1	1	O43151	M13(Oxidation)	HCD	1	0	1	1	12700000		0	0.00115		0.025	14	33	26	30	450	1	26	200	85300	3	540.931	1620.78	0	-2.56	19.44	3141	3141	MS2	9/136	9	136	160413_Flag_TET3_01.raw
High	GSPGFQDKLWNPmK	326	Unambiguous	Methylcytosine dioxygenase TET3 OS=Homo sapiens GN=TET3 PE=1 SV=3 - [TET3_HUMAN]	1	1	O43151	M13(Oxidation)	HCD	1	0	1	1	1080000		0.007	0.454		0.3	14	33	26	19	444	1	39	200	43200	2	810.896	1620.79	0	0.91	19.61	3167	3167	MS2	8/136	8	136	160413_Flag_TET3_01.raw
High	IIFSPVAPKEEHVR	330	Unambiguous	UDP-N-acetylglucosamine--peptide N-acetylglucosaminyltransferase 110 kDa subunit OS=Homo sapiens GN=OGT PE=1 SV=3 - [OGT1_HUMAN]	1	1	O15294		HCD	1	0	1	1	5620000		0	0.000773		0.0019	15	27	20	35	108	1	10	200	23300	4	406.233	1621.91	0	2.04	15.27	2483	2483	MS2	15/124	15	124	160413_Flag_TET3_01.raw
High	TGAIVDVPVGEELLGR	331	Unambiguous	ATP synthase subunit alpha, mitochondrial OS=Homo sapiens GN=ATP5A1 PE=1 SV=1 - [ATPA_HUMAN]	1	1	P25705		HCD	1	0	1	1	748000		0	1.03e-06	200	1.1e-05	19	30	23	60	217	0	24	200	9260	2	812.948	1624.89	0	-1.73	33.16	5362	5362	MS2	9/120	9	120	160413_Flag_TET3_01.raw
High	GEEGRIPAAGASQLDR	332	Unambiguous	Methylcytosine dioxygenase TET3 OS=Homo sapiens GN=TET3 PE=1 SV=3 - [TET3_HUMAN]	1	1	O43151		HCD	1	0	1	1	2820000		0.002	0.0171	415	3.4e-05	18	33	26	58	447	1	13	200	54000	2	813.912	1626.82	0	-1.14	12.81	2078	2078	MS2	21/164	21	164	160413_Flag_TET3_01.raw
High	GEEGRIPAAGASQLDR	332	Unambiguous	Methylcytosine dioxygenase TET3 OS=Homo sapiens GN=TET3 PE=1 SV=3 - [TET3_HUMAN]	1	1	O43151		HCD	1	0	1	1	92500000		0	1.04e-12	410	6.7e-06	17	33	26	65	438	1	11	200	1380000	3	542.944	1626.82	0	-0.77	12.77	2071	2071	MS2	9/164	9	164	160413_Flag_TET3_01.raw
High	QEEAARLGLGQQEAK	334	Unambiguous	Methylcytosine dioxygenase TET3 OS=Homo sapiens GN=TET3 PE=1 SV=3 - [TET3_HUMAN]	1	1	O43151		HCD	1	0	1	1	41700000		0	0.000496		0.00024	16	32	25	49	381	1	54	200	106000	3	543.284	1627.84	0	-2.31	10.66	1722	1722	MS2	12/168	12	168	160413_Flag_TET3_01.raw
High	QEEAARLGLGQQEAK	334	Unambiguous	Methylcytosine dioxygenase TET3 OS=Homo sapiens GN=TET3 PE=1 SV=3 - [TET3_HUMAN]	1	1	O43151		HCD	1	0	1	1	2020000		0	6.84e-07	320	1.4e-06	23	32	25	71	340	1	20	200	80000	2	814.423	1627.84	0	-0.39	10.81	1747	1747	MS2	21/168	21	168	160413_Flag_TET3_01.raw
High	QEEAARLGLGQQEAK	334	Unambiguous	Methylcytosine dioxygenase TET3 OS=Homo sapiens GN=TET3 PE=1 SV=3 - [TET3_HUMAN]	1	1	O43151		HCD	1	0	1	1	41700000		0	6.59e-05		0.0081	15	32	25	33	357	1	24	200	57300	3	543.286	1627.84	0	1.4	11.21	1814	1814	MS2	11/168	11	168	160413_Flag_TET3_01.raw
High	SLNNQFASFIDKVR	337	Unambiguous	Keratin, type II cytoskeletal 1 OS=Homo sapiens GN=KRT1 PE=1 SV=6 - [K2C1_HUMAN]	1	1	P04264		HCD	1	0	1	1	13900000		0	1.05e-14		1.1e-06	17	31	24	71	292	1	22	200	442000	3	546.958	1638.86	0	-0.49	28.83	4665	4665	MS2	8/148	8	148	160413_Flag_TET3_01.raw
High	KVPQVSTPTLVEVSR	338	Unambiguous	Serum albumin OS=Homo sapiens GN=ALB PE=1 SV=2 - [ALBU_HUMAN]	1	1	P02768		HCD	1	0	1	1	13500000		0	2.22e-08		1.3e-06	17	26	19	66	90	1	24	200	108000	3	547.317	1639.94	0	-1.59	19.36	3128	3128	MS2	11/168	11	168	160413_Flag_TET3_01.raw
High	DPSPFAQSSNcYNR	339	Unambiguous	Methylcytosine dioxygenase TET3 OS=Homo sapiens GN=TET3 PE=1 SV=3 - [TET3_HUMAN]	1	1	O43151	C11(Carbamidomethyl)	HCD	1	0	1	1	120000000		0	2.13e-10		0.00014	16	32	25	51	353	0	0	200	45700	2	821.848	1642.69	0	-2.25	17.75	2876	2876	MS2	11/132	11	132	160413_Flag_TET3_01.raw
High	DPSPFAQSSNcYNR	339	Unambiguous	Methylcytosine dioxygenase TET3 OS=Homo sapiens GN=TET3 PE=1 SV=3 - [TET3_HUMAN]	1	1	O43151	C11(Carbamidomethyl)	HCD	1	0	1	1	120000000		0	3.81e-08		1e-05	16	32	25	63	367	0	0	200	795000	2	821.848	1642.69	0	-1.66	17.17	2786	2786	MS2	11/132	11	132	160413_Flag_TET3_01.raw
High	ALEEAMEQKAELER	341	Unambiguous	Myosin-9 OS=Homo sapiens GN=MYH9 PE=1 SV=4 - [MYH9_HUMAN]	1	1	P35579		HCD	1	0	1	1	835000		0	1.4e-06		9.1e-05	16	33	26	54	439	1	52	200	25100	3	549.606	1646.8	0	-0.78	17.28	2804	2804	MS2	13/128	13	128	160413_Flag_TET3_01.raw
High	SRPREAQPLFPPVR	342	Unambiguous	Methylcytosine dioxygenase TET3 OS=Homo sapiens GN=TET3 PE=1 SV=3 - [TET3_HUMAN]	1	1	O43151		HCD	1	0	1	1	28300000		0	4.43e-09	136	2.2e-05	16	27	20	54	125	1	29	200	86100	3	550.645	1649.92	0	-1.05	13.44	2182	2182	MS2	10/152	10	152	160413_Flag_TET3_01.raw
High	SRPREAQPLFPPVR	342	Unambiguous	Methylcytosine dioxygenase TET3 OS=Homo sapiens GN=TET3 PE=1 SV=3 - [TET3_HUMAN]	1	1	O43151		HCD	1	0	1	1	28300000		0	7.17e-13	132	7.7e-06	16	27	20	59	122	1	6	200	181000	3	550.646	1649.92	0	-0.72	13.99	2271	2271	MS2	10/152	10	152	160413_Flag_TET3_01.raw
High	SRPREAQPLFPPVR	342	Unambiguous	Methylcytosine dioxygenase TET3 OS=Homo sapiens GN=TET3 PE=1 SV=3 - [TET3_HUMAN]	1	1	O43151		HCD	1	0	1	1	19100000		0.002	0.00949		0.21	13	27	20	15	120	1	12	200	149000	4	413.236	1649.92	0	-0.47	13.92	2260	2260	MS2	13/152	13	152	160413_Flag_TET3_01.raw
High	SRPREAQPLFPPVR	342	Unambiguous	Methylcytosine dioxygenase TET3 OS=Homo sapiens GN=TET3 PE=1 SV=3 - [TET3_HUMAN]	1	1	O43151		HCD	1	0	1	1	28300000		0	3.7e-15	130	2.9e-05	16	27	20	53	120	1	21	200	78500	3	550.646	1649.92	0	-0.39	14.51	2357	2357	MS2	10/152	10	152	160413_Flag_TET3_01.raw
High	TLNNKFASFIDKVR	346	Unambiguous	Keratin, type II cytoskeletal 6A OS=Homo sapiens GN=KRT6A PE=1 SV=3 - [K2C6A_HUMAN]|Keratin, type II cytoskeletal 6B OS=Homo sapiens GN=KRT6B PE=1 SV=5 - [K2C6B_HUMAN]|Keratin, type II cytoskeletal 5 OS=Homo sapiens GN=KRT5 PE=1 SV=3 - [K2C5_HUMAN]|Keratin, type II cytoskeletal 2 epidermal OS=Homo sapiens GN=KRT2 PE=1 SV=2 - [K22E_HUMAN]	12	3	P02538;P13647;P35908		HCD	1	0	1	1	698000		0	2.74e-06		1.4e-05	16	28	21	57	156	2	60	200	25200	3	551.643	1652.91	0	0.64	22.47	3629	3629	MS2	7/148	7	148	160413_Flag_TET3_01.raw
High	GSVAEAEDcYNTALR	347	Unambiguous	UDP-N-acetylglucosamine--peptide N-acetylglucosaminyltransferase 110 kDa subunit OS=Homo sapiens GN=OGT PE=1 SV=3 - [OGT1_HUMAN]	1	1	O15294	C9(Carbamidomethyl)	HCD	1	0	1	1	1550000		0	2.37e-11		1e-07	26	33	26	84	453	0	0	200	60400	2	828.37	1655.73	0	-0.35	18.89	3055	3055	MS2	11/128	11	128	160413_Flag_TET3_01.raw
High	RELHATTPLKKPNR	348	Unambiguous	Methylcytosine dioxygenase TET3 OS=Homo sapiens GN=TET3 PE=1 SV=3 - [TET3_HUMAN]	1	1	O43151		HCD	1	0	1	1	248000		0	6.72e-09		0.00018	15	25	18	43	75	2	18	200	1130	4	415.995	1660.96	0	-1.41	3.76	601	601	MS2	14/156	14	156	160413_Flag_TET3_01.raw
High	YLDTPTKSLLDTPAK	349	Unambiguous	Methylcytosine dioxygenase TET3 OS=Homo sapiens GN=TET3 PE=1 SV=3 - [TET3_HUMAN]	1	1	O43151		HCD	1	0	1	1	35600000		0	2.27e-15		1.1e-06	17	31	24	71	265	1	42	200	21000	3	554.968	1662.89	0	-3.6	20.76	3352	3352	MS2	8/144	8	144	160413_Flag_TET3_01.raw
High	YLDTPTKSLLDTPAK	349	Unambiguous	Methylcytosine dioxygenase TET3 OS=Homo sapiens GN=TET3 PE=1 SV=3 - [TET3_HUMAN]	1	1	O43151		HCD	1	0	1	1	35600000		0	5.02e-16	241	1.3e-08	23	31	24	90	258	1	1	200	927000	3	554.97	1662.89	0	-0.52	20.17	3257	3257	MS2	9/144	9	144	160413_Flag_TET3_01.raw
High	YLDTPTKSLLDTPAK	349	Unambiguous	Methylcytosine dioxygenase TET3 OS=Homo sapiens GN=TET3 PE=1 SV=3 - [TET3_HUMAN]	1	1	O43151		HCD	1	0	1	1	1860000		0	6.71e-11		5.2e-07	17	31	24	74	256	1	15	200	32200	2	831.952	1662.9	0	0.52	20.13	3251	3251	MS2	12/144	12	144	160413_Flag_TET3_01.raw
High	RHTLEEKLLcLVR	352	Unambiguous	Methylcytosine dioxygenase TET3 OS=Homo sapiens GN=TET3 PE=1 SV=3 - [TET3_HUMAN]	1	1	O43151	C10(Carbamidomethyl)	HCD	1	0	1	1	16800000		0	9.18e-13		9.5e-05	16	28	21	49	145	2	15	200	53400	4	417.49	1666.94	0	-1.49	23.71	3832	3832	MS2	8/144	8	144	160413_Flag_TET3_01.raw
High	RHTLEEKLLcLVR	352	Unambiguous	Methylcytosine dioxygenase TET3 OS=Homo sapiens GN=TET3 PE=1 SV=3 - [TET3_HUMAN]	1	1	O43151	C10(Carbamidomethyl)	HCD	1	0	1	1	6060000		0	7.96e-12		4.1e-06	16	28	21	62	134	2	16	200	84800	3	556.319	1666.94	0	-0.56	23.44	3788	3788	MS2	15/144	15	144	160413_Flag_TET3_01.raw
High	RHTLEEKLLcLVR	352	Unambiguous	Methylcytosine dioxygenase TET3 OS=Homo sapiens GN=TET3 PE=1 SV=3 - [TET3_HUMAN]	1	1	O43151	C10(Carbamidomethyl)	HCD	1	0	1	1	16800000		0	1.25e-06		2.2e-06	17	28	21	65	134	2	3	200	85100	4	417.491	1666.94	0	-0.53	23.18	3744	3744	MS2	9/144	9	144	160413_Flag_TET3_01.raw
High	SRGSGGLGGAcGGAGFGSR	355	Unambiguous	Keratin, type II cytoskeletal 6A OS=Homo sapiens GN=KRT6A PE=1 SV=3 - [K2C6A_HUMAN]|Keratin, type II cytoskeletal 6B OS=Homo sapiens GN=KRT6B PE=1 SV=5 - [K2C6B_HUMAN]	3	1	P02538	C11(Carbamidomethyl)	HCD	1	0	1	1	1430000		0	1.57e-15	431	5.2e-08	18	33	26	86	456	1	37	200	15500	3	556.592	1667.76	0	-2.69	9.66	1562	1562	MS2	11/212	11	212	160413_Flag_TET3_01.raw
High	QEPVDPLTQAEPVPR	356	Unambiguous	Methylcytosine dioxygenase TET3 OS=Homo sapiens GN=TET3 PE=1 SV=3 - [TET3_HUMAN]	1	1	O43151		HCD	1	0	1	1	8020000		0	5.06e-13		2.4e-06	17	31	24	68	311	0	13	200	31300	2	838.437	1675.87	0	0.93	22.73	3672	3672	MS2	9/168	9	168	160413_Flag_TET3_01.raw
High	QEPVDPLTQAEPVPR	356	Unambiguous	Methylcytosine dioxygenase TET3 OS=Homo sapiens GN=TET3 PE=1 SV=3 - [TET3_HUMAN]	1	1	O43151		HCD	1	0	1	1	1890000		0.002	0.02		0.0042	15	31	24	35	296	0	6	200	37000	3	559.295	1675.87	0	2.86	22.85	3692	3692	MS2	7/168	7	168	160413_Flag_TET3_01.raw
High	KWGGTVVAEPQQKEK	359	Unambiguous	Methylcytosine dioxygenase TET3 OS=Homo sapiens GN=TET3 PE=1 SV=3 - [TET3_HUMAN]	1	1	O43151		HCD	1	0	1	1	50700000		0	0.000379	264	0.00023	15	31	24	48	275	2	23	200	11400	3	562.304	1684.9	0	-2	7.15	1150	1150	MS2	15/168	15	168	160413_Flag_TET3_01.raw
High	WGGTVVAEPQQKEKK	358	Unambiguous	Methylcytosine dioxygenase TET3 OS=Homo sapiens GN=TET3 PE=1 SV=3 - [TET3_HUMAN]	1	1	O43151		HCD	1	0	1	1	50700000		0	0.000263	266	0.013	14	31	24	30	271	2	2	200	676000	3	562.305	1684.9	0	-0.37	7.67	1235	1235	MS2	11/132	11	132	160413_Flag_TET3_01.raw
High	WGGTVVAEPQQKEKK	358	Unambiguous	Methylcytosine dioxygenase TET3 OS=Homo sapiens GN=TET3 PE=1 SV=3 - [TET3_HUMAN]	1	1	O43151		HCD	1	0	1	1	55800000		0	7.84e-06	266	0.067	14	31	24	23	271	2	2	200	1210000	4	421.981	1684.9	0	-0.23	7.6	1224	1224	MS2	8/132	8	132	160413_Flag_TET3_01.raw
High	SLVNLGGSKSISISVAR	362	Unambiguous	Keratin, type II cytoskeletal 1 OS=Homo sapiens GN=KRT1 PE=1 SV=6 - [K2C1_HUMAN]	1	1	P04264		HCD	1	0	1	1	3520000		0	1.42e-10		2.1e-07	17	26	19	73	90	1	71	200	38400	3	563.328	1687.97	0	-0.65	23.21	3749	3749	MS2	8/180	8	180	160413_Flag_TET3_01.raw
High	DGEAGAQGPPGPAGPAGER	363	Unambiguous	Collagen alpha-1(I) chain OS=Homo sapiens GN=COL1A1 PE=1 SV=5 - [CO1A1_HUMAN]	1	1	P02452		HCD	1	0	1	1	1140000		0	1.41e-08	485	1.7e-05	16	33	26	61	454	0	0	200	22600	2	845.891	1690.77	0	-1.92	13.29	2156	2156	MS2	12/192	12	192	160413_Flag_TET3_01.raw
High	DGEAGAQGPPGPAGPAGER	363	Unambiguous	Collagen alpha-1(I) chain OS=Homo sapiens GN=COL1A1 PE=1 SV=5 - [CO1A1_HUMAN]	1	1	P02452		HCD	1	0	1	1	30800000		0	6.38e-08	478	7.3e-08	18	33	26	85	461	0	0	200	178000	2	845.892	1690.78	0	-1.12	11.73	1900	1900	MS2	14/192	14	192	160413_Flag_TET3_01.raw
High	DGEAGAQGPPGPAGPAGER	363	Unambiguous	Collagen alpha-1(I) chain OS=Homo sapiens GN=COL1A1 PE=1 SV=5 - [CO1A1_HUMAN]	1	1	P02452		HCD	1	0	1	1	2550000		0	8.45e-13	474	3.8e-05	16	33	26	58	458	0	21	200	64300	3	564.264	1690.78	0	-1.06	11.88	1924	1924	MS2	18/192	18	192	160413_Flag_TET3_01.raw
High	STAGDTHLGGEDFDNR	366	Unambiguous	Heat shock cognate 71 kDa protein OS=Homo sapiens GN=HSPA8 PE=1 SV=1 - [HSP7C_HUMAN]	2	1	P11142		HCD	1	0	1	1			0	0.00158		0.12	14	32	25	22	392	0	70	200	20500	3	564.579	1691.72	0	-1.07	12.56	2036	2036	MS2	5/124	5	124	160413_Flag_TET3_01.raw
High	IPEDEQLHVLPLYK	367	Unambiguous	Methylcytosine dioxygenase TET3 OS=Homo sapiens GN=TET3 PE=1 SV=3 - [TET3_HUMAN]	1	1	O43151		HCD	1	0	1	1	463000000		0	1.42e-13		0.00089	15	30	23	41	243	0	22	123	3640000	3	565.308	1693.91	0	-3.47	26.21	4236	4236	MS2	12/136	12	136	160413_Flag_TET3_01.raw
High	IPEDEQLHVLPLYK	367	Unambiguous	Methylcytosine dioxygenase TET3 OS=Homo sapiens GN=TET3 PE=1 SV=3 - [TET3_HUMAN]	1	1	O43151		HCD	1	0	1	1			0.006	0.128		0.69	13	30	23	13	245	0	23	200	20200	3	565.309	1693.91	0	-2.39	28.2	4562	4562	MS2	5/136	5	136	160413_Flag_TET3_01.raw
High	IPEDEQLHVLPLYK	367	Unambiguous	Methylcytosine dioxygenase TET3 OS=Homo sapiens GN=TET3 PE=1 SV=3 - [TET3_HUMAN]	1	1	O43151		HCD	1	0	1	1	17200000		0	1.4e-08		2.9e-07	17	30	23	76	241	0	0	200	72400	2	847.46	1693.91	0	-1.55	25.83	4174	4174	MS2	13/136	13	136	160413_Flag_TET3_01.raw
High	IPEDEQLHVLPLYK	367	Unambiguous	Methylcytosine dioxygenase TET3 OS=Homo sapiens GN=TET3 PE=1 SV=3 - [TET3_HUMAN]	1	1	O43151		HCD	1	0	1	1	463000000		0	8.11e-09		0.0024	15	31	24	37	255	0	0	200	51100	3	565.31	1693.91	0	-1.2	25.68	4150	4150	MS2	9/136	9	136	160413_Flag_TET3_01.raw
High	IPEDEQLHVLPLYK	367	Unambiguous	Methylcytosine dioxygenase TET3 OS=Homo sapiens GN=TET3 PE=1 SV=3 - [TET3_HUMAN]	1	1	O43151		HCD	1	0	1	1			0	0.000975		0.13	14	31	24	20	255	0	36	200	43300	3	565.31	1693.91	0	-1.2	27.38	4426	4426	MS2	5/136	5	136	160413_Flag_TET3_01.raw
High	IPEDEQLHVLPLYK	367	Unambiguous	Methylcytosine dioxygenase TET3 OS=Homo sapiens GN=TET3 PE=1 SV=3 - [TET3_HUMAN]	1	1	O43151		HCD	1	0	1	1	17200000		0	1.15e-07		0.0044	15	31	24	35	254	0	0	200	56300	2	847.461	1693.91	0	-0.98	26.37	4262	4262	MS2	12/136	12	136	160413_Flag_TET3_01.raw
High	IPEDEQLHVLPLYK	367	Unambiguous	Methylcytosine dioxygenase TET3 OS=Homo sapiens GN=TET3 PE=1 SV=3 - [TET3_HUMAN]	1	1	O43151		HCD	1	0	1	1	463000000		0	2.55e-06		0.0008	15	30	23	42	249	0	21	200	218000	3	565.31	1693.92	0	-0.12	26.76	4324	4324	MS2	12/136	12	136	160413_Flag_TET3_01.raw
High	AAPGIKPSVRKPIQIK	374	Unambiguous	Methylcytosine dioxygenase TET3 OS=Homo sapiens GN=TET3 PE=1 SV=3 - [TET3_HUMAN]	1	1	O43151		HCD	1	0	1	1	4450000		0.002	0.0239		0.076	13	13	13	11	3	1	9	200	77300	4	426.523	1703.07	0	-0.23	9.28	1501	1501	MS2	11/160	11	160	160413_Flag_TET3_01.raw
High	NLNQPNHGLALWEAK	375	Unambiguous	Methylcytosine dioxygenase TET3 OS=Homo sapiens GN=TET3 PE=1 SV=3 - [TET3_HUMAN]	1	1	O43151		HCD	1	0	1	1			0.002	0.0259	340	0.65	14	32	25	15	376	0	0	200	2550	3	568.964	1704.88	0	-2.51	39.27	6341	6341	MS2	3/168	3	168	160413_Flag_TET3_01.raw
High	NLNQPNHGLALWEAK	375	Unambiguous	Methylcytosine dioxygenase TET3 OS=Homo sapiens GN=TET3 PE=1 SV=3 - [TET3_HUMAN]	1	1	O43151		HCD	1	0	1	1	1050000000		0	1.81e-07		9.6e-05	16	32	25	53	384	0	0	27	15300000	3	568.964	1704.88	0	-1.87	20.25	3268	3268	MS2	11/168	11	168	160413_Flag_TET3_01.raw
High	NLNQPNHGLALWEAK	375	Unambiguous	Methylcytosine dioxygenase TET3 OS=Homo sapiens GN=TET3 PE=1 SV=3 - [TET3_HUMAN]	1	1	O43151		HCD	1	0	1	1			0.006	0.324	362	0.18	18	32	25	20	383	0	74	200	2680	3	568.964	1704.88	0	-1.66	39.79	6422	6422	MS2	3/168	3	168	160413_Flag_TET3_01.raw
High	NLNQPNHGLALWEAK	375	Unambiguous	Methylcytosine dioxygenase TET3 OS=Homo sapiens GN=TET3 PE=1 SV=3 - [TET3_HUMAN]	1	1	O43151		HCD	1	0	1	1	1050000000		0	1.06e-06		0.00043	15	32	25	46	381	0	3	200	835000	3	568.965	1704.88	0	-1.44	20.78	3356	3356	MS2	7/168	7	168	160413_Flag_TET3_01.raw
High	NLNQPNHGLALWEAK	375	Unambiguous	Methylcytosine dioxygenase TET3 OS=Homo sapiens GN=TET3 PE=1 SV=3 - [TET3_HUMAN]	1	1	O43151		HCD	1	0	1	1	47300000		0	1.61e-11		6.5e-06	17	32	25	65	378	0	0	200	1250000	2	852.943	1704.88	0	-1.33	20.32	3279	3279	MS2	11/168	11	168	160413_Flag_TET3_01.raw
High	NLNQPNHGLALWEAK	375	Unambiguous	Methylcytosine dioxygenase TET3 OS=Homo sapiens GN=TET3 PE=1 SV=3 - [TET3_HUMAN]	1	1	O43151		HCD	1	0	1	1	314000		0	2.13e-07	348	0.0032	16	32	25	38	365	0	0	200	6290	3	568.965	1704.88	0	-1.23	41.86	6748	6748	MS2	6/168	6	168	160413_Flag_TET3_01.raw
High	NLNQPNHGLALWEAK	375	Unambiguous	Methylcytosine dioxygenase TET3 OS=Homo sapiens GN=TET3 PE=1 SV=3 - [TET3_HUMAN]	1	1	O43151		HCD	1	0	1	1			0	1.69e-11		0.00013	16	32	25	51	369	0	7	200	265000	3	568.965	1704.88	0	-0.69	21.34	3445	3445	MS2	11/168	11	168	160413_Flag_TET3_01.raw
High	GSLGGGFSSGGFSGGSFSR	383	Unambiguous	Keratin, type I cytoskeletal 10 OS=Homo sapiens GN=KRT10 PE=1 SV=6 - [K1C10_HUMAN]	1	1	P13645		HCD	1	0	1	1	29700000		0	5.02e-16		7.3e-09	18	33	26	95	460	0	9	200	790000	2	854.389	1707.77	0	-1.34	24.73	3994	3994	MS2	15/144	15	144	160413_Flag_TET3_01.raw
High	KSFQDLATEVAPLYK	384	Unambiguous	Methylcytosine dioxygenase TET3 OS=Homo sapiens GN=TET3 PE=1 SV=3 - [TET3_HUMAN]	1	1	O43151		HCD	1	0	1	1	5550000		0	1.92e-14	290	7.4e-08	18	31	24	83	269	1	24	200	50100	2	855.459	1709.91	0	-0.5	28.32	4581	4581	MS2	18/168	18	168	160413_Flag_TET3_01.raw
High	KSFQDLATEVAPLYK	384	Unambiguous	Methylcytosine dioxygenase TET3 OS=Homo sapiens GN=TET3 PE=1 SV=3 - [TET3_HUMAN]	1	1	O43151		HCD	1	0	1	1	67300000		0	1.11e-07	280	6.7e-05	16	31	24	53	259	1	8	200	57000	3	570.642	1709.91	0	-0.08	28.24	4568	4568	MS2	12/168	12	168	160413_Flag_TET3_01.raw
High	SYScQVTHEGSTVEK	386	Unambiguous	Ig lambda-6 chain C region OS=Homo sapiens GN=IGLC6 PE=4 SV=1 - [LAC6_HUMAN]	5	1	P0CF74	C4(Carbamidomethyl)	HCD	1	0	1	1	106000		0.006	0.27	386	0.27	17	33	26	19	469	0	0	200	5730	2	856.38	1711.75	0	-3.73	7.01	1127	1127	MS2	4/152	4	152	160413_Flag_TET3_01.raw
High	SYScQVTHEGSTVEK	386	Unambiguous	Ig lambda-6 chain C region OS=Homo sapiens GN=IGLC6 PE=4 SV=1 - [LAC6_HUMAN]	5	1	P0CF74	C4(Carbamidomethyl)	HCD	1	0	1	1	2380000		0.002	0.00994		0.0099	15	33	26	34	480	0	0	200	24700	3	571.257	1711.76	0	-1.17	7.22	1162	1162	MS2	8/152	8	152	160413_Flag_TET3_01.raw
High	SSGPTSLFAVTVAPPGAR	388	Unambiguous	Heterogeneous nuclear ribonucleoprotein U OS=Homo sapiens GN=HNRNPU PE=1 SV=6 - [HNRPU_HUMAN]	1	1	Q00839		HCD	1	0	1	1	798000		0	0.000136		1.3e-06	17	31	24	71	298	0	19	200	15400	2	857.96	1714.91	0	0.24	30.22	4894	4894	MS2	9/136	9	136	160413_Flag_TET3_01.raw
High	SLGDTLYQELTDTLR	389	Unambiguous	Methylcytosine dioxygenase TET3 OS=Homo sapiens GN=TET3 PE=1 SV=3 - [TET3_HUMAN]	1	1	O43151		HCD	1	0	1	1	367000		0	1.4e-05		0.00049	16	33	26	47	461	0	13	200	3040	2	862.937	1724.87	0	-1.99	43.08	6941	6941	MS2	6/140	6	140	160413_Flag_TET3_01.raw
High	SFQDLATEVAPLYKR	390	Unambiguous	Methylcytosine dioxygenase TET3 OS=Homo sapiens GN=TET3 PE=1 SV=3 - [TET3_HUMAN]	1	1	O43151		HCD	1	0	1	1			0.003	0.119		0.0049	15	31	24	35	313	1	0	200	4080	3	579.973	1737.9	0	-7.55	38.21	6169	6169	MS2	6/160	6	160	160413_Flag_TET3_01.raw
High	SFQDLATEVAPLYKR	390	Unambiguous	Methylcytosine dioxygenase TET3 OS=Homo sapiens GN=TET3 PE=1 SV=3 - [TET3_HUMAN]	1	1	O43151		HCD	1	0	1	1			0	5.9e-09		0.00027	15	31	24	47	289	1	24	200	6030	3	579.975	1737.91	0	-3.97	35.66	5761	5761	MS2	6/160	6	160	160413_Flag_TET3_01.raw
High	SFQDLATEVAPLYKR	390	Unambiguous	Methylcytosine dioxygenase TET3 OS=Homo sapiens GN=TET3 PE=1 SV=3 - [TET3_HUMAN]	1	1	O43151		HCD	1	0	1	1			0	3.25e-08		5e-05	16	31	24	55	284	1	22	200	5830	3	579.976	1737.91	0	-2.49	34.39	5561	5561	MS2	7/160	7	160	160413_Flag_TET3_01.raw
High	SFQDLATEVAPLYKR	390	Unambiguous	Methylcytosine dioxygenase TET3 OS=Homo sapiens GN=TET3 PE=1 SV=3 - [TET3_HUMAN]	1	1	O43151		HCD	1	0	1	1			0	5.3e-10		2.8e-05	16	31	24	57	281	1	13	200	21400	3	579.976	1737.91	0	-2.07	32.12	5201	5201	MS2	7/160	7	160	160413_Flag_TET3_01.raw
High	SFQDLATEVAPLYKR	390	Unambiguous	Methylcytosine dioxygenase TET3 OS=Homo sapiens GN=TET3 PE=1 SV=3 - [TET3_HUMAN]	1	1	O43151		HCD	1	0	1	1			0	3.65e-13		1.4e-06	17	31	24	70	281	1	18	200	17400	3	579.976	1737.91	0	-1.96	32.66	5284	5284	MS2	8/160	8	160	160413_Flag_TET3_01.raw
High	SFQDLATEVAPLYKR	390	Unambiguous	Methylcytosine dioxygenase TET3 OS=Homo sapiens GN=TET3 PE=1 SV=3 - [TET3_HUMAN]	1	1	O43151		HCD	1	0	1	1	57700000		0	3.58e-11		1.2e-09	19	31	24	101	285	1	0	22	18800000	3	579.976	1737.91	0	-1.54	29.57	4786	4786	MS2	10/160	10	160	160413_Flag_TET3_01.raw
High	SFQDLATEVAPLYKR	390	Unambiguous	Methylcytosine dioxygenase TET3 OS=Homo sapiens GN=TET3 PE=1 SV=3 - [TET3_HUMAN]	1	1	O43151		HCD	1	0	1	1	3310000		0	1.44e-08		4.7e-07	17	31	24	75	285	1	23	200	19000	3	579.976	1737.91	0	-1.44	27.66	4472	4472	MS2	8/160	8	160	160413_Flag_TET3_01.raw
High	SFQDLATEVAPLYKR	390	Unambiguous	Methylcytosine dioxygenase TET3 OS=Homo sapiens GN=TET3 PE=1 SV=3 - [TET3_HUMAN]	1	1	O43151		HCD	1	0	1	1			0	9.52e-07		0.0099	14	31	24	32	282	1	28	200	4360	3	579.976	1737.91	0	-1.23	36.85	5949	5949	MS2	6/160	6	160	160413_Flag_TET3_01.raw
High	SFQDLATEVAPLYKR	390	Unambiguous	Methylcytosine dioxygenase TET3 OS=Homo sapiens GN=TET3 PE=1 SV=3 - [TET3_HUMAN]	1	1	O43151		HCD	1	0	1	1			0	1.89e-08		0.00072	15	31	24	43	281	1	12	200	10500	3	579.977	1737.92	0	-1.01	33.78	5460	5460	MS2	6/160	6	160	160413_Flag_TET3_01.raw
High	SFQDLATEVAPLYKR	390	Unambiguous	Methylcytosine dioxygenase TET3 OS=Homo sapiens GN=TET3 PE=1 SV=3 - [TET3_HUMAN]	1	1	O43151		HCD	1	0	1	1	1080000000		0	5.02e-16		1.1e-08	18	31	24	91	281	1	1	200	629000	3	579.977	1737.92	0	-1.01	30.1	4874	4874	MS2	10/160	10	160	160413_Flag_TET3_01.raw
High	SFQDLATEVAPLYKR	390	Unambiguous	Methylcytosine dioxygenase TET3 OS=Homo sapiens GN=TET3 PE=1 SV=3 - [TET3_HUMAN]	1	1	O43151		HCD	1	0	1	1	57700000		0	5.02e-16		1.2e-09	19	31	24	101	281	1	0	200	1080000	3	579.977	1737.92	0	-1.01	29.03	4698	4698	MS2	10/160	10	160	160413_Flag_TET3_01.raw
High	SFQDLATEVAPLYKR	390	Unambiguous	Methylcytosine dioxygenase TET3 OS=Homo sapiens GN=TET3 PE=1 SV=3 - [TET3_HUMAN]	1	1	O43151		HCD	1	0	1	1			0	3.38e-11		6.4e-06	16	31	24	63	281	1	7	200	13900	3	579.977	1737.92	0	-0.91	33.24	5375	5375	MS2	9/160	9	160	160413_Flag_TET3_01.raw
High	SFQDLATEVAPLYKR	390	Unambiguous	Methylcytosine dioxygenase TET3 OS=Homo sapiens GN=TET3 PE=1 SV=3 - [TET3_HUMAN]	1	1	O43151		HCD	1	0	1	1	55800000		0	4.93e-11		7.1e-08	18	31	24	83	279	1	4	200	317000	2	869.461	1737.92	0	-0.8	29.37	4753	4753	MS2	9/160	9	160	160413_Flag_TET3_01.raw
High	SFQDLATEVAPLYKR	390	Unambiguous	Methylcytosine dioxygenase TET3 OS=Homo sapiens GN=TET3 PE=1 SV=3 - [TET3_HUMAN]	1	1	O43151		HCD	1	0	1	1	55800000		0	1.34e-11		2.6e-08	19	31	24	87	279	1	14	200	54700	2	869.462	1737.92	0	-0.73	29.91	4843	4843	MS2	9/160	9	160	160413_Flag_TET3_01.raw
High	SFQDLATEVAPLYKR	390	Unambiguous	Methylcytosine dioxygenase TET3 OS=Homo sapiens GN=TET3 PE=1 SV=3 - [TET3_HUMAN]	1	1	O43151		HCD	1	0	1	1			0.006	0.172		0.014	14	31	24	30	281	1	0	200	5320	3	579.977	1737.92	0	-0.7	35.1	5670	5670	MS2	5/160	5	160	160413_Flag_TET3_01.raw
High	SFQDLATEVAPLYKR	390	Unambiguous	Methylcytosine dioxygenase TET3 OS=Homo sapiens GN=TET3 PE=1 SV=3 - [TET3_HUMAN]	1	1	O43151		HCD	1	0	1	1			0	1.03e-05		0.00091	15	31	24	42	281	1	28	200	117000	3	579.977	1737.92	0	-0.7	31.19	5051	5051	MS2	8/160	8	160	160413_Flag_TET3_01.raw
High	SFQDLATEVAPLYKR	390	Unambiguous	Methylcytosine dioxygenase TET3 OS=Homo sapiens GN=TET3 PE=1 SV=3 - [TET3_HUMAN]	1	1	O43151		HCD	1	0	1	1			0	2.23e-15		1.5e-09	19	31	24	100	278	1	9	200	197000	3	579.977	1737.92	0	-0.59	30.64	4963	4963	MS2	10/160	10	160	160413_Flag_TET3_01.raw
High	SFQDLATEVAPLYKR	390	Unambiguous	Methylcytosine dioxygenase TET3 OS=Homo sapiens GN=TET3 PE=1 SV=3 - [TET3_HUMAN]	1	1	O43151		HCD	1	0	1	1	57700000		0	1.33e-11		0.00062	15	31	24	43	265	1	50	200	18900	3	579.977	1737.92	0	0.46	28.51	4613	4613	MS2	9/160	9	160	160413_Flag_TET3_01.raw
High	QGFDFLcMPVFHPR	408	Unambiguous	Protein arginine N-methyltransferase 5 OS=Homo sapiens GN=PRMT5 PE=1 SV=4 - [ANM5_HUMAN]	1	1	O14744	C7(Carbamidomethyl)	HCD	1	0	1	1	101000		0	1.64e-05		0.082	14	33	26	25	472	0	55	200	4430	3	584.276	1750.81	0	-3.87	36.22	5849	5849	MS2	6/156	6	156	160413_Flag_TET3_01.raw
High	FSScGGGGGSFGAGGGFGSR	409	Unambiguous	Keratin, type II cytoskeletal 1 OS=Homo sapiens GN=KRT1 PE=1 SV=6 - [K2C1_HUMAN]	1	1	P04264	C4(Carbamidomethyl)	HCD	1	0	1	1	10500000		0	3e-15		9e-14	21	32	25	143	393	0	7	200	54100	2	883.369	1765.73	0	-1.81	18.45	2990	2990	MS2	16/152	16	152	160413_Flag_TET3_01.raw
High	FRLAGDNPKEEEVLR	410	Unambiguous	Methylcytosine dioxygenase TET3 OS=Homo sapiens GN=TET3 PE=1 SV=3 - [TET3_HUMAN]	1	1	O43151		HCD	1	0	1	1	21000000		0	5.85e-11	297	7.3e-05	16	31	24	53	310	2	4	200	59300	3	591.647	1772.93	0	-1.01	16.27	2643	2643	MS2	9/164	9	164	160413_Flag_TET3_01.raw
High	FRLAGDNPKEEEVLR	410	Unambiguous	Methylcytosine dioxygenase TET3 OS=Homo sapiens GN=TET3 PE=1 SV=3 - [TET3_HUMAN]	1	1	O43151		HCD	1	0	1	1	34700000		0	4.69e-07	297	5.6e-07	19	31	24	74	311	2	9	200	544000	4	443.987	1772.93	0	-0.88	15.95	2589	2589	MS2	17/164	17	164	160413_Flag_TET3_01.raw
High	MANTDEFGSEENQNAK	412	Unambiguous	Methylcytosine dioxygenase TET3 OS=Homo sapiens GN=TET3 PE=1 SV=3 - [TET3_HUMAN]	1	1	O43151		HCD	1	0	1	1	17600000		0	8.24e-06		1.6e-05	16	32	25	61	381	0	0	200	50200	2	892.872	1784.74	0	-1.21	14.88	2419	2419	MS2	9/172	9	172	160413_Flag_TET3_01.raw
High	MANTDEFGSEENQNAK	412	Unambiguous	Methylcytosine dioxygenase TET3 OS=Homo sapiens GN=TET3 PE=1 SV=3 - [TET3_HUMAN]	1	1	O43151		HCD	1	0	1	1	89200000		0	2.89e-07		0.095	14	32	25	23	387	0	22	200	119000	3	595.584	1784.74	0	-1.05	12.52	2030	2030	MS2	9/172	9	172	160413_Flag_TET3_01.raw
High	MANTDEFGSEENQNAK	412	Unambiguous	Methylcytosine dioxygenase TET3 OS=Homo sapiens GN=TET3 PE=1 SV=3 - [TET3_HUMAN]	1	1	O43151		HCD	1	0	1	1	763000000		0	3.88e-14		3.5e-10	19	32	25	107	379	0	8	200	640000	2	892.872	1784.74	0	-0.87	12.57	2038	2038	MS2	14/172	14	172	160413_Flag_TET3_01.raw
High	MANTDEFGSEENQNAK	412	Unambiguous	Methylcytosine dioxygenase TET3 OS=Homo sapiens GN=TET3 PE=1 SV=3 - [TET3_HUMAN]	1	1	O43151		HCD	1	0	1	1	763000000		0	1.07e-11		1.3e-08	18	32	25	92	379	0	1	112	6260000	2	892.872	1784.74	0	-0.87	12.04	1950	1950	MS2	13/172	13	172	160413_Flag_TET3_01.raw
High	MANTDEFGSEENQNAK	412	Unambiguous	Methylcytosine dioxygenase TET3 OS=Homo sapiens GN=TET3 PE=1 SV=3 - [TET3_HUMAN]	1	1	O43151		HCD	1	0	1	1	89200000		0	9.06e-08		3.9e-05	16	32	25	57	382	0	14	200	105000	3	595.584	1784.74	0	-0.64	11.98	1940	1940	MS2	9/172	9	172	160413_Flag_TET3_01.raw
High	MANTDEFGSEENQNAK	412	Unambiguous	Methylcytosine dioxygenase TET3 OS=Homo sapiens GN=TET3 PE=1 SV=3 - [TET3_HUMAN]	1	1	O43151		HCD	1	0	1	1	3390000		0	3.05e-14		1.9e-08	18	32	25	90	396	0	0	200	151000	2	892.873	1784.74	0	-0.32	11.52	1864	1864	MS2	12/172	12	172	160413_Flag_TET3_01.raw
High	MANTDEFGSEENQNAK	412	Unambiguous	Methylcytosine dioxygenase TET3 OS=Homo sapiens GN=TET3 PE=1 SV=3 - [TET3_HUMAN]	1	1	O43151		HCD	1	0	1	1	89200000		0	3.52e-05		0.0013	15	32	25	42	387	0	75	200	24900	3	595.585	1784.74	0	0.9	13.22	2144	2144	MS2	13/172	13	172	160413_Flag_TET3_01.raw
High	MANTDEFGSEENQNAK	412	Unambiguous	Methylcytosine dioxygenase TET3 OS=Homo sapiens GN=TET3 PE=1 SV=3 - [TET3_HUMAN]	1	1	O43151		HCD	1	0	1	1			0	1.66e-11		9.9e-09	18	32	25	93	394	0	71	200	33500	2	892.874	1784.74	0	1.32	13.8	2240	2240	MS2	12/172	12	172	160413_Flag_TET3_01.raw
High	TITLEVEPSDTIENVK	421	Unambiguous	Polyubiquitin-C OS=Homo sapiens GN=UBC PE=1 SV=3 - [UBC_HUMAN]	4	1	P0CG48		HCD	1	0	1	1	4000000		0	2.21e-12		1.2e-05	16	32	25	61	342	0	5	200	94200	2	894.466	1787.92	0	-1.35	27.1	4381	4381	MS2	11/128	11	128	160413_Flag_TET3_01.raw
High	IINEPTAAAIAYGLDKK	422	Unambiguous	Heat shock cognate 71 kDa protein OS=Homo sapiens GN=HSPA8 PE=1 SV=1 - [HSP7C_HUMAN]	2	1	P11142		HCD	1	0	1	1	1750000		0	1.51e-12		2.8e-06	16	28	21	64	130	1	11	200	51300	3	596.669	1787.99	0	1.74	24.48	3954	3954	MS2	11/184	11	184	160413_Flag_TET3_01.raw
High	VEAPSSSPAPAPSPVLQR	423	Unambiguous	Methylcytosine dioxygenase TET3 OS=Homo sapiens GN=TET3 PE=1 SV=3 - [TET3_HUMAN]	1	1	O43151		HCD	1	0	1	1	239000000		0	2.09e-11		8.3e-09	18	31	24	92	281	0	0	200	252000	2	895.474	1789.94	0	-1.7	17.94	2907	2907	MS2	10/140	10	140	160413_Flag_TET3_01.raw
High	VEAPSSSPAPAPSPVLQR	423	Unambiguous	Methylcytosine dioxygenase TET3 OS=Homo sapiens GN=TET3 PE=1 SV=3 - [TET3_HUMAN]	1	1	O43151		HCD	1	0	1	1	239000000		0	1.77e-05		2e-06	17	31	24	69	294	0	0	200	67000	2	895.474	1789.94	0	-1.5	19.04	3077	3077	MS2	12/140	12	140	160413_Flag_TET3_01.raw
High	VEAPSSSPAPAPSPVLQR	423	Unambiguous	Methylcytosine dioxygenase TET3 OS=Homo sapiens GN=TET3 PE=1 SV=3 - [TET3_HUMAN]	1	1	O43151		HCD	1	0	1	1	53000000		0	2.67e-10		2.3e-07	17	31	24	78	294	0	0	200	566000	3	597.319	1789.94	0	-1.23	18	2918	2918	MS2	9/140	9	140	160413_Flag_TET3_01.raw
High	VEAPSSSPAPAPSPVLQR	423	Unambiguous	Methylcytosine dioxygenase TET3 OS=Homo sapiens GN=TET3 PE=1 SV=3 - [TET3_HUMAN]	1	1	O43151		HCD	1	0	1	1	239000000		0	1.04e-11		1.6e-07	17	31	24	80	294	0	2	200	264000	2	895.475	1789.94	0	-1.23	18.5	2996	2996	MS2	9/140	9	140	160413_Flag_TET3_01.raw
High	VGSGAIQVLTAFPREVR	427	Unambiguous	Methylcytosine dioxygenase TET3 OS=Homo sapiens GN=TET3 PE=1 SV=3 - [TET3_HUMAN]	1	1	O43151		HCD	1	0	1	1	73200000		0	6.77e-07		1.2e-06	19	27	20	67	117	1	5	200	21700	3	600.674	1800.01	0	-2.21	28.97	4689	4689	MS2	11/168	11	168	160413_Flag_TET3_01.raw
High	VGSGAIQVLTAFPREVR	427	Unambiguous	Methylcytosine dioxygenase TET3 OS=Homo sapiens GN=TET3 PE=1 SV=3 - [TET3_HUMAN]	1	1	O43151		HCD	1	0	1	1	73200000		0	9.12e-11		2.1e-05	17	27	20	54	114	1	7	200	103000	3	600.675	1800.01	0	-0.48	28.43	4600	4600	MS2	9/168	9	168	160413_Flag_TET3_01.raw
High	VGSGAIQVLTAFPREVR	427	Unambiguous	Methylcytosine dioxygenase TET3 OS=Homo sapiens GN=TET3 PE=1 SV=3 - [TET3_HUMAN]	1	1	O43151		HCD	1	0	1	1	73200000		0	1.57e-10		1.5e-05	16	27	20	56	115	1	5	200	45000	3	600.676	1800.01	0	0.54	27.91	4514	4514	MS2	18/168	18	168	160413_Flag_TET3_01.raw
High	VGSGAIQVLTAFPREVR	427	Unambiguous	Methylcytosine dioxygenase TET3 OS=Homo sapiens GN=TET3 PE=1 SV=3 - [TET3_HUMAN]	1	1	O43151		HCD	1	0	1	1	925000		0.007	0.364		0.00035	15	27	20	42	115	1	0	200	21100	2	900.511	1800.01	0	0.75	28.08	4542	4542	MS2	8/168	8	168	160413_Flag_TET3_01.raw
High	mANTDEFGSEENQNAK	412	Unambiguous	Methylcytosine dioxygenase TET3 OS=Homo sapiens GN=TET3 PE=1 SV=3 - [TET3_HUMAN]	1	1	O43151	M1(Oxidation)	HCD	1	0	1	1	644000000		0	5.31e-08		1.5e-07	18	32	25	81	371	0	0	200	343000	2	900.869	1800.73	0	-1.9	10.71	1731	1731	MS2	13/172	13	172	160413_Flag_TET3_01.raw
High	mANTDEFGSEENQNAK	412	Unambiguous	Methylcytosine dioxygenase TET3 OS=Homo sapiens GN=TET3 PE=1 SV=3 - [TET3_HUMAN]	1	1	O43151	M1(Oxidation)	HCD	1	0	1	1	644000000		0	5.66e-13		4.9e-07	17	32	25	76	368	0	0	200	22300	2	900.869	1800.73	0	-1.7	9.64	1559	1559	MS2	11/172	11	172	160413_Flag_TET3_01.raw
High	mANTDEFGSEENQNAK	412	Unambiguous	Methylcytosine dioxygenase TET3 OS=Homo sapiens GN=TET3 PE=1 SV=3 - [TET3_HUMAN]	1	1	O43151	M1(Oxidation)	HCD	1	0	1	1	101000000		0	2.58e-07		7.5e-06	16	32	25	64	360	0	12	200	1380000	3	600.915	1800.73	0	-1.3	9.81	1588	1588	MS2	15/172	15	172	160413_Flag_TET3_01.raw
High	mANTDEFGSEENQNAK	412	Unambiguous	Methylcytosine dioxygenase TET3 OS=Homo sapiens GN=TET3 PE=1 SV=3 - [TET3_HUMAN]	1	1	O43151	M1(Oxidation)	HCD	1	0	1	1	644000000		0	2.17e-15		1.8e-09	19	32	25	100	362	0	0	200	1680000	2	900.87	1800.73	0	-1.22	10.17	1642	1642	MS2	14/172	14	172	160413_Flag_TET3_01.raw
High	mANTDEFGSEENQNAK	412	Unambiguous	Methylcytosine dioxygenase TET3 OS=Homo sapiens GN=TET3 PE=1 SV=3 - [TET3_HUMAN]	1	1	O43151	M1(Oxidation)	HCD	1	0	1	1	16700000		0	1.22e-09		1.6e-09	19	32	25	100	362	0	0	200	162000	2	900.87	1800.73	0	-1.16	12.31	1994	1994	MS2	13/172	13	172	160413_Flag_TET3_01.raw
High	mANTDEFGSEENQNAK	412	Unambiguous	Methylcytosine dioxygenase TET3 OS=Homo sapiens GN=TET3 PE=1 SV=3 - [TET3_HUMAN]	1	1	O43151	M1(Oxidation)	HCD	1	0	1	1	101000000		0	1.03e-10		2e-05	16	32	25	60	373	0	12	200	190000	3	600.916	1800.73	0	-0.18	10.37	1675	1675	MS2	13/172	13	172	160413_Flag_TET3_01.raw
High	mANTDEFGSEENQNAK	412	Unambiguous	Methylcytosine dioxygenase TET3 OS=Homo sapiens GN=TET3 PE=1 SV=3 - [TET3_HUMAN]	1	1	O43151	M1(Oxidation)	HCD	1	0	1	1	16700000		0	4.21e-07		3.5e-07	17	32	25	77	368	0	14	200	62600	2	900.871	1800.73	0	0.2	11.82	1914	1914	MS2	11/172	11	172	160413_Flag_TET3_01.raw
High	SGGGGGGGLGSGGSIRSSYSR	438	Unambiguous	Keratin, type I cytoskeletal 9 OS=Homo sapiens GN=KRT9 PE=1 SV=3 - [K1C9_HUMAN]	1	1	P35527		HCD	1	0	1	1	1690000		0	4.96e-09		0.00061	15	34	27	46	523	1	45	200	24300	3	604.956	1812.85	0	-2.86	9.72	1573	1573	MS2	9/180	9	180	160413_Flag_TET3_01.raw
High	SGGGFSSGSAGIINYQRR	439	Unambiguous	Keratin, type II cytoskeletal 1 OS=Homo sapiens GN=KRT1 PE=1 SV=6 - [K2C1_HUMAN]	1	1	P04264		HCD	1	0	1	1	4690000		0	5.48e-12		0.00011	16	33	26	53	433	1	8	200	66900	3	605.303	1813.89	0	0.48	16.55	2688	2688	MS2	9/152	9	152	160413_Flag_TET3_01.raw
High	YLDTPTKSLLDTPAKR	440	Unambiguous	Methylcytosine dioxygenase TET3 OS=Homo sapiens GN=TET3 PE=1 SV=3 - [TET3_HUMAN]	1	1	O43151		HCD	1	0	1	1	65600000		0	2.84e-08	189	2.4e-06	17	30	23	66	200	2	20	200	65700	3	607.002	1818.99	0	-1.91	17.39	2822	2822	MS2	10/156	10	156	160413_Flag_TET3_01.raw
High	YLDTPTKSLLDTPAKR	440	Unambiguous	Methylcytosine dioxygenase TET3 OS=Homo sapiens GN=TET3 PE=1 SV=3 - [TET3_HUMAN]	1	1	O43151		HCD	1	0	1	1	2800000		0	2.94e-13	189	1.6e-06	17	30	23	68	200	2	36	200	58600	4	455.504	1818.99	0	-1.85	19.26	3111	3111	MS2	8/156	8	156	160413_Flag_TET3_01.raw
High	YLDTPTKSLLDTPAKR	440	Unambiguous	Methylcytosine dioxygenase TET3 OS=Homo sapiens GN=TET3 PE=1 SV=3 - [TET3_HUMAN]	1	1	O43151		HCD	1	0	1	1	118000000		0	2.51e-06		2.2e-06	17	30	23	66	200	2	11	200	33000	4	455.504	1818.99	0	-1.72	17.86	2894	2894	MS2	17/156	17	156	160413_Flag_TET3_01.raw
High	YLDTPTKSLLDTPAKR	440	Unambiguous	Methylcytosine dioxygenase TET3 OS=Homo sapiens GN=TET3 PE=1 SV=3 - [TET3_HUMAN]	1	1	O43151		HCD	1	0	1	1	1490000		0	5.99e-09	189	1.1e-05	16	30	23	59	200	2	58	200	38700	3	607.003	1818.99	0	-1.71	19.27	3112	3112	MS2	16/156	16	156	160413_Flag_TET3_01.raw
High	YLDTPTKSLLDTPAKR	440	Unambiguous	Methylcytosine dioxygenase TET3 OS=Homo sapiens GN=TET3 PE=1 SV=3 - [TET3_HUMAN]	1	1	O43151		HCD	1	0	1	1	118000000		0	1.43e-13		1.5e-06	17	30	23	68	200	2	1	200	212000	4	455.504	1818.99	0	-0.91	17.25	2798	2798	MS2	8/156	8	156	160413_Flag_TET3_01.raw
High	YLDTPTKSLLDTPAKR	440	Unambiguous	Methylcytosine dioxygenase TET3 OS=Homo sapiens GN=TET3 PE=1 SV=3 - [TET3_HUMAN]	1	1	O43151		HCD	1	0	1	1	65600000		0	5.02e-16		5e-07	17	30	23	73	200	2	3	200	508000	3	607.003	1818.99	0	-0.8	16.84	2733	2733	MS2	11/156	11	156	160413_Flag_TET3_01.raw
High	RPSAAPIKQVEEKPQR	446	Unambiguous	Cytoskeleton-associated protein 5 OS=Homo sapiens GN=CKAP5 PE=1 SV=3 - [CKAP5_HUMAN]	1	1	Q14008		HCD	1	0	1	1	802000		0	1.2e-06		4.1e-05	16	28	21	52	138	1	14	200	12500	4	459.262	1834.03	0	-2.4	4.27	685	685	MS2	9/180	9	180	160413_Flag_TET3_01.raw
High	HGVQELEIELQSQLSK	447	Unambiguous	Keratin, type I cytoskeletal 9 OS=Homo sapiens GN=KRT9 PE=1 SV=3 - [K1C9_HUMAN]	1	1	P35527		HCD	1	0	1	1	463000		0	0.00169		0.0074	15	31	24	33	282	0	9	200	14700	3	613.327	1837.97	0	0.26	29.28	4740	4740	MS2	10/168	10	168	160413_Flag_TET3_01.raw
High	QEALELAGITSDPGLSLK	448	Unambiguous	Methylcytosine dioxygenase TET3 OS=Homo sapiens GN=TET3 PE=1 SV=3 - [TET3_HUMAN]	1	1	O43151		HCD	1	0	1	1	940000		0.002	0.0117		0.016	14	31	24	29	252	0	14	200	11500	3	614.667	1841.99	0	-0.24	33.44	5405	5405	MS2	11/204	11	204	160413_Flag_TET3_01.raw
High	QEALELAGITSDPGLSLK	448	Unambiguous	Methylcytosine dioxygenase TET3 OS=Homo sapiens GN=TET3 PE=1 SV=3 - [TET3_HUMAN]	1	1	O43151		HCD	1	0	1	1	3110000		0.002	0.00958		0.00088	15	31	24	42	252	0	17	200	35500	2	921.496	1841.99	0	-0.23	33.41	5403	5403	MS2	7/204	7	204	160413_Flag_TET3_01.raw
High	IQTQPGYANTLRDAAPK	450	Unambiguous	Phosphate carrier protein, mitochondrial OS=Homo sapiens GN=SLC25A3 PE=1 SV=2 - [MPCP_HUMAN]	1	1	Q00325		HCD	1	0	1	1	2310000		0.001	0.00425		0.45	13	31	24	15	272	1	52	200	72500	3	615.329	1843.97	0	2.98	16.15	2623	2623	MS2	10/188	10	188	160413_Flag_TET3_01.raw
High	TLNDMRQEYEQLIAK	451	Unambiguous	Keratin, type I cytoskeletal 9 OS=Homo sapiens GN=KRT9 PE=1 SV=3 - [K1C9_HUMAN]	1	1	P35527		HCD	1	0	1	1	9180000		0	0.000241		1.8	18	33	26	11	445	1	9	200	89600	3	617.98	1851.92	0	-1.37	27.97	4523	4523	MS2	8/160	8	160	160413_Flag_TET3_01.raw
High	SLGDTLYQELTDTLRK	452	Unambiguous	Methylcytosine dioxygenase TET3 OS=Homo sapiens GN=TET3 PE=1 SV=3 - [TET3_HUMAN]	1	1	O43151		HCD	1	0	1	1	19800000		0	5.25e-08		8.2e-05	16	32	25	53	347	1	0	200	46500	3	618.326	1852.96	0	-1.73	38.34	6191	6191	MS2	7/152	7	152	160413_Flag_TET3_01.raw
High	SLGDTLYQELTDTLRK	452	Unambiguous	Methylcytosine dioxygenase TET3 OS=Homo sapiens GN=TET3 PE=1 SV=3 - [TET3_HUMAN]	1	1	O43151		HCD	1	0	1	1	1020000		0	5.37e-09		4.1e-05	16	32	25	56	347	1	16	200	31700	3	618.326	1852.96	0	-1.63	34.23	5535	5535	MS2	7/152	7	152	160413_Flag_TET3_01.raw
High	SLGDTLYQELTDTLRK	452	Unambiguous	Methylcytosine dioxygenase TET3 OS=Homo sapiens GN=TET3 PE=1 SV=3 - [TET3_HUMAN]	1	1	O43151		HCD	1	0	1	1	1390000		0	2.49e-12		7.4e-05	16	32	25	54	346	1	7	200	24900	3	618.326	1852.96	0	-1.53	31.38	5079	5079	MS2	7/152	7	152	160413_Flag_TET3_01.raw
High	SLGDTLYQELTDTLRK	452	Unambiguous	Methylcytosine dioxygenase TET3 OS=Homo sapiens GN=TET3 PE=1 SV=3 - [TET3_HUMAN]	1	1	O43151		HCD	1	0	1	1	2680000		0	6.05e-09		4.1e-05	16	32	25	56	342	1	1	200	42800	2	926.985	1852.96	0	-1.26	38.12	6154	6154	MS2	8/152	8	152	160413_Flag_TET3_01.raw
High	SLGDTLYQELTDTLRK	452	Unambiguous	Methylcytosine dioxygenase TET3 OS=Homo sapiens GN=TET3 PE=1 SV=3 - [TET3_HUMAN]	1	1	O43151		HCD	1	0	1	1	19800000		0	4.47e-05	326	0.0033	15	32	25	37	340	1	47	200	4010	3	618.326	1852.96	0	-0.64	37.84	6108	6108	MS2	6/152	6	152	160413_Flag_TET3_01.raw
High	SLGDTLYQELTDTLRK	452	Unambiguous	Methylcytosine dioxygenase TET3 OS=Homo sapiens GN=TET3 PE=1 SV=3 - [TET3_HUMAN]	1	1	O43151		HCD	1	0	1	1			0	0.00234	322	0.0072	15	32	25	34	338	1	56	200	7110	3	618.326	1852.96	0	-0.25	38.93	6285	6285	MS2	5/152	5	152	160413_Flag_TET3_01.raw
High	ARQEEAARLGLGQQEAK	458	Unambiguous	Methylcytosine dioxygenase TET3 OS=Homo sapiens GN=TET3 PE=1 SV=3 - [TET3_HUMAN]	1	1	O43151		HCD	1	0	1	1	108000000		0.002	0.0472		0.0024	15	31	24	38	292	2	2	200	529000	4	464.5	1854.98	0	-0.45	8.67	1400	1400	MS2	18/188	18	188	160413_Flag_TET3_01.raw
High	ARQEEAARLGLGQQEAK	458	Unambiguous	Methylcytosine dioxygenase TET3 OS=Homo sapiens GN=TET3 PE=1 SV=3 - [TET3_HUMAN]	1	1	O43151		HCD	1	0	1	1			0	4.81e-05		0.085	14	31	24	22	296	2	4	200	95100	4	464.5	1854.98	0	-0.19	9.21	1489	1489	MS2	15/188	15	188	160413_Flag_TET3_01.raw
High	KSFQDLATEVAPLYKR	461	Unambiguous	Methylcytosine dioxygenase TET3 OS=Homo sapiens GN=TET3 PE=1 SV=3 - [TET3_HUMAN]	1	1	O43151		HCD	1	0	1	1	3350000		0	2.13e-05		1.1e-07	18	30	23	80	214	2	0	200	88800	2	933.507	1866.01	0	-2.44	25.15	4062	4062	MS2	12/180	12	180	160413_Flag_TET3_01.raw
High	KSFQDLATEVAPLYKR	461	Unambiguous	Methylcytosine dioxygenase TET3 OS=Homo sapiens GN=TET3 PE=1 SV=3 - [TET3_HUMAN]	1	1	O43151		HCD	1	0	1	1	428000000		0	1.02e-09		8.8e-08	18	29	22	81	199	2	1	200	994000	3	622.675	1866.01	0	-1.27	25.47	4115	4115	MS2	9/180	9	180	160413_Flag_TET3_01.raw
High	KSFQDLATEVAPLYKR	461	Unambiguous	Methylcytosine dioxygenase TET3 OS=Homo sapiens GN=TET3 PE=1 SV=3 - [TET3_HUMAN]	1	1	O43151		HCD	1	0	1	1	174000000		0.002	0.0132		0.0015	15	29	22	38	198	2	1	200	433000	4	467.258	1866.01	0	-1.15	25.48	4116	4116	MS2	7/180	7	180	160413_Flag_TET3_01.raw
High	KSFQDLATEVAPLYKR	461	Unambiguous	Methylcytosine dioxygenase TET3 OS=Homo sapiens GN=TET3 PE=1 SV=3 - [TET3_HUMAN]	1	1	O43151		HCD	1	0	1	1			0	7.05e-09		2.3e-05	16	29	22	56	191	2	30	200	26100	3	622.675	1866.01	0	-0.39	26.91	4349	4349	MS2	15/180	15	180	160413_Flag_TET3_01.raw
High	KSFQDLATEVAPLYKR	461	Unambiguous	Methylcytosine dioxygenase TET3 OS=Homo sapiens GN=TET3 PE=1 SV=3 - [TET3_HUMAN]	1	1	O43151		HCD	1	0	1	1	428000000		0	7.4e-15		2.9e-06	17	29	22	65	191	2	3	200	179000	3	622.675	1866.01	0	-0.39	26.01	4204	4204	MS2	11/180	11	180	160413_Flag_TET3_01.raw
High	KSFQDLATEVAPLYKR	461	Unambiguous	Methylcytosine dioxygenase TET3 OS=Homo sapiens GN=TET3 PE=1 SV=3 - [TET3_HUMAN]	1	1	O43151		HCD	1	0	1	1	174000000		0	0.00208		0.53	13	29	22	13	191	2	4	200	71400	4	467.258	1866.01	0	-0.23	26.04	4208	4208	MS2	9/180	9	180	160413_Flag_TET3_01.raw
High	KSFQDLATEVAPLYKR	461	Unambiguous	Methylcytosine dioxygenase TET3 OS=Homo sapiens GN=TET3 PE=1 SV=3 - [TET3_HUMAN]	1	1	O43151		HCD	1	0	1	1	428000000		0	3.38e-09		4.7e-07	17	29	22	73	182	2	64	200	72400	3	622.676	1866.01	0	0.49	24.94	4028	4028	MS2	8/180	8	180	160413_Flag_TET3_01.raw
High	KSFQDLATEVAPLYKR	461	Unambiguous	Methylcytosine dioxygenase TET3 OS=Homo sapiens GN=TET3 PE=1 SV=3 - [TET3_HUMAN]	1	1	O43151		HCD	1	0	1	1	174000000		0.002	0.0405		0.0025	15	29	22	36	183	2	0	200	35400	4	467.259	1866.01	0	1.14	24.99	4036	4036	MS2	13/180	13	180	160413_Flag_TET3_01.raw
High	TLNDmRQEYEQLIAK	451	Unambiguous	Keratin, type I cytoskeletal 9 OS=Homo sapiens GN=KRT9 PE=1 SV=3 - [K1C9_HUMAN]	1	1	P35527	M5(Oxidation)	HCD	1	0	1	1	28800000		0.006	0.136		1.9	13	34	27	11	505	1	27	200	44100	3	623.311	1867.92	0	-1.8	21.6	3488	3488	MS2	6/160	6	160	160413_Flag_TET3_01.raw
High	TLNDmRQEYEQLIAK	451	Unambiguous	Keratin, type I cytoskeletal 9 OS=Homo sapiens GN=KRT9 PE=1 SV=3 - [K1C9_HUMAN]	1	1	P35527	M5(Oxidation)	HCD	1	0	1	1	28800000		0.002	0.00741		0.52	15	33	26	17	482	1	1	200	396000	3	623.312	1867.92	0	-0.53	21.05	3400	3400	MS2	9/160	9	160	160413_Flag_TET3_01.raw
High	TLNDmRQEYEQLIAK	451	Unambiguous	Keratin, type I cytoskeletal 9 OS=Homo sapiens GN=KRT9 PE=1 SV=3 - [K1C9_HUMAN]	1	1	P35527	M5(Oxidation)	HCD	1	0	1	1	2240000		0.003	0.0932		2.3	14	33	26	10	477	1	30	200	18800	3	623.312	1867.92	0	-0.04	28	4528	4528	MS2	5/160	5	160	160413_Flag_TET3_01.raw
High	VEAPSSSPAPAPsPVLQR	423	Unambiguous	Methylcytosine dioxygenase TET3 OS=Homo sapiens GN=TET3 PE=1 SV=3 - [TET3_HUMAN]	1	1	O43151	S13(Phospho)	HCD	1	0	1	1	6360000		0.002	0.0268		1.3e-06	17	33	26	72	438	0	0	200	44400	2	935.458	1869.91	0	-0.92	20.5	3309	3309	MS2	12/140	12	140	160413_Flag_TET3_01.raw
High	VEAPSSSPAPAPsPVLQR	423	Unambiguous	Methylcytosine dioxygenase TET3 OS=Homo sapiens GN=TET3 PE=1 SV=3 - [TET3_HUMAN]	1	1	O43151	S13(Phospho)	HCD	1	0	1	1	3190000		0.002	0.0184		0.0021	15	33	26	40	421	0	13	200	59800	3	623.975	1869.91	0	-0.28	20.54	3316	3316	MS2	9/140	9	140	160413_Flag_TET3_01.raw
High	VEAPSSsPAPAPSPVLQR	423	Unambiguous	Methylcytosine dioxygenase TET3 OS=Homo sapiens GN=TET3 PE=1 SV=3 - [TET3_HUMAN]	1	1	O43151	S7(Phospho)	HCD	1	0	1	1	4080000		0.007	0.466		3.7e-05	16	33	26	57	403	0	20	200	76900	2	935.46	1869.91	0	1.43	21.06	3401	3401	MS2	12/140	12	140	160413_Flag_TET3_01.raw
High	TEFPEAWGTDTPPATPR	484	Unambiguous	Methylcytosine dioxygenase TET3 OS=Homo sapiens GN=TET3 PE=1 SV=3 - [TET3_HUMAN]	1	1	O43151		HCD	1	0	1	1	1440000000		0	4.34e-12		2.1e-05	16	34	27	61	519	0	0	33	16100000	2	936.94	1872.87	0	-2.2	26.49	4280	4280	MS2	13/128	13	128	160413_Flag_TET3_01.raw
High	TEFPEAWGTDTPPATPR	484	Unambiguous	Methylcytosine dioxygenase TET3 OS=Homo sapiens GN=TET3 PE=1 SV=3 - [TET3_HUMAN]	1	1	O43151		HCD	1	0	1	1	1440000000		0	1.47e-14		1.1e-06	17	34	27	74	520	0	3	200	105000	2	936.94	1872.87	0	-1.74	25.95	4194	4194	MS2	13/128	13	128	160413_Flag_TET3_01.raw
High	TEFPEAWGTDTPPATPR	484	Unambiguous	Methylcytosine dioxygenase TET3 OS=Homo sapiens GN=TET3 PE=1 SV=3 - [TET3_HUMAN]	1	1	O43151		HCD	1	0	1	1	306000000		0	1.36e-12		0.002	15	34	27	41	527	0	1	142	2600000	3	624.963	1872.87	0	-1.3	26.56	4291	4291	MS2	11/128	11	128	160413_Flag_TET3_01.raw
High	TEFPEAWGTDTPPATPR	484	Unambiguous	Methylcytosine dioxygenase TET3 OS=Homo sapiens GN=TET3 PE=1 SV=3 - [TET3_HUMAN]	1	1	O43151		HCD	1	0	1	1			0	0.000394		2.7e-05	16	34	27	60	524	0	21	200	31400	2	936.941	1872.87	0	-1.09	28.7	4644	4644	MS2	11/128	11	128	160413_Flag_TET3_01.raw
High	TEFPEAWGTDTPPATPR	484	Unambiguous	Methylcytosine dioxygenase TET3 OS=Homo sapiens GN=TET3 PE=1 SV=3 - [TET3_HUMAN]	1	1	O43151		HCD	1	0	1	1	1440000000		0	1.18e-10		3.4e-07	17	34	27	79	532	0	1	200	797000	2	936.941	1872.87	0	-0.9	27.02	4368	4368	MS2	10/128	10	128	160413_Flag_TET3_01.raw
High	TEFPEAWGTDTPPATPR	484	Unambiguous	Methylcytosine dioxygenase TET3 OS=Homo sapiens GN=TET3 PE=1 SV=3 - [TET3_HUMAN]	1	1	O43151		HCD	1	0	1	1			0	9.13e-08		0.00047	15	34	27	47	522	0	22	200	69300	2	936.941	1872.87	0	-0.77	28.09	4544	4544	MS2	9/128	9	128	160413_Flag_TET3_01.raw
High	TEFPEAWGTDTPPATPR	484	Unambiguous	Methylcytosine dioxygenase TET3 OS=Homo sapiens GN=TET3 PE=1 SV=3 - [TET3_HUMAN]	1	1	O43151		HCD	1	0	1	1			0	7.08e-08		8.9e-06	17	34	27	65	522	0	26	200	182000	2	936.941	1872.87	0	-0.77	27.56	4456	4456	MS2	14/128	14	128	160413_Flag_TET3_01.raw
High	TEFPEAWGTDTPPATPR	484	Unambiguous	Methylcytosine dioxygenase TET3 OS=Homo sapiens GN=TET3 PE=1 SV=3 - [TET3_HUMAN]	1	1	O43151		HCD	1	0	1	1			0	0.00015		0.13	15	34	27	23	522	0	11	200	41000	3	624.963	1872.88	0	-0.71	27.64	4470	4470	MS2	8/128	8	128	160413_Flag_TET3_01.raw
High	TEFPEAWGTDTPPATPR	484	Unambiguous	Methylcytosine dioxygenase TET3 OS=Homo sapiens GN=TET3 PE=1 SV=3 - [TET3_HUMAN]	1	1	O43151		HCD	1	0	1	1	306000000		0	2.35e-12		0.00065	15	34	27	46	528	0	17	200	127000	3	624.963	1872.88	0	-0.51	27.1	4380	4380	MS2	15/128	15	128	160413_Flag_TET3_01.raw
High	TEFPEAWGTDTPPATPR	484	Unambiguous	Methylcytosine dioxygenase TET3 OS=Homo sapiens GN=TET3 PE=1 SV=3 - [TET3_HUMAN]	1	1	O43151		HCD	1	0	1	1	306000000		0	6.04e-08		0.00021	16	34	27	51	528	0	6	200	116000	3	624.963	1872.88	0	-0.51	26.02	4205	4205	MS2	11/128	11	128	160413_Flag_TET3_01.raw
High	VYAcEVTHQGLSSPVTK	494	Unambiguous	Ig kappa chain C region OS=Homo sapiens GN=IGKC PE=1 SV=1 - [IGKC_HUMAN]	1	1	P01834	C4(Carbamidomethyl)	HCD	1	0	1	1	4170000		0	3.45e-08		2.8e-05	16	33	26	59	424	0	8	200	87600	3	625.98	1875.92	0	-1.34	15.44	2511	2511	MS2	8/160	8	160	160413_Flag_TET3_01.raw
High	ALKEIAVHIGDRDNAVR	495	Unambiguous	Cytoskeleton-associated protein 5 OS=Homo sapiens GN=CKAP5 PE=1 SV=3 - [CKAP5_HUMAN]	1	1	Q14008		HCD	1	0	1	1	969000		0	0.00021		0.0059	14	28	21	31	148	2	36	200	26500	4	470.013	1877.03	0	-2.85	14.16	2300	2300	MS2	8/184	8	184	160413_Flag_TET3_01.raw
High	SDLLLSGRDWNTLIVGK	496	Unambiguous	Protein arginine N-methyltransferase 5 OS=Homo sapiens GN=PRMT5 PE=1 SV=4 - [ANM5_HUMAN]	1	1	O14744		HCD	1	0	1	1	1070000		0	1.02e-05		0.13	14	29	22	18	178	1	59	200	14900	3	629.681	1887.03	0	-2.06	33.24	5374	5374	MS2	10/164	10	164	160413_Flag_TET3_01.raw
High	YLDtPTKSLLDTPAKR	440	Unambiguous	Methylcytosine dioxygenase TET3 OS=Homo sapiens GN=TET3 PE=1 SV=3 - [TET3_HUMAN]	1	1	O43151	T4(Phospho)	HCD	1	0	1	1	1410000		0	0.00102	390	6e-05	16	33	26	55	411	2	0	200	52300	2	949.983	1898.96	0	-2.09	20.42	3297	3297	MS2	9/156	9	156	160413_Flag_TET3_01.raw
High	YLDtPTKSLLDTPAKR	440	Unambiguous	Methylcytosine dioxygenase TET3 OS=Homo sapiens GN=TET3 PE=1 SV=3 - [TET3_HUMAN]	1	1	O43151	T4(Phospho)	HCD	1	0	1	1	103000000		0	3.04e-10	388	8.3e-05	16	33	26	54	422	2	22	200	58100	3	633.658	1898.96	0	-1.62	21.06	3402	3402	MS2	9/156	9	156	160413_Flag_TET3_01.raw
High	YLDtPTKSLLDTPAKR	440	Unambiguous	Methylcytosine dioxygenase TET3 OS=Homo sapiens GN=TET3 PE=1 SV=3 - [TET3_HUMAN]	1	1	O43151	T4(Phospho)	HCD	1	0	1	1	103000000		0	4.89e-14		1.8e-07	18	33	26	81	427	2	1	200	1570000	3	633.658	1898.96	0	-0.94	20.52	3312	3312	MS2	11/156	11	156	160413_Flag_TET3_01.raw
High	YLDtPTKSLLDTPAKR	440	Unambiguous	Methylcytosine dioxygenase TET3 OS=Homo sapiens GN=TET3 PE=1 SV=3 - [TET3_HUMAN]	1	1	O43151	T4(Phospho)	HCD	1	0	1	1	2100000		0	6.18e-13		5.5e-05	16	33	26	56	404	2	52	200	49600	3	633.659	1898.96	0	-0.07	23.26	3758	3758	MS2	9/156	9	156	160413_Flag_TET3_01.raw
High	YLDTPTKsLLDTPAKR	440	Unambiguous	Methylcytosine dioxygenase TET3 OS=Homo sapiens GN=TET3 PE=1 SV=3 - [TET3_HUMAN]	1	1	O43151	S8(Phospho)	HCD	1	0	1	1	103000000		0	2.11e-07	364	2.8e-05	16	32	25	58	389	2	53	200	19200	3	633.659	1898.96	0	0.79	20.02	3232	3232	MS2	9/156	9	156	160413_Flag_TET3_01.raw
High	KISQAVRQQQEQQLAR	520	Unambiguous	Trinucleotide repeat-containing gene 6B protein OS=Homo sapiens GN=TNRC6B PE=1 SV=4 - [TNR6B_HUMAN]	1	1	Q9UPQ9		HCD	1	0	1	1			0.002	0.0224	140	0.043	16	28	21	22	142	2	54	200	2310	4	478.517	1911.05	0	-2.01	6.03	971	971	MS2	5/180	5	180	160413_Flag_TET3_01.raw
High	AENPLTPTLSGFLESPLK	521	Unambiguous	Methylcytosine dioxygenase TET3 OS=Homo sapiens GN=TET3 PE=1 SV=3 - [TET3_HUMAN]	1	1	O43151		HCD	1	0	1	1	52300000		0.001	0.00456		0.00071	15	31	24	43	268	0	63	200	24600	2	957.511	1914.02	0	-3.35	39.37	6357	6357	MS2	9/196	9	196	160413_Flag_TET3_01.raw
High	AENPLTPTLSGFLESPLK	521	Unambiguous	Methylcytosine dioxygenase TET3 OS=Homo sapiens GN=TET3 PE=1 SV=3 - [TET3_HUMAN]	1	1	O43151		HCD	1	0	1	1	52300000		0	8.19e-15		1.1e-07	18	31	24	81	262	0	0	200	1150000	2	957.512	1914.02	0	-2.27	38.85	6273	6273	MS2	13/196	13	196	160413_Flag_TET3_01.raw
High	AENPLTPTLSGFLESPLK	521	Unambiguous	Methylcytosine dioxygenase TET3 OS=Homo sapiens GN=TET3 PE=1 SV=3 - [TET3_HUMAN]	1	1	O43151		HCD	1	0	1	1	9640000		0	1.8e-11		1.7e-06	17	31	24	69	259	0	0	200	134000	3	638.678	1914.02	0	-0.87	38.98	6294	6294	MS2	18/196	18	196	160413_Flag_TET3_01.raw
High	FSALQQAVPTESTDNRR	524	Unambiguous	Eukaryotic translation initiation factor 4 gamma 1 OS=Homo sapiens GN=EIF4G1 PE=1 SV=4 - [IF4G1_HUMAN]	1	1	Q04637		HCD	1	0	1	1	2080000		0	5.11e-07		0.0055	15	33	26	36	483	1	18	200	55800	3	640.657	1919.96	0	-0.92	16.28	2644	2644	MS2	8/176	8	176	160413_Flag_TET3_01.raw
High	VDQKPDWEAAPGPAHTAR	525	Unambiguous	Methylcytosine dioxygenase TET3 OS=Homo sapiens GN=TET3 PE=1 SV=3 - [TET3_HUMAN]	1	1	O43151		HCD	1	0	1	1	3350000		0	4.83e-10		9.4e-06	17	33	26	64	500	0	0	200	51000	2	973.478	1945.95	0	-1.58	11.34	1835	1835	MS2	14/196	14	196	160413_Flag_TET3_01.raw
High	VDQKPDWEAAPGPAHTAR	525	Unambiguous	Methylcytosine dioxygenase TET3 OS=Homo sapiens GN=TET3 PE=1 SV=3 - [TET3_HUMAN]	1	1	O43151		HCD	1	0	1	1	151000000		0	5.02e-16		1.3e-05	16	34	27	63	512	0	1	200	311000	3	649.321	1945.95	0	-1.08	11.72	1898	1898	MS2	13/196	13	196	160413_Flag_TET3_01.raw
High	VDQKPDWEAAPGPAHTAR	525	Unambiguous	Methylcytosine dioxygenase TET3 OS=Homo sapiens GN=TET3 PE=1 SV=3 - [TET3_HUMAN]	1	1	O43151		HCD	1	0	1	1	608000000		0	5.27e-10		0.0026	15	34	27	40	508	0	21	200	479000	4	487.243	1945.95	0	-0.59	11.91	1929	1929	MS2	9/196	9	196	160413_Flag_TET3_01.raw
High	VDQKPDWEAAPGPAHTAR	525	Unambiguous	Methylcytosine dioxygenase TET3 OS=Homo sapiens GN=TET3 PE=1 SV=3 - [TET3_HUMAN]	1	1	O43151		HCD	1	0	1	1	151000000		0	1.55e-15		8.8e-07	17	34	27	75	509	0	10	200	80700	3	649.322	1945.95	0	-0.33	11.2	1812	1812	MS2	12/196	12	196	160413_Flag_TET3_01.raw
High	VDQKPDWEAAPGPAHTAR	525	Unambiguous	Methylcytosine dioxygenase TET3 OS=Homo sapiens GN=TET3 PE=1 SV=3 - [TET3_HUMAN]	1	1	O43151		HCD	1	0	1	1	608000000		0	3.25e-11		8.9e-05	16	34	27	55	507	0	1	28	10200000	4	487.243	1945.95	0	-0.27	11.37	1840	1840	MS2	11/196	11	196	160413_Flag_TET3_01.raw
High	VDQKPDWEAAPGPAHTAR	525	Unambiguous	Methylcytosine dioxygenase TET3 OS=Homo sapiens GN=TET3 PE=1 SV=3 - [TET3_HUMAN]	1	1	O43151		HCD	1	0	1	1			0	2.55e-10		0.00077	15	33	26	45	501	0	0	200	30600	3	649.322	1945.95	0	0.52	12.29	1991	1991	MS2	10/196	10	196	160413_Flag_TET3_01.raw
High	VDQKPDWEAAPGPAHTAR	525	Unambiguous	Methylcytosine dioxygenase TET3 OS=Homo sapiens GN=TET3 PE=1 SV=3 - [TET3_HUMAN]	1	1	O43151		HCD	1	0	1	1	608000000		0	1.3e-09		0.00056	15	34	27	47	516	0	31	200	156000	4	487.244	1945.95	0	1.36	12.44	2016	2016	MS2	9/196	9	196	160413_Flag_TET3_01.raw
High	TEFPEAWGTDtPPATPR	484	Unambiguous	Methylcytosine dioxygenase TET3 OS=Homo sapiens GN=TET3 PE=1 SV=3 - [TET3_HUMAN]	1	1	O43151	T11(Phospho)	HCD	1	0	1	1	46400000		0	3.08e-11		5.4e-06	17	34	27	67	511	0	2	200	621000	3	651.618	1952.84	0	-1.41	30.7	4973	4973	MS2	8/128	8	128	160413_Flag_TET3_01.raw
High	TEFPEAWGTDtPPATPR	484	Unambiguous	Methylcytosine dioxygenase TET3 OS=Homo sapiens GN=TET3 PE=1 SV=3 - [TET3_HUMAN]	1	1	O43151	T11(Phospho)	HCD	1	0	1	1	46400000		0.008	0.473		0.13	15	34	27	23	508	0	27	200	33400	3	651.618	1952.84	0	-1.22	31.29	5065	5065	MS2	4/128	4	128	160413_Flag_TET3_01.raw
High	TEFPEAWGTDtPPATPR	484	Unambiguous	Methylcytosine dioxygenase TET3 OS=Homo sapiens GN=TET3 PE=1 SV=3 - [TET3_HUMAN]	1	1	O43151	T11(Phospho)	HCD	1	0	1	1	192000000		0	2.41e-07		2.3e-05	16	34	27	60	505	0	0	200	2130000	2	976.924	1952.84	0	-1.18	30.64	4962	4962	MS2	14/128	14	128	160413_Flag_TET3_01.raw
High	TEFPEAWGTDtPPATPR	484	Unambiguous	Methylcytosine dioxygenase TET3 OS=Homo sapiens GN=TET3 PE=1 SV=3 - [TET3_HUMAN]	1	1	O43151	T11(Phospho)	HCD	1	0	1	1	192000000		0.002	0.0577		0.00014	16	34	27	53	505	0	40	200	40900	2	976.924	1952.84	0	-1.12	30.14	4881	4881	MS2	12/128	12	128	160413_Flag_TET3_01.raw
High	VGSGAIQVLTAFPREVRR	547	Unambiguous	Methylcytosine dioxygenase TET3 OS=Homo sapiens GN=TET3 PE=1 SV=3 - [TET3_HUMAN]	1	1	O43151		HCD	1	0	1	1	2420000		0	0.000603		0.00068	15	25	18	38	79	2	0	200	41600	4	489.785	1956.12	0	1.21	24.34	3934	3934	MS2	12/180	12	180	160413_Flag_TET3_01.raw
High	NLNQPNHGLALWEAKmK	548	Unambiguous	Methylcytosine dioxygenase TET3 OS=Homo sapiens GN=TET3 PE=1 SV=3 - [TET3_HUMAN]	1	1	O43151	M16(Oxidation)	HCD	1	0	1	1	6860000		0	4.04e-11		0.00034	15	32	25	48	397	1	11	200	103000	3	660.675	1980.01	0	-0.57	16.15	2622	2622	MS2	8/192	8	192	160413_Flag_TET3_01.raw
High	NLNQPNHGLALWEAKmK	548	Unambiguous	Methylcytosine dioxygenase TET3 OS=Homo sapiens GN=TET3 PE=1 SV=3 - [TET3_HUMAN]	1	1	O43151	M16(Oxidation)	HCD	1	0	1	1	10900000		0.002	0.0129		0.02	14	32	25	30	397	1	6	200	83600	4	495.758	1980.01	0	-0.55	16.1	2615	2615	MS2	5/192	5	192	160413_Flag_TET3_01.raw
High	TVTNAVVTVPAYFNDSQR	550	Unambiguous	Heat shock cognate 71 kDa protein OS=Homo sapiens GN=HSPA8 PE=1 SV=1 - [HSP7C_HUMAN]	1	1	P11142		HCD	1	0	1	1	384000		0	1.5e-06		0.026	14	33	26	29	447	0	35	200	8960	3	661.337	1982	0	-1.3	28.14	4552	4552	MS2	7/192	7	192	160413_Flag_TET3_01.raw
High	SIKQEPVDPLTQAEPVPR	554	Unambiguous	Methylcytosine dioxygenase TET3 OS=Homo sapiens GN=TET3 PE=1 SV=3 - [TET3_HUMAN]	1	1	O43151		HCD	1	0	1	1			0.006	0.15		0.092	15	30	23	21	248	1	38	200	2530	3	668.694	2004.07	0	-4.38	36.35	5869	5869	MS2	4/196	4	196	160413_Flag_TET3_01.raw
High	SIKQEPVDPLTQAEPVPR	554	Unambiguous	Methylcytosine dioxygenase TET3 OS=Homo sapiens GN=TET3 PE=1 SV=3 - [TET3_HUMAN]	1	1	O43151		HCD	1	0	1	1	86200000		0	8.04e-11	232	1.5e-05	16	30	23	59	242	1	0	200	90000	2	1002.54	2004.07	0	-2.21	20.05	3237	3237	MS2	11/196	11	196	160413_Flag_TET3_01.raw
High	SIKQEPVDPLTQAEPVPR	554	Unambiguous	Methylcytosine dioxygenase TET3 OS=Homo sapiens GN=TET3 PE=1 SV=3 - [TET3_HUMAN]	1	1	O43151		HCD	1	0	1	1			0	4.99e-05	232	0.00011	16	30	23	51	241	1	47	200	4210	3	668.696	2004.07	0	-2	34.52	5582	5582	MS2	7/196	7	196	160413_Flag_TET3_01.raw
High	SIKQEPVDPLTQAEPVPR	554	Unambiguous	Methylcytosine dioxygenase TET3 OS=Homo sapiens GN=TET3 PE=1 SV=3 - [TET3_HUMAN]	1	1	O43151		HCD	1	0	1	1	3100000000		0	6.94e-14		3.8e-08	18	30	23	85	239	1	0	55	6670000	3	668.696	2004.07	0	-1.82	20.04	3235	3235	MS2	10/196	10	196	160413_Flag_TET3_01.raw
High	SIKQEPVDPLTQAEPVPR	554	Unambiguous	Methylcytosine dioxygenase TET3 OS=Homo sapiens GN=TET3 PE=1 SV=3 - [TET3_HUMAN]	1	1	O43151		HCD	1	0	1	1			0	5.02e-16		1.3e-06	17	30	23	70	234	1	29	200	78700	3	668.696	2004.07	0	-1.73	21.68	3501	3501	MS2	9/196	9	196	160413_Flag_TET3_01.raw
High	SIKQEPVDPLTQAEPVPR	554	Unambiguous	Methylcytosine dioxygenase TET3 OS=Homo sapiens GN=TET3 PE=1 SV=3 - [TET3_HUMAN]	1	1	O43151		HCD	1	0	1	1	3100000000		0	7.83e-11		6.3e-07	17	30	23	73	234	1	2	88	4250000	3	668.696	2004.07	0	-1.64	19.5	3149	3149	MS2	9/196	9	196	160413_Flag_TET3_01.raw
High	SIKQEPVDPLTQAEPVPR	554	Unambiguous	Methylcytosine dioxygenase TET3 OS=Homo sapiens GN=TET3 PE=1 SV=3 - [TET3_HUMAN]	1	1	O43151		HCD	1	0	1	1	86200000		0	8.04e-07		1.5e-07	17	30	23	79	235	1	0	200	74900	2	1002.54	2004.07	0	-1.3	19.54	3155	3155	MS2	12/196	12	196	160413_Flag_TET3_01.raw
High	SIKQEPVDPLTQAEPVPR	554	Unambiguous	Methylcytosine dioxygenase TET3 OS=Homo sapiens GN=TET3 PE=1 SV=3 - [TET3_HUMAN]	1	1	O43151		HCD	1	0	1	1	3100000000		0	2.46e-09		0.00011	16	30	23	50	222	1	3	200	1020000	3	668.696	2004.07	0	-0.91	20.58	3323	3323	MS2	9/196	9	196	160413_Flag_TET3_01.raw
High	SIKQEPVDPLTQAEPVPR	554	Unambiguous	Methylcytosine dioxygenase TET3 OS=Homo sapiens GN=TET3 PE=1 SV=3 - [TET3_HUMAN]	1	1	O43151		HCD	1	0	1	1	25000000		0	2.37e-06		0.00097	15	30	23	41	220	1	9	200	43800	4	501.774	2004.07	0	-0.58	19.98	3226	3226	MS2	14/196	14	196	160413_Flag_TET3_01.raw
High	SIKQEPVDPLTQAEPVPR	554	Unambiguous	Methylcytosine dioxygenase TET3 OS=Homo sapiens GN=TET3 PE=1 SV=3 - [TET3_HUMAN]	1	1	O43151		HCD	1	0	1	1			0	5.32e-16		1.9e-07	17	30	23	78	218	1	13	200	244000	3	668.697	2004.08	0	-0.45	21.13	3411	3411	MS2	9/196	9	196	160413_Flag_TET3_01.raw
High	SIKQEPVDPLTQAEPVPR	554	Unambiguous	Methylcytosine dioxygenase TET3 OS=Homo sapiens GN=TET3 PE=1 SV=3 - [TET3_HUMAN]	1	1	O43151		HCD	1	0	1	1	86200000		0.007	0.466		0.028	17	30	23	26	219	1	0	200	10800	2	1002.54	2004.08	0	-0.44	20.63	3331	3331	MS2	13/196	13	196	160413_Flag_TET3_01.raw
High	SIKQEPVDPLTQAEPVPR	554	Unambiguous	Methylcytosine dioxygenase TET3 OS=Homo sapiens GN=TET3 PE=1 SV=3 - [TET3_HUMAN]	1	1	O43151		HCD	1	0	1	1			0.001	0.00416		0.011	16	30	23	30	222	1	58	200	3560	3	668.697	2004.08	0	-0.18	38.25	6176	6176	MS2	4/196	4	196	160413_Flag_TET3_01.raw
High	SIKQEPVDPLTQAEPVPR	554	Unambiguous	Methylcytosine dioxygenase TET3 OS=Homo sapiens GN=TET3 PE=1 SV=3 - [TET3_HUMAN]	1	1	O43151		HCD	1	0	1	1			0	0.00126	209	0.00036	16	30	23	45	220	1	30	200	5530	3	668.697	2004.08	0	0.19	33.67	5443	5443	MS2	7/196	7	196	160413_Flag_TET3_01.raw
High	VKVEAPSSSPAPAPSPVLQR	568	Unambiguous	Methylcytosine dioxygenase TET3 OS=Homo sapiens GN=TET3 PE=1 SV=3 - [TET3_HUMAN]	1	1	O43151		HCD	1	0	1	1	4230000000		0	6.9e-12		0.00013	15	28	21	48	157	1	6	200	1420000	3	673.039	2017.1	0	-3.09	17.87	2896	2896	MS2	10/224	10	224	160413_Flag_TET3_01.raw
High	VKVEAPSSSPAPAPSPVLQR	568	Unambiguous	Methylcytosine dioxygenase TET3 OS=Homo sapiens GN=TET3 PE=1 SV=3 - [TET3_HUMAN]	1	1	O43151		HCD	1	0	1	1			0	1.22e-13		7.7e-05	16	28	21	50	155	1	6	200	379000	3	673.039	2017.1	0	-2.27	18.43	2987	2987	MS2	18/224	18	224	160413_Flag_TET3_01.raw
High	VKVEAPSSSPAPAPSPVLQR	568	Unambiguous	Methylcytosine dioxygenase TET3 OS=Homo sapiens GN=TET3 PE=1 SV=3 - [TET3_HUMAN]	1	1	O43151		HCD	1	0	1	1			0	6.77e-13		0.00012	16	28	21	48	153	1	26	200	121000	3	673.039	2017.1	0	-1.91	18.94	3063	3063	MS2	18/224	18	224	160413_Flag_TET3_01.raw
High	VKVEAPSSSPAPAPSPVLQR	568	Unambiguous	Methylcytosine dioxygenase TET3 OS=Homo sapiens GN=TET3 PE=1 SV=3 - [TET3_HUMAN]	1	1	O43151		HCD	1	0	1	1			0.002	0.0197		0.14	14	28	21	17	153	1	46	200	3830	3	673.04	2017.1	0	-1.73	36.76	5935	5935	MS2	5/224	5	224	160413_Flag_TET3_01.raw
High	VKVEAPSSSPAPAPSPVLQR	568	Unambiguous	Methylcytosine dioxygenase TET3 OS=Homo sapiens GN=TET3 PE=1 SV=3 - [TET3_HUMAN]	1	1	O43151		HCD	1	0	1	1	14100000		0	1.25e-08		0.00016	15	28	21	47	151	1	14	200	278000	4	505.032	2017.11	0	-1.25	16.98	2754	2754	MS2	19/224	19	224	160413_Flag_TET3_01.raw
High	VKVEAPSSSPAPAPSPVLQR	568	Unambiguous	Methylcytosine dioxygenase TET3 OS=Homo sapiens GN=TET3 PE=1 SV=3 - [TET3_HUMAN]	1	1	O43151		HCD	1	0	1	1			0.007	0.449		0.48	13	28	21	12	150	1	58	200	2870	3	673.04	2017.11	0	-1.19	37.4	6036	6036	MS2	3/224	3	224	160413_Flag_TET3_01.raw
High	VKVEAPSSSPAPAPSPVLQR	568	Unambiguous	Methylcytosine dioxygenase TET3 OS=Homo sapiens GN=TET3 PE=1 SV=3 - [TET3_HUMAN]	1	1	O43151		HCD	1	0	1	1	4230000000		0	2.97e-07		0.00011	16	28	21	48	150	1	0	30	12000000	3	673.04	2017.11	0	-0.91	17.31	2808	2808	MS2	20/224	20	224	160413_Flag_TET3_01.raw
High	VKVEAPSSSPAPAPSPVLQR	568	Unambiguous	Methylcytosine dioxygenase TET3 OS=Homo sapiens GN=TET3 PE=1 SV=3 - [TET3_HUMAN]	1	1	O43151		HCD	1	0	1	1	106000000		0	1.8e-13		7e-07	17	28	21	70	148	1	0	200	97100	2	1009.06	2017.11	0	-0.69	16.91	2745	2745	MS2	13/224	13	224	160413_Flag_TET3_01.raw
High	VKVEAPSSSPAPAPSPVLQR	568	Unambiguous	Methylcytosine dioxygenase TET3 OS=Homo sapiens GN=TET3 PE=1 SV=3 - [TET3_HUMAN]	1	1	O43151		HCD	1	0	1	1	106000000		0	2.93e-05		6.4e-05	16	28	21	50	143	1	0	200	20100	2	1009.06	2017.11	0	-0.45	17.55	2848	2848	MS2	10/224	10	224	160413_Flag_TET3_01.raw
High	VKVEAPSSSPAPAPSPVLQR	568	Unambiguous	Methylcytosine dioxygenase TET3 OS=Homo sapiens GN=TET3 PE=1 SV=3 - [TET3_HUMAN]	1	1	O43151		HCD	1	0	1	1			0	1.07e-06		0.00019	15	28	21	46	143	1	47	200	32900	3	673.041	2017.11	0	-0.19	20.87	3370	3370	MS2	10/224	10	224	160413_Flag_TET3_01.raw
High	VKVEAPSSSPAPAPSPVLQR	568	Unambiguous	Methylcytosine dioxygenase TET3 OS=Homo sapiens GN=TET3 PE=1 SV=3 - [TET3_HUMAN]	1	1	O43151		HCD	1	0	1	1			0	6.26e-10		0.0077	14	27	20	29	123	1	80	200	41700	3	673.042	2017.11	0	1.54	20.29	3275	3275	MS2	9/224	9	224	160413_Flag_TET3_01.raw
High	LWDPFSLEEGPAEEPPSK	579	Unambiguous	Methylcytosine dioxygenase TET3 OS=Homo sapiens GN=TET3 PE=1 SV=3 - [TET3_HUMAN]	1	1	O43151		HCD	1	0	1	1	25700000		0	2.29e-05	566	0.0031	15	34	27	40	586	0	51	200	9500	2	1014.48	2027.95	0	-3.37	37.55	6060	6060	MS2	6/136	6	136	160413_Flag_TET3_01.raw
High	LWDPFSLEEGPAEEPPSK	579	Unambiguous	Methylcytosine dioxygenase TET3 OS=Homo sapiens GN=TET3 PE=1 SV=3 - [TET3_HUMAN]	1	1	O43151		HCD	1	0	1	1	7310000		0	0.000138	570	0.0027	15	34	27	40	587	0	54	200	16400	3	676.656	2027.95	0	-2.57	36.54	5898	5898	MS2	9/136	9	136	160413_Flag_TET3_01.raw
High	LWDPFSLEEGPAEEPPSK	579	Unambiguous	Methylcytosine dioxygenase TET3 OS=Homo sapiens GN=TET3 PE=1 SV=3 - [TET3_HUMAN]	1	1	O43151		HCD	1	0	1	1	7310000		0	1.39e-07		0.00063	15	34	27	47	582	0	0	200	19200	3	676.657	2027.96	0	-1.21	37.07	5985	5985	MS2	7/136	7	136	160413_Flag_TET3_01.raw
High	LWDPFSLEEGPAEEPPSK	579	Unambiguous	Methylcytosine dioxygenase TET3 OS=Homo sapiens GN=TET3 PE=1 SV=3 - [TET3_HUMAN]	1	1	O43151		HCD	1	0	1	1	25700000		0	3.18e-07		0.0001	16	34	27	55	588	0	0	200	84000	2	1014.48	2027.96	0	-0.91	37	5973	5973	MS2	8/136	8	136	160413_Flag_TET3_01.raw
High	LWDPFSLEEGPAEEPPSK	579	Unambiguous	Methylcytosine dioxygenase TET3 OS=Homo sapiens GN=TET3 PE=1 SV=3 - [TET3_HUMAN]	1	1	O43151		HCD	1	0	1	1	394000		0.006	0.217	561	0.041	14	34	27	29	586	0	0	200	7170	2	1014.48	2027.96	0	-0.79	38.65	6241	6241	MS2	5/136	5	136	160413_Flag_TET3_01.raw
High	GGGGGGFRGFSSGSAVVSGGSRR	584	Unambiguous	Keratin, type II cytoskeletal 2 epidermal OS=Homo sapiens GN=KRT2 PE=1 SV=2 - [K22E_HUMAN]	1	1	P35908		HCD	1	0	1	1	5160000		0	0.00178		0.016	14	33	26	32	501	2	27	200	41800	4	514.757	2056.01	0	-0.06	12.72	2063	2063	MS2	7/236	7	236	160413_Flag_TET3_01.raw
High	EAQPLFPPVRQIVLEGLR	585	Unambiguous	Methylcytosine dioxygenase TET3 OS=Homo sapiens GN=TET3 PE=1 SV=3 - [TET3_HUMAN]	1	1	O43151		HCD	1	0	1	1	8780000		0	0.00149		0.0091	14	24	17	25	52	1	29	200	27300	3	688.064	2062.18	0	-2.07	36.05	5820	5820	MS2	11/196	11	196	160413_Flag_TET3_01.raw
High	EAQPLFPPVRQIVLEGLR	585	Unambiguous	Methylcytosine dioxygenase TET3 OS=Homo sapiens GN=TET3 PE=1 SV=3 - [TET3_HUMAN]	1	1	O43151		HCD	1	0	1	1	8780000		0	6.69e-08		0.00021	15	24	17	41	52	1	3	200	22100	3	688.064	2062.18	0	-1.72	35.48	5732	5732	MS2	13/196	13	196	160413_Flag_TET3_01.raw
High	QALAVPTDSAVTVSSYAYTK	587	Unambiguous	Methylcytosine dioxygenase TET3 OS=Homo sapiens GN=TET3 PE=1 SV=3 - [TET3_HUMAN]	1	1	O43151		HCD	1	0	1	1	78300000		0	2.46e-07		7.1e-05	16	33	26	55	424	0	14	200	130000	3	691.356	2072.05	0	-0.75	27.04	4371	4371	MS2	18/228	18	228	160413_Flag_TET3_01.raw
High	QALAVPTDSAVTVSSYAYTK	587	Unambiguous	Methylcytosine dioxygenase TET3 OS=Homo sapiens GN=TET3 PE=1 SV=3 - [TET3_HUMAN]	1	1	O43151		HCD	1	0	1	1	130000000		0	2.42e-06		5.9e-05	16	33	26	55	415	0	0	200	175000	2	1036.53	2072.05	0	-0.57	27.56	4457	4457	MS2	13/228	13	228	160413_Flag_TET3_01.raw
High	QALAVPTDSAVTVSSYAYTK	587	Unambiguous	Methylcytosine dioxygenase TET3 OS=Homo sapiens GN=TET3 PE=1 SV=3 - [TET3_HUMAN]	1	1	O43151		HCD	1	0	1	1	130000000		0	1.55e-09		2.4e-06	17	33	26	69	413	0	0	200	54400	2	1036.53	2072.05	0	-0.45	28.17	4556	4556	MS2	13/228	13	228	160413_Flag_TET3_01.raw
High	QALAVPTDSAVTVSSYAYTK	587	Unambiguous	Methylcytosine dioxygenase TET3 OS=Homo sapiens GN=TET3 PE=1 SV=3 - [TET3_HUMAN]	1	1	O43151		HCD	1	0	1	1	130000000		0	3.15e-07		0.0003	16	33	26	48	413	0	2	200	192000	2	1036.53	2072.05	0	-0.45	27.03	4369	4369	MS2	13/228	13	228	160413_Flag_TET3_01.raw
High	IKQEALELAGITSDPGLSLK	591	Unambiguous	Methylcytosine dioxygenase TET3 OS=Homo sapiens GN=TET3 PE=1 SV=3 - [TET3_HUMAN]	1	1	O43151		HCD	1	0	1	1	4730000		0	2.81e-14		1.1e-06	19	27	20	67	121	1	0	200	56400	2	1042.08	2083.16	0	-2.12	29.57	4788	4788	MS2	21/224	21	224	160413_Flag_TET3_01.raw
High	IKQEALELAGITSDPGLSLK	591	Unambiguous	Methylcytosine dioxygenase TET3 OS=Homo sapiens GN=TET3 PE=1 SV=3 - [TET3_HUMAN]	1	1	O43151		HCD	1	0	1	1	166000000		0	3.86e-09		8.2e-07	17	27	20	69	118	1	1	200	290000	3	695.059	2083.16	0	-1.1	29.97	4852	4852	MS2	23/224	23	224	160413_Flag_TET3_01.raw
High	IKQEALELAGITSDPGLSLK	591	Unambiguous	Methylcytosine dioxygenase TET3 OS=Homo sapiens GN=TET3 PE=1 SV=3 - [TET3_HUMAN]	1	1	O43151		HCD	1	0	1	1	166000000		0.002	0.0161		0.011	14	27	20	27	118	1	76	200	51400	3	695.059	2083.16	0	-1.01	29.43	4764	4764	MS2	13/224	13	224	160413_Flag_TET3_01.raw
High	IKQEALELAGITSDPGLSLK	591	Unambiguous	Methylcytosine dioxygenase TET3 OS=Homo sapiens GN=TET3 PE=1 SV=3 - [TET3_HUMAN]	1	1	O43151		HCD	1	0	1	1			0.002	0.0233		0.0021	15	27	20	34	113	1	4	200	27900	3	695.06	2083.16	0	-0.05	31.06	5030	5030	MS2	15/224	15	224	160413_Flag_TET3_01.raw
High	QEEAARLGLGQQEAKLYGK	595	Unambiguous	Methylcytosine dioxygenase TET3 OS=Homo sapiens GN=TET3 PE=1 SV=3 - [TET3_HUMAN]	1	1	O43151		HCD	1	0	1	1	6610000		0	2.75e-05		0.037	14	31	24	26	289	2	25	200	166000	4	523.031	2089.1	0	-0.62	16.85	2735	2735	MS2	9/216	9	216	160413_Flag_TET3_01.raw
High	VKVEAPSSsPAPAPSPVLQR	568	Unambiguous	Methylcytosine dioxygenase TET3 OS=Homo sapiens GN=TET3 PE=1 SV=3 - [TET3_HUMAN]	1	1	O43151	S9(Phospho)	HCD	1	0	1	1	303000000		0	0.000507		0.16	14	32	25	21	373	1	51	200	110000	3	699.694	2097.07	0	-3.22	19.85	3204	3204	MS2	9/224	9	224	160413_Flag_TET3_01.raw
High	VKVEAPSsSPAPAPSPVLQR	568	Unambiguous	Methylcytosine dioxygenase TET3 OS=Homo sapiens GN=TET3 PE=1 SV=3 - [TET3_HUMAN]	1	1	O43151	S8(Phospho)	HCD	1	0	1	2	303000000		0	0.00052		0.16	14	32	25	21	373	1	51	200	110000	3	699.694	2097.07	0	-3.22	19.85	3204	3204	MS2	9/224	9	224	160413_Flag_TET3_01.raw
High	VKVEAPsSSPAPAPSPVLQR	568	Unambiguous	Methylcytosine dioxygenase TET3 OS=Homo sapiens GN=TET3 PE=1 SV=3 - [TET3_HUMAN]	1	1	O43151	S7(Phospho)	HCD	1	0	1	3	303000000		0	0.000516		0.16	14	32	25	21	373	1	51	200	110000	3	699.694	2097.07	0	-3.22	19.85	3204	3204	MS2	9/224	9	224	160413_Flag_TET3_01.raw
High	VKVEAPSSsPAPAPSPVLQR	568	Unambiguous	Methylcytosine dioxygenase TET3 OS=Homo sapiens GN=TET3 PE=1 SV=3 - [TET3_HUMAN]	1	1	O43151	S9(Phospho)	HCD	1	0	1	1			0.007	0.357		0.33	14	32	25	17	372	1	73	200	24800	3	699.695	2097.07	0	-1.91	20.56	3320	3320	MS2	7/224	7	224	160413_Flag_TET3_01.raw
High	VKVEAPSsSPAPAPSPVLQR	568	Unambiguous	Methylcytosine dioxygenase TET3 OS=Homo sapiens GN=TET3 PE=1 SV=3 - [TET3_HUMAN]	1	1	O43151	S8(Phospho)	HCD	1	0	1	2			0.007	0.357		0.33	14	32	25	17	372	1	73	200	24800	3	699.695	2097.07	0	-1.91	20.56	3320	3320	MS2	7/224	7	224	160413_Flag_TET3_01.raw
High	VKVEAPsSSPAPAPSPVLQR	568	Unambiguous	Methylcytosine dioxygenase TET3 OS=Homo sapiens GN=TET3 PE=1 SV=3 - [TET3_HUMAN]	1	1	O43151	S7(Phospho)	HCD	1	0	1	3			0.007	0.357		0.33	14	32	25	17	372	1	73	200	24800	3	699.695	2097.07	0	-1.91	20.56	3320	3320	MS2	7/224	7	224	160413_Flag_TET3_01.raw
High	VKVEAPSSsPAPAPSPVLQR	568	Unambiguous	Methylcytosine dioxygenase TET3 OS=Homo sapiens GN=TET3 PE=1 SV=3 - [TET3_HUMAN]	1	1	O43151	S9(Phospho)	HCD	1	0	1	1	303000000		0	0.000108		0.0042	15	32	25	36	372	1	1	200	827000	3	699.695	2097.07	0	-1.65	19.29	3117	3117	MS2	17/224	17	224	160413_Flag_TET3_01.raw
High	VKVEAPSsSPAPAPSPVLQR	568	Unambiguous	Methylcytosine dioxygenase TET3 OS=Homo sapiens GN=TET3 PE=1 SV=3 - [TET3_HUMAN]	1	1	O43151	S8(Phospho)	HCD	1	0	1	2	303000000		0	0.000136		0.0042	15	32	25	36	372	1	1	200	827000	3	699.695	2097.07	0	-1.65	19.29	3117	3117	MS2	17/224	17	224	160413_Flag_TET3_01.raw
High	VKVEAPSSSPAPAPsPVLQR	568	Unambiguous	Methylcytosine dioxygenase TET3 OS=Homo sapiens GN=TET3 PE=1 SV=3 - [TET3_HUMAN]	1	1	O43151	S15(Phospho)	HCD	1	0	1	1	303000000		0	9.51e-10		0.00016	16	32	25	51	369	1	1	200	281000	3	699.695	2097.07	0	-1.38	18.78	3040	3040	MS2	19/224	19	224	160413_Flag_TET3_01.raw
High	EKDRDPEAQFEMPYVVR	616	Unambiguous	Protein arginine N-methyltransferase 5 OS=Homo sapiens GN=PRMT5 PE=1 SV=4 - [ANM5_HUMAN]	1	1	O14744		HCD	1	0	1	1	2580000		0	3.69e-05		0.023	14	34	27	30	520	2	67	200	61400	4	528.007	2109.01	0	-0.97	22.97	3712	3712	MS2	11/188	11	188	160413_Flag_TET3_01.raw
High	AIQINPAFADAHSNLASIHK	617	Unambiguous	UDP-N-acetylglucosamine--peptide N-acetylglucosaminyltransferase 110 kDa subunit OS=Homo sapiens GN=OGT PE=1 SV=3 - [OGT1_HUMAN]	1	1	O15294		HCD	1	0	1	1	1200000		0	3.12e-09		0.00059	15	31	24	44	269	0	73	200	26600	4	530.283	2118.11	0	1.33	21.92	3541	3541	MS2	21/220	21	220	160413_Flag_TET3_01.raw
High	SAKRPSAAPIKQVEEKPQR	618	Unambiguous	Cytoskeleton-associated protein 5 OS=Homo sapiens GN=CKAP5 PE=1 SV=3 - [CKAP5_HUMAN]	1	1	Q14008		HCD	1	0	1	1	423000		0	3.8e-11		0.01	14	25	18	26	75	2	13	200	8270	5	424.844	2120.19	0	-2	4.08	654	654	MS2	23/208	23	208	160413_Flag_TET3_01.raw
High	GSPGFQDKLWNPMKGEEGR	619	Unambiguous	Methylcytosine dioxygenase TET3 OS=Homo sapiens GN=TET3 PE=1 SV=3 - [TET3_HUMAN]	1	1	O43151		HCD	1	0	1	1	30000000		0	6.82e-08		2.2e-07	18	34	27	81	542	2	7	200	69400	4	534.01	2133.02	0	-0.17	21.48	3468	3468	MS2	9/196	9	196	160413_Flag_TET3_01.raw
High	GSPGFQDKLWNPMKGEEGR	619	Unambiguous	Methylcytosine dioxygenase TET3 OS=Homo sapiens GN=TET3 PE=1 SV=3 - [TET3_HUMAN]	1	1	O43151		HCD	1	0	1	1	8840000		0	5.02e-16		7.1e-07	17	34	27	76	543	2	11	200	12400	3	711.678	2133.02	0	0.07	21.51	3473	3473	MS2	9/196	9	196	160413_Flag_TET3_01.raw
High	cVGKIPEDEQLHVLPLYK	621	Unambiguous	Methylcytosine dioxygenase TET3 OS=Homo sapiens GN=TET3 PE=1 SV=3 - [TET3_HUMAN]	1	1	O43151	C1(Carbamidomethyl)	HCD	1	0	1	1	7480000		0.001	0.00562		0.038	14	31	24	25	260	1	32	200	26700	4	535.288	2138.13	0	-1.27	25.51	4122	4122	MS2	12/192	12	192	160413_Flag_TET3_01.raw
High	cVGKIPEDEQLHVLPLYK	621	Unambiguous	Methylcytosine dioxygenase TET3 OS=Homo sapiens GN=TET3 PE=1 SV=3 - [TET3_HUMAN]	1	1	O43151	C1(Carbamidomethyl)	HCD	1	0	1	1	13600000		0	1.16e-10		0.0003	15	31	24	46	258	1	4	200	114000	3	713.381	2138.13	0	-0.78	23.99	3878	3878	MS2	18/192	18	192	160413_Flag_TET3_01.raw
High	cVGKIPEDEQLHVLPLYK	621	Unambiguous	Methylcytosine dioxygenase TET3 OS=Homo sapiens GN=TET3 PE=1 SV=3 - [TET3_HUMAN]	1	1	O43151	C1(Carbamidomethyl)	HCD	1	0	1	1	63400000		0	1.48e-09		0.011	14	30	23	30	244	1	24	200	170000	4	535.288	2138.13	0	0.1	24.37	3939	3939	MS2	15/192	15	192	160413_Flag_TET3_01.raw
High	GSPGFQDKLWNPmKGEEGR	619	Unambiguous	Methylcytosine dioxygenase TET3 OS=Homo sapiens GN=TET3 PE=1 SV=3 - [TET3_HUMAN]	1	1	O43151	M13(Oxidation)	HCD	1	0	1	1	26000000		0	4.25e-06		0.00044	16	34	27	48	601	2	4	200	172000	3	717.007	2149.01	0	-2.54	17.11	2775	2775	MS2	7/196	7	196	160413_Flag_TET3_01.raw
High	GSPGFQDKLWNPmKGEEGR	619	Unambiguous	Methylcytosine dioxygenase TET3 OS=Homo sapiens GN=TET3 PE=1 SV=3 - [TET3_HUMAN]	1	1	O43151	M13(Oxidation)	HCD	1	0	1	1	26000000		0.006	0.135		0.06	14	34	27	27	600	2	8	200	24200	3	717.008	2149.01	0	-2.37	17.72	2871	2871	MS2	13/196	13	196	160413_Flag_TET3_01.raw
High	GSPGFQDKLWNPmKGEEGR	619	Unambiguous	Methylcytosine dioxygenase TET3 OS=Homo sapiens GN=TET3 PE=1 SV=3 - [TET3_HUMAN]	1	1	O43151	M13(Oxidation)	HCD	1	0	1	1	82700000		0	7.13e-10		0.00018	16	34	27	52	588	2	4	200	1160000	4	538.008	2149.01	0	-0.64	17.31	2809	2809	MS2	7/196	7	196	160413_Flag_TET3_01.raw
High	GSPGFQDKLWNPmKGEEGR	619	Unambiguous	Methylcytosine dioxygenase TET3 OS=Homo sapiens GN=TET3 PE=1 SV=3 - [TET3_HUMAN]	1	1	O43151	M13(Oxidation)	HCD	1	0	1	1	1730000		0	0.000186		0.39	14	34	27	19	592	2	44	200	26500	4	538.009	2149.01	0	-0.41	21.62	3491	3491	MS2	14/196	14	196	160413_Flag_TET3_01.raw
High	ELHATTPLKKPNRcHPTR	628	Unambiguous	Methylcytosine dioxygenase TET3 OS=Homo sapiens GN=TET3 PE=1 SV=3 - [TET3_HUMAN]	1	1	O43151	C14(Carbamidomethyl)	HCD	1	0	1	1	140000		0.006	0.282		0.31	14	31	24	16	259	2	38	200	3380	4	539.79	2156.14	0	-5.14	6.58	1058	1058	MS2	4/172	4	172	160413_Flag_TET3_01.raw
High	ELHATTPLKKPNRcHPTR	628	Unambiguous	Methylcytosine dioxygenase TET3 OS=Homo sapiens GN=TET3 PE=1 SV=3 - [TET3_HUMAN]	1	1	O43151	C14(Carbamidomethyl)	HCD	1	0	1	1	5280000		0	2.1e-06		0.022	14	30	23	27	240	2	30	200	2450	4	539.791	2156.14	0	-3.22	3.93	629	629	MS2	6/172	6	172	160413_Flag_TET3_01.raw
High	ELHATTPLKKPNRcHPTR	628	Unambiguous	Methylcytosine dioxygenase TET3 OS=Homo sapiens GN=TET3 PE=1 SV=3 - [TET3_HUMAN]	1	1	O43151	C14(Carbamidomethyl)	HCD	1	0	1	1			0	6.57e-06		0.15	14	30	23	19	239	2	15	200	11300	4	539.792	2156.15	0	-2.54	4.99	803	803	MS2	6/172	6	172	160413_Flag_TET3_01.raw
High	ELHATTPLKKPNRcHPTR	628	Unambiguous	Methylcytosine dioxygenase TET3 OS=Homo sapiens GN=TET3 PE=1 SV=3 - [TET3_HUMAN]	1	1	O43151	C14(Carbamidomethyl)	HCD	1	0	1	1	5280000		0	5.35e-06		0.1	14	30	23	21	244	2	19	200	28500	4	539.792	2156.15	0	-2.43	4.44	714	714	MS2	9/172	9	172	160413_Flag_TET3_01.raw
High	ELHATTPLKKPNRcHPTR	628	Unambiguous	Methylcytosine dioxygenase TET3 OS=Homo sapiens GN=TET3 PE=1 SV=3 - [TET3_HUMAN]	1	1	O43151	C14(Carbamidomethyl)	HCD	1	0	1	1	13500000		0	3.27e-06		0.25	14	30	23	17	238	2	18	200	23500	5	432.035	2156.15	0	-2.26	5.05	813	813	MS2	5/172	5	172	160413_Flag_TET3_01.raw
High	ELHATTPLKKPNRcHPTR	628	Unambiguous	Methylcytosine dioxygenase TET3 OS=Homo sapiens GN=TET3 PE=1 SV=3 - [TET3_HUMAN]	1	1	O43151	C14(Carbamidomethyl)	HCD	1	0	1	1			0.003	0.104		0.72	13	30	23	12	237	2	38	200	8420	5	432.035	2156.15	0	-2.12	6.26	1007	1007	MS2	5/172	5	172	160413_Flag_TET3_01.raw
High	ELHATTPLKKPNRcHPTR	628	Unambiguous	Methylcytosine dioxygenase TET3 OS=Homo sapiens GN=TET3 PE=1 SV=3 - [TET3_HUMAN]	1	1	O43151	C14(Carbamidomethyl)	HCD	1	0	1	1			0	0.000397		0.43	13	30	23	14	221	2	55	200	11200	5	432.036	2156.15	0	-0.78	6.78	1090	1090	MS2	6/172	6	172	160413_Flag_TET3_01.raw
High	VKVEAPSSsPAPAPsPVLQR	568	Unambiguous	Methylcytosine dioxygenase TET3 OS=Homo sapiens GN=TET3 PE=1 SV=3 - [TET3_HUMAN]	1	1	O43151	S9(Phospho); S15(Phospho)	HCD	1	0	1	1	21200000		0	0.000108		0.0023	15	34	27	41	564	1	3	200	148000	3	726.351	2177.04	0	-1.4	21.14	3413	3413	MS2	16/224	16	224	160413_Flag_TET3_01.raw
High	VKVEAPSsSPAPAPsPVLQR	568	Unambiguous	Methylcytosine dioxygenase TET3 OS=Homo sapiens GN=TET3 PE=1 SV=3 - [TET3_HUMAN]	1	1	O43151	S8(Phospho); S15(Phospho)	HCD	1	0	1	2	21200000		0	9.83e-05		0.0023	15	34	27	41	564	1	3	200	148000	3	726.351	2177.04	0	-1.4	21.14	3413	3413	MS2	16/224	16	224	160413_Flag_TET3_01.raw
High	FSSSGGGGGGGRFSSSSGYGGGSSR	649	Unambiguous	Keratin, type I cytoskeletal 9 OS=Homo sapiens GN=KRT9 PE=1 SV=3 - [K1C9_HUMAN]	1	1	P35527		HCD	1	0	1	1	7200000		0	1.18e-09		3.1e-06	17	34	27	69	530	1	23	200	31000	3	733.653	2198.94	0	-0.34	9.25	1496	1496	MS2	21/244	21	244	160413_Flag_TET3_01.raw
High	LPTPAGGPVGTEKAAPGIKPSVR	650	Unambiguous	Methylcytosine dioxygenase TET3 OS=Homo sapiens GN=TET3 PE=1 SV=3 - [TET3_HUMAN]	1	1	O43151		HCD	1	0	1	1	7220000		0	2.87e-09		3.2e-06	16	24	17	59	57	1	48	200	20700	4	550.816	2200.24	0	-0.97	15.56	2531	2531	MS2	23/216	23	216	160413_Flag_TET3_01.raw
High	ISSSKGSLGGGFSSGGFSGGSFSR	651	Unambiguous	Keratin, type I cytoskeletal 10 OS=Homo sapiens GN=KRT10 PE=1 SV=6 - [K1C10_HUMAN]	1	1	P13645		HCD	1	0	1	1	4360000		0	8.57e-13		7.7e-07	17	34	27	76	588	1	34	200	15300	3	737.354	2210.05	0	0.13	20.7	3343	3343	MS2	11/260	11	260	160413_Flag_TET3_01.raw
High	TNGVGGSWGVFSSGESPAIVPDK	652	Unambiguous	Methylcytosine dioxygenase TET3 OS=Homo sapiens GN=TET3 PE=1 SV=3 - [TET3_HUMAN]	1	1	O43151		HCD	1	0	1	1	1290000		0	1.97e-05		0.00065	15	34	27	46	559	0	0	200	25900	2	1124.55	2248.09	0	-0.54	31.91	5167	5167	MS2	9/260	9	260	160413_Flag_TET3_01.raw
High	TSQNSELNNMQDLVEDYKK	654	Unambiguous	Keratin, type II cytoskeletal 2 epidermal OS=Homo sapiens GN=KRT2 PE=1 SV=2 - [K22E_HUMAN]	1	1	P35908		HCD	1	0	1	1	3390000		0	1.56e-07		1.1e-05	17	34	27	64	625	1	13	200	19900	3	752.687	2256.05	0	0.19	25.44	4110	4110	MS2	9/208	9	208	160413_Flag_TET3_01.raw
High	EGRPFAGVTAcMDFcAHAHK	655	Unambiguous	Methylcytosine dioxygenase TET3 OS=Homo sapiens GN=TET3 PE=1 SV=3 - [TET3_HUMAN]	1	1	O43151	C11(Carbamidomethyl); C15(Carbamidomethyl)	HCD	1	0	1	1	1930000		0	1.52e-10		0.00049	16	35	28	48	642	0	5	200	37900	4	566.255	2262	0	-0.8	18.54	3003	3003	MS2	10/220	10	220	160413_Flag_TET3_01.raw
High	VSSGRDLNcVPEIADTLGAVAK	656	Unambiguous	Protein arginine N-methyltransferase 5 OS=Homo sapiens GN=PRMT5 PE=1 SV=4 - [ANM5_HUMAN]	1	1	O14744	C9(Carbamidomethyl)	HCD	1	0	1	1	988000		0	2.47e-13		0.00054	15	33	26	46	416	1	28	200	19000	3	758.057	2272.16	0	-1.44	29.26	4736	4736	MS2	10/236	10	236	160413_Flag_TET3_01.raw
High	EGRPFAGVTAcmDFcAHAHK	655	Unambiguous	Methylcytosine dioxygenase TET3 OS=Homo sapiens GN=TET3 PE=1 SV=3 - [TET3_HUMAN]	1	1	O43151	C11(Carbamidomethyl); M12(Oxidation); C15(Carbamidomethyl)	HCD	1	0	1	1	1960000		0	1.19e-08		0.024	14	34	27	31	562	0	34	200	38000	4	570.254	2277.99	0	-0.81	14.61	2374	2374	MS2	14/220	14	220	160413_Flag_TET3_01.raw
High	KLPTPAGGPVGTEKAAPGIKPSVR	658	Unambiguous	Methylcytosine dioxygenase TET3 OS=Homo sapiens GN=TET3 PE=1 SV=3 - [TET3_HUMAN]	1	1	O43151		HCD	1	0	1	1	7870000		0	3.29e-07		0.003	14	23	16	29	45	2	26	200	18900	5	466.473	2328.34	0	-1.62	13.66	2218	2218	MS2	17/276	17	276	160413_Flag_TET3_01.raw
High	KLPTPAGGPVGTEKAAPGIKPSVR	658	Unambiguous	Methylcytosine dioxygenase TET3 OS=Homo sapiens GN=TET3 PE=1 SV=3 - [TET3_HUMAN]	1	1	O43151		HCD	1	0	1	1	11000000		0	2.72e-07		5.7e-05	15	23	16	46	41	2	25	200	66600	4	582.84	2328.34	0	-0.71	13.73	2229	2229	MS2	24/276	24	276	160413_Flag_TET3_01.raw
High	LAPQAYQNQVTNEEIAIDcR	660	Unambiguous	Methylcytosine dioxygenase TET3 OS=Homo sapiens GN=TET3 PE=1 SV=3 - [TET3_HUMAN]	1	1	O43151	C19(Carbamidomethyl)	HCD	1	0	1	1			0	3.26e-12		6.8e-08	18	34	27	86	587	0	11	200	45100	3	778.377	2333.12	0	-1.13	26.24	4241	4241	MS2	10/216	10	216	160413_Flag_TET3_01.raw
High	LAPQAYQNQVTNEEIAIDcR	660	Unambiguous	Methylcytosine dioxygenase TET3 OS=Homo sapiens GN=TET3 PE=1 SV=3 - [TET3_HUMAN]	1	1	O43151	C19(Carbamidomethyl)	HCD	1	0	1	1	700000000		0	6.48e-14		2.3e-07	18	34	27	81	581	0	0	33	10700000	3	778.377	2333.12	0	-0.82	24.87	4016	4016	MS2	10/216	10	216	160413_Flag_TET3_01.raw
High	LAPQAYQNQVTNEEIAIDcR	660	Unambiguous	Methylcytosine dioxygenase TET3 OS=Homo sapiens GN=TET3 PE=1 SV=3 - [TET3_HUMAN]	1	1	O43151	C19(Carbamidomethyl)	HCD	1	0	1	1	700000000		0	1.64e-09		2.1e-07	18	34	27	81	581	0	2	200	381000	3	778.378	2333.12	0	-0.5	25.41	4105	4105	MS2	10/216	10	216	160413_Flag_TET3_01.raw
High	LAPQAYQNQVTNEEIAIDcR	660	Unambiguous	Methylcytosine dioxygenase TET3 OS=Homo sapiens GN=TET3 PE=1 SV=3 - [TET3_HUMAN]	1	1	O43151	C19(Carbamidomethyl)	HCD	1	0	1	1	103000000		0	9.38e-16		2.2e-07	18	34	27	81	583	0	0	200	706000	2	1167.06	2333.12	0	-0.39	25.07	4050	4050	MS2	11/216	11	216	160413_Flag_TET3_01.raw
High	SIKQEPVDPLTQAEPVPRDAGK	664	Unambiguous	Methylcytosine dioxygenase TET3 OS=Homo sapiens GN=TET3 PE=1 SV=3 - [TET3_HUMAN]	1	1	O43151		HCD	1	0	1	1	23500000		0	1.08e-06		0.038	14	31	24	25	269	2	15	200	70200	4	594.568	2375.25	0	-2.22	18.61	3011	3011	MS2	7/244	7	244	160413_Flag_TET3_01.raw
High	SIKQEPVDPLTQAEPVPRDAGK	664	Unambiguous	Methylcytosine dioxygenase TET3 OS=Homo sapiens GN=TET3 PE=1 SV=3 - [TET3_HUMAN]	1	1	O43151		HCD	1	0	1	1	1280000000		0	0.00197		0.0011	15	31	24	41	267	2	4	200	290000	4	594.569	2375.25	0	-1.4	18.01	2919	2919	MS2	6/244	6	244	160413_Flag_TET3_01.raw
High	SIKQEPVDPLTQAEPVPRDAGK	664	Unambiguous	Methylcytosine dioxygenase TET3 OS=Homo sapiens GN=TET3 PE=1 SV=3 - [TET3_HUMAN]	1	1	O43151		HCD	1	0	1	1	215000000		0	8.61e-12		0.00037	15	31	24	46	266	2	1	200	218000	3	792.423	2375.25	0	-1.19	17.38	2820	2820	MS2	20/244	20	244	160413_Flag_TET3_01.raw
High	SIKQEPVDPLTQAEPVPRDAGK	664	Unambiguous	Methylcytosine dioxygenase TET3 OS=Homo sapiens GN=TET3 PE=1 SV=3 - [TET3_HUMAN]	1	1	O43151		HCD	1	0	1	1	1280000000		0	0.0012		0.0015	15	31	24	39	265	2	0	154	1630000	4	594.569	2375.25	0	-1.09	17.37	2819	2819	MS2	18/244	18	244	160413_Flag_TET3_01.raw
High	SIKQEPVDPLTQAEPVPRDAGK	664	Unambiguous	Methylcytosine dioxygenase TET3 OS=Homo sapiens GN=TET3 PE=1 SV=3 - [TET3_HUMAN]	1	1	O43151		HCD	1	0	1	1	215000000		0	7.5e-10		4.7e-05	16	31	24	54	262	2	8	200	185000	3	792.423	2375.25	0	-0.96	16.84	2734	2734	MS2	8/244	8	244	160413_Flag_TET3_01.raw
High	SIKQEPVDPLTQAEPVPRDAGK	664	Unambiguous	Methylcytosine dioxygenase TET3 OS=Homo sapiens GN=TET3 PE=1 SV=3 - [TET3_HUMAN]	1	1	O43151		HCD	1	0	1	1	1280000000		0	1.43e-08		9.6e-05	16	31	24	51	252	2	1	200	1280000	4	594.569	2375.26	0	-0.47	16.82	2731	2731	MS2	7/244	7	244	160413_Flag_TET3_01.raw
High	SIKQEPVDPLTQAEPVPRDAGK	664	Unambiguous	Methylcytosine dioxygenase TET3 OS=Homo sapiens GN=TET3 PE=1 SV=3 - [TET3_HUMAN]	1	1	O43151		HCD	1	0	1	1	23500000		0	0.00113		0.35	13	30	23	15	244	2	8	200	123000	4	594.569	2375.26	0	-0.27	19.09	3085	3085	MS2	13/244	13	244	160413_Flag_TET3_01.raw
High	KGAGDGsDEEVDGKADGAEAKPAE	671	Unambiguous	Myosin-9 OS=Homo sapiens GN=MYH9 PE=1 SV=4 - [MYH9_HUMAN]	1	1	P35579	S7(Phospho)	HCD	1	0	1	1	385000		0	1.53e-05		4e-05	16	34	27	58	516	2	61	200	16000	3	795.002	2382.99	0	-0.98	7.99	1288	1288	MS2	15/270	15	270	160413_Flag_TET3_01.raw
High	LWDPFSLEEGPAEEPPSKGAVK	672	Unambiguous	Methylcytosine dioxygenase TET3 OS=Homo sapiens GN=TET3 PE=1 SV=3 - [TET3_HUMAN]	1	1	O43151		HCD	1	0	1	1	16200000		0	3.22e-05		0.007	15	33	26	35	462	1	0	200	35000	3	795.065	2383.18	0	-0.31	30.88	4999	4999	MS2	20/184	20	184	160413_Flag_TET3_01.raw
High	GGGGGGYGSGGSSYGSGGGSYGSGGGGGGGR	673	Unambiguous	Keratin, type II cytoskeletal 1 OS=Homo sapiens GN=KRT1 PE=1 SV=6 - [K2C1_HUMAN]	1	1	P04264		HCD	1	0	1	1	4300000		0	1.38e-13	446	7.6e-08	18	33	26	85	445	0	0	200	67600	2	1192.48	2383.95	0	-0.42	10.39	1678	1678	MS2	17/240	17	240	160413_Flag_TET3_01.raw
High	GGGGGGYGSGGSSYGSGGGSYGSGGGGGGGR	673	Unambiguous	Keratin, type II cytoskeletal 1 OS=Homo sapiens GN=KRT1 PE=1 SV=6 - [K2C1_HUMAN]	1	1	P04264		HCD	1	0	1	1	10800000		0	5.02e-16	436	1.3e-07	18	33	26	83	446	0	0	200	52400	3	795.322	2383.95	0	-0.19	10.2	1646	1646	MS2	13/240	13	240	160413_Flag_TET3_01.raw
High	LWNPMKGEEGRIPAAGASQLDR	675	Unambiguous	Methylcytosine dioxygenase TET3 OS=Homo sapiens GN=TET3 PE=1 SV=3 - [TET3_HUMAN]	1	1	O43151		HCD	1	0	1	1	10300000		0	0.00138		0.032	14	33	26	28	427	2	21	200	69300	3	799.409	2396.21	0	-0.84	23.05	3722	3722	MS2	10/244	10	244	160413_Flag_TET3_01.raw
High	LWNPMKGEEGRIPAAGASQLDR	675	Unambiguous	Methylcytosine dioxygenase TET3 OS=Homo sapiens GN=TET3 PE=1 SV=3 - [TET3_HUMAN]	1	1	O43151		HCD	1	0	1	1	75300000		0	8.75e-08		0.013	15	33	26	32	414	2	8	200	43500	4	599.809	2396.21	0	-0.44	23.57	3809	3809	MS2	15/244	15	244	160413_Flag_TET3_01.raw
High	LWNPMKGEEGRIPAAGASQLDR	675	Unambiguous	Methylcytosine dioxygenase TET3 OS=Homo sapiens GN=TET3 PE=1 SV=3 - [TET3_HUMAN]	1	1	O43151		HCD	1	0	1	1	75300000		0	0.000166		0.013	15	33	26	32	414	2	0	200	598000	4	599.809	2396.21	0	-0.34	23.03	3719	3719	MS2	14/244	14	244	160413_Flag_TET3_01.raw
High	LWNPmKGEEGRIPAAGASQLDR	675	Unambiguous	Methylcytosine dioxygenase TET3 OS=Homo sapiens GN=TET3 PE=1 SV=3 - [TET3_HUMAN]	1	1	O43151	M5(Oxidation)	HCD	1	0	1	1	158000000		0	0.000687		0.22	14	33	26	20	445	2	74	200	42300	4	603.806	2412.2	0	-2.88	19.8	3195	3195	MS2	13/244	13	244	160413_Flag_TET3_01.raw
High	LWNPmKGEEGRIPAAGASQLDR	675	Unambiguous	Methylcytosine dioxygenase TET3 OS=Homo sapiens GN=TET3 PE=1 SV=3 - [TET3_HUMAN]	1	1	O43151	M5(Oxidation)	HCD	1	0	1	1	158000000		0	1.09e-09		0.0089	15	33	26	34	448	2	1	200	909000	4	603.807	2412.2	0	-1.87	18.56	3006	3006	MS2	18/244	18	244	160413_Flag_TET3_01.raw
High	LWNPmKGEEGRIPAAGASQLDR	675	Unambiguous	Methylcytosine dioxygenase TET3 OS=Homo sapiens GN=TET3 PE=1 SV=3 - [TET3_HUMAN]	1	1	O43151	M5(Oxidation)	HCD	1	0	1	1			0	0.00135	439	0.91	13	33	26	14	448	2	13	200	22000	3	804.74	2412.21	0	-1.64	19.2	3102	3102	MS2	5/244	5	244	160413_Flag_TET3_01.raw
High	LWNPmKGEEGRIPAAGASQLDR	675	Unambiguous	Methylcytosine dioxygenase TET3 OS=Homo sapiens GN=TET3 PE=1 SV=3 - [TET3_HUMAN]	1	1	O43151	M5(Oxidation)	HCD	1	0	1	1	9110000		0	1.28e-10		0.0013	15	33	26	42	445	2	14	200	83800	4	603.807	2412.21	0	-1.26	23.05	3723	3723	MS2	17/244	17	244	160413_Flag_TET3_01.raw
High	LWNPmKGEEGRIPAAGASQLDR	675	Unambiguous	Methylcytosine dioxygenase TET3 OS=Homo sapiens GN=TET3 PE=1 SV=3 - [TET3_HUMAN]	1	1	O43151	M5(Oxidation)	HCD	1	0	1	1	4960000		0	8.51e-05		0.0013	15	33	26	42	441	2	31	200	16600	4	603.807	2412.21	0	-1.16	20.55	3318	3318	MS2	15/244	15	244	160413_Flag_TET3_01.raw
High	LWNPmKGEEGRIPAAGASQLDR	675	Unambiguous	Methylcytosine dioxygenase TET3 OS=Homo sapiens GN=TET3 PE=1 SV=3 - [TET3_HUMAN]	1	1	O43151	M5(Oxidation)	HCD	1	0	1	1	158000000		0	0.000185		0.0061	15	33	26	36	437	2	0	200	658000	4	603.807	2412.21	0	-0.55	19.07	3083	3083	MS2	18/244	18	244	160413_Flag_TET3_01.raw
High	LWNPmKGEEGRIPAAGASQLDR	675	Unambiguous	Methylcytosine dioxygenase TET3 OS=Homo sapiens GN=TET3 PE=1 SV=3 - [TET3_HUMAN]	1	1	O43151	M5(Oxidation)	HCD	1	0	1	1			0	1.24e-08		0.0066	15	33	26	35	433	2	11	200	134000	3	804.741	2412.21	0	-0.42	18.66	3019	3019	MS2	18/244	18	244	160413_Flag_TET3_01.raw
High	ESNTPAPSTQGLPDSWGIIAEPR	685	Unambiguous	Insulin receptor substrate 4 OS=Homo sapiens GN=IRS4 PE=1 SV=1 - [IRS4_HUMAN]	1	1	O14654		HCD	1	0	1	1	164000		0	0.000167	521	0.11	14	34	27	24	549	0	47	200	8760	3	808.398	2423.18	0	-2.11	32.96	5332	5332	MS2	5/256	5	256	160413_Flag_TET3_01.raw
High	FPAVGEPNIQQYAQNmGLPQNR	686	Unambiguous	UDP-N-acetylglucosamine--peptide N-acetylglucosaminyltransferase 110 kDa subunit OS=Homo sapiens GN=OGT PE=1 SV=3 - [OGT1_HUMAN]	1	1	O15294	M16(Oxidation)	HCD	1	0	1	1	3380000		0	0.000242		0.00062	15	34	27	47	581	0	21	200	33200	3	830.071	2488.2	0	-2.13	28.45	4603	4603	MS2	15/224	15	224	160413_Flag_TET3_01.raw
High	RLAPQAYQNQVTNEEIAIDcR	687	Unambiguous	Methylcytosine dioxygenase TET3 OS=Homo sapiens GN=TET3 PE=1 SV=3 - [TET3_HUMAN]	1	1	O43151	C20(Carbamidomethyl)	HCD	1	0	1	1	112000000		0	5.17e-06		0.0016	15	34	27	43	569	1	10	200	77200	3	830.41	2489.22	0	-1.67	22.24	3592	3592	MS2	14/240	14	240	160413_Flag_TET3_01.raw
High	RLAPQAYQNQVTNEEIAIDcR	687	Unambiguous	Methylcytosine dioxygenase TET3 OS=Homo sapiens GN=TET3 PE=1 SV=3 - [TET3_HUMAN]	1	1	O43151	C20(Carbamidomethyl)	HCD	1	0	1	1	112000000		0	1.47e-13		1.6e-07	18	34	27	83	594	1	0	200	1320000	3	830.41	2489.22	0	-1.59	21.67	3499	3499	MS2	20/240	20	240	160413_Flag_TET3_01.raw
High	AAFGGSGGRGSSSGGGYSSGSSSYGSGGR	689	Unambiguous	Keratin, type II cytoskeletal 2 epidermal OS=Homo sapiens GN=KRT2 PE=1 SV=2 - [K22E_HUMAN]	1	1	P35908		HCD	1	0	1	1	3270000		0	4.56e-14		3.6e-07	17	34	27	79	592	1	6	200	66300	3	834.36	2501.07	0	-0.91	9.34	1511	1511	MS2	12/304	12	304	160413_Flag_TET3_01.raw
High	SEEKLWDPFSLEEGPAEEPPSK	690	Unambiguous	Methylcytosine dioxygenase TET3 OS=Homo sapiens GN=TET3 PE=1 SV=3 - [TET3_HUMAN]	1	1	O43151		HCD	1	0	1	1	56900000		0	2.13e-12	632	3.1e-06	17	35	28	70	673	1	0	200	118000	3	834.394	2501.17	0	-1.32	33.07	5347	5347	MS2	15/240	15	240	160413_Flag_TET3_01.raw
High	SEEKLWDPFSLEEGPAEEPPSK	690	Unambiguous	Methylcytosine dioxygenase TET3 OS=Homo sapiens GN=TET3 PE=1 SV=3 - [TET3_HUMAN]	1	1	O43151		HCD	1	0	1	1	56900000		0	1.8e-11	635	1.4e-05	16	35	28	64	668	1	2	200	34400	3	834.395	2501.17	0	-0.73	32.5	5259	5259	MS2	18/240	18	240	160413_Flag_TET3_01.raw
High	SEEKLWDPFSLEEGPAEEPPSK	690	Unambiguous	Methylcytosine dioxygenase TET3 OS=Homo sapiens GN=TET3 PE=1 SV=3 - [TET3_HUMAN]	1	1	O43151		HCD	1	0	1	1			0	6.94e-07	635	7.4e-05	16	35	28	56	655	1	0	200	9410	3	834.396	2501.17	0	0.37	33.63	5436	5436	MS2	13/240	13	240	160413_Flag_TET3_01.raw
High	SKAEAESLYQSKYEELQITAGR	693	Unambiguous	Keratin, type II cytoskeletal 1 OS=Homo sapiens GN=KRT1 PE=1 SV=6 - [K2C1_HUMAN]	1	1	P04264		HCD	1	0	1	1	31300000		0	0.000148	464	0.013	18	33	26	32	450	2	15	200	26700	4	626.068	2501.25	0	-0.71	21.54	3478	3478	MS2	9/248	9	248	160413_Flag_TET3_01.raw
High	SKAEAESLYQSKYEELQITAGR	693	Unambiguous	Keratin, type II cytoskeletal 1 OS=Homo sapiens GN=KRT1 PE=1 SV=6 - [K2C1_HUMAN]	1	1	P04264		HCD	1	0	1	1	31300000		0	4.87e-12		1.7e-05	17	33	26	61	451	2	2	200	78000	4	626.068	2501.25	0	-0.51	20.98	3389	3389	MS2	20/248	20	248	160413_Flag_TET3_01.raw
High	DQHNLYNGcTVVcTLTKEDNR	695	Unambiguous	Methylcytosine dioxygenase TET3 OS=Homo sapiens GN=TET3 PE=1 SV=3 - [TET3_HUMAN]	1	1	O43151	C9(Carbamidomethyl); C13(Carbamidomethyl)	HCD	1	0	1	1	1080000		0	3.31e-12		0.0003	16	34	27	50	630	1	54	200	0	4	635.042	2537.15	0	-1.66	21.83	3526	3526	MS2	22/236	22	236	160413_Flag_TET3_01.raw
High	MSGEcAPNVSVSVSTSHTTISGGGSR	696	Unambiguous	Keratin, type II cytoskeletal 1 OS=Homo sapiens GN=KRT1 PE=1 SV=6 - [K2C1_HUMAN]	1	1	P04264	C5(Carbamidomethyl)	HCD	1	0	1	1	1830000		0	2.21e-15		8.1e-05	19	35	28	56	673	0	78	200	19700	3	855.726	2565.16	0	-1.76	17.53	2846	2846	MS2	9/272	9	272	160413_Flag_TET3_01.raw
High	SKEEAEALYHSKYEELQVTVGR	697	Unambiguous	Keratin, type II cytoskeletal 2 epidermal OS=Homo sapiens GN=KRT2 PE=1 SV=2 - [K22E_HUMAN]	1	1	P35908		HCD	1	0	1	1	3090000		0	5.79e-07		2e-05	16	33	26	61	493	2	13	200	27300	4	642.323	2566.27	0	-3.9	20.27	3271	3271	MS2	19/248	19	248	160413_Flag_TET3_01.raw
High	NLNQPNHGLALWEAKmKQLAER	698	Unambiguous	Methylcytosine dioxygenase TET3 OS=Homo sapiens GN=TET3 PE=1 SV=3 - [TET3_HUMAN]	1	1	O43151	M16(Oxidation)	HCD	1	0	1	1	4530000		0	4.09e-06		0.025	14	31	24	28	315	2	43	200	0	5	516.271	2577.33	0	-3.41	19.55	3157	3157	MS2	13/252	13	252	160413_Flag_TET3_01.raw
High	NLNQPNHGLALWEAKmKQLAER	698	Unambiguous	Methylcytosine dioxygenase TET3 OS=Homo sapiens GN=TET3 PE=1 SV=3 - [TET3_HUMAN]	1	1	O43151	M16(Oxidation)	HCD	1	0	1	1	6940000		0	2.34e-09		0.0011	15	31	24	41	289	2	26	200	65400	4	645.089	2577.33	0	-0.75	19.24	3108	3108	MS2	12/252	12	252	160413_Flag_TET3_01.raw
High	mSGEcAPNVSVSVSTSHTTISGGGSR	696	Unambiguous	Keratin, type II cytoskeletal 1 OS=Homo sapiens GN=KRT1 PE=1 SV=6 - [K2C1_HUMAN]	1	1	P04264	M1(Oxidation); C5(Carbamidomethyl)	HCD	1	0	1	1	6250000		0	4.34e-12		2.3e-05	16	35	28	62	643	0	0	200	18100	3	861.058	2581.16	0	-0.94	16.3	2648	2648	MS2	9/272	9	272	160413_Flag_TET3_01.raw
High	SQYEQLAEQNRKDAEAWFNEK	701	Unambiguous	Keratin, type I cytoskeletal 10 OS=Homo sapiens GN=KRT10 PE=1 SV=6 - [K1C10_HUMAN]	1	1	P13645		HCD	1	0	1	1	8420000		0	4.49e-07		0.078	14	34	27	26	597	2	28	200	61600	4	646.805	2584.2	0	-2.62	24.74	3995	3995	MS2	16/236	16	236	160413_Flag_TET3_01.raw
High	IPAAGASQLDRAWQSFGLPLGSSEK	702	Unambiguous	Methylcytosine dioxygenase TET3 OS=Homo sapiens GN=TET3 PE=1 SV=3 - [TET3_HUMAN]	1	1	O43151		HCD	1	0	1	1	7490000		0	3.15e-08		2.7e-05	16	32	25	58	362	1	1	200	77200	3	862.781	2586.33	0	-1.13	35.62	5754	5754	MS2	22/260	22	260	160413_Flag_TET3_01.raw
High	APLLHSVSRDPSPFAQSSNcYNR	704	Unambiguous	Methylcytosine dioxygenase TET3 OS=Homo sapiens GN=TET3 PE=1 SV=3 - [TET3_HUMAN]	1	1	O43151	C20(Carbamidomethyl)	HCD	1	0	1	1			0	0.000594		0.28	14	34	27	20	615	1	17	200	43300	4	651.564	2603.23	0	-3.54	20.46	3303	3303	MS2	11/232	11	232	160413_Flag_TET3_01.raw
High	APLLHSVSRDPSPFAQSSNcYNR	704	Unambiguous	Methylcytosine dioxygenase TET3 OS=Homo sapiens GN=TET3 PE=1 SV=3 - [TET3_HUMAN]	1	1	O43151	C20(Carbamidomethyl)	HCD	1	0	1	1			0.006	0.241	653	0.17	14	34	27	23	630	1	80	200	2950	4	651.565	2603.24	0	-1.57	35.87	5794	5794	MS2	4/232	4	232	160413_Flag_TET3_01.raw
High	APLLHSVSRDPSPFAQSSNcYNR	704	Unambiguous	Methylcytosine dioxygenase TET3 OS=Homo sapiens GN=TET3 PE=1 SV=3 - [TET3_HUMAN]	1	1	O43151	C20(Carbamidomethyl)	HCD	1	0	1	1	317000000		0	1.99e-11	647	0.00036	16	34	27	49	625	1	0	200	417000	3	868.418	2603.24	0	-1.31	18.28	2962	2962	MS2	19/232	19	232	160413_Flag_TET3_01.raw
High	APLLHSVSRDPSPFAQSSNcYNR	704	Unambiguous	Methylcytosine dioxygenase TET3 OS=Homo sapiens GN=TET3 PE=1 SV=3 - [TET3_HUMAN]	1	1	O43151	C20(Carbamidomethyl)	HCD	1	0	1	1	2140000000		0	9.91e-06		0.00041	16	34	27	49	625	1	1	17	14800000	4	651.565	2603.24	0	-1.29	18.08	2929	2929	MS2	15/232	15	232	160413_Flag_TET3_01.raw
High	APLLHSVSRDPSPFAQSSNcYNR	704	Unambiguous	Methylcytosine dioxygenase TET3 OS=Homo sapiens GN=TET3 PE=1 SV=3 - [TET3_HUMAN]	1	1	O43151	C20(Carbamidomethyl)	HCD	1	0	1	1			0.002	0.00942		0.073	14	34	27	26	619	1	3	200	56300	3	868.418	2603.24	0	-1.17	19	3074	3074	MS2	14/232	14	232	160413_Flag_TET3_01.raw
High	APLLHSVSRDPSPFAQSSNcYNR	704	Unambiguous	Methylcytosine dioxygenase TET3 OS=Homo sapiens GN=TET3 PE=1 SV=3 - [TET3_HUMAN]	1	1	O43151	C20(Carbamidomethyl)	HCD	1	0	1	1			0	0.00024		0.089	14	34	27	25	610	1	14	200	2300	4	651.565	2603.24	0	-0.82	37.05	5982	5982	MS2	6/232	6	232	160413_Flag_TET3_01.raw
High	APLLHSVSRDPSPFAQSSNcYNR	704	Unambiguous	Methylcytosine dioxygenase TET3 OS=Homo sapiens GN=TET3 PE=1 SV=3 - [TET3_HUMAN]	1	1	O43151	C20(Carbamidomethyl)	HCD	1	0	1	1			0	1.81e-06		0.093	14	34	27	25	619	1	57	200	11900	4	651.567	2603.25	0	1.9	21.76	3514	3514	MS2	11/232	11	232	160413_Flag_TET3_01.raw
High	GGLSQQGLKPSLKVEPQNHFSSFK	712	Unambiguous	Methylcytosine dioxygenase TET3 OS=Homo sapiens GN=TET3 PE=1 SV=3 - [TET3_HUMAN]	1	1	O43151		HCD	1	0	1	1	181000000		0	5.47e-05		0.038	14	30	23	25	244	1	22	151	1700000	4	654.099	2613.38	0	-1.09	18.65	3017	3017	MS2	19/260	19	260	160413_Flag_TET3_01.raw
High	GGLSQQGLKPSLKVEPQNHFSSFK	712	Unambiguous	Methylcytosine dioxygenase TET3 OS=Homo sapiens GN=TET3 PE=1 SV=3 - [TET3_HUMAN]	1	1	O43151		HCD	1	0	1	1	229000000		0	3.77e-09		0.0069	15	30	23	32	244	1	1	78	2710000	5	523.481	2613.38	0	-1.07	18.71	3028	3028	MS2	12/260	12	260	160413_Flag_TET3_01.raw
High	GGLSQQGLKPSLKVEPQNHFSSFK	712	Unambiguous	Methylcytosine dioxygenase TET3 OS=Homo sapiens GN=TET3 PE=1 SV=3 - [TET3_HUMAN]	1	1	O43151		HCD	1	0	1	1	229000000		0	1.74e-07		0.0064	15	30	23	33	241	1	2	200	106000	5	523.481	2613.38	0	-0.72	19.22	3105	3105	MS2	21/260	21	260	160413_Flag_TET3_01.raw
High	EDNRcVGKIPEDEQLHVLPLYK	715	Unambiguous	Methylcytosine dioxygenase TET3 OS=Homo sapiens GN=TET3 PE=1 SV=3 - [TET3_HUMAN]	1	1	O43151	C5(Carbamidomethyl)	HCD	1	0	1	1	118000000		0.002	0.0154		0.79	13	32	25	14	382	2	23	200	57900	5	531.274	2652.34	0	-1.39	24.04	3886	3886	MS2	14/244	14	244	160413_Flag_TET3_01.raw
High	EDNRcVGKIPEDEQLHVLPLYK	715	Unambiguous	Methylcytosine dioxygenase TET3 OS=Homo sapiens GN=TET3 PE=1 SV=3 - [TET3_HUMAN]	1	1	O43151	C5(Carbamidomethyl)	HCD	1	0	1	1	118000000		0	4.6e-06		0.88	13	32	25	13	367	2	4	200	105000	5	531.274	2652.34	0	-1.28	23.11	3732	3732	MS2	9/244	9	244	160413_Flag_TET3_01.raw
High	EDNRcVGKIPEDEQLHVLPLYK	715	Unambiguous	Methylcytosine dioxygenase TET3 OS=Homo sapiens GN=TET3 PE=1 SV=3 - [TET3_HUMAN]	1	1	O43151	C5(Carbamidomethyl)	HCD	1	0	1	1	168000000		0	2.26e-11		0.007	15	32	25	34	371	2	12	106	2260000	4	663.841	2652.34	0	-1.2	23.29	3763	3763	MS2	16/244	16	244	160413_Flag_TET3_01.raw
High	EDNRcVGKIPEDEQLHVLPLYK	715	Unambiguous	Methylcytosine dioxygenase TET3 OS=Homo sapiens GN=TET3 PE=1 SV=3 - [TET3_HUMAN]	1	1	O43151	C5(Carbamidomethyl)	HCD	1	0	1	1	168000000		0	2.88e-09		0.014	14	32	25	31	365	2	32	200	102000	4	663.841	2652.34	0	-1.02	23.99	3877	3877	MS2	17/244	17	244	160413_Flag_TET3_01.raw
High	EDNRcVGKIPEDEQLHVLPLYK	715	Unambiguous	Methylcytosine dioxygenase TET3 OS=Homo sapiens GN=TET3 PE=1 SV=3 - [TET3_HUMAN]	1	1	O43151	C5(Carbamidomethyl)	HCD	1	0	1	1	5290000		0	2.69e-13		0.0042	15	32	25	36	364	2	0	200	68800	3	884.786	2652.34	0	-0.76	23.24	3754	3754	MS2	14/244	14	244	160413_Flag_TET3_01.raw
High	GVVPTRQALAVPTDSAVTVSSYAYTK	720	Unambiguous	Methylcytosine dioxygenase TET3 OS=Homo sapiens GN=TET3 PE=1 SV=3 - [TET3_HUMAN]	1	1	O43151		HCD	1	0	1	1	4150000		0	0.00223		0.75	13	30	23	12	245	1	77	200	47600	3	894.475	2681.41	0	-1.84	26.57	4294	4294	MS2	12/280	12	280	160413_Flag_TET3_01.raw
High	APLLHSVSRDPsPFAQSSNcYNR	704	Unambiguous	Methylcytosine dioxygenase TET3 OS=Homo sapiens GN=TET3 PE=1 SV=3 - [TET3_HUMAN]	1	1	O43151	S12(Phospho); C20(Carbamidomethyl)	HCD	1	0	1	1	13100000		0.003	0.125		0.059	14	35	28	28	697	1	13	200	224000	3	895.073	2683.2	0	-1.33	19.51	3151	3151	MS2	17/232	17	232	160413_Flag_TET3_01.raw
High	APLLHSVsRDPSPFAQSSNcYNR	704	Unambiguous	Methylcytosine dioxygenase TET3 OS=Homo sapiens GN=TET3 PE=1 SV=3 - [TET3_HUMAN]	1	1	O43151	S8(Phospho); C20(Carbamidomethyl)	HCD	1	0	1	1	20000000		0.003	0.103		0.0049	15	35	28	38	688	1	4	200	240000	3	895.073	2683.21	0	-0.99	21.14	3412	3412	MS2	18/232	18	232	160413_Flag_TET3_01.raw
High	APLLHSVsRDPSPFAQSSNcYNR	704	Unambiguous	Methylcytosine dioxygenase TET3 OS=Homo sapiens GN=TET3 PE=1 SV=3 - [TET3_HUMAN]	1	1	O43151	S8(Phospho); C20(Carbamidomethyl)	HCD	1	0	1	1	9490000		0	0.00317		0.1	14	35	28	25	686	1	40	200	20500	4	671.557	2683.21	0	-0.17	21.41	3456	3456	MS2	16/232	16	232	160413_Flag_TET3_01.raw
High	APLLHsVSRDPSPFAQSSNcYNR	704	Unambiguous	Methylcytosine dioxygenase TET3 OS=Homo sapiens GN=TET3 PE=1 SV=3 - [TET3_HUMAN]	1	1	O43151	S6(Phospho); C20(Carbamidomethyl)	HCD	1	0	1	2	9490000		0	0.000638		0.1	14	35	28	25	686	1	40	200	20500	4	671.557	2683.21	0	-0.17	21.41	3456	3456	MS2	16/232	16	232	160413_Flag_TET3_01.raw
High	QLSASGVPVNGAREPAGPSLLGTGGPWR	733	Unambiguous	Methylcytosine dioxygenase TET3 OS=Homo sapiens GN=TET3 PE=1 SV=3 - [TET3_HUMAN]	1	1	O43151		HCD	1	0	1	1	54200000		0	2.6e-11		0.00013	16	31	24	50	283	1	3	200	71600	3	911.145	2731.42	0	-2.26	27.97	4524	4524	MS2	20/324	20	324	160413_Flag_TET3_01.raw
High	QLSASGVPVNGAREPAGPSLLGTGGPWR	733	Unambiguous	Methylcytosine dioxygenase TET3 OS=Homo sapiens GN=TET3 PE=1 SV=3 - [TET3_HUMAN]	1	1	O43151		HCD	1	0	1	1	54200000		0	5.02e-16		1.6e-05	16	31	24	60	281	1	0	200	29400	3	911.147	2731.43	0	-0.78	27.45	4438	4438	MS2	22/324	22	324	160413_Flag_TET3_01.raw
High	GPRPGPEGcSAGSEDLDTLQTALALAR	735	Unambiguous	Methylcytosine dioxygenase TET3 OS=Homo sapiens GN=TET3 PE=1 SV=3 - [TET3_HUMAN]	1	1	O43151	C9(Carbamidomethyl)	HCD	1	0	1	1	412000000		0	5.02e-16	548	2.1e-07	18	34	27	81	547	0	17	200	9020	3	913.781	2739.33	0	-2.97	31.77	5144	5144	MS2	10/304	10	304	160413_Flag_TET3_01.raw
High	GPRPGPEGcSAGSEDLDTLQTALALAR	735	Unambiguous	Methylcytosine dioxygenase TET3 OS=Homo sapiens GN=TET3 PE=1 SV=3 - [TET3_HUMAN]	1	1	O43151	C9(Carbamidomethyl)	HCD	1	0	1	1	3890000		0	5.02e-16		3.1e-07	17	34	27	79	524	0	7	200	60800	3	913.783	2739.33	0	-0.83	33.41	5402	5402	MS2	21/304	21	304	160413_Flag_TET3_01.raw
High	GPRPGPEGcSAGSEDLDTLQTALALAR	735	Unambiguous	Methylcytosine dioxygenase TET3 OS=Homo sapiens GN=TET3 PE=1 SV=3 - [TET3_HUMAN]	1	1	O43151	C9(Carbamidomethyl)	HCD	1	0	1	1	412000000		0	5.02e-16	528	2.6e-09	19	34	27	100	524	0	1	200	142000	3	913.783	2739.33	0	-0.83	32.84	5314	5314	MS2	12/304	12	304	160413_Flag_TET3_01.raw
High	GPRPGPEGcSAGSEDLDTLQTALALAR	735	Unambiguous	Methylcytosine dioxygenase TET3 OS=Homo sapiens GN=TET3 PE=1 SV=3 - [TET3_HUMAN]	1	1	O43151	C9(Carbamidomethyl)	HCD	1	0	1	1	412000000		0	5.02e-16		1.4e-11	20	34	27	123	516	0	1	118	2750000	3	913.783	2739.34	0	-0.63	32.29	5226	5226	MS2	13/304	13	304	160413_Flag_TET3_01.raw
High	GPRPGPEGcSAGSEDLDTLQTALALAR	735	Unambiguous	Methylcytosine dioxygenase TET3 OS=Homo sapiens GN=TET3 PE=1 SV=3 - [TET3_HUMAN]	1	1	O43151	C9(Carbamidomethyl)	HCD	1	0	1	1	6850000		0	8.05e-07	504	1.9e-06	17	33	26	71	498	0	6	200	97800	2	1370.17	2739.34	0	1.85	32.21	5215	5215	MS2	9/304	9	304	160413_Flag_TET3_01.raw
High	LWDPFSLEEGPAEEPPSKGAVKEEK	743	Unambiguous	Methylcytosine dioxygenase TET3 OS=Homo sapiens GN=TET3 PE=1 SV=3 - [TET3_HUMAN]	1	1	O43151		HCD	1	0	1	1			0	0.000129		0.002	15	34	27	42	561	2	45	200	0	4	693.095	2769.36	0	-0.69	28.39	4592	4592	MS2	25/220	25	220	160413_Flag_TET3_01.raw
High	LWDPFSLEEGPAEEPPSKGAVKEEK	743	Unambiguous	Methylcytosine dioxygenase TET3 OS=Homo sapiens GN=TET3 PE=1 SV=3 - [TET3_HUMAN]	1	1	O43151		HCD	1	0	1	1	3030000		0	3.4e-08		0.018	15	34	27	32	560	2	20	200	10500	4	693.096	2769.36	0	-0.43	28.91	4679	4679	MS2	22/220	22	220	160413_Flag_TET3_01.raw
High	LWDPFSLEEGPAEEPPSKGAVKEEK	743	Unambiguous	Methylcytosine dioxygenase TET3 OS=Homo sapiens GN=TET3 PE=1 SV=3 - [TET3_HUMAN]	1	1	O43151		HCD	1	0	1	1	11100000		0	3.45e-12		8.7e-05	16	34	27	55	560	2	4	200	44800	3	923.792	2769.36	0	-0.38	27.23	4402	4402	MS2	20/220	20	220	160413_Flag_TET3_01.raw
High	LWDPFSLEEGPAEEPPSKGAVKEEK	743	Unambiguous	Methylcytosine dioxygenase TET3 OS=Homo sapiens GN=TET3 PE=1 SV=3 - [TET3_HUMAN]	1	1	O43151		HCD	1	0	1	1	154000000		0	2.1e-09		0.0051	15	34	27	37	556	2	29	200	76000	4	693.096	2769.36	0	-0.25	27.83	4500	4500	MS2	19/220	19	220	160413_Flag_TET3_01.raw
High	LWDPFSLEEGPAEEPPSKGAVKEEK	743	Unambiguous	Methylcytosine dioxygenase TET3 OS=Homo sapiens GN=TET3 PE=1 SV=3 - [TET3_HUMAN]	1	1	O43151		HCD	1	0	1	1	154000000		0	0.000236		0.043	14	34	27	28	561	2	6	191	1280000	4	693.096	2769.36	0	-0.07	27.29	4412	4412	MS2	27/220	27	220	160413_Flag_TET3_01.raw
High	KGVVPTRQALAVPTDSAVTVSSYAYTK	748	Unambiguous	Methylcytosine dioxygenase TET3 OS=Homo sapiens GN=TET3 PE=1 SV=3 - [TET3_HUMAN]	1	1	O43151		HCD	1	0	1	1	10500000		0	0.00188		0.0083	14	29	22	30	167	2	8	200	77000	4	703.132	2809.51	0	-1.35	23.17	3743	3743	MS2	15/312	15	312	160413_Flag_TET3_01.raw
High	ISLVFYQHKNLNQPNHGLALWEAK	749	Unambiguous	Methylcytosine dioxygenase TET3 OS=Homo sapiens GN=TET3 PE=1 SV=3 - [TET3_HUMAN]	1	1	O43151		HCD	1	0	1	1	54500000		0	3.4e-11		0.0069	14	30	23	32	211	1	29	200	126000	4	705.878	2820.49	0	-1.98	25.95	4193	4193	MS2	9/252	9	252	160413_Flag_TET3_01.raw
High	ISLVFYQHKNLNQPNHGLALWEAK	749	Unambiguous	Methylcytosine dioxygenase TET3 OS=Homo sapiens GN=TET3 PE=1 SV=3 - [TET3_HUMAN]	1	1	O43151		HCD	1	0	1	1	54500000		0	2.59e-08		0.0037	15	30	23	34	207	1	72	200	65200	4	705.879	2820.49	0	-0.77	26.5	4282	4282	MS2	9/252	9	252	160413_Flag_TET3_01.raw
High	QALAVPTDSAVTVSSYAYTKVTGPYSR	751	Unambiguous	Methylcytosine dioxygenase TET3 OS=Homo sapiens GN=TET3 PE=1 SV=3 - [TET3_HUMAN]	1	1	O43151		HCD	1	0	1	1	18500000		0.002	0.0425		0.61	13	33	26	16	454	1	21	200	9280	3	944.814	2832.43	0	-4.68	30.53	4945	4945	MS2	4/312	4	312	160413_Flag_TET3_01.raw
High	QALAVPTDSAVTVSSYAYTKVTGPYSR	751	Unambiguous	Methylcytosine dioxygenase TET3 OS=Homo sapiens GN=TET3 PE=1 SV=3 - [TET3_HUMAN]	1	1	O43151		HCD	1	0	1	1	18500000		0	0.000159		0.098	14	32	25	23	366	1	13	200	28800	3	944.819	2832.44	0	0.43	29.98	4855	4855	MS2	13/312	13	312	160413_Flag_TET3_01.raw
High	SEEKLWDPFSLEEGPAEEPPSKGAVK	753	Unambiguous	Methylcytosine dioxygenase TET3 OS=Homo sapiens GN=TET3 PE=1 SV=3 - [TET3_HUMAN]	1	1	O43151		HCD	1	0	1	1	16000000		0	1.68e-05		8e-05	16	34	27	56	580	2	4	200	36100	4	714.854	2856.39	0	-0.43	28.25	4569	4569	MS2	20/288	20	288	160413_Flag_TET3_01.raw
High	TPLSEVSQNGGPSHLWGQYSGGPSMSPK	754	Unambiguous	Methylcytosine dioxygenase TET3 OS=Homo sapiens GN=TET3 PE=1 SV=3 - [TET3_HUMAN]	1	1	O43151		HCD	1	0	1	1	66700000		0	1.28e-13		0.0038	15	35	28	40	689	0	7	200	158000	3	962.453	2885.34	0	-2.94	27.36	4424	4424	MS2	18/296	18	296	160413_Flag_TET3_01.raw
High	TPLSEVSQNGGPSHLWGQYSGGPSMSPK	754	Unambiguous	Methylcytosine dioxygenase TET3 OS=Homo sapiens GN=TET3 PE=1 SV=3 - [TET3_HUMAN]	1	1	O43151		HCD	1	0	1	1	66700000		0	9.73e-16		0.0004	16	35	28	49	681	0	11	200	64300	3	962.454	2885.35	0	-1.74	26.85	4340	4340	MS2	15/296	15	296	160413_Flag_TET3_01.raw
High	TPLSEVSQNGGPSHLWGQYSGGPSMSPK	754	Unambiguous	Methylcytosine dioxygenase TET3 OS=Homo sapiens GN=TET3 PE=1 SV=3 - [TET3_HUMAN]	1	1	O43151		HCD	1	0	1	1	2860000		0.007	0.456		1.4	13	35	28	14	683	0	51	200	9080	4	722.093	2885.35	0	-0.75	27	4365	4365	MS2	6/296	6	296	160413_Flag_TET3_01.raw
High	ISLVFyQHKNLNQPNHGLALWEAK	749	Unambiguous	Methylcytosine dioxygenase TET3 OS=Homo sapiens GN=TET3 PE=1 SV=3 - [TET3_HUMAN]	1	1	O43151	Y6(Phospho)	HCD	1	0	1	1	938000		0	9.45e-06		0.015	15	33	26	32	498	1	21	200	18300	4	725.867	2900.45	0	-5.3	28.42	4597	4597	MS2	8/252	8	252	160413_Flag_TET3_01.raw
High	IsLVFYQHKNLNQPNHGLALWEAK	749	Unambiguous	Methylcytosine dioxygenase TET3 OS=Homo sapiens GN=TET3 PE=1 SV=3 - [TET3_HUMAN]	1	1	O43151	S2(Phospho)	HCD	1	0	1	2	938000		0	0.000766		0.016	15	33	26	32	498	1	21	200	18300	4	725.867	2900.45	0	-5.3	28.42	4597	4597	MS2	8/252	8	252	160413_Flag_TET3_01.raw
High	TPLSEVSQNGGPSHLWGQYSGGPSmSPK	754	Unambiguous	Methylcytosine dioxygenase TET3 OS=Homo sapiens GN=TET3 PE=1 SV=3 - [TET3_HUMAN]	1	1	O43151	M25(Oxidation)	HCD	1	0	1	1	7570000		0	0.00281		0.088	14	35	28	26	752	0	8	200	9850	3	967.785	2901.34	0	-2.14	27.46	4440	4440	MS2	9/296	9	296	160413_Flag_TET3_01.raw
High	TPLSEVSQNGGPSHLWGQYSGGPSmSPK	754	Unambiguous	Methylcytosine dioxygenase TET3 OS=Homo sapiens GN=TET3 PE=1 SV=3 - [TET3_HUMAN]	1	1	O43151	M25(Oxidation)	HCD	1	0	1	1	103000000		0	0.000251		0.00052	16	35	28	49	752	0	3	200	37300	3	967.785	2901.34	0	-1.95	24.67	3986	3986	MS2	12/296	12	296	160413_Flag_TET3_01.raw
High	TPLSEVSQNGGPSHLWGQYSGGPSmSPK	754	Unambiguous	Methylcytosine dioxygenase TET3 OS=Homo sapiens GN=TET3 PE=1 SV=3 - [TET3_HUMAN]	1	1	O43151	M25(Oxidation)	HCD	1	0	1	1	8860000		0	5.05e-09		0.008	15	35	28	37	740	0	9	200	46400	4	726.091	2901.34	0	-1.52	24.81	4007	4007	MS2	14/296	14	296	160413_Flag_TET3_01.raw
High	TPLSEVSQNGGPSHLWGQYSGGPSmSPK	754	Unambiguous	Methylcytosine dioxygenase TET3 OS=Homo sapiens GN=TET3 PE=1 SV=3 - [TET3_HUMAN]	1	1	O43151	M25(Oxidation)	HCD	1	0	1	1	103000000		0	1.85e-05		0.0045	15	35	28	39	730	0	0	200	181000	3	967.787	2901.35	0	-0.06	25.2	4071	4071	MS2	15/296	15	296	160413_Flag_TET3_01.raw
High	EAPTPSSEPDTHQKAQTALQQHLHHK	763	Unambiguous	Methylcytosine dioxygenase TET3 OS=Homo sapiens GN=TET3 PE=1 SV=3 - [TET3_HUMAN]	1	1	O43151		HCD	1	0	1	1	118000000		0	2.73e-07		1.9	13	33	26	11	495	1	2	200	95500	5	584.092	2916.43	0	-1.27	9.09	1469	1469	MS2	17/252	17	252	160413_Flag_TET3_01.raw
High	EAPTPSSEPDTHQKAQTALQQHLHHK	763	Unambiguous	Methylcytosine dioxygenase TET3 OS=Homo sapiens GN=TET3 PE=1 SV=3 - [TET3_HUMAN]	1	1	O43151		HCD	1	0	1	1	118000000		0	1.58e-06		2.4	13	33	26	10	494	1	2	200	166000	5	584.092	2916.43	0	-0.54	9.61	1555	1555	MS2	6/252	6	252	160413_Flag_TET3_01.raw
High	SPSPMTALQPGSTGPLPPADDKLEELIR	765	Unambiguous	Methylcytosine dioxygenase TET3 OS=Homo sapiens GN=TET3 PE=1 SV=3 - [TET3_HUMAN]	1	1	O43151		HCD	1	0	1	1	20800000		0	9.86e-15		0.0013	15	32	25	41	344	1	0	200	71000	3	973.17	2917.49	0	-1.11	34.36	5556	5556	MS2	18/292	18	292	160413_Flag_TET3_01.raw
High	SPSPMTALQPGSTGPLPPADDKLEELIR	765	Unambiguous	Methylcytosine dioxygenase TET3 OS=Homo sapiens GN=TET3 PE=1 SV=3 - [TET3_HUMAN]	1	1	O43151		HCD	1	0	1	1	6950000		0	3.29e-05		0.0049	15	32	25	35	341	1	7	200	8920	3	973.17	2917.5	0	-0.92	35.43	5724	5724	MS2	8/292	8	292	160413_Flag_TET3_01.raw
High	SPSPMTALQPGSTGPLPPADDKLEELIR	765	Unambiguous	Methylcytosine dioxygenase TET3 OS=Homo sapiens GN=TET3 PE=1 SV=3 - [TET3_HUMAN]	1	1	O43151		HCD	1	0	1	1	6950000		0	1.78e-09		0.0019	15	32	25	39	337	1	4	200	57100	3	973.17	2917.5	0	-0.54	34.88	5633	5633	MS2	23/292	23	292	160413_Flag_TET3_01.raw
High	SPSPMTALQPGSTGPLPPADDKLEELIR	765	Unambiguous	Methylcytosine dioxygenase TET3 OS=Homo sapiens GN=TET3 PE=1 SV=3 - [TET3_HUMAN]	1	1	O43151		HCD	1	0	1	1			0.003	0.0887	313	1.3	13	32	25	11	339	1	0	200	4020	3	973.171	2917.5	0	-0.1	33.87	5476	5476	MS2	5/292	5	292	160413_Flag_TET3_01.raw
High	IESSGAVTVLSTTcFHSEEGGQEATPTK	769	Unambiguous	Methylcytosine dioxygenase TET3 OS=Homo sapiens GN=TET3 PE=1 SV=3 - [TET3_HUMAN]	1	1	O43151	C14(Carbamidomethyl)	HCD	1	0	1	1	10800000		0	0.000498		0.017	15	35	28	33	712	0	0	200	75000	3	975.126	2923.36	0	-0.14	22.62	3654	3654	MS2	18/240	18	240	160413_Flag_TET3_01.raw
High	SPSPmTALQPGSTGPLPPADDKLEELIR	765	Unambiguous	Methylcytosine dioxygenase TET3 OS=Homo sapiens GN=TET3 PE=1 SV=3 - [TET3_HUMAN]	1	1	O43151	M5(Oxidation)	HCD	1	0	1	1	125000000		0	1.18e-09		0.00013	16	32	25	52	366	1	2	200	189000	3	978.502	2933.49	0	-0.7	31.74	5138	5138	MS2	12/292	12	292	160413_Flag_TET3_01.raw
High	SPSPmTALQPGSTGPLPPADDKLEELIR	765	Unambiguous	Methylcytosine dioxygenase TET3 OS=Homo sapiens GN=TET3 PE=1 SV=3 - [TET3_HUMAN]	1	1	O43151	M5(Oxidation)	HCD	1	0	1	1	1890000		0	0.00151		0.1	14	32	25	23	363	1	15	200	8340	3	978.502	2933.49	0	-0.64	34.3	5546	5546	MS2	11/292	11	292	160413_Flag_TET3_01.raw
High	SPSPmTALQPGSTGPLPPADDKLEELIR	765	Unambiguous	Methylcytosine dioxygenase TET3 OS=Homo sapiens GN=TET3 PE=1 SV=3 - [TET3_HUMAN]	1	1	O43151	M5(Oxidation)	HCD	1	0	1	1	125000000		0	5.02e-16		9.5e-05	16	32	25	53	354	1	6	200	392000	3	978.503	2933.49	0	0.17	31.19	5050	5050	MS2	18/292	18	292	160413_Flag_TET3_01.raw
High	SPSPmTALQPGSTGPLPPADDKLEELIR	765	Unambiguous	Methylcytosine dioxygenase TET3 OS=Homo sapiens GN=TET3 PE=1 SV=3 - [TET3_HUMAN]	1	1	O43151	M5(Oxidation)	HCD	1	0	1	1			0	6.22e-13		0.00046	15	32	25	46	351	1	0	200	24300	3	978.503	2933.49	0	0.8	32.3	5228	5228	MS2	20/292	20	292	160413_Flag_TET3_01.raw
High	APSWPVVPPEEHSSFAPDSSAFPPATPR	775	Unambiguous	Methylcytosine dioxygenase TET3 OS=Homo sapiens GN=TET3 PE=1 SV=3 - [TET3_HUMAN]	1	1	O43151		HCD	1	0	1	1	394000		0.003	0.1		0.56	14	35	28	18	636	0	0	200	5840	3	987.475	2960.41	0	-3.45	37	5974	5974	MS2	8/216	8	216	160413_Flag_TET3_01.raw
High	APSWPVVPPEEHSSFAPDSSAFPPATPR	775	Unambiguous	Methylcytosine dioxygenase TET3 OS=Homo sapiens GN=TET3 PE=1 SV=3 - [TET3_HUMAN]	1	1	O43151		HCD	1	0	1	1			0	1.43e-06		0.023	14	34	27	31	625	0	4	200	35100	3	987.477	2960.42	0	-1.78	33.56	5424	5424	MS2	8/216	8	216	160413_Flag_TET3_01.raw
High	APSWPVVPPEEHSSFAPDSSAFPPATPR	775	Unambiguous	Methylcytosine dioxygenase TET3 OS=Homo sapiens GN=TET3 PE=1 SV=3 - [TET3_HUMAN]	1	1	O43151		HCD	1	0	1	1	1190000000		0	7.51e-09		0.0012	15	34	27	44	625	0	0	188	1460000	3	987.477	2960.42	0	-1.78	30.23	4896	4896	MS2	13/216	13	216	160413_Flag_TET3_01.raw
High	APSWPVVPPEEHSSFAPDSSAFPPATPR	775	Unambiguous	Methylcytosine dioxygenase TET3 OS=Homo sapiens GN=TET3 PE=1 SV=3 - [TET3_HUMAN]	1	1	O43151		HCD	1	0	1	1	1190000000		0	4.05e-13		0.00043	16	34	27	49	625	0	0	59	4720000	3	987.477	2960.42	0	-1.53	30.79	4984	4984	MS2	11/216	11	216	160413_Flag_TET3_01.raw
High	APSWPVVPPEEHSSFAPDSSAFPPATPR	775	Unambiguous	Methylcytosine dioxygenase TET3 OS=Homo sapiens GN=TET3 PE=1 SV=3 - [TET3_HUMAN]	1	1	O43151		HCD	1	0	1	1			0	5.02e-16		8.2e-05	16	34	27	56	624	0	2	200	85200	3	987.477	2960.42	0	-1.22	32.99	5336	5336	MS2	9/216	9	216	160413_Flag_TET3_01.raw
High	APSWPVVPPEEHSSFAPDSSAFPPATPR	775	Unambiguous	Methylcytosine dioxygenase TET3 OS=Homo sapiens GN=TET3 PE=1 SV=3 - [TET3_HUMAN]	1	1	O43151		HCD	1	0	1	1	1190000000		0	5.02e-16		0.0015	15	34	27	43	624	0	0	79	3580000	3	987.477	2960.42	0	-1.22	31.34	5072	5072	MS2	13/216	13	216	160413_Flag_TET3_01.raw
High	APSWPVVPPEEHSSFAPDSSAFPPATPR	775	Unambiguous	Methylcytosine dioxygenase TET3 OS=Homo sapiens GN=TET3 PE=1 SV=3 - [TET3_HUMAN]	1	1	O43151		HCD	1	0	1	1			0	5.02e-16		0.0057	15	34	27	37	624	0	0	122	2210000	3	987.478	2960.42	0	-1.1	31.87	5160	5160	MS2	12/216	12	216	160413_Flag_TET3_01.raw
High	APSWPVVPPEEHSSFAPDSSAFPPATPR	775	Unambiguous	Methylcytosine dioxygenase TET3 OS=Homo sapiens GN=TET3 PE=1 SV=3 - [TET3_HUMAN]	1	1	O43151		HCD	1	0	1	1			0	9.13e-10		0.00016	16	34	27	53	606	0	1	200	295000	3	987.479	2960.42	0	0.02	32.44	5248	5248	MS2	9/216	9	216	160413_Flag_TET3_01.raw
High	APSWPVVPPEEHSSFAPDSSAFPPATPR	775	Unambiguous	Methylcytosine dioxygenase TET3 OS=Homo sapiens GN=TET3 PE=1 SV=3 - [TET3_HUMAN]	1	1	O43151		HCD	1	0	1	1			0.007	0.455		0.86	13	34	27	16	622	0	77	200	26900	3	987.479	2960.42	0	0.26	34.11	5514	5514	MS2	6/216	6	216	160413_Flag_TET3_01.raw
High	TPLSEVSQNGGPSHLWGQYSGGPSMsPK	754	Unambiguous	Methylcytosine dioxygenase TET3 OS=Homo sapiens GN=TET3 PE=1 SV=3 - [TET3_HUMAN]	1	1	O43151	S26(Phospho)	HCD	1	0	1	1	9440000		0.006	0.295		0.044	14	35	28	29	751	0	21	200	65800	3	989.107	2965.31	0	-3.78	29.9	4842	4842	MS2	14/296	14	296	160413_Flag_TET3_01.raw
High	TPLSEVSQNGGPSHLWGQYSGGPSmsPK	754	Unambiguous	Methylcytosine dioxygenase TET3 OS=Homo sapiens GN=TET3 PE=1 SV=3 - [TET3_HUMAN]	1	1	O43151	M25(Oxidation); S26(Phospho)	HCD	1	0	1	1	20400000		0	2.88e-10		0.023	15	35	28	32	773	0	12	200	81200	3	994.442	2981.31	0	-0.84	27.83	4501	4501	MS2	11/296	11	296	160413_Flag_TET3_01.raw
High	TPLSEVSQNGGPSHLWGQYSGGPsmSPK	754	Unambiguous	Methylcytosine dioxygenase TET3 OS=Homo sapiens GN=TET3 PE=1 SV=3 - [TET3_HUMAN]	1	1	O43151	S24(Phospho); M25(Oxidation)	HCD	1	0	1	2	20400000		0	1.2e-06		0.023	15	35	28	32	773	0	12	200	81200	3	994.442	2981.31	0	-0.84	27.83	4501	4501	MS2	11/296	11	296	160413_Flag_TET3_01.raw
High	FGNSTSALAGPSLTEKPWALGAGDFNSALK	796	Unambiguous	Methylcytosine dioxygenase TET3 OS=Homo sapiens GN=TET3 PE=1 SV=3 - [TET3_HUMAN]	1	1	O43151		HCD	1	0	1	1	48500000		0.001	0.00494		0.0079	15	33	26	34	442	0	0	200	15200	3	1003.18	3007.51	0	-1.17	34.43	5568	5568	MS2	16/340	16	340	160413_Flag_TET3_01.raw
High	FGNSTSALAGPSLTEKPWALGAGDFNSALK	796	Unambiguous	Methylcytosine dioxygenase TET3 OS=Homo sapiens GN=TET3 PE=1 SV=3 - [TET3_HUMAN]	1	1	O43151		HCD	1	0	1	1	48500000		0	2.47e-13		0.0012	15	33	26	43	445	0	0	200	12700	3	1003.18	3007.51	0	-0.38	33.9	5481	5481	MS2	22/340	22	340	160413_Flag_TET3_01.raw
High	SPsPmTALQPGSTGPLPPADDKLEELIR	765	Unambiguous	Methylcytosine dioxygenase TET3 OS=Homo sapiens GN=TET3 PE=1 SV=3 - [TET3_HUMAN]	1	1	O43151	S3(Phospho); M5(Oxidation)	HCD	1	0	1	1	8150000		0	6.84e-08		0.027	14	34	27	30	592	1	6	200	43300	3	1005.16	3013.45	0	-2.07	35.29	5700	5700	MS2	17/292	17	292	160413_Flag_TET3_01.raw
High	APsWPVVPPEEHSSFAPDSSAFPPATPR	775	Unambiguous	Methylcytosine dioxygenase TET3 OS=Homo sapiens GN=TET3 PE=1 SV=3 - [TET3_HUMAN]	1	1	O43151	S3(Phospho)	HCD	1	0	1	1	29000000		0.007	0.448		0.055	14	35	28	28	734	0	1	200	63000	3	1014.13	3040.38	0	-2.86	35.28	5699	5699	MS2	11/216	11	216	160413_Flag_TET3_01.raw
High	APsWPVVPPEEHSSFAPDSSAFPPATPR	775	Unambiguous	Methylcytosine dioxygenase TET3 OS=Homo sapiens GN=TET3 PE=1 SV=3 - [TET3_HUMAN]	1	1	O43151	S3(Phospho)	HCD	1	0	1	1	29000000		0	7.72e-10		0.00048	16	35	28	49	746	0	0	200	93300	3	1014.13	3040.38	0	-2.26	34.65	5600	5600	MS2	14/216	14	216	160413_Flag_TET3_01.raw
High	APsWPVVPPEEHSSFAPDSSAFPPATPR	775	Unambiguous	Methylcytosine dioxygenase TET3 OS=Homo sapiens GN=TET3 PE=1 SV=3 - [TET3_HUMAN]	1	1	O43151	S3(Phospho)	HCD	1	0	1	1	29000000		0	2.12e-05		0.00092	15	35	28	46	745	0	6	200	109000	3	1014.13	3040.38	0	-2.08	34.09	5512	5512	MS2	19/216	19	216	160413_Flag_TET3_01.raw
High	TPLSEVSQNGGPSHLWGQYSGGPSMSPKR	815	Unambiguous	Methylcytosine dioxygenase TET3 OS=Homo sapiens GN=TET3 PE=1 SV=3 - [TET3_HUMAN]	1	1	O43151		HCD	1	0	1	1	1620000		0	2.27e-06		0.00058	15	35	28	47	638	1	72	200	23200	3	1014.48	3041.44	0	-4.79	24.15	3904	3904	MS2	15/308	15	308	160413_Flag_TET3_01.raw
High	TPLSEVSQNGGPSHLWGQYSGGPSMSPKR	815	Unambiguous	Methylcytosine dioxygenase TET3 OS=Homo sapiens GN=TET3 PE=1 SV=3 - [TET3_HUMAN]	1	1	O43151		HCD	1	0	1	1	39800000		0	4.73e-09		3.5e-05	16	34	27	59	590	1	1	200	201000	4	761.118	3041.45	0	-0.48	24.31	3929	3929	MS2	15/308	15	308	160413_Flag_TET3_01.raw
High	TPLSEVSQNGGPSHLWGQYSGGPSmSPKR	815	Unambiguous	Methylcytosine dioxygenase TET3 OS=Homo sapiens GN=TET3 PE=1 SV=3 - [TET3_HUMAN]	1	1	O43151	M25(Oxidation)	HCD	1	0	1	1	5490000		0	0.00312	725	0.46	14	35	28	19	759	1	48	200	15600	4	765.112	3057.43	-0.01	-6.96	25.23	4075	4075	MS2	12/308	12	308	160413_Flag_TET3_01.raw
High	TPLSEVSQNGGPSHLWGQYSGGPSmSPKR	815	Unambiguous	Methylcytosine dioxygenase TET3 OS=Homo sapiens GN=TET3 PE=1 SV=3 - [TET3_HUMAN]	1	1	O43151	M25(Oxidation)	HCD	1	0	1	1	5490000		0	8.12e-09		0.0015	15	35	28	44	703	1	44	200	12300	4	765.114	3057.43	0	-5.05	24.49	3956	3956	MS2	14/308	14	308	160413_Flag_TET3_01.raw
High	TPLSEVSQNGGPSHLWGQYSGGPSmSPKR	815	Unambiguous	Methylcytosine dioxygenase TET3 OS=Homo sapiens GN=TET3 PE=1 SV=3 - [TET3_HUMAN]	1	1	O43151	M25(Oxidation)	HCD	1	0	1	1			0.006	0.143		0.048	14	35	28	28	656	1	32	200	16400	4	765.115	3057.44	0	-2.73	21.71	3506	3506	MS2	14/308	14	308	160413_Flag_TET3_01.raw
High	TPLSEVSQNGGPSHLWGQYSGGPSmSPKR	815	Unambiguous	Methylcytosine dioxygenase TET3 OS=Homo sapiens GN=TET3 PE=1 SV=3 - [TET3_HUMAN]	1	1	O43151	M25(Oxidation)	HCD	1	0	1	1	80500000		0	4.05e-13		5.2e-06	17	35	28	68	651	1	1	200	721000	4	765.117	3057.45	0	-1.05	22.22	3588	3588	MS2	16/308	16	308	160413_Flag_TET3_01.raw
High	TPLSEVSQNGGPSHLWGQYSGGPSmSPKR	815	Unambiguous	Methylcytosine dioxygenase TET3 OS=Homo sapiens GN=TET3 PE=1 SV=3 - [TET3_HUMAN]	1	1	O43151	M25(Oxidation)	HCD	1	0	1	1	3600000		0	7.31e-10		9.3e-05	16	35	28	55	641	1	0	200	33900	3	1019.82	3057.45	0	-0.55	22.25	3593	3593	MS2	16/308	16	308	160413_Flag_TET3_01.raw
High	EAPTPSSEPDTHQKAQTALQQHLHHKR	822	Unambiguous	Methylcytosine dioxygenase TET3 OS=Homo sapiens GN=TET3 PE=1 SV=3 - [TET3_HUMAN]	1	1	O43151		HCD	1	0	1	1	164000000		0	2.27e-15		0.0094	15	33	26	34	432	2	0	200	121000	4	768.888	3072.53	0	-1.47	8.09	1304	1304	MS2	21/264	21	264	160413_Flag_TET3_01.raw
High	EAPTPSSEPDTHQKAQTALQQHLHHKR	822	Unambiguous	Methylcytosine dioxygenase TET3 OS=Homo sapiens GN=TET3 PE=1 SV=3 - [TET3_HUMAN]	1	1	O43151		HCD	1	0	1	1	21600000		0	0.00186	496	0.18	21	33	26	21	432	2	5	200	42800	7	439.796	3072.53	0	-1.45	8.18	1319	1319	MS2	4/264	4	264	160413_Flag_TET3_01.raw
High	EAPTPSSEPDTHQKAQTALQQHLHHKR	822	Unambiguous	Methylcytosine dioxygenase TET3 OS=Homo sapiens GN=TET3 PE=1 SV=3 - [TET3_HUMAN]	1	1	O43151		HCD	1	0	1	1			0	8.66e-07		0.37	14	33	26	18	432	2	6	200	80500	6	512.928	3072.53	0	-1.44	10.65	1720	1720	MS2	16/264	16	264	160413_Flag_TET3_01.raw
High	EAPTPSSEPDTHQKAQTALQQHLHHKR	822	Unambiguous	Methylcytosine dioxygenase TET3 OS=Homo sapiens GN=TET3 PE=1 SV=3 - [TET3_HUMAN]	1	1	O43151		HCD	1	0	1	1	1330000000		0	2.86e-11		0.14	14	33	26	22	432	2	4	200	177000	5	615.312	3072.53	0	-1.42	8.02	1292	1292	MS2	21/264	21	264	160413_Flag_TET3_01.raw
High	EAPTPSSEPDTHQKAQTALQQHLHHKR	822	Unambiguous	Methylcytosine dioxygenase TET3 OS=Homo sapiens GN=TET3 PE=1 SV=3 - [TET3_HUMAN]	1	1	O43151		HCD	1	0	1	1			0	1.22e-11		0.004	15	33	26	37	430	2	2	200	389000	6	512.928	3072.53	0	-1.09	9.82	1589	1589	MS2	16/264	16	264	160413_Flag_TET3_01.raw
High	EAPTPSSEPDTHQKAQTALQQHLHHKR	822	Unambiguous	Methylcytosine dioxygenase TET3 OS=Homo sapiens GN=TET3 PE=1 SV=3 - [TET3_HUMAN]	1	1	O43151		HCD	1	0	1	1	869000000		0	1.33e-15		6.6e-05	16	33	26	55	430	2	1	56	2710000	6	512.928	3072.53	0	-1.09	8.21	1324	1324	MS2	9/264	9	264	160413_Flag_TET3_01.raw
High	EAPTPSSEPDTHQKAQTALQQHLHHKR	822	Unambiguous	Methylcytosine dioxygenase TET3 OS=Homo sapiens GN=TET3 PE=1 SV=3 - [TET3_HUMAN]	1	1	O43151		HCD	1	0	1	1	10300000		0	1.84e-11		7.9e-05	16	33	26	54	430	2	0	200	0	3	1024.85	3072.53	0	-1.01	8.25	1331	1331	MS2	25/264	25	264	160413_Flag_TET3_01.raw
High	EAPTPSSEPDTHQKAQTALQQHLHHKR	822	Unambiguous	Methylcytosine dioxygenase TET3 OS=Homo sapiens GN=TET3 PE=1 SV=3 - [TET3_HUMAN]	1	1	O43151		HCD	1	0	1	1			0	7.64e-06		0.04	14	33	26	27	434	2	4	200	123000	4	768.889	3072.53	0	-0.92	9.69	1567	1567	MS2	20/264	20	264	160413_Flag_TET3_01.raw
High	EAPTPSSEPDTHQKAQTALQQHLHHKR	822	Unambiguous	Methylcytosine dioxygenase TET3 OS=Homo sapiens GN=TET3 PE=1 SV=3 - [TET3_HUMAN]	1	1	O43151		HCD	1	0	1	1			0	2.37e-06		0.46	14	33	26	17	436	2	2	200	393000	5	615.312	3072.53	0	-0.82	10.18	1643	1643	MS2	15/264	15	264	160413_Flag_TET3_01.raw
High	EAPTPSSEPDTHQKAQTALQQHLHHKR	822	Unambiguous	Methylcytosine dioxygenase TET3 OS=Homo sapiens GN=TET3 PE=1 SV=3 - [TET3_HUMAN]	1	1	O43151		HCD	1	0	1	1	164000000		0	8.79e-16		0.0012	15	33	26	43	436	2	0	200	525000	4	768.889	3072.53	0	-0.68	8.61	1390	1390	MS2	20/264	20	264	160413_Flag_TET3_01.raw
High	EAPTPSSEPDTHQKAQTALQQHLHHKR	822	Unambiguous	Methylcytosine dioxygenase TET3 OS=Homo sapiens GN=TET3 PE=1 SV=3 - [TET3_HUMAN]	1	1	O43151		HCD	1	0	1	1	869000000		0	1.36e-14		0.0003	16	33	26	49	435	2	1	192	922000	6	512.928	3072.53	0	-0.61	9.27	1499	1499	MS2	9/264	9	264	160413_Flag_TET3_01.raw
High	EAPTPSSEPDTHQKAQTALQQHLHHKR	822	Unambiguous	Methylcytosine dioxygenase TET3 OS=Homo sapiens GN=TET3 PE=1 SV=3 - [TET3_HUMAN]	1	1	O43151		HCD	1	0	1	1			0	2.61e-07		0.031	14	33	26	28	425	2	1	200	863000	5	615.313	3072.53	0	-0.43	9.61	1554	1554	MS2	23/264	23	264	160413_Flag_TET3_01.raw
High	EAPTPSSEPDTHQKAQTALQQHLHHKR	822	Unambiguous	Methylcytosine dioxygenase TET3 OS=Homo sapiens GN=TET3 PE=1 SV=3 - [TET3_HUMAN]	1	1	O43151		HCD	1	0	1	1	1330000000		0	7.02e-13		0.0059	15	33	26	36	423	2	1	93	2120000	5	615.313	3072.53	0	-0.33	9.07	1466	1466	MS2	25/264	25	264	160413_Flag_TET3_01.raw
High	EAPTPSSEPDTHQKAQTALQQHLHHKR	822	Unambiguous	Methylcytosine dioxygenase TET3 OS=Homo sapiens GN=TET3 PE=1 SV=3 - [TET3_HUMAN]	1	1	O43151		HCD	1	0	1	1	1330000000		0	1.3e-11		0.065	14	33	26	25	414	2	1	35	5790000	5	615.313	3072.54	0	-0.13	8.54	1378	1378	MS2	21/264	21	264	160413_Flag_TET3_01.raw
High	EAPTPSSEPDTHQKAQTALQQHLHHKR	822	Unambiguous	Methylcytosine dioxygenase TET3 OS=Homo sapiens GN=TET3 PE=1 SV=3 - [TET3_HUMAN]	1	1	O43151		HCD	1	0	1	1	869000000		0	3.99e-13		0.0013	15	33	26	42	414	2	1	70	2410000	6	512.929	3072.54	0	-0.01	8.74	1411	1411	MS2	8/264	8	264	160413_Flag_TET3_01.raw
High	EAPTPSSEPDTHQKAQTALQQHLHHKR	822	Unambiguous	Methylcytosine dioxygenase TET3 OS=Homo sapiens GN=TET3 PE=1 SV=3 - [TET3_HUMAN]	1	1	O43151		HCD	1	0	1	1	164000000		0	1.18e-11		0.032	14	33	26	28	410	2	1	200	176000	4	768.89	3072.54	0	0.35	9.15	1480	1480	MS2	15/264	15	264	160413_Flag_TET3_01.raw
High	EAPTPSSEPDTHQKAQTALQQHLHHKR	822	Unambiguous	Methylcytosine dioxygenase TET3 OS=Homo sapiens GN=TET3 PE=1 SV=3 - [TET3_HUMAN]	1	1	O43151		HCD	1	0	1	1			0	2.51e-07		0.12	14	32	25	22	391	2	11	200	41500	4	768.89	3072.54	0	0.51	10.26	1656	1656	MS2	19/264	19	264	160413_Flag_TET3_01.raw
High	EAPTPSSEPDTHQKAQTALQQHLHHKR	822	Unambiguous	Methylcytosine dioxygenase TET3 OS=Homo sapiens GN=TET3 PE=1 SV=3 - [TET3_HUMAN]	1	1	O43151		HCD	1	0	1	1	10300000		0	3.7e-06		0.47	14	32	25	16	391	2	19	200	0	3	1024.85	3072.54	0	0.54	8.79	1420	1420	MS2	12/264	12	264	160413_Flag_TET3_01.raw
High	TPLSEVSQNGGPSHLWGQYSGGPSMsPKR	815	Unambiguous	Methylcytosine dioxygenase TET3 OS=Homo sapiens GN=TET3 PE=1 SV=3 - [TET3_HUMAN]	1	1	O43151	S26(Phospho)	HCD	1	0	1	1	7500000		0.003	0.103		0.0011	15	35	28	45	681	1	0	200	33400	3	1041.14	3121.41	0	-2.14	26.29	4250	4250	MS2	16/308	16	308	160413_Flag_TET3_01.raw
High	TPLSEVSQNGGPSHLWGQYSGGPSMsPKR	815	Unambiguous	Methylcytosine dioxygenase TET3 OS=Homo sapiens GN=TET3 PE=1 SV=3 - [TET3_HUMAN]	1	1	O43151	S26(Phospho)	HCD	1	0	1	1	13900000		0.002	0.0107		0.00055	15	35	28	48	680	1	10	200	167000	4	781.109	3121.41	0	-1.97	26.43	4269	4269	MS2	17/308	17	308	160413_Flag_TET3_01.raw
High	RPEALPTKPKVKVEAPSSSPAPAPSPVLQR	851	Unambiguous	Methylcytosine dioxygenase TET3 OS=Homo sapiens GN=TET3 PE=1 SV=3 - [TET3_HUMAN]	1	1	O43151		HCD	1	0	1	1	4570000		0.002	0.0438		0.02	14	23	16	20	43	2	7	200	26100	5	627.76	3134.77	0	0.55	16.17	2626	2626	MS2	18/348	18	348	160413_Flag_TET3_01.raw
High	TPLSEVSQNGGPSHLWGQYSGGPSmsPKR	815	Unambiguous	Methylcytosine dioxygenase TET3 OS=Homo sapiens GN=TET3 PE=1 SV=3 - [TET3_HUMAN]	1	1	O43151	M25(Oxidation); S26(Phospho)	HCD	1	0	1	1	12500000		0.002	0.0154		0.12	14	35	28	25	736	1	0	200	0	3	1046.48	3137.41	0	-0.82	24.42	3947	3947	MS2	12/308	12	308	160413_Flag_TET3_01.raw
High	TPLSEVSQNGGPSHLWGQYSGGPsmSPKR	815	Unambiguous	Methylcytosine dioxygenase TET3 OS=Homo sapiens GN=TET3 PE=1 SV=3 - [TET3_HUMAN]	1	1	O43151	S24(Phospho); M25(Oxidation)	HCD	1	0	1	2	12500000		0.002	0.0233		0.12	14	35	28	25	736	1	0	200	0	3	1046.48	3137.41	0	-0.82	24.42	3947	3947	MS2	12/308	12	308	160413_Flag_TET3_01.raw
High	MANTDEFGSEENQNAKVGSGAIQVLTAFPR	858	Unambiguous	Methylcytosine dioxygenase TET3 OS=Homo sapiens GN=TET3 PE=1 SV=3 - [TET3_HUMAN]	1	1	O43151		HCD	1	0	1	1			0.001	0.00565		0.002	17	35	28	42	659	1	0	200	4530	3	1061.17	3181.51	0	-4.29	33.62	5435	5435	MS2	9/340	9	340	160413_Flag_TET3_01.raw
High	MANTDEFGSEENQNAKVGSGAIQVLTAFPR	858	Unambiguous	Methylcytosine dioxygenase TET3 OS=Homo sapiens GN=TET3 PE=1 SV=3 - [TET3_HUMAN]	1	1	O43151		HCD	1	0	1	1			0	4.53e-06		1e-05	17	35	28	65	661	1	0	200	26800	3	1061.18	3181.51	0	-2.9	33.08	5349	5349	MS2	12/340	12	340	160413_Flag_TET3_01.raw
High	MANTDEFGSEENQNAKVGSGAIQVLTAFPR	858	Unambiguous	Methylcytosine dioxygenase TET3 OS=Homo sapiens GN=TET3 PE=1 SV=3 - [TET3_HUMAN]	1	1	O43151		HCD	1	0	1	1	293000		0	6.32e-06		0.0077	17	35	28	36	654	1	18	200	0	4	796.134	3181.51	0	-2.35	33.01	5340	5340	MS2	7/340	7	340	160413_Flag_TET3_01.raw
High	mANTDEFGSEENQNAKVGSGAIQVLTAFPR	858	Unambiguous	Methylcytosine dioxygenase TET3 OS=Homo sapiens GN=TET3 PE=1 SV=3 - [TET3_HUMAN]	1	1	O43151	M1(Oxidation)	HCD	1	0	1	1	33300000		0	0.000109	609	0.027	14	35	28	31	641	1	18	200	25700	4	800.133	3197.51	0	-1.97	32.11	5200	5200	MS2	7/340	7	340	160413_Flag_TET3_01.raw
High	mANTDEFGSEENQNAKVGSGAIQVLTAFPR	858	Unambiguous	Methylcytosine dioxygenase TET3 OS=Homo sapiens GN=TET3 PE=1 SV=3 - [TET3_HUMAN]	1	1	O43151	M1(Oxidation)	HCD	1	0	1	1	69200000		0	2e-08		1.1e-06	17	35	28	75	637	1	0	200	42400	3	1066.51	3197.51	0	-1.49	32.08	5194	5194	MS2	11/340	11	340	160413_Flag_TET3_01.raw
High	mANTDEFGSEENQNAKVGSGAIQVLTAFPR	858	Unambiguous	Methylcytosine dioxygenase TET3 OS=Homo sapiens GN=TET3 PE=1 SV=3 - [TET3_HUMAN]	1	1	O43151	M1(Oxidation)	HCD	1	0	1	1			0	1.85e-05	596	0.0013	17	35	28	44	634	1	20	200	4720	4	800.134	3197.51	0	-1.36	32.65	5283	5283	MS2	8/340	8	340	160413_Flag_TET3_01.raw
High	mANTDEFGSEENQNAKVGSGAIQVLTAFPR	858	Unambiguous	Methylcytosine dioxygenase TET3 OS=Homo sapiens GN=TET3 PE=1 SV=3 - [TET3_HUMAN]	1	1	O43151	M1(Oxidation)	HCD	1	0	1	1	69200000		0	5.02e-16		1.4e-05	16	35	28	64	638	1	0	200	98100	3	1066.51	3197.52	0	-0.35	31.54	5106	5106	MS2	22/340	22	340	160413_Flag_TET3_01.raw
High	mANTDEFGSEENQNAKVGSGAIQVLTAFPR	858	Unambiguous	Methylcytosine dioxygenase TET3 OS=Homo sapiens GN=TET3 PE=1 SV=3 - [TET3_HUMAN]	1	1	O43151	M1(Oxidation)	HCD	1	0	1	1			0.006	0.278	596	0.64	14	35	28	17	637	1	45	200	0	5	640.309	3197.52	0	-0.11	31.71	5134	5134	MS2	5/340	5	340	160413_Flag_TET3_01.raw
High	mANTDEFGSEENQNAKVGSGAIQVLTAFPR	858	Unambiguous	Methylcytosine dioxygenase TET3 OS=Homo sapiens GN=TET3 PE=1 SV=3 - [TET3_HUMAN]	1	1	O43151	M1(Oxidation)	HCD	1	0	1	1	33300000		0	2.32e-08		0.00064	15	35	28	47	644	1	2	200	31800	4	800.135	3197.52	0	0.32	31.55	5107	5107	MS2	18/340	18	340	160413_Flag_TET3_01.raw
High	MGKTPLSEVSQNGGPSHLWGQYSGGPSMSPK	867	Unambiguous	Methylcytosine dioxygenase TET3 OS=Homo sapiens GN=TET3 PE=1 SV=3 - [TET3_HUMAN]	1	1	O43151		HCD	1	0	1	1	22600000		0	5.76e-14		5.7e-06	17	35	28	68	714	1	15	200	135000	4	801.131	3201.5	0	-2.34	25.28	4084	4084	MS2	10/352	10	352	160413_Flag_TET3_01.raw
High	MGKTPLSEVSQNGGPSHLWGQYSGGPSmSPK	867	Unambiguous	Methylcytosine dioxygenase TET3 OS=Homo sapiens GN=TET3 PE=1 SV=3 - [TET3_HUMAN]	1	1	O43151	M28(Oxidation)	HCD	1	0	1	1	33000000		0	1.64e-07		0.0023	15	35	28	42	732	1	6	200	263000	4	805.129	3217.49	0	-3.02	23.37	3776	3776	MS2	15/352	15	352	160413_Flag_TET3_01.raw
High	GGSGGSHGGGSGFGGESGGSYGGGEEASGSGGGYGGGSGK	869	Unambiguous	Keratin, type I cytoskeletal 9 OS=Homo sapiens GN=KRT9 PE=1 SV=3 - [K1C9_HUMAN]	1	1	P35527		HCD	1	0	1	1	7100000		0	5.02e-16		7.7e-08	18	34	27	86	553	0	0	200	115000	3	1075.1	3223.28	0	-0.35	11.45	1853	1853	MS2	14/312	14	312	160413_Flag_TET3_01.raw
High	mGKTPLSEVSQNGGPSHLWGQYSGGPSmSPK	867	Unambiguous	Methylcytosine dioxygenase TET3 OS=Homo sapiens GN=TET3 PE=1 SV=3 - [TET3_HUMAN]	1	1	O43151	M1(Oxidation); M28(Oxidation)	HCD	1	0	1	1	48000000		0.002	0.0403		1	13	35	28	15	709	1	27	200	50000	4	809.128	3233.49	0	-2.64	22.82	3687	3687	MS2	9/352	9	352	160413_Flag_TET3_01.raw
High	MGKTPLSEVSQNGGPSHLWGQYSGGPSmsPK	867	Unambiguous	Methylcytosine dioxygenase TET3 OS=Homo sapiens GN=TET3 PE=1 SV=3 - [TET3_HUMAN]	1	1	O43151	M28(Oxidation); S29(Phospho)	HCD	1	0	1	1	1580000		0	3.7e-06		0.024	15	36	29	32	798	1	83	200	24400	4	825.121	3297.46	0	-2.44	25.79	4168	4168	MS2	11/352	11	352	160413_Flag_TET3_01.raw
High	MGKTPLSEVSQNGGPSHLWGQYSGGPsmSPK	867	Unambiguous	Methylcytosine dioxygenase TET3 OS=Homo sapiens GN=TET3 PE=1 SV=3 - [TET3_HUMAN]	1	1	O43151	S27(Phospho); M28(Oxidation)	HCD	1	0	1	2	1580000		0	3.7e-06		0.024	15	36	29	32	798	1	83	200	24400	4	825.121	3297.46	0	-2.44	25.79	4168	4168	MS2	11/352	11	352	160413_Flag_TET3_01.raw
High	mGKTPLSEVSQNGGPSHLWGQYSGGPSmsPK	867	Unambiguous	Methylcytosine dioxygenase TET3 OS=Homo sapiens GN=TET3 PE=1 SV=3 - [TET3_HUMAN]	1	1	O43151	M1(Oxidation); M28(Oxidation); S29(Phospho)	HCD	1	0	1	1	3820000		0	0.0033		0.17	14	35	28	23	729	1	5	200	21400	4	829.12	3313.46	0	-2.44	24.69	3990	3990	MS2	13/352	13	352	160413_Flag_TET3_01.raw
High	mGKTPLSEVSQNGGPSHLWGQYSGGPsmSPK	867	Unambiguous	Methylcytosine dioxygenase TET3 OS=Homo sapiens GN=TET3 PE=1 SV=3 - [TET3_HUMAN]	1	1	O43151	M1(Oxidation); S27(Phospho); M28(Oxidation)	HCD	1	0	1	2	3820000		0.001	0.00454		0.17	14	35	28	23	729	1	5	200	21400	4	829.12	3313.46	0	-2.44	24.69	3990	3990	MS2	13/352	13	352	160413_Flag_TET3_01.raw
High	EYLLPKAPLLHSVSRDPSPFAQSSNcYNR	878	Unambiguous	Methylcytosine dioxygenase TET3 OS=Homo sapiens GN=TET3 PE=1 SV=3 - [TET3_HUMAN]	1	1	O43151	C26(Carbamidomethyl)	HCD	1	0	1	1	7630000		0	3.42e-07		0.53	14	34	27	17	545	2	25	200	19200	4	837.418	3346.65	0	-4.05	25.9	4185	4185	MS2	17/316	17	316	160413_Flag_TET3_01.raw
High	EYLLPKAPLLHSVSRDPSPFAQSSNcYNR	878	Unambiguous	Methylcytosine dioxygenase TET3 OS=Homo sapiens GN=TET3 PE=1 SV=3 - [TET3_HUMAN]	1	1	O43151	C26(Carbamidomethyl)	HCD	1	0	1	1	17700000		0	7.83e-08		1.2	13	33	26	13	491	2	11	200	136000	5	670.138	3346.66	0	-0.15	26.01	4203	4203	MS2	9/316	9	316	160413_Flag_TET3_01.raw
High	MGKTPLSEVSQNGGPSHLWGQYSGGPSmSPKR	880	Unambiguous	Methylcytosine dioxygenase TET3 OS=Homo sapiens GN=TET3 PE=1 SV=3 - [TET3_HUMAN]	1	1	O43151	M28(Oxidation)	HCD	1	0	1	1			0	9.71e-09		0.019	15	35	28	33	755	2	26	200	10700	5	675.521	3373.58	-0.01	-8.56	21.83	3525	3525	MS2	14/364	14	364	160413_Flag_TET3_01.raw
High	MGKTPLSEVSQNGGPSHLWGQYSGGPSmSPKR	880	Unambiguous	Methylcytosine dioxygenase TET3 OS=Homo sapiens GN=TET3 PE=1 SV=3 - [TET3_HUMAN]	1	1	O43151	M28(Oxidation)	HCD	1	0	1	1	1850000		0	0.000691		0.2	14	35	28	22	667	2	0	200	9320	4	844.154	3373.59	0	-3.11	21.49	3470	3470	MS2	17/364	17	364	160413_Flag_TET3_01.raw
High	IKQEALELAGITSDPGLSLKGGLSQQGLKPSLK	882	Unambiguous	Methylcytosine dioxygenase TET3 OS=Homo sapiens GN=TET3 PE=1 SV=3 - [TET3_HUMAN]	1	1	O43151		HCD	1	0	1	1	4140000		0	0.000648		0.0044	14	23	16	27	40	2	7	200	40700	4	844.981	3376.9	0	-1.08	29.05	4701	4701	MS2	28/380	28	380	160413_Flag_TET3_01.raw
High	mGKTPLSEVSQNGGPSHLWGQYSGGPSmSPKR	880	Unambiguous	Methylcytosine dioxygenase TET3 OS=Homo sapiens GN=TET3 PE=1 SV=3 - [TET3_HUMAN]	1	1	O43151	M1(Oxidation); M28(Oxidation)	HCD	1	0	1	1	27100000		0	6.32e-06		0.79	14	35	28	16	703	2	22	200	37800	5	678.725	3389.59	0	-1.87	20.79	3358	3358	MS2	21/364	21	364	160413_Flag_TET3_01.raw
High	mGKTPLSEVSQNGGPSHLWGQYSGGPSmSPKR	880	Unambiguous	Methylcytosine dioxygenase TET3 OS=Homo sapiens GN=TET3 PE=1 SV=3 - [TET3_HUMAN]	1	1	O43151	M1(Oxidation); M28(Oxidation)	HCD	1	0	1	1	8580000		0	2.42e-12		0.00013	16	35	28	54	701	2	13	200	28900	4	848.154	3389.59	0	-1.74	20.35	3285	3285	MS2	18/364	18	364	160413_Flag_TET3_01.raw
High	mGKTPLSEVSQNGGPSHLWGQYSGGPSmSPKR	880	Unambiguous	Methylcytosine dioxygenase TET3 OS=Homo sapiens GN=TET3 PE=1 SV=3 - [TET3_HUMAN]	1	1	O43151	M1(Oxidation); M28(Oxidation)	HCD	1	0	1	1	27100000		0	1.82e-09		0.011	15	35	28	35	680	2	37	200	19600	5	678.726	3389.6	0	-0.43	20.21	3262	3262	MS2	25/364	25	364	160413_Flag_TET3_01.raw
High	mGKTPLSEVSQNGGPSHLWGQYSGGPSmSPKR	880	Unambiguous	Methylcytosine dioxygenase TET3 OS=Homo sapiens GN=TET3 PE=1 SV=3 - [TET3_HUMAN]	1	1	O43151	M1(Oxidation); M28(Oxidation)	HCD	1	0	1	1	8580000		0	0.00177		0.0044	15	35	28	39	643	2	84	200	14000	4	848.157	3389.6	0	1.35	20.89	3374	3374	MS2	22/364	22	364	160413_Flag_TET3_01.raw
High	EPAGPSLLGTGGPWRVDQKPDWEAAPGPAHTAR	887	Unambiguous	Methylcytosine dioxygenase TET3 OS=Homo sapiens GN=TET3 PE=1 SV=3 - [TET3_HUMAN]	1	1	O43151		HCD	1	0	1	1			0	0.000146		0.07	14	33	26	25	451	1	81	200	13200	5	685.145	3421.69	0	-2.73	28.12	4549	4549	MS2	7/328	7	328	160413_Flag_TET3_01.raw
High	EPAGPSLLGTGGPWRVDQKPDWEAAPGPAHTAR	887	Unambiguous	Methylcytosine dioxygenase TET3 OS=Homo sapiens GN=TET3 PE=1 SV=3 - [TET3_HUMAN]	1	1	O43151		HCD	1	0	1	1	98700000		0	6.87e-10		0.18	14	33	26	21	433	1	1	200	346000	4	856.18	3421.7	0	-1.23	26.21	4237	4237	MS2	9/328	9	328	160413_Flag_TET3_01.raw
High	EPAGPSLLGTGGPWRVDQKPDWEAAPGPAHTAR	887	Unambiguous	Methylcytosine dioxygenase TET3 OS=Homo sapiens GN=TET3 PE=1 SV=3 - [TET3_HUMAN]	1	1	O43151		HCD	1	0	1	1	329000000		0	1.48e-07		0.087	14	33	26	24	433	1	2	200	97300	5	685.146	3421.7	0	-1.03	26.83	4336	4336	MS2	10/328	10	328	160413_Flag_TET3_01.raw
High	EPAGPSLLGTGGPWRVDQKPDWEAAPGPAHTAR	887	Unambiguous	Methylcytosine dioxygenase TET3 OS=Homo sapiens GN=TET3 PE=1 SV=3 - [TET3_HUMAN]	1	1	O43151		HCD	1	0	1	1	329000000		0	1.08e-08		0.00077	15	33	26	44	433	1	4	200	184000	5	685.146	3421.7	0	-0.94	26.14	4225	4225	MS2	12/328	12	328	160413_Flag_TET3_01.raw
High	EPAGPSLLGTGGPWRVDQKPDWEAAPGPAHTAR	887	Unambiguous	Methylcytosine dioxygenase TET3 OS=Homo sapiens GN=TET3 PE=1 SV=3 - [TET3_HUMAN]	1	1	O43151		HCD	1	0	1	1			0	5.64e-09		0.034	14	33	26	28	428	1	15	200	39500	5	685.146	3421.7	0	-0.14	27.39	4428	4428	MS2	9/328	9	328	160413_Flag_TET3_01.raw
High	EPAGPSLLGTGGPWRVDQKPDWEAAPGPAHTAR	887	Unambiguous	Methylcytosine dioxygenase TET3 OS=Homo sapiens GN=TET3 PE=1 SV=3 - [TET3_HUMAN]	1	1	O43151		HCD	1	0	1	1	98700000		0.002	0.0121		0.09	14	33	26	24	422	1	4	200	25000	4	856.182	3421.7	0	0.27	26.77	4326	4326	MS2	6/328	6	328	160413_Flag_TET3_01.raw
High	EPAGPSLLGTGGPWRVDQKPDWEAAPGPAHTAR	887	Unambiguous	Methylcytosine dioxygenase TET3 OS=Homo sapiens GN=TET3 PE=1 SV=3 - [TET3_HUMAN]	1	1	O43151		HCD	1	0	1	1	1970000		0	0.000224		0.14	14	32	26	22	399	1	0	200	22600	3	1141.24	3421.71	0	2.72	26.31	4253	4253	MS2	6/328	6	328	160413_Flag_TET3_01.raw
High	EAGNNSRGPRPGPEGcSAGSEDLDTLQTALALAR	896	Unambiguous	Methylcytosine dioxygenase TET3 OS=Homo sapiens GN=TET3 PE=1 SV=3 - [TET3_HUMAN]	1	1	O43151	C16(Carbamidomethyl)	HCD	1	0	1	1	13400000		0	3.81e-10		0.0019	15	35	28	42	659	1	7	200	117000	4	867.668	3467.65	0	-1.58	29.1	4710	4710	MS2	8/384	8	384	160413_Flag_TET3_01.raw
High	cHPTRISLVFYQHKNLNQPNHGLALWEAK	903	Unambiguous	Methylcytosine dioxygenase TET3 OS=Homo sapiens GN=TET3 PE=1 SV=3 - [TET3_HUMAN]	1	1	O43151	C1(Carbamidomethyl)	HCD	1	0	1	1			0	1.19e-09		0.11	14	31	24	21	287	2	5	200	7950	5	695.16	3471.77	0	-4.37	24.57	3969	3969	MS2	12/320	12	320	160413_Flag_TET3_01.raw
High	IPEDEQLHVLPLYKmANTDEFGSEENQNAK	904	Unambiguous	Methylcytosine dioxygenase TET3 OS=Homo sapiens GN=TET3 PE=1 SV=3 - [TET3_HUMAN]	1	1	O43151	M15(Oxidation)	HCD	1	0	1	1	2470000		0	1.8e-06		0.012	15	35	28	35	789	1	85	200	27200	4	869.662	3475.63	0	-1.86	26.36	4261	4261	MS2	8/328	8	328	160413_Flag_TET3_01.raw
High	VKVEAPSSSPAPAPSPVLQREAPTPSSEPDTHQK	905	Unambiguous	Methylcytosine dioxygenase TET3 OS=Homo sapiens GN=TET3 PE=1 SV=3 - [TET3_HUMAN]	1	1	O43151		HCD	1	0	1	1	5890000		0	5.99e-08		0.11	14	32	25	22	366	2	3	200	48300	5	705.163	3521.79	0	-0.26	16.1	2614	2614	MS2	22/392	22	392	160413_Flag_TET3_01.raw
High	EAGNNSRGPRPGPEGcSAGSEDLDtLQTALALAR	896	Unambiguous	Methylcytosine dioxygenase TET3 OS=Homo sapiens GN=TET3 PE=1 SV=3 - [TET3_HUMAN]	1	1	O43151	C16(Carbamidomethyl); T25(Phospho)	HCD	1	0	1	1	546000		0	2.44e-06		0.0012	17	35	28	45	777	1	33	200	0	4	887.661	3547.62	0	0.17	32.41	5243	5243	MS2	8/384	8	384	160413_Flag_TET3_01.raw
High	EAGNNSRGPRPGPEGcSAGsEDLDTLQTALALAR	896	Unambiguous	Methylcytosine dioxygenase TET3 OS=Homo sapiens GN=TET3 PE=1 SV=3 - [TET3_HUMAN]	1	1	O43151	C16(Carbamidomethyl); S20(Phospho)	HCD	1	0	1	2	546000		0	1.22e-06		0.0012	17	35	28	45	777	1	33	200	0	4	887.661	3547.62	0	0.17	32.41	5243	5243	MS2	8/384	8	384	160413_Flag_TET3_01.raw
High	EAGNNSRGPRPGPEGcsAGSEDLDTLQTALALAR	896	Unambiguous	Methylcytosine dioxygenase TET3 OS=Homo sapiens GN=TET3 PE=1 SV=3 - [TET3_HUMAN]	1	1	O43151	C16(Carbamidomethyl); S17(Phospho)	HCD	1	0	1	3	546000		0	1.22e-06		0.0012	17	35	28	45	777	1	33	200	0	4	887.661	3547.62	0	0.17	32.41	5243	5243	MS2	8/384	8	384	160413_Flag_TET3_01.raw
High	EAGNNsRGPRPGPEGcSAGSEDLDTLQTALALAR	896	Unambiguous	Methylcytosine dioxygenase TET3 OS=Homo sapiens GN=TET3 PE=1 SV=3 - [TET3_HUMAN]	1	1	O43151	S6(Phospho); C16(Carbamidomethyl)	HCD	1	0	1	4	546000		0	1.22e-06		0.0012	17	35	28	45	777	1	33	200	0	4	887.661	3547.62	0	0.17	32.41	5243	5243	MS2	8/384	8	384	160413_Flag_TET3_01.raw
High	mANTDEFGSEENQNAKVGSGAIQVLTAFPREVR	911	Unambiguous	Methylcytosine dioxygenase TET3 OS=Homo sapiens GN=TET3 PE=1 SV=3 - [TET3_HUMAN]	1	1	O43151	M1(Oxidation)	HCD	1	0	1	1	2920000		0	3.38e-08		0.004	15	34	27	38	572	2	8	200	18700	4	896.187	3581.73	0	-1.01	30.31	4909	4909	MS2	19/376	19	376	160413_Flag_TET3_01.raw
High	DAGKmGKTPLSEVSQNGGPSHLWGQYSGGPSMSPK	912	Unambiguous	Methylcytosine dioxygenase TET3 OS=Homo sapiens GN=TET3 PE=1 SV=3 - [TET3_HUMAN]	1	1	O43151	M5(Oxidation)	HCD	1	0	1	1			0	1.22e-05		0.16	14	35	28	23	712	2	0	200	11800	4	897.925	3588.68	0	-2.26	23.66	3823	3823	MS2	16/396	16	396	160413_Flag_TET3_01.raw
High	DAGKmGKTPLSEVSQNGGPSHLWGQYSGGPSmSPK	912	Unambiguous	Methylcytosine dioxygenase TET3 OS=Homo sapiens GN=TET3 PE=1 SV=3 - [TET3_HUMAN]	1	1	O43151	M5(Oxidation); M32(Oxidation)	HCD	1	0	1	1			0	1.86e-06		0.073	14	35	28	27	720	2	62	200	0	5	721.737	3604.66	0	-6.68	22.37	3613	3613	MS2	9/396	9	396	160413_Flag_TET3_01.raw
High	DAGKmGKTPLSEVSQNGGPSHLWGQYSGGPSmSPK	912	Unambiguous	Methylcytosine dioxygenase TET3 OS=Homo sapiens GN=TET3 PE=1 SV=3 - [TET3_HUMAN]	1	1	O43151	M5(Oxidation); M32(Oxidation)	HCD	1	0	1	1	9620000		0	9.18e-09		0.048	14	35	28	29	706	2	17	200	34700	5	721.74	3604.67	0	-2.45	21.75	3512	3512	MS2	6/396	6	396	160413_Flag_TET3_01.raw
High	DAGKmGKTPLSEVSQNGGPSHLWGQYSGGPSmSPK	912	Unambiguous	Methylcytosine dioxygenase TET3 OS=Homo sapiens GN=TET3 PE=1 SV=3 - [TET3_HUMAN]	1	1	O43151	M5(Oxidation); M32(Oxidation)	HCD	1	0	1	1	2990000		0.002	0.05		0.038	14	35	28	30	721	2	10	200	0	4	901.925	3604.68	0	-0.77	21.79	3519	3519	MS2	20/396	20	396	160413_Flag_TET3_01.raw
High	LSSFGAScLAPSHFTDGQWGLFPGEGQQAASHSGGR	917	Unambiguous	Methylcytosine dioxygenase TET3 OS=Homo sapiens GN=TET3 PE=1 SV=3 - [TET3_HUMAN]	1	1	O43151	C8(Carbamidomethyl)	HCD	1	0	1	1	2760000		0	8.01e-05	716	0.00082	22	35	28	47	788	0	4	200	28700	4	926.926	3704.68	0	-3.21	31.95	5173	5173	MS2	11/352	11	352	160413_Flag_TET3_01.raw
High	SPQSYLRAPSWPVVPPEEHSSFAPDSSAFPPATPR	918	Unambiguous	Methylcytosine dioxygenase TET3 OS=Homo sapiens GN=TET3 PE=1 SV=3 - [TET3_HUMAN]	1	1	O43151		HCD	1	0	1	1	2730000		0	0.00311		0.93	13	34	27	15	536	1	9	200	38800	4	948.716	3791.84	0	-0.34	31.36	5076	5076	MS2	17/400	17	400	160413_Flag_TET3_01.raw
High	SPQSYLRAPSWPVVPPEEHSSFAPDSSAFPPATPR	918	Unambiguous	Methylcytosine dioxygenase TET3 OS=Homo sapiens GN=TET3 PE=1 SV=3 - [TET3_HUMAN]	1	1	O43151		HCD	1	0	1	1			0.006	0.268		0.34	14	34	27	19	527	1	2	200	11800	4	948.717	3791.85	0	0.05	32.6	5274	5274	MS2	6/400	6	400	160413_Flag_TET3_01.raw
