# Supplementary material for: Phosphorylation of Tet3 by cdk5 is critical for robust activation of BRN2 during neuronal differentiation
Source: Nucleic Acids Res. 2019 Dec 6;48(3):1225–38. doi: 10.1093/nar/gkz1144 (PMC7026633; doi:10.1093/nar/gkz1144)
Supplement: gkz1144_Supplemental_Files [file gkz1144_supplemental_files.zip › TableS3,S4_DhMR+motifs+CG.xlsx]

## Sheet: 3.1_Overview
Table S3.1: Differential 5hmC regions (DhMRs) between Wt25 and AA10 ES cells
Annotation	5hmC AA10 > Wt25	5hmC Wt25 > AA10
Intergenic	4247	5395
5UTR	17	30
Promoter	270	298
Exon	207	397
Intron	3563	5491
TTS	170	238
3UTR	124	189
non-coding	32	58
total sites	8630	12096

## Sheet: 3.2_DhMR WT>AA
Table 3.2: Annotation of differential 5hmC sites (DhMR Wt>AA)
PeakID (cmd=annotatePeaks.pl loss_p0,05_ratio1_triplicates_ws200_bg_IgGrm.bed mm10 -annStats loss_p0,05_ratio1_triplicates_ws200_bg_IgGrm_annstats.txt)	Chr	Start	End	Strand	Annotation	Detailed Annotation	Distance to TSS	Nearest PromoterID	Entrez ID	Nearest Unigene	Nearest Refseq	Nearest Ensembl	Gene Name	Gene Alias	Gene Description	Gene Type
8035	chr11	77045602	77045800	+	3' UTR (NM_001012309, exon 7 of 7)	3' UTR (NM_001012309, exon 7 of 7)	32471	NR_030756	751519		NR_030756	ENSMUSG00000065518	Mir423	Mirn423|mir-423|mmu-mir-423	microRNA 423	ncRNA
6518	chr9	48655202	48655400	+	3' UTR (NM_001033324, exon 7 of 7)	3' UTR (NM_001033324, exon 7 of 7)	-50178	NM_010924	18113	Mm.8362	NM_010924	ENSMUSG00000032271	Nnmt	-	nicotinamide N-methyltransferase	protein-coding
4637	chr7	25463202	25463400	+	3' UTR (NM_001039187, exon 6 of 6)	3' UTR (NM_001039187, exon 6 of 6)	14324	NM_011926	26365	Mm.322502	NM_011926	ENSMUSG00000074272	Ceacam1	Bgp|Bgp1|C-CAM|CD66a|Cc1|Cea-1|Cea-7|Cea1|Cea7|Hv-2|Hv2|MHVR|MHVR1|Mhv-1|bb-1|mCEA1|mmCGM1|mmCGM1a|mmCGM2	carcinoembryonic antigen-related cell adhesion molecule 1	protein-coding
3802	chr5	123166002	123166200	+	3' UTR (NM_001040398, exon 17 of 17)	3' UTR (NM_001040398, exon 17 of 17)	16622	NM_008277	15445	Mm.439709	NM_008277	ENSMUSG00000029445	Hpd	4HPPD|Fla|Flp|Hppd|Laf	4-hydroxyphenylpyruvic acid dioxygenase	protein-coding
3803	chr5	123167002	123167200	+	3' UTR (NM_001040398, exon 17 of 17)	3' UTR (NM_001040398, exon 17 of 17)	15622	NM_008277	15445	Mm.439709	NM_008277	ENSMUSG00000029445	Hpd	4HPPD|Fla|Flp|Hppd|Laf	4-hydroxyphenylpyruvic acid dioxygenase	protein-coding
11357	chr17	43458602	43458800	+	3' UTR (NM_001081178, exon 21 of 21)	3' UTR (NM_001081178, exon 21 of 21)	44072	NM_008585	17287	Mm.5346	NM_008585	ENSMUSG00000023914	Mep1a	AI098089|AW107200|Mep-1|Mep-1a|Mep1	meprin 1 alpha	protein-coding
2064	chr3	58460202	58460400	+	3' UTR (NM_001081229, exon 4 of 4)	3' UTR (NM_001081229, exon 4 of 4)	45581	NM_001347233	72033	Mm.218409	NM_001081229	ENSMUSG00000027806	Tsc22d2	1810043J12Rik|5530402M19Rik	TSC22 domain family, member 2	protein-coding
1756	chr2	174707002	174707200	+	3' UTR (NM_001099328, exon 5 of 5)	3' UTR (NM_001099328, exon 5 of 5)	-53518	NM_007903	13616	Mm.9478	NM_007903	ENSMUSG00000027524	Edn3	ET-3|PPET3|ls|tmgc48	endothelin 3	protein-coding
1269	chr2	120356202	120356400	+	3' UTR (NM_001110496, exon 20 of 20)	3' UTR (NM_001110496, exon 20 of 20)	-3164	NM_147153	269338	Mm.246131	NM_147153	ENSMUSG00000027291	Vps39	A230065P22Rik|AW743070|Vam6|Vam6P|mVam6	VPS39 HOPS complex subunit	protein-coding
10568	chr15	85802002	85802200	+	3' UTR (NM_001113418, exon 8 of 8)	3' UTR (NM_001113418, exon 8 of 8)	9596	NM_197998	72355	Mm.33706	NM_197998	ENSMUSG00000064284	Cdpf1	2210021J22Rik	cysteine rich, DPF motif domain containing 1	protein-coding
2597	chr4	98116202	98116400	+	3' UTR (NM_001122953, exon 10 of 10)	3' UTR (NM_001122953, exon 10 of 10)	266964	NM_053157	94043	Mm.331719	NM_053157	ENSMUSG00000028563	Tm2d1	2310026L18Rik|AA990549|Bbp	TM2 domain containing 1	protein-coding
7331	chr10	75636802	75637000	+	3' UTR (NM_001162913, exon 13 of 13)	3' UTR (NM_001162913, exon 13 of 13)	7107	NM_001162913	71733	Mm.247956	NM_027890	ENSMUSG00000006342	Susd2	1200011D11Rik	sushi domain containing 2	protein-coding
12428	chr19	41768002	41768200	+	3' UTR (NM_001163495, exon 11 of 11)	3' UTR (NM_001163495, exon 11 of 11)	21140	NR_040320	100502871	Mm.394485	NR_040320		Gm19424	-	predicted gene, 19424	ncRNA
1558	chr2	157015002	157015200	+	3' UTR (NM_001164663, exon 15 of 15)	3' UTR (NM_001164663, exon 15 of 15)	-8026	NM_025853	66934	Mm.25410	NM_025853	ENSMUSG00000027635	Dsn1	1700022L09Rik|AW552447	DSN1 homolog, MIS12 kinetochore complex component	protein-coding
2766	chr4	129849202	129849400	+	3' UTR (NM_001164745, exon 6 of 6)	3' UTR (NM_001164745, exon 6 of 6)	28593	NM_001164745	19244	Mm.193688	NM_008974	ENSMUSG00000028788	Ptp4a2	Prl-2	protein tyrosine phosphatase 4a2	protein-coding
2764	chr4	129847802	129848000	+	3' UTR (NM_001164745, exon 6 of 6)	3' UTR (NM_001164745, exon 6 of 6)	27193	NM_001164745	19244	Mm.193688	NM_008974	ENSMUSG00000028788	Ptp4a2	Prl-2	protein tyrosine phosphatase 4a2	protein-coding
2765	chr4	129849002	129849200	+	3' UTR (NM_001164745, exon 6 of 6)	3' UTR (NM_001164745, exon 6 of 6)	28393	NM_001164745	19244	Mm.193688	NM_008974	ENSMUSG00000028788	Ptp4a2	Prl-2	protein tyrosine phosphatase 4a2	protein-coding
2767	chr4	129849402	129849600	+	3' UTR (NM_001164745, exon 6 of 6)	3' UTR (NM_001164745, exon 6 of 6)	28793	NM_001164745	19244	Mm.193688	NM_008974	ENSMUSG00000028788	Ptp4a2	Prl-2	protein tyrosine phosphatase 4a2	protein-coding
3243	chr5	24863402	24863600	+	3' UTR (NM_001170556, exon 12 of 12)	3' UTR (NM_001170556, exon 12 of 12)	-21140	NM_053075	19744	Mm.319175	NM_053075	ENSMUSG00000028945	Rheb	Rheb1	Ras homolog enriched in brain	protein-coding
10641	chr15	98135402	98135600	+	3' UTR (NM_001170710, exon 4 of 4)	3' UTR (NM_001170710, exon 4 of 4)	10201	NM_030121	78541	Mm.200766	NM_030121	ENSMUSG00000048175	Asb8	4930539L19Rik|AI788835|C430011H06Rik	ankyrin repeat and SOCS box-containing 8	protein-coding
12524	chr19	53864202	53864400	+	3' UTR (NM_001170847, exon 14 of 14)	3' UTR (NM_001170847, exon 14 of 14)	-27930	NM_011050	18569	Mm.1605	NM_011050	ENSMUSG00000024975	Pdcd4	D19Ucla1|Ma3|Tis	programmed cell death 4	protein-coding
686	chr2	31026602	31026800	+	3' UTR (NM_001177649, exon 15 of 15)	3' UTR (NM_001177649, exon 15 of 15)	44422	NM_028846	74270	Mm.346654	NM_028846	ENSMUSG00000026854	Usp20	1700055M05Rik|AI467231|Vdu2	ubiquitin specific peptidase 20	protein-coding
6844	chr9	114408402	114408600	+	3' UTR (NM_001200002, exon 2 of 2)	3' UTR (NM_001200002, exon 2 of 2)	7406	NM_001200002	100504715	Mm.290516	NM_001200002	ENSMUSG00000079260	Tmppe	-	transmembrane protein with metallophosphoesterase domain	protein-coding
6845	chr9	114408602	114408800	+	3' UTR (NM_001200002, exon 2 of 2)	3' UTR (NM_001200002, exon 2 of 2)	7606	NM_001200002	100504715	Mm.290516	NM_001200002	ENSMUSG00000079260	Tmppe	-	transmembrane protein with metallophosphoesterase domain	protein-coding
7282	chr10	67013602	67013800	+	3' UTR (NM_001204915, exon 9 of 9)	3' UTR (NM_001204915, exon 9 of 9)	8626	NR_110511	102634101	Mm.445258	NR_110511	ENSMUSG00000112925	Gm31763	-	predicted gene, 31763	ncRNA
7566	chr10	121783402	121783600	+	3' UTR (NM_001242411, exon 22 of 22)	3' UTR (NM_001242411, exon 22 of 22)	43571	NM_173022	270802	Mm.209172	NM_173022	ENSMUSG00000053684	BC048403	E030027L10	cDNA sequence BC048403	protein-coding
7565	chr10	121783002	121783200	+	3' UTR (NM_001242411, exon 22 of 22)	3' UTR (NM_001242411, exon 22 of 22)	43171	NM_173022	270802	Mm.209172	NM_173022	ENSMUSG00000053684	BC048403	E030027L10	cDNA sequence BC048403	protein-coding
12060	chr19	23208402	23208600	+	3' UTR (NM_001252685, exon 24 of 24)	3' UTR (NM_001252685, exon 24 of 24)	59070	NR_035423	100316672		NR_035423	ENSMUSG00000080626	Mir1192	Mirn1192|mmu-mir-1192	microRNA 1192	ncRNA
2993	chr4	134508202	134508400	+	3' UTR (NM_001285847, exon 3 of 3)	3' UTR (NM_001285847, exon 3 of 3)	-2698	NM_001081099	69885	Mm.141592	NM_001081099	ENSMUSG00000078521	Aunip	2610002D18Rik|Clhc1	aurora kinase A and ninein interacting protein	protein-coding
9887	chr14	19874602	19874800	+	3' UTR (NM_001285911, exon 4 of 4)	3' UTR (NM_001285911, exon 4 of 4)	35776	NR_105025	52512	Mm.483998	NR_105025	ENSMUSG00000114350	D14Ertd670e	-	DNA segment, Chr 14, ERATO Doi 670, expressed	ncRNA
3942	chr5	134221402	134221600	+	3' UTR (NM_001286037, exon 11 of 11)	3' UTR (NM_001286037, exon 11 of 11)	8124	NM_010876	17969	Mm.425296	NM_010876	ENSMUSG00000015950	Ncf1	NCF-47K|NOXO2|Ncf-1|p47-phox|p47<phox>|p47phox	neutrophil cytosolic factor 1	protein-coding
2224	chr3	108192002	108192200	+	3' UTR (NM_001287093, exon 3 of 3)	3' UTR (NM_001287093, exon 3 of 3)	5812	NM_001004293	229715	Mm.275752	NM_146137	ENSMUSG00000050947	Amigo1	Amigo|ali2	adhesion molecule with Ig like domain 1	protein-coding
7494	chr10	117689402	117689600	+	3' UTR (NM_001288586, exon 11 of 11)	3' UTR (NM_001288586, exon 11 of 11)	21257	NM_010786	17246	Mm.22670	NM_010786	ENSMUSG00000020184	Mdm2	1700007J15Rik|AA415488|Mdm-2	transformed mouse 3T3 cell double minute 2	protein-coding
6694	chr9	96824402	96824600	+	3' UTR (NM_001289646, exon 7 of 7)	3' UTR (NM_001289646, exon 7 of 7)	58939	NR_102296	319707	Mm.392191	NR_102293	ENSMUSG00000101581	C430002N11Rik	-	RIKEN cDNA C430002N11 gene	ncRNA
114	chr1	58755602	58755800	+	3' UTR (NM_001289704, exon 10 of 10)	3' UTR (NM_001289704, exon 10 of 10)	25149	NM_001293805	12633	Mm.336848	NM_009805	ENSMUSG00000026031	Cflar	2310024N18Rik|A430105C05Rik|CLARP|Cash|Casper|FLAME|FLAME-1|Flip|Gm9845|I-FLICE|MRIT|c-Flip	CASP8 and FADD-like apoptosis regulator	protein-coding
3227	chr5	23740802	23741000	+	3' UTR (NM_001289781, exon 16 of 16)	3' UTR (NM_001289781, exon 16 of 16)	-28234	NR_038090	433855	Mm.205125	NR_015554	ENSMUSG00000105987	AI506816	-	expressed sequence AI506816	ncRNA
1250	chr2	119817802	119818000	+	3' UTR (NM_001290800, exon 20 of 20)	3' UTR (NM_001290800, exon 20 of 20)	18387	NM_019392	22174	Mm.2901	NM_019392	ENSMUSG00000027298	Tyro3	AI323366|Brt|Dtk|Etk-2|Rse|Sky|TK19-2|Tif|etk2/tyro3|tk19-1	TYRO3 protein tyrosine kinase 3	protein-coding
1249	chr2	119817602	119817800	+	3' UTR (NM_001290800, exon 20 of 20)	3' UTR (NM_001290800, exon 20 of 20)	18187	NM_019392	22174	Mm.2901	NM_019392	ENSMUSG00000027298	Tyro3	AI323366|Brt|Dtk|Etk-2|Rse|Sky|TK19-2|Tif|etk2/tyro3|tk19-1	TYRO3 protein tyrosine kinase 3	protein-coding
18	chr1	13142002	13142200	+	3' UTR (NM_001302702, exon 22 of 22)	3' UTR (NM_001302702, exon 22 of 22)	-14938	NM_001081209	383491	Mm.309380	NM_001081209	ENSMUSG00000042414	Prdm14	-	PR domain containing 14	protein-coding
7372	chr10	81462002	81462200	+	3' UTR (NM_001311127, exon 11 of 11)	3' UTR (NM_001311127, exon 11 of 11)	11030	NM_001311127	319586	Mm.152689	NM_176954	ENSMUSG00000034818	Celf5	4930565A21Rik|Brunol5	CUGBP, Elav-like family member 5	protein-coding
8244	chr11	98768602	98768800	+	3' UTR (NM_001313983, exon 10 of 10)	3' UTR (NM_001313983, exon 10 of 10)	6676	NM_145434	217166	Mm.390397	NM_145434	ENSMUSG00000020889	Nr1d1	A530070C09Rik|R75201	nuclear receptor subfamily 1, group D, member 1	protein-coding
12104	chr19	33613402	33613600	+	3' UTR (NM_001323251, exon 9 of 9)	3' UTR (NM_001323251, exon 9 of 9)	11748	NM_001323251	668106	Mm.379675	NM_001323251		Gm8978	EG668106	predicted gene 8978	protein-coding
12105	chr19	33613602	33613800	+	3' UTR (NM_001323251, exon 9 of 9)	3' UTR (NM_001323251, exon 9 of 9)	11548	NM_001323251	668106	Mm.379675	NM_001323251		Gm8978	EG668106	predicted gene 8978	protein-coding
12103	chr19	33613202	33613400	+	3' UTR (NM_001323251, exon 9 of 9)	3' UTR (NM_001323251, exon 9 of 9)	11948	NM_001323251	668106	Mm.379675	NM_001323251		Gm8978	EG668106	predicted gene 8978	protein-coding
6070	chr8	106880202	106880400	+	3' UTR (NM_001331048, exon 4 of 4)	3' UTR (NM_001331048, exon 4 of 4)	9465	NM_001331048	15118	Mm.56986	NM_008217	ENSMUSG00000031910	Has3	-	hyaluronan synthase 3	protein-coding
3235	chr5	24183002	24183200	+	3' UTR (NM_001346582, exon 6 of 6)	3' UTR (NM_001346582, exon 6 of 6)	18138	NM_001346582	231042	Mm.45513	NM_153092	ENSMUSG00000048439	Nupl2	AV116043|CG1|NLP-1|Nlp1	nucleoporin like 2	protein-coding
2325	chr3	152460802	152461000	+	3' UTR (NM_001346655, exon 13 of 13)	3' UTR (NM_001346655, exon 13 of 13)	64217	NM_001287139	108946	Mm.379292	NM_198416	ENSMUSG00000039068	Zzz3	3110065C23Rik|6430567E01Rik|AA408566|AI481057|AW556059|R75514	zinc finger, ZZ domain containing 3	protein-coding
8069	chr11	78156202	78156400	+	3' UTR (NM_001346762, exon 3 of 3)	3' UTR (NM_001346762, exon 3 of 3)	9249	NM_009423	22032	Mm.390418	NM_009423	ENSMUSG00000017386	Traf4	A530032M13Rik|CART1|msp2	TNF receptor associated factor 4	protein-coding
7363	chr10	80365202	80365400	+	3' UTR (NM_001347124, exon 15 of 15)	3' UTR (NM_001347124, exon 15 of 15)	4336	NR_038088	100568459		NR_038088	ENSMUSG00000115783	Bc1	Gm24367	brain cytoplasmic RNA 1	ncRNA
515	chr1	162598402	162598600	+	3' UTR (NM_001347125, exon 8 of 8)	3' UTR (NM_001347125, exon 8 of 8)	27673	NM_001347125	53330	Mm.10699	NM_016796	ENSMUSG00000026696	Vamp4	D1Ertd147e|Vamp-4	vesicle-associated membrane protein 4	protein-coding
11315	chr17	35026402	35026600	+	3' UTR (NM_001347347, exon 17 of 17)	3' UTR (NM_001347347, exon 17 of 17)	1515	NM_023893	78376	Mm.390966	NM_023893	ENSMUSG00000036185	Sapcd1	2810436B06Rik|G7d|Ng23	suppressor APC domain containing 1	protein-coding
12037	chr19	10035202	10035400	+	3' UTR (NM_001347430, exon 9 of 9)	3' UTR (NM_001347430, exon 9 of 9)	-6247	NM_021890	60527	Mm.253875	NM_021890	ENSMUSG00000024664	Fads3	AI464531	fatty acid desaturase 3	protein-coding
5276	chr7	127664602	127664800	+	3' UTR (NM_001347652, exon 6 of 6)	3' UTR (NM_001347652, exon 6 of 6)	-43786	NR_030428	791073		NR_030428	ENSMUSG00000076454	Mir762	Mirn762|mir-762|mmu-mir-762	microRNA 762	ncRNA
5275	chr7	127664402	127664600	+	3' UTR (NM_001347652, exon 6 of 6)	3' UTR (NM_001347652, exon 6 of 6)	-43986	NR_030428	791073		NR_030428	ENSMUSG00000076454	Mir762	Mirn762|mir-762|mmu-mir-762	microRNA 762	ncRNA
4315	chr6	124959202	124959400	+	3' UTR (NM_001355541, exon 8 of 8)	3' UTR (NM_001355541, exon 8 of 8)	6237	NM_001355542	26894	Mm.244536	NM_012003	ENSMUSG00000030127	Cops7a	D6Ertd35e|SGN7a	COP9 signalosome subunit 7A	protein-coding
4065	chr5	140337802	140338000	+	3' UTR (NM_001356585, exon 4 of 4)	3' UTR (NM_001356585, exon 4 of 4)	5945	NM_001356584	17766	Mm.118846	NM_008637	ENSMUSG00000036639	Nudt1	Mth1	nudix (nucleoside diphosphate linked moiety X)-type motif 1	protein-coding
9246	chr13	64135202	64135400	+	3' UTR (NM_001361047, exon 6 of 6)	3' UTR (NM_001361047, exon 6 of 6)	-5971	NM_001001321	70484	Mm.133731	NM_001001321	ENSMUSG00000033114	Slc35d2	5730408I21Rik|SQV7L|UGTrel8|hfrc|mUGTrel8	solute carrier family 35, member D2	protein-coding
555	chr1	177764002	177764200	+	3' UTR (NM_007422, exon 13 of 13)	3' UTR (NM_007422, exon 13 of 13)	32408	NM_007422	11566	Mm.338021	NM_007422	ENSMUSG00000015961	Adss	AI314886|AS|Adss2	adenylosuccinate synthetase, non muscle	protein-coding
11987	chr19	4424402	4424600	+	3' UTR (NM_007485, exon 5 of 5)	3' UTR (NM_007485, exon 5 of 5)	-14822	NR_045990	319314	Mm.393810	NR_045989	ENSMUSG00000087132	A930001C03Rik	-	RIKEN cDNA A930001C03 gene	ncRNA
4434	chr7	16247202	16247400	+	3' UTR (NM_007577, exon 3 of 3)	3' UTR (NM_007577, exon 3 of 3)	-3147	NM_176912	319430	Mm.239570	NM_176912	ENSMUSG00000074361	C5ar2	C5L2|E030029A11Rik|Gpr77	complement component 5a receptor 2	protein-coding
8472	chr11	119029402	119029600	+	3' UTR (NM_007623, exon 5 of 5)	3' UTR (NM_007623, exon 5 of 5)	6480	NM_007623	12416	Mm.14547	NM_007623	ENSMUSG00000025577	Cbx2	M33|MOD2|pc	chromobox 2	protein-coding
8273	chr11	101173202	101173400	+	3' UTR (NM_007721, exon 2 of 2)	3' UTR (NM_007721, exon 2 of 2)	-1929	NM_001346769	217198	Mm.273254	NM_146030	ENSMUSG00000035172	Plekhh3	BC020025	pleckstrin homology domain containing, family H (with MyTH4 domain) member 3	protein-coding
8272	chr11	101173002	101173200	+	3' UTR (NM_007721, exon 2 of 2)	3' UTR (NM_007721, exon 2 of 2)	-1729	NM_001346769	217198	Mm.273254	NM_146030	ENSMUSG00000035172	Plekhh3	BC020025	pleckstrin homology domain containing, family H (with MyTH4 domain) member 3	protein-coding
8182	chr11	94952202	94952400	+	3' UTR (NM_007742, exon 51 of 51)	3' UTR (NM_007742, exon 51 of 51)	-15292	NM_018792	54388	Mm.30482	NM_018792	ENSMUSG00000038994	Hils1	H1.9|TISP64	histone H1-like protein in spermatids 1	protein-coding
616	chr2	18215002	18215200	+	3' UTR (NM_007869, exon 12 of 12)	3' UTR (NM_007869, exon 12 of 12)	150516	NR_045538	17354	Mm.209175	NM_010804	ENSMUSG00000026743	Mllt10	Af10|B130021D15Rik|D630001B22Rik|mKIAA4140	myeloid/lymphoid or mixed-lineage leukemia; translocated to, 10	protein-coding
6479	chr9	44402402	44402600	+	3' UTR (NM_008063, exon 8 of 8)	3' UTR (NM_008063, exon 8 of 8)	2078	NR_106053	102465658		NR_106053	ENSMUSG00000099309	Mir7085	Gm27423|mmu-mir-7085	microRNA 7085	ncRNA
4349	chr7	4773402	4773600	+	3' UTR (NM_008350, exon 5 of 5)	3' UTR (NM_008350, exon 5 of 5)	-2231	NM_172895	243822	Mm.333542	NM_172895	ENSMUSG00000092518	Fam71e2	4930401F20Rik	family with sequence similarity 71, member E2	protein-coding
8050	chr11	77881002	77881200	+	3' UTR (NM_008952, exon 8 of 8)	3' UTR (NM_008952, exon 8 of 8)	12771	NM_008952	19193	Mm.8543	NM_008952	ENSMUSG00000017453	Pipox	LPIPOX|Pso	pipecolic acid oxidase	protein-coding
5155	chr7	102468402	102468600	+	3' UTR (NM_009103, exon 19 of 19)	3' UTR (NM_009103, exon 19 of 19)	9401	NM_001011782	257947	Mm.376117	NM_001011782	ENSMUSG00000044814	Olfr543	MOR42-2	olfactory receptor 543	protein-coding
5997	chr8	94781402	94781600	+	3' UTR (NM_009142, exon 3 of 3)	3' UTR (NM_009142, exon 3 of 3)	9321	NM_009142	20312	Mm.103711	NM_009142	ENSMUSG00000031778	Cx3cl1	AB030188|ABCD-3|AI848747|CX3C|Cxc3|D8Bwg0439e|Scyd1	chemokine (C-X3-C motif) ligand 1	protein-coding
6074	chr8	107012802	107013000	+	3' UTR (NM_009229, exon 7 of 7)	3' UTR (NM_009229, exon 7 of 7)	-18425	NM_126165	116733	Mm.236004	NM_126165	ENSMUSG00000031913	Vps4a	4930589C15Rik|AI325971|AW553189	vacuolar protein sorting 4A	protein-coding
8704	chr12	56532602	56532800	+	3' UTR (NM_009385, exon 3 of 3)	3' UTR (NM_009385, exon 3 of 3)	-3281	NR_045082	104798	Mm.310950	NR_045082	ENSMUSG00000112343	Sfta3-ps	AI413669|E030019B13Rik|Nanci	surfactant associated 3, pseudogene	ncRNA
6676	chr9	91387002	91387200	+	3' UTR (NM_009576, exon 5 of 5)	3' UTR (NM_009576, exon 5 of 5)	18129	NM_009576	22774	Mm.8062	NM_009576	ENSMUSG00000036972	Zic4	-	zinc finger protein of the cerebellum 4	protein-coding
2003	chr3	36449002	36449200	+	3' UTR (NM_009673, exon 13 of 13)	3' UTR (NM_009673, exon 13 of 13)	26423	NR_105976	102466786		NR_105976	ENSMUSG00000098808	Mir7009	Gm27472|mmu-mir-7009	microRNA 7009	ncRNA
5032	chr7	79878202	79878400	+	3' UTR (NM_009682, exon 6 of 6)	3' UTR (NM_009682, exon 6 of 6)	-30091	NM_008486	16790	Mm.4487	NM_008486	ENSMUSG00000039062	Anpep	AP-M|AP-N|Apn|Cd13|P150	alanyl (membrane) aminopeptidase	protein-coding
506	chr1	160202602	160202800	+	3' UTR (NM_009786, exon 6 of 6)	3' UTR (NM_009786, exon 6 of 6)	7369	NM_001347121	64659	Mm.29599	NM_025474	ENSMUSG00000058267	Mrps14	1810032L21Rik|AL022847|Rpms14	mitochondrial ribosomal protein S14	protein-coding
1780	chr2	179897802	179898000	+	3' UTR (NM_009867, exon 16 of 16)	3' UTR (NM_009867, exon 16 of 16)	78745	NM_001081092	228980	Mm.235542	NM_001081092	ENSMUSG00000039117	Taf4	135kDa|AI450312|TAFII130|TAFII135|Taf2c1|Taf4a	TATA-box binding protein associated factor 4	protein-coding
8265	chr11	100580802	100581000	+	3' UTR (NM_009923, exon 4 of 4)	3' UTR (NM_009923, exon 4 of 4)	5010	NM_001146318	12799	Mm.15711	NM_009923	ENSMUSG00000006782	Cnp	CNPase|Cnp-1|Cnp1	2',3'-cyclic nucleotide 3' phosphodiesterase	protein-coding
9497	chr13	95602802	95603000	+	3' UTR (NM_010169, exon 2 of 2)	3' UTR (NM_010169, exon 2 of 2)	15565	NM_010169	14062	Mm.24816	NM_010169	ENSMUSG00000048376	F2r	AI482343|Cf2r|Par1|ThrR	coagulation factor II (thrombin) receptor	protein-coding
9498	chr13	95603002	95603200	+	3' UTR (NM_010169, exon 2 of 2)	3' UTR (NM_010169, exon 2 of 2)	15365	NM_010169	14062	Mm.24816	NM_010169	ENSMUSG00000048376	F2r	AI482343|Cf2r|Par1|ThrR	coagulation factor II (thrombin) receptor	protein-coding
7696	chr11	11933202	11933400	+	3' UTR (NM_010345, exon 17 of 17)	3' UTR (NM_010345, exon 17 of 17)	-35157	NM_001190448	13195	Mm.12906	NM_016672	ENSMUSG00000020182	Ddc	Aadc	dopa decarboxylase	protein-coding
7966	chr11	69332202	69332400	+	3' UTR (NM_010599, exon 14 of 14)	3' UTR (NM_010599, exon 14 of 14)	6043	NM_010599	16499	Mm.232472	NM_010599	ENSMUSG00000018470	Kcnab3	C330022D06Rik|Kcnab4|mKv(beta)4	potassium voltage-gated channel, shaker-related subfamily, beta member 3	protein-coding
7967	chr11	69332402	69332600	+	3' UTR (NM_010599, exon 14 of 14)	3' UTR (NM_010599, exon 14 of 14)	6243	NM_010599	16499	Mm.232472	NM_010599	ENSMUSG00000018470	Kcnab3	C330022D06Rik|Kcnab4|mKv(beta)4	potassium voltage-gated channel, shaker-related subfamily, beta member 3	protein-coding
4104	chr5	144192202	144192400	+	3' UTR (NM_010800, exon 2 of 2)	3' UTR (NM_010800, exon 2 of 2)	2015	NM_010800	17341	Mm.386767	NM_010800	ENSMUSG00000052271	Bhlha15	1810009C13Rik|Bhlhb8|MIST-1|Mist1	basic helix-loop-helix family, member a15	protein-coding
6797	chr9	107971002	107971200	+	3' UTR (NM_011634, exon 15 of 15)	3' UTR (NM_011634, exon 15 of 15)	-4466	NM_023738	74153	Mm.277125	NM_023738	ENSMUSG00000032596	Uba7	1300004C08Rik|Ube1l	ubiquitin-like modifier activating enzyme 7	protein-coding
3989	chr5	135244402	135244600	+	3' UTR (NM_011714, exon 19 of 19)	3' UTR (NM_011714, exon 19 of 19)	6546	NM_010246	14371	Mm.6256	NM_010246	ENSMUSG00000049551	Fzd9	mfz9	frizzled class receptor 9	protein-coding
3990	chr5	135245402	135245600	+	3' UTR (NM_011714, exon 19 of 19)	3' UTR (NM_011714, exon 19 of 19)	5546	NM_010246	14371	Mm.6256	NM_010246	ENSMUSG00000049551	Fzd9	mfz9	frizzled class receptor 9	protein-coding
5986	chr8	93971602	93971800	+	3' UTR (NM_011787, exon 14 of 14)	3' UTR (NM_011787, exon 14 of 14)	40939	NM_011787	23802	Mm.34641	NM_011787	ENSMUSG00000031751	Amfr	gp78	autocrine motility factor receptor	protein-coding
8966	chr13	5867802	5868000	+	3' UTR (NM_011803, exon 4 of 4)	3' UTR (NM_011803, exon 4 of 4)	6412	NM_011803	23849	Mm.275036	NM_011803	ENSMUSG00000000078	Klf6	AI448727|BCD1|C86813|CPBP|Copeb|FM2|FM6|Ierepo1|Ierepo3|R75280|Zf9	Kruppel-like factor 6	protein-coding
3206	chr5	22486802	22487000	+	3' UTR (NM_011959, exon 14 of 14)	3' UTR (NM_011959, exon 14 of 14)	42129	NR_004442	100042049	Mm.21724	NR_004442		Gm15421	-	ribosomal protein L22 like 1 pseudogene	pseudo
11454	chr17	56123802	56124000	+	3' UTR (NM_013662, exon 17 of 17)	3' UTR (NM_013662, exon 17 of 17)	-1955	NM_029796	76905	Mm.348025	NM_029796	ENSMUSG00000037095	Lrg1	1300008B03Rik|2310031E04Rik|Lrg|Lrhg	leucine-rich alpha-2-glycoprotein 1	protein-coding
8498	chr11	120500002	120500200	+	3' UTR (NM_013770, exon 11 of 11)	3' UTR (NM_013770, exon 11 of 11)	8264	NM_013770	27376	Mm.3991	NM_013770	ENSMUSG00000025792	Slc25a10	Dic	solute carrier family 25 (mitochondrial carrier, dicarboxylate transporter), member 10	protein-coding
10228	chr15	4803802	4804000	+	3' UTR (NM_016704, exon 16 of 16)	3' UTR (NM_016704, exon 16 of 16)	76691	NM_016704	12274	Mm.20247	NM_016704	ENSMUSG00000022181	C6	AW111623	complement component 6	protein-coding
6369	chr9	21139002	21139200	+	3' UTR (NM_016742, exon 8 of 8)	3' UTR (NM_016742, exon 8 of 8)	-7826	NM_018793	54721	Mm.20249	NM_018793	ENSMUSG00000032175	Tyk2	JTK1	tyrosine kinase 2	protein-coding
6368	chr9	21138602	21138800	+	3' UTR (NM_016742, exon 8 of 8)	3' UTR (NM_016742, exon 8 of 8)	-7426	NM_018793	54721	Mm.20249	NM_018793	ENSMUSG00000032175	Tyk2	JTK1	tyrosine kinase 2	protein-coding
6362	chr9	21104602	21104800	+	3' UTR (NM_018793, exon 25 of 25)	3' UTR (NM_018793, exon 25 of 25)	-12693	NR_038081	100568458	Mm.196137	NR_038081		Gm38431	Raver1-fdx1l	predicted gene, 38431	ncRNA
4254	chr6	66540202	66540400	+	3' UTR (NM_019499, exon 5 of 5)	3' UTR (NM_019499, exon 5 of 5)	5080	NM_019499	56150	Mm.489653	NM_019499	ENSMUSG00000029910	Mad2l1	AA673185|MAD2	MAD2 mitotic arrest deficient-like 1	protein-coding
4117	chr5	146836802	146837000	+	3' UTR (NM_019647, exon 6 of 6)	3' UTR (NM_019647, exon 6 of 6)	4011	NM_019647	19933	Mm.316592	NM_019647	ENSMUSG00000041453	Rpl21	8430440E03Rik|L21	ribosomal protein L21	protein-coding
2140	chr3	89752202	89752400	+	3' UTR (NM_019655, exon 15 of 15)	3' UTR (NM_019655, exon 15 of 15)	12331	NM_009602	11444	Mm.35088	NM_009602	ENSMUSG00000027950	Chrnb2	Acrb-2|Acrb2|C030030P04Rik|[b]2-nAchR	cholinergic receptor, nicotinic, beta polypeptide 2 (neuronal)	protein-coding
7278	chr10	63320002	63320200	+	3' UTR (NM_019812, exon 9 of 9)	3' UTR (NM_019812, exon 9 of 9)	18934	NM_019812	93759	Mm.351459	NM_019812	ENSMUSG00000020063	Sirt1	AA673258|SIR2L1|Sir2|Sir2a|Sir2alpha	sirtuin 1	protein-coding
10047	chr14	55881802	55882000	+	3' UTR (NM_019820, exon 3 of 3)	3' UTR (NM_019820, exon 3 of 3)	2355	NM_019820	56410	Mm.97163	NM_019820	ENSMUSG00000040380	Cbln3	-	cerebellin 3 precursor protein	protein-coding
3595	chr5	112419602	112419800	+	3' UTR (NM_019982, exon 17 of 17)	3' UTR (NM_019982, exon 17 of 17)	-24331	NM_028386	72898	Mm.151745	NM_028386	ENSMUSG00000029348	Asphd2	2900006N09Rik|9230106G13Rik	aspartate beta-hydroxylase domain containing 2	protein-coding
5192	chr7	112590602	112590800	+	3' UTR (NM_020606, exon 13 of 13)	3' UTR (NM_020606, exon 13 of 13)	-55018	NR_154466	102636183	Mm.446701	NR_154466		Parvaos	A230071N21Rik	parvin, alpha, opposite strand	ncRNA
6054	chr8	106255002	106255200	+	3' UTR (NM_021491, exon 9 of 9)	3' UTR (NM_021491, exon 9 of 9)	-27128	NR_126090	75044	Mm.445896	NR_126090		4930506A18Rik	-	RIKEN cDNA 4930506A18 gene	ncRNA
5779	chr8	61395002	61395200	+	3' UTR (NM_021506, exon 12 of 12)	3' UTR (NM_021506, exon 12 of 12)	-92633	NM_145595	234309	Mm.29059	NM_145595	ENSMUSG00000031641	Cbr4	A730083J17Rik|BC009118	carbonyl reductase 4	protein-coding
10793	chr16	22382602	22382800	+	3' UTR (NM_023794, exon 13 of 13)	3' UTR (NM_023794, exon 13 of 13)	55667	NM_001358428	104156	Mm.155708	NM_023794	ENSMUSG00000013089	Etv5	1110005E01Rik|8430401F14Rik|ERM	ets variant 5	protein-coding
537	chr1	171129402	171129600	+	3' UTR (NM_025321, exon 6 of 6)	3' UTR (NM_025321, exon 6 of 6)	7840	NM_001081275	75472	Mm.32760	NM_029301	ENSMUSG00000026649	Cfap126	1700009P17Rik|AV282292|Flattop|Fltp	cilia and flagella associated protein 126	protein-coding
1343	chr2	120620202	120620400	+	3' UTR (NM_025475, exon 6 of 6)	3' UTR (NM_025475, exon 6 of 6)	10706	NM_001290807	66296	Mm.221900	NM_025475	ENSMUSG00000027285	Haus2	1700101G24Rik|2410007P03Rik|AU020217|Cep27	HAUS augmin-like complex, subunit 2	protein-coding
1342	chr2	120620002	120620200	+	3' UTR (NM_025475, exon 6 of 6)	3' UTR (NM_025475, exon 6 of 6)	10506	NM_001290807	66296	Mm.221900	NM_025475	ENSMUSG00000027285	Haus2	1700101G24Rik|2410007P03Rik|AU020217|Cep27	HAUS augmin-like complex, subunit 2	protein-coding
5147	chr7	101911402	101911600	+	3' UTR (NM_025605, exon 5 of 5)	3' UTR (NM_025605, exon 5 of 5)	-5142	NM_001081679	791260	Mm.475469	NM_001081679	ENSMUSG00000078630	Tomt	Comt2|F930017I19Rik	transmembrane O-methyltransferase	protein-coding
7876	chr11	60444602	60444800	+	3' UTR (NM_025757, exon 6 of 6)	3' UTR (NM_025757, exon 6 of 6)	-9890	NM_021354	13495	Mm.41803	NM_021354	ENSMUSG00000020537	Drg2	AI255295|AI461605|DRG-2	developmentally regulated GTP binding protein 2	protein-coding
7143	chr10	40248602	40248800	+	3' UTR (NM_026113, exon 6 of 6)	3' UTR (NM_026113, exon 6 of 6)	-1662	NM_023323	67239	Mm.11480	NM_023323	ENSMUSG00000038510	Rpf2	2810470K21Rik|AU040229|AU043242|Bxdc1	ribosome production factor 2 homolog	protein-coding
8452	chr11	116803602	116803800	+	3' UTR (NM_026280, exon 4 of 4)	3' UTR (NM_026280, exon 4 of 4)	24345	NM_026280	67622	Mm.64962	NM_026280	ENSMUSG00000020814	Mxra7	1810057P16Rik|E130302J09Rik	matrix-remodelling associated 7	protein-coding
6077	chr8	107047002	107047200	+	3' UTR (NM_026513, exon 2 of 2)	3' UTR (NM_026513, exon 2 of 2)	1513	NM_026513	68023	Mm.482335	NM_026513	ENSMUSG00000078931	Pdf	2610019N19Rik	peptide deformylase (mitochondrial)	protein-coding
2143	chr3	89782202	89782400	+	3' UTR (NM_027315, exon 13 of 13)	3' UTR (NM_027315, exon 13 of 13)	8692	NM_027315	70093	Mm.41438	NM_027315	ENSMUSG00000042572	Ube2q1	1110002C01Rik|2310012M18Rik|AI854014|Gtap|NICE-5|PRO3094|Ube2q	ubiquitin-conjugating enzyme E2Q family member 1	protein-coding
9517	chr13	95627802	95628000	+	3' UTR (NM_027711, exon 36 of 36)	3' UTR (NM_027711, exon 36 of 36)	-9435	NM_010169	14062	Mm.24816	NM_010169	ENSMUSG00000048376	F2r	AI482343|Cf2r|Par1|ThrR	coagulation factor II (thrombin) receptor	protein-coding
10825	chr16	30258402	30258600	+	3' UTR (NM_027904, exon 2 of 2)	3' UTR (NM_027904, exon 2 of 2)	9031	NM_027904	71756	Mm.290614	NM_027904	ENSMUSG00000023176	Cpn2	1300018K11Rik	carboxypeptidase N, polypeptide 2	protein-coding
7527	chr10	119199602	119199800	+	3' UTR (NM_027994, exon 15 of 15)	3' UTR (NM_027994, exon 15 of 15)	40354	NM_027994	71902	Mm.203965	NM_027994	ENSMUSG00000020114	Cand1	2310038O07Rik|6330512O03Rik|AI195005|AI846556|D10Ertd516e|Tp120a|mKIAA0829	cullin associated and neddylation disassociated 1	protein-coding
7528	chr10	119201002	119201200	+	3' UTR (NM_027994, exon 15 of 15)	3' UTR (NM_027994, exon 15 of 15)	38954	NM_027994	71902	Mm.203965	NM_027994	ENSMUSG00000020114	Cand1	2310038O07Rik|6330512O03Rik|AI195005|AI846556|D10Ertd516e|Tp120a|mKIAA0829	cullin associated and neddylation disassociated 1	protein-coding
7529	chr10	119202802	119203000	+	3' UTR (NM_027994, exon 15 of 15)	3' UTR (NM_027994, exon 15 of 15)	37154	NM_027994	71902	Mm.203965	NM_027994	ENSMUSG00000020114	Cand1	2310038O07Rik|6330512O03Rik|AI195005|AI846556|D10Ertd516e|Tp120a|mKIAA0829	cullin associated and neddylation disassociated 1	protein-coding
11964	chr18	78102002	78102200	+	3' UTR (NM_028122, exon 9 of 9)	3' UTR (NM_028122, exon 9 of 9)	21325	NM_001171010	108052	Mm.33832	NM_028122	ENSMUSG00000059336	Slc14a1	2610507K20Rik|3021401A05Rik|UT-B|Utb1	solute carrier family 14 (urea transporter), member 1	protein-coding
8310	chr11	101974202	101974400	+	3' UTR (NM_028207, exon 3 of 3)	3' UTR (NM_028207, exon 3 of 3)	-7286	NM_024449	74499	Mm.265602	NM_024449	ENSMUSG00000001494	Sost	5430411E23Rik	sclerostin	protein-coding
3775	chr5	121686202	121686400	+	3' UTR (NM_028227, exon 12 of 12)	3' UTR (NM_028227, exon 12 of 12)	-25308	NM_009125	20239	Mm.260900	NM_009125	ENSMUSG00000042605	Atxn2	9630045M23Rik|ATX2|AW544490|Sca2	ataxin 2	protein-coding
11447	chr17	53675602	53675800	+	3' UTR (NM_028232, exon 9 of 9)	3' UTR (NM_028232, exon 9 of 9)	13614	NM_028232	72415	Mm.153202	NM_028232	ENSMUSG00000023940	Sgo1	3300001M08Rik|C81037|Sgol1	shugoshin 1	protein-coding
11446	chr17	53675402	53675600	+	3' UTR (NM_028232, exon 9 of 9)	3' UTR (NM_028232, exon 9 of 9)	13814	NM_028232	72415	Mm.153202	NM_028232	ENSMUSG00000023940	Sgo1	3300001M08Rik|C81037|Sgol1	shugoshin 1	protein-coding
9930	chr14	30874402	30874600	+	3' UTR (NM_028839, exon 8 of 8)	3' UTR (NM_028839, exon 8 of 8)	-4756	NM_181390	66175	Mm.220895	NM_181390	ENSMUSG00000042485	Mustn1	1110028G01Rik|Mustang	musculoskeletal, embryonic nuclear protein 1	protein-coding
6719	chr9	99039402	99039600	+	3' UTR (NM_029094, exon 24 of 24)	3' UTR (NM_029094, exon 24 of 24)	-3811	NM_001080776	382097	Mm.293727	NM_001080776	ENSMUSG00000044860	Gm1123	AV052824|CLSP	predicted gene 1123	protein-coding
4792	chr7	29697402	29697600	+	3' UTR (NM_029714, exon 29 of 29)	3' UTR (NM_029714, exon 29 of 29)	29531	NM_029714	76718	Mm.69030	NM_029714	ENSMUSG00000049123	Catsperg2	1700067C01Rik|CATSPERG	cation channel sperm associated auxiliary subunit gamma 2	protein-coding
7495	chr10	117735202	117735400	+	3' UTR (NM_029875, exon 5 of 5)	3' UTR (NM_029875, exon 5 of 5)	11057	NM_029875	215436	Mm.256753	NM_029875	ENSMUSG00000060181	Slc35e3	9330166G04Rik|AI481200	solute carrier family 35, member E3	protein-coding
7467	chr10	116385602	116385800	+	3' UTR (NM_029928, exon 32 of 32)	3' UTR (NM_029928, exon 32 of 32)	-32420	NR_028107	67342	Mm.245800	NM_026098	ENSMUSG00000020164	Kcnmb4os1	1700058G18Rik	potassium large conductance calcium-activated channel, subfamily M, beta member 4, opposite strand 1	ncRNA
7466	chr10	116385402	116385600	+	3' UTR (NM_029928, exon 32 of 32)	3' UTR (NM_029928, exon 32 of 32)	-32620	NR_028107	67342	Mm.245800	NM_026098	ENSMUSG00000020164	Kcnmb4os1	1700058G18Rik	potassium large conductance calcium-activated channel, subfamily M, beta member 4, opposite strand 1	ncRNA
10278	chr15	12810602	12810800	+	3' UTR (NM_029998, exon 9 of 9)	3' UTR (NM_029998, exon 9 of 9)	13956	NM_001357761	77877	Mm.207311	NM_029998	ENSMUSG00000022195	6030458C11Rik	-	RIKEN cDNA 6030458C11 gene	protein-coding
11508	chr17	72941602	72941800	+	3' UTR (NM_029999, exon 3 of 3)	3' UTR (NM_029999, exon 3 of 3)	23396	NM_029999	77889	Mm.154109	NM_029999	ENSMUSG00000024063	Lbh	1810009F10Rik|6720416L16Rik	limb-bud and heart	protein-coding
1150	chr2	119735202	119735400	+	3' UTR (NM_030112, exon 18 of 18)	3' UTR (NM_030112, exon 18 of 18)	-7036	NM_146125	228550	Mm.65337	NM_146125	ENSMUSG00000027296	Itpka	-	inositol 1,4,5-trisphosphate 3-kinase A	protein-coding
1149	chr2	119734202	119734400	+	3' UTR (NM_030112, exon 18 of 18)	3' UTR (NM_030112, exon 18 of 18)	-8036	NM_146125	228550	Mm.65337	NM_146125	ENSMUSG00000027296	Itpka	-	inositol 1,4,5-trisphosphate 3-kinase A	protein-coding
4936	chr7	46689202	46689400	+	3' UTR (NM_030233, exon 12 of 12)	3' UTR (NM_030233, exon 12 of 12)	-16764	NM_009414	21990	Mm.248684	NM_009414	ENSMUSG00000040046	Tph1	Tph	tryptophan hydroxylase 1	protein-coding
6483	chr9	44510202	44510400	+	3' UTR (NM_030256, exon 9 of 9)	3' UTR (NM_030256, exon 9 of 9)	11165	NM_030256	80288	Mm.370270	NM_030256	ENSMUSG00000063382	Bcl9l	B9L|BC003321|BCL9-2|DLNB11	B cell CLL/lymphoma 9-like	protein-coding
5609	chr8	40546602	40546800	+	3' UTR (NM_033560, exon 12 of 12)	3' UTR (NM_033560, exon 12 of 12)	-30854	NM_001271542	18983	Mm.272551	NM_011135	ENSMUSG00000031601	Cnot7	AU022737|CAF-1|Caf1|Pop2	CCR4-NOT transcription complex, subunit 7	protein-coding
11778	chr18	37481602	37481800	+	3' UTR (NM_053141, exon 1 of 1)	3' UTR (NM_053141, exon 1 of 1)	-3320	NM_053142	93888	Mm.87553	NM_053142	ENSMUSG00000046387	Pcdhb17	Pcdhb16|PcdhbQ|mKIAA1621	protocadherin beta 17	protein-coding
11777	chr18	37481402	37481600	+	3' UTR (NM_053141, exon 1 of 1)	3' UTR (NM_053141, exon 1 of 1)	-3520	NM_053142	93888	Mm.87553	NM_053142	ENSMUSG00000046387	Pcdhb17	Pcdhb16|PcdhbQ|mKIAA1621	protocadherin beta 17	protein-coding
1696	chr2	169887602	169887800	+	3' UTR (NM_080455, exon 2 of 2)	3' UTR (NM_080455, exon 2 of 2)	75486	NR_131974	446211	Mm.266854	NR_131974	ENSMUSG00000103935	AY702102	STDP1	cDNA sequence AY702102	ncRNA
4139	chr5	147018602	147018800	+	3' UTR (NM_080795, exon 10 of 10)	3' UTR (NM_080795, exon 10 of 10)	-54846	NM_001359467	76366	Mm.486234	NM_029581	ENSMUSG00000016510	Mtif3	2810012L14Rik|AI414549	mitochondrial translational initiation factor 3	protein-coding
1131	chr2	119649202	119649400	+	3' UTR (NM_133851, exon 11 of 11)	3' UTR (NM_133851, exon 11 of 11)	13533	NM_027175	69702	Mm.5390	NM_027175	ENSMUSG00000027305	Ndufaf1	2410001M24Rik|CGI-65|CIA30	NADH dehydrogenase (ubiquinone) 1 alpha subcomplex, assembly factor 1	protein-coding
2724	chr4	126316402	126316600	+	3' UTR (NM_133883, exon 6 of 6)	3' UTR (NM_133883, exon 6 of 6)	5202	NM_133883	100206	Mm.11285	NM_133883	ENSMUSG00000042558	Adprhl2	AI836109|Arh3	ADP-ribosylhydrolase like 2	protein-coding
8249	chr11	98833202	98833400	+	3' UTR (NM_138660, exon 14 of 14)	3' UTR (NM_138660, exon 14 of 14)	-3484	NM_001080925	268480	Mm.340766	NM_001080925	ENSMUSG00000038020	Rapgefl1	B230105J10	Rap guanine nucleotide exchange factor (GEF)-like 1	protein-coding
2134	chr3	89077602	89077800	+	3' UTR (NM_138679, exon 27 of 27)	3' UTR (NM_138679, exon 27 of 27)	12330	NM_001083808	72296	Mm.27687	NM_028188	ENSMUSG00000041263	Rusc1	2210403N08Rik|AA408288|NESCA	RUN and SH3 domain containing 1	protein-coding
10730	chr16	14100002	14100200	+	3' UTR (NM_144518, exon 6 of 6)	3' UTR (NM_144518, exon 6 of 6)	59173	NM_001081154	223989	Mm.85442	NM_001081154	ENSMUSG00000060657	Marf1	4921513D23Rik|BC031575|C87306|E030019O05|Lkap|mKIAA0430	meiosis regulator and mRNA stability 1	protein-coding
10731	chr16	14100202	14100400	+	3' UTR (NM_144518, exon 6 of 6)	3' UTR (NM_144518, exon 6 of 6)	58973	NM_001081154	223989	Mm.85442	NM_001081154	ENSMUSG00000060657	Marf1	4921513D23Rik|BC031575|C87306|E030019O05|Lkap|mKIAA0430	meiosis regulator and mRNA stability 1	protein-coding
1038	chr2	105173202	105173400	+	3' UTR (NM_144783, exon 10 of 10)	3' UTR (NM_144783, exon 10 of 10)	46772	NM_144783	22431	Mm.389339	NM_144783	ENSMUSG00000016458	Wt1	D630046I19Rik|Wt-1	Wilms tumor 1 homolog	protein-coding
12434	chr19	42034402	42034600	+	3' UTR (NM_145500, exon 3 of 3)	3' UTR (NM_145500, exon 3 of 3)	-1537	NM_020033	56642	Mm.143737	NM_020033	ENSMUSG00000025172	Ankrd2	Arpp|mArpp	ankyrin repeat domain 2 (stretch responsive muscle)	protein-coding
2927	chr4	134005202	134005400	+	3' UTR (NM_145833, exon 4 of 4)	3' UTR (NM_145833, exon 4 of 4)	-4437	NM_026144	67422	Mm.100290	NM_026144	ENSMUSG00000012117	Dhdds	3222401G21Rik|CIT|DS|HDS|W91638	dehydrodolichyl diphosphate synthase	protein-coding
4310	chr6	120443402	120443600	+	3' UTR (NM_145997, exon 28 of 28)	3' UTR (NM_145997, exon 28 of 28)	-19696	NM_008359	16172	Mm.4481	NM_008359	ENSMUSG00000002897	Il17ra	AW538159|Cdw217|Il17r|VDw217	interleukin 17 receptor A	protein-coding
8892	chr12	104687802	104688000	+	3' UTR (NM_148948, exon 27 of 27)	3' UTR (NM_148948, exon 27 of 27)	64051	NM_148948	192119	Mm.21135	NM_148948	ENSMUSG00000041415	Dicer1	1110006F08Rik|D12Ertd7e|mKIAA0928	dicer 1, ribonuclease type III	protein-coding
4633	chr7	24534402	24534600	+	3' UTR (NM_153134, exon 3 of 3)	3' UTR (NM_153134, exon 3 of 3)	3853	NM_153134	210146	Mm.41108	NM_153134	ENSMUSG00000041037	Irgq	AF322649|FKSG27|Irgq1	immunity-related GTPase family, Q	protein-coding
875	chr2	73431802	73432000	+	3' UTR (NM_153138, exon 8 of 8)	3' UTR (NM_153138, exon 8 of 8)	21988	NM_001289722	215280	Mm.223504	NM_153138	ENSMUSG00000075284	Wipf1	AI115543|D2Ertd120e|WIP|Waspip	WAS/WASL interacting protein family, member 1	protein-coding
5511	chr8	27036802	27037000	+	3' UTR (NM_153592, exon 12 of 12)	3' UTR (NM_153592, exon 12 of 12)	-5654	NM_001039078	114863	Mm.277501	NM_054057	ENSMUSG00000031485	Plpbp	1700024N20Rik|2200002F22Rik|Prosc	pyridoxal phosphate binding protein	protein-coding
2649	chr4	109983002	109983200	+	3' UTR (NM_172296, exon 3 of 3)	3' UTR (NM_172296, exon 3 of 3)	5076	NM_172296	242620	Mm.32825	NM_172296	ENSMUSG00000047143	Dmrta2	Dmrt5	doublesex and mab-3 related transcription factor like family A2	protein-coding
387	chr1	132503802	132504000	+	3' UTR (NM_172517, exon 14 of 14)	3' UTR (NM_172517, exon 14 of 14)	-2329	NM_029025	74626	Mm.34611	NM_029025	ENSMUSG00000048174	Tmem81	4930429O20Rik|AI465369	transmembrane protein 81	protein-coding
3073	chr4	141201402	141201600	+	3' UTR (NM_172518, exon 10 of 10)	3' UTR (NM_172518, exon 10 of 10)	-12455	NM_001081174	76166	Mm.271064	NM_001081174	ENSMUSG00000073733	Rsg1	6330545A04Rik|Gm723|b2b2804Clo|b2b2827Clo	REM2 and RAB-like small GTPase 1	protein-coding
4362	chr7	4828802	4829000	+	3' UTR (NM_172737, exon 6 of 6)	3' UTR (NM_172737, exon 6 of 6)	15795	NM_001290291	232813	Mm.44666	NM_172737	ENSMUSG00000053550	Shisa7	ckamp59	shisa family member 7	protein-coding
4363	chr7	4829002	4829200	+	3' UTR (NM_172737, exon 6 of 6)	3' UTR (NM_172737, exon 6 of 6)	15595	NM_001290291	232813	Mm.44666	NM_172737	ENSMUSG00000053550	Shisa7	ckamp59	shisa family member 7	protein-coding
4364	chr7	4829202	4829400	+	3' UTR (NM_172737, exon 6 of 6)	3' UTR (NM_172737, exon 6 of 6)	15395	NM_001290291	232813	Mm.44666	NM_172737	ENSMUSG00000053550	Shisa7	ckamp59	shisa family member 7	protein-coding
3447	chr5	101822002	101822200	+	3' UTR (NM_173370, exon 13 of 13)	3' UTR (NM_173370, exon 13 of 13)	56971	NM_173370	74596	Mm.46764	NM_173370	ENSMUSG00000029330	Cds1	4833409J18Rik|AI314024|AW125888	CDP-diacylglycerol synthase 1	protein-coding
7050	chr10	18532202	18532400	+	3' UTR (NM_173390, exon 7 of 7)	3' UTR (NM_173390, exon 7 of 7)	13775	NM_019487	56016	Mm.35551	NM_019487	ENSMUSG00000019853	Hebp2	SOUL	heme binding protein 2	protein-coding
2365	chr4	10990202	10990400	+	3' UTR (NM_175175, exon 2 of 2)	3' UTR (NM_175175, exon 2 of 2)	17318	NM_175175	71801	Mm.34351	NM_175175	ENSMUSG00000049969	Plekhf2	1110070J07Rik|AA673237|ZFYVE18	pleckstrin homology domain containing, family F (with FYVE domain) member 2	protein-coding
12226	chr19	38404802	38405000	+	3' UTR (NM_175507, exon 3 of 3)	3' UTR (NM_175507, exon 3 of 3)	8921	NM_175507	240660	Mm.262085	NM_175507	ENSMUSG00000044026	Slc35g1	AA590464|D330039I19Rik|Tmem20	solute carrier family 35, member G1	protein-coding
12224	chr19	38404402	38404600	+	3' UTR (NM_175507, exon 3 of 3)	3' UTR (NM_175507, exon 3 of 3)	8521	NM_175507	240660	Mm.262085	NM_175507	ENSMUSG00000044026	Slc35g1	AA590464|D330039I19Rik|Tmem20	solute carrier family 35, member G1	protein-coding
12225	chr19	38404602	38404800	+	3' UTR (NM_175507, exon 3 of 3)	3' UTR (NM_175507, exon 3 of 3)	8721	NM_175507	240660	Mm.262085	NM_175507	ENSMUSG00000044026	Slc35g1	AA590464|D330039I19Rik|Tmem20	solute carrier family 35, member G1	protein-coding
12069	chr19	23945802	23946000	+	3' UTR (NM_177034, exon 13 of 13)	3' UTR (NM_177034, exon 13 of 13)	85118	NM_001114174	381217	Mm.426078	NM_001114174	ENSMUSG00000071604	Fam189a2	AI414343|AI666772|Gm967	family with sequence similarity 189, member A2	protein-coding
4629	chr7	19877002	19877200	+	3' UTR (NM_177036, exon 7 of 7)	3' UTR (NM_177036, exon 7 of 7)	10864	NM_177036	319930	Mm.215839	NM_177036	ENSMUSG00000049848	Ceacam19	C130022P09Rik|CEAL1	carcinoembryonic antigen-related cell adhesion molecule 19	protein-coding
5495	chr8	25156202	25156400	+	3' UTR (NM_177089, exon 13 of 13)	3' UTR (NM_177089, exon 13 of 13)	2932	NR_106187	102467006		NR_106187	ENSMUSG00000099142	Mir8108	Gm27484|mmu-mir-8108	microRNA 8108	ncRNA
7901	chr11	62403202	62403400	+	3' UTR (NM_177229, exon 9 of 9)	3' UTR (NM_177229, exon 9 of 9)	35214	NM_011308	20185	Mm.271814	NM_011308	ENSMUSG00000018501	Ncor1	5730405M06Rik|A230020K14Rik|N-CoR|RIP13|Rxrip13|mKIAA1047	nuclear receptor co-repressor 1	protein-coding
8006	chr11	72390402	72390600	+	3' UTR (NM_177776, exon 8 of 8)	3' UTR (NM_177776, exon 8 of 8)	1745	NR_105756	102465172		NR_105756	ENSMUSG00000098658	Mir6338	Gm27678|mmu-mir-6338	microRNA 6338	ncRNA
5812	chr8	69763802	69764000	+	3' UTR (NM_177899, exon 4 of 4)	3' UTR (NM_177899, exon 4 of 4)	11010	NM_177899	330788	Mm.41364	NM_177899	ENSMUSG00000043090	Zfp866	9830167H18Rik|AI875089|C85843|D330038O06Rik	zinc finger protein 866	protein-coding
11970	chr18	80968602	80968800	+	3' UTR (NM_178280, exon 4 of 4)	3' UTR (NM_178280, exon 4 of 4)	17877	NM_178280	20689	Mm.215917	NM_178280	ENSMUSG00000024565	Sall3	B130022O04Rik|Msal|Msal-1|Sal|Salt|Spalt	spalt like transcription factor 3	protein-coding
4093	chr5	142668802	142669000	+	3' UTR (NM_178398, exon 12 of 12)	3' UTR (NM_178398, exon 12 of 12)	-33200	NM_146257	243328	Mm.125942	NM_146257	ENSMUSG00000050822	Slc29a4	ENT4|mPMAT	solute carrier family 29 (nucleoside transporters), member 4	protein-coding
4092	chr5	142668402	142668600	+	3' UTR (NM_178398, exon 12 of 12)	3' UTR (NM_178398, exon 12 of 12)	-33600	NM_146257	243328	Mm.125942	NM_146257	ENSMUSG00000050822	Slc29a4	ENT4|mPMAT	solute carrier family 29 (nucleoside transporters), member 4	protein-coding
2125	chr3	88411402	88411600	+	3' UTR (NM_178696, exon 4 of 4)	3' UTR (NM_178696, exon 4 of 4)	-1104	NM_025928	67037	Mm.36715	NM_025928	ENSMUSG00000028066	Pmf1	2600009M07Rik|AL033286|AW060657	polyamine-modulated factor 1	protein-coding
10556	chr15	83484002	83484200	+	3' UTR (NM_178869, exon 12 of 12)	3' UTR (NM_178869, exon 12 of 12)	-19495	NM_001358641	23970	Mm.23978	NM_011862	ENSMUSG00000016664	Pacsin2	AI197433	protein kinase C and casein kinase substrate in neurons 2	protein-coding
5833	chr8	71385002	71385200	+	3' UTR (NM_181418, exon 13 of 13)	3' UTR (NM_181418, exon 13 of 13)	-3149	NM_010150	13864	Mm.28989	NM_010150	ENSMUSG00000002393	Nr2f6	AV090102|COUP-TF3|EAR2|Erbal2	nuclear receptor subfamily 2, group F, member 6	protein-coding
10770	chr16	20309402	20309600	+	3' UTR (NM_183158, exon 9 of 9)	3' UTR (NM_183158, exon 9 of 9)	-7139	NM_001005767	381038	Mm.371737	NM_001005767	ENSMUSG00000033918	Parl	D16Ertd607e|PRO2207|PSARL1|PSENIP2|Psarl	presenilin associated, rhomboid-like	protein-coding
10771	chr16	20309602	20309800	+	3' UTR (NM_183158, exon 9 of 9)	3' UTR (NM_183158, exon 9 of 9)	-7339	NM_001005767	381038	Mm.371737	NM_001005767	ENSMUSG00000033918	Parl	D16Ertd607e|PRO2207|PSARL1|PSENIP2|Psarl	presenilin associated, rhomboid-like	protein-coding
7383	chr10	85015802	85016000	+	3' UTR (NM_183172, exon 10 of 10)	3' UTR (NM_183172, exon 10 of 10)	86594	NM_010214	14202	Mm.46163	NM_010214	ENSMUSG00000050035	Fhl4	-	four and a half LIM domains 4	protein-coding
8251	chr11	98901202	98901400	+	3' UTR (NM_197940, exon 8 of 8)	3' UTR (NM_197940, exon 8 of 8)	-6588	NM_001025779	23834	Mm.20912	NM_011799	ENSMUSG00000017499	Cdc6	CDC18L	cell division cycle 6	protein-coding
11392	chr17	47683802	47684000	+	3' UTR (NM_198421, exon 7 of 7)	3' UTR (NM_198421, exon 7 of 7)	-3709	NR_045945	100415787	Mm.392206	NR_045945	ENSMUSG00000084880	Tomm6os	Gm14872|Prickle4os	translocase of outer mitochondrial membrane 6, opposite strand	ncRNA
10765	chr16	20235802	20236000	+	3' UTR (NM_198599, exon 3 of 3)	3' UTR (NM_198599, exon 3 of 3)	5457	NM_198599	208158	Mm.326383	NM_198599	ENSMUSG00000041205	Map6d1	A330066I15Rik	MAP6 domain containing 1	protein-coding
4085	chr5	142457002	142457200	+	3' UTR (NM_199068, exon 9 of 9)	3' UTR (NM_199068, exon 9 of 9)	-6830	NM_172725	231855	Mm.78250	NM_172725	ENSMUSG00000039623	Ap5z1	C330006K01Rik	adaptor-related protein complex 5, zeta 1 subunit	protein-coding
10462	chr15	79535002	79535200	+	3' UTR (NM_199079, exon 11 of 11)	3' UTR (NM_199079, exon 11 of 11)	-2184	NM_152806	67040	Mm.29644	NM_152806	ENSMUSG00000055065	Ddx17	2610007K22Rik|A430025E01Rik|AI047725|C80929|Gm926|p72	DEAD (Asp-Glu-Ala-Asp) box polypeptide 17	protein-coding
8875	chr12	101040402	101040600	+	3' UTR (NM_211355, exon 15 of 15)	3' UTR (NM_211355, exon 15 of 15)	-11610	NM_001362342	68339	Mm.156217	NM_026681	ENSMUSG00000021182	Ccdc88c	0610010D24Rik|AV000935|AW324073|Daple|mKIAA1509	coiled-coil domain containing 88C	protein-coding
1105	chr2	118663602	118663800	+	5' UTR (NM_001033254, exon 1 of 11)	5' UTR (NM_001033254, exon 1 of 11)	124	NM_001033254	214230	Mm.241857	NM_001033254	ENSMUSG00000074923	Pak6	4732456M09	p21 (RAC1) activated kinase 6	protein-coding
11834	chr18	61045402	61045600	+	5' UTR (NM_001146268, exon 1 of 23)	5' UTR (NM_001146268, exon 1 of 23)	351	NM_001146268	18596	Mm.4146	NM_008809	ENSMUSG00000024620	Pdgfrb	AI528809|CD140b|PDGFR-1|Pdgfr	platelet derived growth factor receptor, beta polypeptide	protein-coding
11833	chr18	61045202	61045400	+	5' UTR (NM_001146268, exon 1 of 23)	5' UTR (NM_001146268, exon 1 of 23)	151	NM_001146268	18596	Mm.4146	NM_008809	ENSMUSG00000024620	Pdgfrb	AI528809|CD140b|PDGFR-1|Pdgfr	platelet derived growth factor receptor, beta polypeptide	protein-coding
12644	chrX	97377002	97377200	+	5' UTR (NM_001161433, exon 1 of 7)	5' UTR (NM_001161433, exon 1 of 7)	108	NM_001161433	245527	Mm.189270	NM_175540	ENSMUSG00000034457	Eda2r	9430060M22Rik|TNFRSF27|Xedar	ectodysplasin A2 receptor	protein-coding
1958	chr3	26153202	26153400	+	5' UTR (NM_001163387, exon 1 of 6)	5' UTR (NM_001163387, exon 1 of 6)	685	NM_001357097	192167	Mm.316080	NM_138666	ENSMUSG00000063887	Nlgn1	6330415N05Rik|BB179718|NL1|Nlg1|mKIAA1070	neuroligin 1	protein-coding
1959	chr3	26153402	26153600	+	5' UTR (NM_001163387, exon 1 of 6)	5' UTR (NM_001163387, exon 1 of 6)	485	NM_001357097	192167	Mm.316080	NM_138666	ENSMUSG00000063887	Nlgn1	6330415N05Rik|BB179718|NL1|Nlg1|mKIAA1070	neuroligin 1	protein-coding
2185	chr3	100922602	100922800	+	5' UTR (NM_001165953, exon 1 of 7)	5' UTR (NM_001165953, exon 1 of 7)	208	NM_194343	229644	Mm.189351	NM_194343	ENSMUSG00000033233	Trim45	4921530N01Rik	tripartite motif-containing 45	protein-coding
3248	chr5	26904802	26905000	+	5' UTR (NM_001198886, exon 1 of 26)	5' UTR (NM_001198886, exon 1 of 26)	123	NM_001198886	13483	Mm.42078	NM_010075	ENSMUSG00000061576	Dpp6	B930011P16Rik|D5Buc3|D5Buc4|D5Buc5|DPP VI|Dpp-6|Gm1377|In(5)6H-p|Peplb|Rw	dipeptidylpeptidase 6	protein-coding
3249	chr5	26905002	26905200	+	5' UTR (NM_001198886, exon 1 of 26)	5' UTR (NM_001198886, exon 1 of 26)	323	NM_001198886	13483	Mm.42078	NM_010075	ENSMUSG00000061576	Dpp6	B930011P16Rik|D5Buc3|D5Buc4|D5Buc5|DPP VI|Dpp-6|Gm1377|In(5)6H-p|Peplb|Rw	dipeptidylpeptidase 6	protein-coding
10034	chr14	54416602	54416800	+	5' UTR (NM_001253679, exon 2 of 11)	5' UTR (NM_001253679, exon 2 of 11)	978	NM_001253679	20540	Mm.142455	NM_011405	ENSMUSG00000000958	Slc7a7	AI790233|my+lat1	solute carrier family 7 (cationic amino acid transporter, y+ system), member 7	protein-coding
2992	chr4	134506602	134506800	+	5' UTR (NM_001285849, exon 2 of 3)	5' UTR (NM_001285849, exon 2 of 3)	-4298	NM_001081099	69885	Mm.141592	NM_001081099	ENSMUSG00000078521	Aunip	2610002D18Rik|Clhc1	aurora kinase A and ninein interacting protein	protein-coding
3229	chr5	23779202	23779400	+	5' UTR (NM_001289781, exon 1 of 16)	5' UTR (NM_001289781, exon 1 of 16)	362	NM_001289781	78697	Mm.58660	NM_178403	ENSMUSG00000057541	Pus7	C330017I15Rik	pseudouridylate synthase 7	protein-coding
6333	chr9	7834402	7834600	+	5' UTR (NM_001291503, exon 2 of 8)	5' UTR (NM_001291503, exon 2 of 8)	2305	NM_001291503	11797	Mm.335659	NM_007465	ENSMUSG00000057367	Birc2	AW146227|Api1|Api2|Birc3|C-IAP1|C330006D17Rik|HIAP1|HIAP2|IAP1|IAP2|MIAP1|MIAP2|MIHB|MIHC|RNF48|cIAP1|cIAP2|mcIAP1	baculoviral IAP repeat-containing 2	protein-coding
728	chr2	34874402	34874600	+	5' UTR (NM_001308024, exon 1 of 5)	5' UTR (NM_001308024, exon 1 of 5)	105	NM_001308024	77996	Mm.215255	NM_030021	ENSMUSG00000026870	Cutal	D730039F16Rik	cutA divalent cation tolerance homolog-like	protein-coding
2252	chr3	127408802	127409000	+	5' UTR (NM_001327939, exon 1 of 46)	5' UTR (NM_001327939, exon 1 of 46)	157	NM_001327939	109676	Mm.220242	NM_178655	ENSMUSG00000032826	Ank2	100043364|AI835472|AW491075|Ank-2|Gm4392	ankyrin 2, brain	protein-coding
2306	chr3	146852402	146852600	+	5' UTR (NM_001357217, exon 1 of 21)	5' UTR (NM_001357217, exon 1 of 21)	134	NM_001302958	70892	Mm.187793	NM_027594	ENSMUSG00000036745	Ttll7	1110049N09Rik|4921517B04Rik|C630030B20|mTTLL7	tubulin tyrosine ligase-like family, member 7	protein-coding
10095	chr14	70641802	70642000	+	5' UTR (NM_001360108, exon 1 of 5)	5' UTR (NM_001360108, exon 1 of 5)	367	NM_001360108	14171	Mm.12814	NM_008004	ENSMUSG00000022101	Fgf17	-	fibroblast growth factor 17	protein-coding
11911	chr18	72350402	72350600	+	5' UTR (NM_007831, exon 1 of 29)	5' UTR (NM_007831, exon 1 of 29)	568	NM_007831	13176	Mm.167882	NM_007831	ENSMUSG00000060534	Dcc	C030036D22Rik|Igdcc1	deleted in colorectal carcinoma	protein-coding
10498	chr15	80014002	80014200	+	5' UTR (NM_011057, exon 1 of 7)	5' UTR (NM_011057, exon 1 of 7)	707	NM_011057	18591	Mm.144089	NM_011057	ENSMUSG00000000489	Pdgfb	PDGF-B|Sis	platelet derived growth factor, B polypeptide	protein-coding
10500	chr15	80014402	80014600	+	5' UTR (NM_011057, exon 1 of 7)	5' UTR (NM_011057, exon 1 of 7)	307	NM_011057	18591	Mm.144089	NM_011057	ENSMUSG00000000489	Pdgfb	PDGF-B|Sis	platelet derived growth factor, B polypeptide	protein-coding
10499	chr15	80014202	80014400	+	5' UTR (NM_011057, exon 1 of 7)	5' UTR (NM_011057, exon 1 of 7)	507	NM_011057	18591	Mm.144089	NM_011057	ENSMUSG00000000489	Pdgfb	PDGF-B|Sis	platelet derived growth factor, B polypeptide	protein-coding
9846	chr14	16575002	16575200	+	5' UTR (NM_011243, exon 1 of 8)	5' UTR (NM_011243, exon 1 of 8)	375	NM_011243	218772	Mm.259318	NM_011243	ENSMUSG00000017491	Rarb	A830025K23|Hap|Nr1b2	retinoic acid receptor, beta	protein-coding
6496	chr9	45935802	45936000	+	5' UTR (NM_011526, exon 1 of 5)	5' UTR (NM_011526, exon 1 of 5)	157	NM_011526	21345	Mm.283283	NM_011526	ENSMUSG00000032085	Tagln	Sm22|Sm22a|Ws310	transgelin	protein-coding
8014	chr11	74919402	74919600	+	5' UTR (NM_013761, exon 2 of 9)	5' UTR (NM_013761, exon 2 of 9)	6297	NM_001163311	27364	Mm.131443	NM_013761	ENSMUSG00000001323	Srr	M100034|Rgsc34|Srs	serine racemase	protein-coding
8710	chr12	58269002	58269200	+	5' UTR (NM_025809, exon 1 of 1)	5' UTR (NM_025809, exon 1 of 1)	157	NM_025809	66864	Mm.280563	NM_025809	ENSMUSG00000045930	Clec14a	1200003C23Rik|AI642649	C-type lectin domain family 14, member a	protein-coding
11771	chr18	37473602	37473800	+	5' UTR (NM_053140, exon 1 of 1)	5' UTR (NM_053140, exon 1 of 1)	155	NM_053140	93886	Mm.283857	NM_053140	ENSMUSG00000047033	Pcdhb15	Pcdhb7|PcdhbO	protocadherin beta 15	protein-coding
10436	chr15	76119602	76119800	+	5' UTR (NM_144848, exon 1 of 2)	5' UTR (NM_144848, exon 1 of 2)	494	NM_144848	223650	Mm.259929	NM_144848		Eppk1	6230424I18Rik|EPIPL|EPIPL1|EPPK	epiplakin 1	protein-coding
6136	chr8	110267202	110267400	+	5' UTR (NM_172916, exon 2 of 87)	5' UTR (NM_172916, exon 2 of 87)	324	NM_172916	244653	Mm.444803	NM_172916	ENSMUSG00000059854	Hydin	1700034M11Rik|4930545D19Rik|4932703P14|672398|A830061H17|AC069308.21gm4|Gm9558|hy-3|hy3|hyrh	HYDIN, axonemal central pair apparatus protein	protein-coding
6196	chr8	113635802	113636000	+	5' UTR (NM_173015, exon 1 of 5)	5' UTR (NM_173015, exon 1 of 5)	102	NM_173015	270096	Mm.74689	NM_173015	ENSMUSG00000078908	Mon1b	5031407H10|5033413H12Rik	MON1 homolog B, secretory traffciking associated	protein-coding
10060	chr14	61310602	61310800	+	5' UTR (NM_177337, exon 2 of 2)	5' UTR (NM_177337, exon 2 of 2)	948	NM_177337	219144	Mm.206566	NM_177337	ENSMUSG00000043157	Arl11	ARLTS1|C730007L20Rik	ADP-ribosylation factor-like 11	protein-coding
1797	chr3	4339002	4339200	+	Intergenic	5S|rRNA|rRNA	-459607	NR_045272	100503859	Mm.75172	NR_045272	ENSMUSG00000098659	1110015O18Rik	-	RIKEN cDNA 1110015O18 gene	ncRNA
6220	chr8	115414202	115414400	+	Intergenic	AmnSINE1|SINE|Deu	292593	NM_001025577	17132	Mm.275549	NM_001025577	ENSMUSG00000055435	Maf	2810401A20Rik|A230108G15Rik|AW047063|c-maf	avian musculoaponeurotic fibrosarcoma oncogene homolog	protein-coding
2730	chr4	127000802	127001000	+	Intergenic	Arthur1C|DNA|hAT-Tip100	-20400	NM_023603	71514	Mm.257276	NM_023603	ENSMUSG00000028820	Sfpq	1110004P21Rik|2810416M14Rik|5730453G22Rik|9030402K04Rik|AU021830|D4Ertd314e|Gm12940|PSF|REP1	splicing factor proline/glutamine rich (polypyrimidine tract binding protein associated)	protein-coding
2350	chr4	4257802	4258000	+	Intergenic	B1_Mm|SINE|Alu	-119086	NM_001348209	18619	Mm.475097	NM_001002927	ENSMUSG00000045573	Penk	AI326464|ENK|PPA|Penk1	preproenkephalin	protein-coding
222	chr1	113354202	113354400	+	Intergenic	B1_Mm|SINE|Alu	-1489383	NM_001081316	319901	Mm.103468	NM_001081316	ENSMUSG00000038702	Dsel	9330132E09Rik|DS-epi2	dermatan sulfate epimerase-like	protein-coding
7408	chr10	95219602	95219800	+	intron (NM_001330138, intron 2 of 2)	B1_Mm|SINE|Alu	-73876	NR_131146	628062		NR_131146	ENSMUSG00000112481	Gm29684	-	predicted gene, 29684	ncRNA
9550	chr13	98622402	98622600	+	Intergenic	B1_Mm|SINE|Alu	14909	NM_026685	68344	Mm.28766	NM_026685	ENSMUSG00000046082	Tmem174	0610009B10Rik|AA986094	transmembrane protein 174	protein-coding
4964	chr7	63907002	63907200	+	intron (NM_021366, intron 1 of 1)	B1_Mm|SINE|Alu	-9756	NM_001256311	381994	Mm.425466	NM_001256311	ENSMUSG00000095061	E030018B13Rik	Gm1697	RIKEN cDNA E030018B13 gene	protein-coding
9144	chr13	61885602	61885800	+	Intergenic	B1_Mm|SINE|Alu	114121	NR_028430	432812	Mm.317358	NR_028430		BC052688	-	cDNA sequence BC052688	pseudo
7358	chr10	80308602	80308800	+	intron (NM_011789, intron 12 of 13)	B1_Mm|SINE|Alu	6881	NM_011789	23805	Mm.57247	NM_011789	ENSMUSG00000020135	Apc2	AI852447|APCL|R75424	adenomatosis polyposis coli 2	protein-coding
9694	chr14	7841002	7841200	+	intron (NM_001081427, intron 1 of 45)	B1_Mm|SINE|Alu	23144	NM_001081427	286940	Mm.489652	NM_134080	ENSMUSG00000025278	Flnb	AL024016|Fln-b	filamin, beta	protein-coding
11462	chr17	56526602	56526800	+	Intergenic	B1_Mm|SINE|Alu	-14218	NM_011483	20834	Mm.76862	NM_011483	ENSMUSG00000044526	Znrf4	1700094M01Rik|Ssrzf1|spzn	zinc and ring finger 4	protein-coding
3941	chr5	134215802	134216000	+	intron (NM_001359852, intron 14 of 14)	B1_Mm|SINE|Alu	13724	NM_010876	17969	Mm.425296	NM_010876	ENSMUSG00000015950	Ncf1	NCF-47K|NOXO2|Ncf-1|p47-phox|p47<phox>|p47phox	neutrophil cytosolic factor 1	protein-coding
11726	chr18	32745002	32745200	+	intron (NR_045381, intron 2 of 4)	B1_Mm|SINE|Alu	-70282	NM_021367	53603	Mm.143716	NM_021367	ENSMUSG00000024379	Tslp	-	thymic stromal lymphopoietin	protein-coding
689	chr2	31593402	31593600	+	intron (NM_001290548, intron 3 of 18)	B1_Mm|SINE|Alu	-18920	NR_105964	102466214		NR_105964	ENSMUSG00000098904	Mir6998	Gm28024|mmu-mir-6998	microRNA 6998	ncRNA
4901	chr7	43231602	43231800	+	Intergenic	B1_Mm|SINE|Alu	17662	NM_001177525	100170401		NM_001177525		EU599041	TU7	expressed sequence EU599041	protein-coding
11310	chr17	32289002	32289200	+	Intergenic	B1_Mm|SINE|Alu	-4968	NM_001286630	57261	Mm.253518	NM_020508	ENSMUSG00000024002	Brd4	Brd5|HUNK1|MCAP|WI-11513	bromodomain containing 4	protein-coding
8209	chr11	97882202	97882400	+	intron (NM_001081435, intron 1 of 10)	B1_Mm|SINE|Alu	1853	NM_001081435	72973	Mm.245939	NM_001081435	ENSMUSG00000070336	Fbxo47	2900052P03Rik|Gm1562	F-box protein 47	protein-coding
5665	chr8	47577802	47578000	+	Intergenic	B1_Mm|SINE|Alu	44256	NM_203507	192174	Mm.273081	NM_203507	ENSMUSG00000031568	Rwdd4a	BC016198|Gm1942|Rwdd4	RWD domain containing 4A	protein-coding
4551	chr7	16393202	16393400	+	Intergenic	B1_Mm|SINE|Alu	-5405	NM_001285892	56459	Mm.258530	NM_019748	ENSMUSG00000052833	Sae1	2400010M20Rik|2610044L12Rik|AL033372|AOS1|AW743391|D7Ertd177e|HSPC140|Sua1|Uble1a	SUMO1 activating enzyme subunit 1	protein-coding
4552	chr7	16395402	16395600	+	Intergenic	B1_Mm|SINE|Alu	-5695	NM_198631	330474	Mm.333594	NM_198631	ENSMUSG00000059273	Zc3h4	Bwq1|Gm768|Kiaa1064-hp|mKIAA1064	zinc finger CCCH-type containing 4	protein-coding
11212	chr17	29463002	29463200	+	Intergenic	B1_Mm|SINE|Alu	-27944	NM_008842	18712	Mm.405293	NM_008842	ENSMUSG00000024014	Pim1	Pim-1	proviral integration site 1	protein-coding
3401	chr5	90200802	90201000	+	Intergenic	B1_Mm|SINE|Alu	23095	NM_001163456	231430	Mm.319697	NM_001033310	ENSMUSG00000035505	Cox18	BC038311	cytochrome c oxidase assembly protein 18	protein-coding
2259	chr3	127431602	127431800	+	intron (NM_001327938, intron 1 of 47)	B1_Mm|SINE|Alu	-22643	NM_001327939	109676	Mm.220242	NM_178655	ENSMUSG00000032826	Ank2	100043364|AI835472|AW491075|Ank-2|Gm4392	ankyrin 2, brain	protein-coding
4040	chr5	139220802	139221000	+	intron (NM_001359496, intron 2 of 20)	B1_Mm|SINE|Alu	5743	NM_001256118	77053	Mm.210845	NM_024451	ENSMUSG00000036817	Sun1	4632417G13Rik|5730434D03Rik|Unc84a|mKIAA0810	Sad1 and UNC84 domain containing 1	protein-coding
9087	chr13	51048802	51049000	+	Intergenic	B1_Mm|SINE|Alu	51826	NR_029463	77428	Mm.405630	NR_029463		9430083A17Rik	-	RIKEN cDNA 9430083A17 gene	ncRNA
1651	chr2	163981602	163981800	+	Intergenic	B1_Mm|SINE|Alu	-13496	NM_018753	54401	Mm.34319	NM_018753	ENSMUSG00000018326	Ywhab	1300003C17Rik|14-3-3b	tyrosine 3-monooxygenase/tryptophan 5-monooxygenase activation protein, beta polypeptide	protein-coding
3505	chr5	108029802	108030000	+	Intergenic	B1_Mm|SINE|Alu	-35773	NM_013827	17765	Mm.257149	NM_013827	ENSMUSG00000029267	Mtf2	9230112N11Rik|AA537621|C76717|M96|Pcl2	metal response element binding transcription factor 2	protein-coding
4062	chr5	140298202	140298400	+	intron (NR_152617, intron 8 of 16)	B1_Mm|SINE|Alu	23251	NM_001359025	17120	Mm.27250	NM_010752	ENSMUSG00000029554	Mad1l1	AI173502|AW550425|Mad1	MAD1 mitotic arrest deficient 1-like 1	protein-coding
9286	chr13	66505802	66506000	+	Intergenic	B1_Mm|SINE|Alu	-64783	NM_001290196	76803	Mm.183391	NM_183119	ENSMUSG00000074832	2410141K09Rik	4930482J15Rik|Ayu21-35|Gt(pU21)35Imeg	RIKEN cDNA 2410141K09 gene	protein-coding
2518	chr4	56870602	56870800	+	Intergenic	B1_Mm|SINE|Alu	-5490	NM_018761	54366	Mm.218891	NM_018761	ENSMUSG00000038816	Ctnnal1	ACRP|AI616177|AW545119|C86009|Catnal1	catenin (cadherin associated protein), alpha-like 1	protein-coding
1938	chr3	19929402	19929600	+	Intergenic	B1_Mm|SINE|Alu	-27553	NM_007752	12870	Mm.13787	NM_007752	ENSMUSG00000003617	Cp	D3Ertd555e	ceruloplasmin	protein-coding
6814	chr9	109599402	109599600	+	Intergenic	B1_Mm|SINE|Alu	26558	NM_001013776	382106	Mm.441401	NM_001013776	ENSMUSG00000062275	Fbxw24	EG382106|Gm5162	F-box and WD-40 domain protein 24	protein-coding
2239	chr3	122077802	122078000	+	intron (NM_007378, intron 6 of 49)	B1_Mm|SINE|Alu	33441	NM_007378	11304	Mm.3918	NM_007378	ENSMUSG00000028125	Abca4	AW050280|Abc10|Abcr|D430003I15Rik|RmP	ATP-binding cassette, sub-family A (ABC1), member 4	protein-coding
654	chr2	25553602	25553800	+	Intergenic	B1_Mm|SINE|Alu	-4199	NM_021519	59022	Mm.29945	NM_021519	ENSMUSG00000015092	Edf1	0610008L11Rik|AA409425	endothelial differentiation-related factor 1	protein-coding
1199	chr2	119765402	119765600	+	intron (NM_177294, intron 23 of 25)	B1_Mm|SINE|Alu	-5070	NM_203345	17005	Mm.1740	NM_008523	ENSMUSG00000027297	Ltk	-	leukocyte tyrosine kinase	protein-coding
8214	chr11	97886402	97886600	+	Intergenic	B1_Mm|SINE|Alu	-2347	NM_001081435	72973	Mm.245939	NM_001081435	ENSMUSG00000070336	Fbxo47	2900052P03Rik|Gm1562	F-box protein 47	protein-coding
5079	chr7	81036202	81036400	+	intron (NM_178707, intron 4 of 9)	B1_Mm|SINE|Alu	-21299	NM_054085	116904	Mm.475768	NM_054085	ENSMUSG00000038763	Alpk3	AW319487|D330016D04|MAK|Midori|mKIAA1330	alpha-kinase 3	protein-coding
3091	chr4	144982802	144983000	+	intron (NM_001276465, intron 68 of 69)	B1_Mm|SINE|Alu	89764	NM_001357275	20148	Mm.14063	NM_011303	ENSMUSG00000066026	Dhrs3	Rsdr1|retSDR1	dehydrogenase/reductase (SDR family) member 3	protein-coding
2605	chr4	101276402	101276600	+	Intergenic	B1_Mm|SINE|Alu	-11219	NM_146145	16451	Mm.289657	NM_146145	ENSMUSG00000028530	Jak1	AA960307|BAP004|C130039L05Rik	Janus kinase 1	protein-coding
915	chr2	90734002	90734200	+	intron (NM_021512, intron 36 of 36)	B1_Mm|SINE|Alu	-11269	NM_018828	55935	Mm.489638	NM_018828	ENSMUSG00000008200	Fnbp4	FBP30|Fnbp30|mKIAA1014	formin binding protein 4	protein-coding
1283	chr2	120410402	120410600	+	intron (NM_172672, intron 2 of 23)	B1_Mm|SINE|Alu	-6385	NM_001110497	211499	Mm.260712	NM_173734	ENSMUSG00000033808	Tmem87a	A930025J12Rik	transmembrane protein 87A	protein-coding
6067	chr8	106774002	106774200	+	intron (NM_173037, intron 14 of 17)	B1_Mm|SINE|Alu	91033	NM_173037	272538	Mm.87151	NM_173037	ENSMUSG00000041949	Tango6	AW413431|E330010G16|Tmco7	transport and golgi organization 6	protein-coding
3998	chr5	135421602	135421800	+	intron (NM_146001, intron 26 of 30)	B1_Mm|SINE|Alu	-27155	NM_148932	107939	Mm.28399	NM_148932	ENSMUSG00000053293	Pom121	2610027A18Rik|C80273|mKIAA0618	nuclear pore membrane protein 121	protein-coding
742	chr2	38774802	38775000	+	intron (NM_010264, intron 3 of 10)	B1_Mm|SINE|Alu	9614	NM_001159549	14536	Mm.439703	NM_010264	ENSMUSG00000063972	Nr6a1	1700113M01Rik|Gcnf|NCNF|RTR	nuclear receptor subfamily 6, group A, member 1	protein-coding
11378	chr17	46776802	46777000	+	intron (NM_025433, intron 6 of 6)	B1_Mm|SINE|Alu	4266	NM_025966	67101	Mm.358702	NM_025966	ENSMUSG00000062619	2310039H08Rik	-	RIKEN cDNA 2310039H08 gene	protein-coding
1282	chr2	120395802	120396000	+	intron (NM_001110497, intron 3 of 19)	B1_Mm|SINE|Alu	-7995	NM_172672	76051	Mm.38851	NM_172672	ENSMUSG00000062646	Ganc	5830445O15Rik|9330160A12|mFLJ00088	glucosidase, alpha; neutral C	protein-coding
10363	chr15	44925002	44925200	+	Intergenic	B1_Mm|SINE|Alu	43707	NR_033609	239410	Mm.352401	NR_033609	ENSMUSG00000060530	A930017M01Rik	Gm305	Smg-5 homolog, nonsense mediated mRNA decay factor pseudogene	pseudo
1820	chr3	9012802	9013000	+	Intergenic	B1_Mm|SINE|Alu	-8178	NM_001357074	21985	Mm.371590	NM_009412	ENSMUSG00000027506	Tpd52	AI043038|mD52	tumor protein D52	protein-coding
2538	chr4	67011002	67011200	+	Intergenic	B1_Mm|SINE|Alu	183550	NM_021297	21898	Mm.38049	NM_021297	ENSMUSG00000039005	Tlr4	Lps|Ly87|Ran/M1|Rasl2-8	toll-like receptor 4	protein-coding
12672	chrX	153291002	153291200	+	intron (NM_173780, intron 1 of 6)	B1_Mm|SINE|Alu	53353	NM_173780	245671	Mm.260751	NM_173780	ENSMUSG00000041649	Klf8	BKLF3|ZNF74	Kruppel-like factor 8	protein-coding
3813	chr5	124899402	124899600	+	Intergenic	B1_Mm|SINE|Alu	36796	NM_001081750	269704	Mm.138617	NM_001081750	ENSMUSG00000079215	Zfp664	AW060232|D930038J03Rik|ZFOC1|Znf664	zinc finger protein 664	protein-coding
11111	chr17	12987402	12987600	+	intron (NM_175394, intron 1 of 5)	B1_Mm|SINE|Alu	4758	NM_001113533	60532	Mm.275521	NM_175394	ENSMUSG00000060475	Wtap	2810408K05Rik|9430038B09Rik	Wilms tumour 1-associating protein	protein-coding
2751	chr4	129748602	129748800	+	Intergenic	B1_Mm|SINE|Alu	-6398	NM_011317	20218	Mm.8256	NM_011317	ENSMUSG00000028790	Khdrbs1	Sam68|p62|p68	KH domain containing, RNA binding, signal transduction associated 1	protein-coding
1052	chr2	105218402	105218600	+	Intergenic	B1_Mm|SINE|Alu	-5841	NM_001159638	74088	Mm.46188	NM_028747	ENSMUSG00000055312	Them7	0610012H03Rik	thioesterase superfamily member 7	protein-coding
722	chr2	33307402	33307600	+	intron (NM_001290570, intron 3 of 16)	B1_Mm|SINE|Alu	63993	NM_175211	241308	Mm.274249	NM_175211	ENSMUSG00000038831	Ralgps1	5830418G11Rik|AI853783|AI854138|RALGEF2|RALGPS1A|RalGEF 2|mKIAA0351	Ral GEF with PH domain and SH3 binding motif 1	protein-coding
9060	chr13	43677002	43677200	+	Intergenic	B1_Mm|SINE|Alu	-39690	NR_046022	622552	Mm.375036	NR_046022	ENSMUSG00000110016	Gm20751	-	predicted gene, 20751	ncRNA
7883	chr11	61128602	61128800	+	Intergenic	B1_Mm|SINE|Alu	-12134	NM_021349	57916	Mm.265915	NM_021349	ENSMUSG00000010142	Tnfrsf13b	1200009E08Rik|Taci	tumor necrosis factor receptor superfamily, member 13b	protein-coding
9151	chr13	62514402	62514600	+	Intergenic	B1_Mm|SINE|Alu	44128	NM_001162911	77117	Mm.440905	NM_175252	ENSMUSG00000074865	Zfp934	6720457D02Rik	zinc finger protein 934	protein-coding
8301	chr11	101857602	101857800	+	Intergenic	B1_Mm|SINE|Alu	36653	NM_010791	17285	Mm.3404	NM_010791	ENSMUSG00000001493	Meox1	AI385561|D330041M02Rik|Mox-1|Mox1	mesenchyme homeobox 1	protein-coding
9699	chr14	7869402	7869600	+	intron (NM_001081427, intron 2 of 45)	B1_Mm|SINE|Alu	51544	NM_001081427	286940	Mm.489652	NM_134080	ENSMUSG00000025278	Flnb	AL024016|Fln-b	filamin, beta	protein-coding
6354	chr9	21059802	21060000	+	Intergenic	B1_Mm|SINE|Alu	7192	NM_001103168	100009600	Mm.483362	NM_001103168	ENSMUSG00000079681	Zglp1	Glp1	zinc finger, GATA-like protein 1	protein-coding
4097	chr5	142940802	142941000	+	Intergenic	B1_Mm|SINE|Alu	-19454	NM_007984	14086	Mm.289707	NM_007984	ENSMUSG00000029581	Fscn1	AI663989|Fan1|fascin-1	fascin actin-bundling protein 1	protein-coding
3970	chr5	134648002	134648200	+	Intergenic	B1_Mm|SINE|Alu	-8692	NM_001312867	22384	Mm.27955	NM_033561	ENSMUSG00000040731	Eif4h	AU018978|D5Ertd355e|E430026L18Rik|Ef4h|Wbscr1|Wscr1|eIF-4H	eukaryotic translation initiation factor 4H	protein-coding
8203	chr11	97872402	97872600	+	intron (NM_001081435, intron 4 of 10)	B1_Mm|SINE|Alu	11653	NM_001081435	72973	Mm.245939	NM_001081435	ENSMUSG00000070336	Fbxo47	2900052P03Rik|Gm1562	F-box protein 47	protein-coding
3226	chr5	23725402	23725600	+	Intergenic	B1_Mm|SINE|Alu	-12834	NR_038090	433855	Mm.205125	NR_015554	ENSMUSG00000105987	AI506816	-	expressed sequence AI506816	ncRNA
2910	chr4	133987402	133987600	+	intron (NM_026144, intron 6 of 8)	B1_Mm|SINE|Alu	13363	NM_026144	67422	Mm.100290	NM_026144	ENSMUSG00000012117	Dhdds	3222401G21Rik|CIT|DS|HDS|W91638	dehydrodolichyl diphosphate synthase	protein-coding
5827	chr8	70355602	70355800	+	Intergenic	B1_Mm|SINE|Alu	-2422	NM_030680	19704	Mm.258280	NM_030680	ENSMUSG00000058301	Upf1	B430202H16Rik|NORF1|PNORF-1|Rent1|Upflp	UPF1 regulator of nonsense transcripts homolog (yeast)	protein-coding
9414	chr13	75706002	75706200	+	Intergenic	B1_Mm|SINE|Alu	-1383	NM_138953	192657	Mm.21288	NM_138953	ENSMUSG00000001542	Ell2	-	elongation factor RNA polymerase II 2	protein-coding
7402	chr10	91081202	91081400	+	intron (NM_001042558, intron 1 of 26)	B1_Mm|SINE|Alu	1442	NM_009684	11783	Mm.220289	NM_009684	ENSMUSG00000019979	Apaf1	6230400I06Rik|Apaf-1|Apaf1l|fog|mKIAA0413	apoptotic peptidase activating factor 1	protein-coding
7213	chr10	52303002	52303200	+	intron (NM_025705, intron 5 of 10)	B1_Mm|SINE|Alu	69482	NM_001347444	66686	Mm.62982	NM_025705	ENSMUSG00000019891	Dcbld1	4631413K11Rik	discoidin, CUB and LCCL domain containing 1	protein-coding
1121	chr2	119635202	119635400	+	intron (NM_133851, intron 5 of 10)	B1_Mm|SINE|Alu	-16796	NM_001042653	70645	Mm.246412	NM_001042653	ENSMUSG00000072980	Oip5	5730547N13Rik|Lint-25|Ms18b	Opa interacting protein 5	protein-coding
12210	chr19	38327602	38327800	+	Intergenic	B1_Mm|SINE|Alu	62919	NM_020278	56839	Mm.298251	NM_020278	ENSMUSG00000067242	Lgi1	BB130740	leucine-rich repeat LGI family, member 1	protein-coding
8282	chr11	101335002	101335200	+	intron (NM_009675, intron 1 of 3)	B1_Mm|SINE|Alu	4495	NM_009675	11754	Mm.67281	NM_009675	ENSMUSG00000019326	Aoc3	SSAO|VAP1	amine oxidase, copper containing 3	protein-coding
10902	chr16	46506202	46506400	+	Intergenic	B1_Mm|SINE|Alu	-9334	NM_021495	58998	Mm.40477	NM_021495	ENSMUSG00000022656	Nectin3	2610301B19Rik|3000002N23Rik|4921513D19Rik|AA407785|AU016832|AW538082|CD113|Pvrl3	nectin cell adhesion molecule 3	protein-coding
801	chr2	52067402	52067600	+	Intergenic	B1_Mm|SINE|Alu	-5336	NM_001355415	51869	Mm.254530	NM_175238	ENSMUSG00000036202	Rif1	5730435J01Rik|6530403D07Rik|AU016181|AW549474|D2Ertd145e	replication timing regulatory factor 1	protein-coding
7829	chr11	51731602	51731800	+	intron (NM_175255, intron 7 of 22)	B1_Mm|SINE|Alu	25133	NM_175255	77371	Mm.33878	NM_175255	ENSMUSG00000036391	Sec24a	-	Sec24 related gene family, member A (S. cerevisiae)	protein-coding
11434	chr17	53591802	53592000	+	intron (NM_001190846, intron 1 of 17)	B1_Mm|SINE|Alu	7775	NM_001190846	18519	Mm.255025	NM_020005	ENSMUSG00000000708	Kat2b	A930006P13Rik|AI461839|AW536563|Pcaf|p/CAF	K(lysine) acetyltransferase 2B	protein-coding
8575	chr12	17907602	17907800	+	Intergenic	B1_Mm|SINE|Alu	216892	NM_016677	53602	Mm.313619	NM_016677	ENSMUSG00000071379	Hpcal1	NVL-3|NVP-3|Nvp3|VILIP3|Vnsl3|Vsnl3	hippocalcin-like 1	protein-coding
2948	chr4	134030402	134030600	+	Intergenic	B1_Mm|SINE|Alu	-11685	NM_145833	83557	Mm.302567	NM_145833	ENSMUSG00000050966	Lin28a	AL024421|Gm10299|Lin-28|Lin28|Tex17|lin-28A	lin-28 homolog A (C. elegans)	protein-coding
4904	chr7	44982802	44983000	+	intron (NM_001252476, intron 2 of 9)	B1_Mm|SINE|Alu	3519	NM_001252476	15469	Mm.27545	NM_019830	ENSMUSG00000109324	Prmt1	6720434D09Rik|AW214366|Hrmt1l2|Mrmt1	protein arginine N-methyltransferase 1	protein-coding
1919	chr3	14583602	14583800	+	intron (NM_007892, intron 1 of 7)	B1_Mm|SINE|Alu	5030	NM_007892	13559	Mm.153415	NM_007892	ENSMUSG00000027552	E2f5	AU024671|E2F-5	E2F transcription factor 5	protein-coding
7638	chr10	128120002	128120200	+	intron (NM_054078, intron 15 of 29)	B1_Mm|SINE|Alu	27318	NM_054078	116848	Mm.252213	NM_054078	ENSMUSG00000040054	Baz2a	AA415431|C030005G16Rik|C78388|Tip5|Walp3|mKIAA0314	bromodomain adjacent to zinc finger domain, 2A	protein-coding
8067	chr11	78085002	78085200	+	Intergenic	B1_Mm|SINE|Alu	-4718	NM_022313	57837	Mm.21096	NM_022313	ENSMUSG00000020832	Eral1	2610524P08Rik|9130407C09Rik|AU019798|Era|M-ERA|MERA-S|MERA-W	Era (G-protein)-like 1 (E. coli)	protein-coding
5274	chr7	127635002	127635200	+	Intergenic	B1_Mm|SINE|Alu	-19829	NR_155450	320683	Mm.156718	NM_177226	ENSMUSG00000045639	Zfp629	9330199A09Rik|Znf629	zinc finger protein 629	protein-coding
3969	chr5	134609202	134609400	+	intron (NM_020044, intron 1 of 12)	B1_Mm|SINE|Alu	5724	NM_020044	56743	Mm.391375	NM_020044	ENSMUSG00000040751	Lat2	AW125574|LAB|NTAL|WSCR5|Wbscr15|Wbscr5	linker for activation of T cells family, member 2	protein-coding
9114	chr13	55662802	55663000	+	intron (NM_001282055, intron 13 of 22)	B1_Mm|SINE|Alu	27902	NM_001282055	212880	Mm.202725	NM_145975	ENSMUSG00000021500	Ddx46	2200005K02Rik|8430438J23Rik|AI325430|AI957095|mKIAA0801	DEAD (Asp-Glu-Ala-Asp) box polypeptide 46	protein-coding
12165	chr19	33642802	33643000	+	Intergenic	B1_Mm|SINE|Alu	-17652	NM_001323251	668106	Mm.379675	NM_001323251		Gm8978	EG668106	predicted gene 8978	protein-coding
2997	chr4	134573602	134573800	+	intron (NM_207237, intron 8 of 11)	B1_Mm|SINE|Alu	-5850	NR_105829	102465216		NR_105829	ENSMUSG00000099289	Mir6403	Gm27992|mmu-mir-6403	microRNA 6403	ncRNA
10508	chr15	80086202	80086400	+	Intergenic	B1_Mm|SINE|Alu	-2895	NM_013762	27367	Mm.290771	NM_013762	ENSMUSG00000060036	Rpl3	F2|J1	ribosomal protein L3	protein-coding
1491	chr2	154671002	154671200	+	intron (NM_029362, intron 1 of 4)	B1_Mm|SINE|Alu	14075	NM_029362	75608	Mm.262480	NM_029362	ENSMUSG00000038467	Chmp4b	2010012F05Rik|C76846|Snf7-2	charged multivesicular body protein 4B	protein-coding
10982	chr16	90246202	90246400	+	intron (NM_001346799, intron 14 of 19)	B1_Mm|SINE|Alu	25559	NM_011434	20655	Mm.276325	NM_011434	ENSMUSG00000022982	Sod1	B430204E11Rik|Cu/Zn-SOD|CuZnSOD|Ipo-1|Ipo1|SODC|Sod-1	superoxide dismutase 1, soluble	protein-coding
5879	chr8	80964402	80964600	+	Intergenic	B1_Mm|SINE|Alu	50405	NM_027554	74841	Mm.246018	NM_027554	ENSMUSG00000038250	Usp38	4631402N15Rik|4833420O05Rik|AA536967|AU044701|AW544820|mKIAA1891	ubiquitin specific peptidase 38	protein-coding
9413	chr13	75361602	75361800	+	Intergenic	B1_Mm|SINE|Alu	271844	NM_013628	18548	Mm.1333	NM_013628	ENSMUSG00000021587	Pcsk1	Nec-1|Nec1|PC1|PC3|Phpp-1|SPC3	proprotein convertase subtilisin/kexin type 1	protein-coding
4938	chr7	46775402	46775600	+	intron (NM_001005247, intron 12 of 22)	B1_Mm|SINE|Alu	20380	NM_001005247	246694	Mm.379442	NM_178742	ENSMUSG00000014418	Hps5	AI646796|AL022647|C85120|haze|hz|maroon|mr|ru-2|ru2	HPS5, biogenesis of lysosomal organelles complex 2 subunit 2	protein-coding
2619	chr4	103186802	103187000	+	intron (NM_177732, intron 8 of 9)	B1_Mm|SINE|Alu	28275	NM_001356276	242585	Mm.281800	NM_177732	ENSMUSG00000028521	Slc35d1	AI834976|C330011J09|UGTREL7|mKIAA0260	solute carrier family 35 (UDP-glucuronic acid/UDP-N-acetylgalactosamine dual transporter), member D1	protein-coding
4557	chr7	16467002	16467200	+	intron (NM_008718, intron 3 of 11)	B1_Mm|SINE|Alu	9679	NM_008718	18142	Mm.145821	NM_008718	ENSMUSG00000001988	Npas1	MOP5|bHLHe11	neuronal PAS domain protein 1	protein-coding
7715	chr11	19716402	19716600	+	Intergenic	B1_Mur1|SINE|Alu	-207941	NM_033523	114716	Mm.266627	NM_033523	ENSMUSG00000045671	Spred2	C79158	sprouty-related, EVH1 domain containing 2	protein-coding
8230	chr11	97943202	97943400	+	intron (NM_001163608, intron 7 of 13)	B1_Mur1|SINE|Alu	43145	NM_028199	72324	Mm.39617	NM_028199	ENSMUSG00000017417	Plxdc1	2410003I07Rik|AI848450|Tem7	plexin domain containing 1	protein-coding
7984	chr11	69575402	69575600	+	intron (NM_144824, intron 3 of 9)	B1_Mur1|SINE|Alu	3823	NM_144824	216853	Mm.31586	NM_144824	ENSMUSG00000041346	Wrap53	BC021790|Wdr79	WD repeat containing, antisense to Trp53	protein-coding
2917	chr4	133995802	133996000	+	intron (NM_026144, intron 3 of 8)	B1_Mur1|SINE|Alu	4963	NM_026144	67422	Mm.100290	NM_026144	ENSMUSG00000012117	Dhdds	3222401G21Rik|CIT|DS|HDS|W91638	dehydrodolichyl diphosphate synthase	protein-coding
10198	chr14	120865002	120865200	+	Intergenic	B1_Mur1|SINE|Alu	-46093	NM_023579	70572	Mm.221452	NM_023579	ENSMUSG00000030662	Ipo5	1110011C18Rik|5730478E03Rik|AA409333|C76941|IMB3|Kpnb3|Ranbp5|imp5	importin 5	protein-coding
11738	chr18	34928802	34929000	+	intron (NM_144866, intron 2 of 10)	B1_Mur1|SINE|Alu	3102	NM_144866	225363	Mm.329353	NM_144866	ENSMUSG00000024360	Etf1	AI463371|D6Ertd109e|ERF|ERF1|SUP45L1|TB3-1	eukaryotic translation termination factor 1	protein-coding
4677	chr7	28445402	28445600	+	intron (NM_001039192, intron 5 of 6)	B1_Mur1|SINE|Alu	4564	NM_001039192	63986	Mm.194536	NM_022024	ENSMUSG00000060791	Gmfg	0610039G16Rik|2310057N07Rik|AI324845	glia maturation factor, gamma	protein-coding
5471	chr8	24932602	24932800	+	intron (NM_153397, intron 2 of 21)	B1_Mur1|SINE|Alu	16103	NM_001293693	353188	Mm.269223	NM_153397	ENSMUSG00000037437	Adam32	-	a disintegrin and metallopeptidase domain 32	protein-coding
4728	chr7	29428002	29428200	+	intron (NM_001081028, intron 3 of 22)	B1_Mur1|SINE|Alu	77359	NM_001081028	74206	Mm.447042	NM_001081028	ENSMUSG00000030583	Sipa1l3	2610511M17Rik	signal-induced proliferation-associated 1 like 3	protein-coding
7635	chr10	128056802	128057000	+	Intergenic	B1_Mur1|SINE|Alu	-2081	NM_019766	56351	Mm.305816	NM_019766	ENSMUSG00000071072	Ptges3	5730442A20Rik|Ptges|Tebp|cPGES|p23|sid3177	prostaglandin E synthase 3	protein-coding
4768	chr7	29545602	29545800	+	Intergenic	B1_Mur1|SINE|Alu	-40241	NM_001081028	74206	Mm.447042	NM_001081028	ENSMUSG00000030583	Sipa1l3	2610511M17Rik	signal-induced proliferation-associated 1 like 3	protein-coding
3827	chr5	125419802	125420000	+	intron (NM_203319, intron 16 of 26)	B1_Mur1|SINE|Alu	14147	NM_203319	208144	Mm.296385	NM_203319	ENSMUSG00000029480	Dhx37	Gm1050|Gm451|mKIAA1517	DEAH (Asp-Glu-Ala-His) box polypeptide 37	protein-coding
2434	chr4	40689202	40689400	+	intron (NM_001025444, intron 6 of 7)	B1_Mur1|SINE|Alu	13615	NM_025545	66408	Mm.430710	NM_025545	ENSMUSG00000028411	Aptx	2410016G21Rik|AA388047|FHA-HIT	aprataxin	protein-coding
3064	chr4	139142002	139142200	+	Intergenic	B1_Mur1|SINE|Alu	-10988	NM_001163006	433771	Mm.305990	NM_001163006	ENSMUSG00000050608	Minos1	2310028O11Rik	mitochondrial inner membrane organizing system 1	protein-coding
7898	chr11	62394202	62394400	+	intron (NM_001252313, intron 10 of 44)	B1_Mur1|SINE|Alu	44214	NM_011308	20185	Mm.271814	NM_011308	ENSMUSG00000018501	Ncor1	5730405M06Rik|A230020K14Rik|N-CoR|RIP13|Rxrip13|mKIAA1047	nuclear receptor co-repressor 1	protein-coding
2677	chr4	121586002	121586200	+	Intergenic	B1_Mur1|SINE|Alu	36024	NM_001099309	666927	Mm.465133	NM_001099309	ENSMUSG00000078575	Gm12887	-	predicted gene 12887	protein-coding
7978	chr11	69472602	69472800	+	intron (NM_001081330, intron 39 of 85)	B1_Mur1|SINE|Alu	-59026	NM_001017426	216850	Mm.261201	NM_001017426	ENSMUSG00000018476	Kdm6b	1700064E03Rik|BC038313|Jmjd3|mKIAA0346	KDM1 lysine (K)-specific demethylase 6B	protein-coding
4021	chr5	137497402	137497600	+	Intergenic	B1_Mur1|SINE|Alu	4928	NM_028753	74097	Mm.290242	NM_028753	ENSMUSG00000029715	Pop7	0610037N12Rik|AI852017|Rpp20	processing of precursor 7, ribonuclease P family, (S. cerevisiae)	protein-coding
4519	chr7	16357002	16357200	+	intron (NM_019748, intron 6 of 8)	B1_Mur1|SINE|Alu	30795	NM_001285891	56459	Mm.258530	NM_019748	ENSMUSG00000052833	Sae1	2400010M20Rik|2610044L12Rik|AL033372|AOS1|AW743391|D7Ertd177e|HSPC140|Sua1|Uble1a	SUMO1 activating enzyme subunit 1	protein-coding
7290	chr10	69419802	69420000	+	Intergenic	B1_Mur1|SINE|Alu	-66989	NM_007659	12534	Mm.281367	NM_007659	ENSMUSG00000019942	Cdk1	Cdc2|Cdc2a|p34<CDC2>	cyclin-dependent kinase 1	protein-coding
148	chr1	73842202	73842400	+	intron (NR_045311, intron 6 of 8)	B1_Mur1|SINE|Alu	13274	NR_105769	102465179		NR_105769	ENSMUSG00000098504	Mir6351	Gm27936|mmu-mir-6351	microRNA 6351	ncRNA
7231	chr10	58366202	58366400	+	intron (NM_001359116, intron 1 of 9)	B1_Mur1|SINE|Alu	-5153	NM_201242	110829	Mm.57734	NM_026148	ENSMUSG00000019920	Lims1	2310016J22Rik|4921524A02Rik|AI507642|AU021743|AW551584|C430041B13Rik|Lims1l|PINCH|PINCH1	LIM and senescent cell antigen-like domains 1	protein-coding
3902	chr5	130470602	130470800	+	intron (NM_021371, intron 1 of 5)	B1_Mur1|SINE|Alu	21909	NM_021371	140904	Mm.40875	NM_021371	ENSMUSG00000060371	Caln1	9630012C17Rik|Cabp8|MNCb-0849	calneuron 1	protein-coding
5787	chr8	64900202	64900400	+	Intergenic	B1_Mur1|SINE|Alu	-46884	NM_001163747	73067	Mm.294445	NM_028427	ENSMUSG00000025521	Tmem192	3110005G23Rik	transmembrane protein 192	protein-coding
10069	chr14	63412602	63412800	+	intron (NM_007549, intron 1 of 12)	B1_Mur1|SINE|Alu	4486	NM_007549	12143	Mm.3962	NM_007549	ENSMUSG00000014453	Blk	-	B lymphoid kinase	protein-coding
3841	chr5	127636002	127636200	+	intron (NM_177005, intron 1 of 11)	B1_Mur1|SINE|Alu	3839	NM_177005	319804	Mm.237888	NM_177005	ENSMUSG00000049971	Glt1d1	5730455A04Rik	glycosyltransferase 1 domain containing 1	protein-coding
11207	chr17	29455002	29455200	+	Intergenic	B1_Mur2|SINE|Alu	-35944	NM_008842	18712	Mm.405293	NM_008842	ENSMUSG00000024014	Pim1	Pim-1	proviral integration site 1	protein-coding
10904	chr16	48258202	48258400	+	Intergenic	B1_Mur2|SINE|Alu	-25434	NM_001018002	73693	Mm.35597	NM_028610	ENSMUSG00000058550	Dppa4	2410091M23Rik|C76608|ECAT15-1	developmental pluripotency associated 4	protein-coding
9563	chr13	98905202	98905400	+	intron (NM_178716, intron 1 of 23)	B1_Mur2|SINE|Alu	-14259	NM_001048267	238799	Mm.173286	NM_178716	ENSMUSG00000009470	Tnpo1	AU021749|D13Ertd688e|IPO2|Kpnb2|MIP|MIP1|TRN	transportin 1	protein-coding
6867	chr9	114541002	114541200	+	intron (NM_001042503, intron 1 of 3)	B1_Mur2|SINE|Alu	23268	NM_001042503	636931	Mm.17857	NM_001042503	ENSMUSG00000079259	Trim71	2610206G21Rik|AL022943|Gm1127|Lin41|lin-41|mLin41|mlin-41	tripartite motif-containing 71	protein-coding
6774	chr9	106638402	106638600	+	Intergenic	B1_Mur2|SINE|Alu	11919	NM_001101628	100041096	Mm.477435	NM_001101628	ENSMUSG00000091129	Iqcf6	-	IQ motif containing F6	protein-coding
12567	chr19	57687002	57687200	+	intron (NM_181415, intron 13 of 28)	B1_Mur2|SINE|Alu	76067	NM_181415	226255	Mm.245340	NM_181415	ENSMUSG00000054843	Atrnl1	AI504415|AW555641|Alp|Atrnl|Atrnlp	attractin like 1	protein-coding
2710	chr4	125013402	125013600	+	Intergenic	B1_Mur2|SINE|Alu	-16513	NM_145552	230737	Mm.90760	NM_145552	ENSMUSG00000028869	Gnl2	BC003262|HUMAUANTIG|Ngp-1	guanine nucleotide binding protein-like 2 (nucleolar)	protein-coding
12587	chrX	7918202	7918400	+	Intergenic	B1_Mur2|SINE|Alu	-1521	NM_013892	30052	Mm.4881	NM_013892	ENSMUSG00000039278	Pcsk1n	AI848336|KEP|PEN|PEN19|PEN20|Pan3|SAAS|SAASCT|bLEN|lLEN|proSAAS	proprotein convertase subtilisin/kexin type 1 inhibitor	protein-coding
5813	chr8	69772202	69772400	+	intron (NM_177899, intron 1 of 3)	B1_Mur2|SINE|Alu	2610	NM_177899	330788	Mm.41364	NM_177899	ENSMUSG00000043090	Zfp866	9830167H18Rik|AI875089|C85843|D330038O06Rik	zinc finger protein 866	protein-coding
7216	chr10	53342402	53342600	+	intron (NM_001141927, intron 2 of 2)	B1_Mur2|SINE|Alu	4815	NM_001141927	18821	Mm.34145	NM_023129	ENSMUSG00000038583	Pln	Plb	phospholamban	protein-coding
7124	chr10	37202802	37203000	+	Intergenic	B1_Mur2|SINE|Alu	-63975	NM_008538	17118	Mm.30059	NM_008538	ENSMUSG00000069662	Marcks	Macs|PKCSL	myristoylated alanine rich protein kinase C substrate	protein-coding
10496	chr15	79990202	79990400	+	Intergenic	B1_Mur2|SINE|Alu	8725	NR_106072	102465699		NR_106072	ENSMUSG00000099222	Mir7213	Gm27377|mmu-mir-7213	microRNA 7213	ncRNA
8037	chr11	77072402	77072600	+	intron (NM_001012309, intron 2 of 6)	B1_Mur2|SINE|Alu	5671	NR_030756	751519		NR_030756	ENSMUSG00000065518	Mir423	Mirn423|mir-423|mmu-mir-423	microRNA 423	ncRNA
2946	chr4	134028202	134028400	+	Intergenic	B1_Mur2|SINE|Alu	-9485	NM_145833	83557	Mm.302567	NM_145833	ENSMUSG00000050966	Lin28a	AL024421|Gm10299|Lin-28|Lin28|Tex17|lin-28A	lin-28 homolog A (C. elegans)	protein-coding
8228	chr11	97937002	97937200	+	intron (NM_001163608, intron 9 of 13)	B1_Mur2|SINE|Alu	49345	NM_028199	72324	Mm.39617	NM_028199	ENSMUSG00000017417	Plxdc1	2410003I07Rik|AI848450|Tem7	plexin domain containing 1	protein-coding
20	chr1	13217402	13217600	+	intron (NM_008678, intron 4 of 22)	B1_Mur2|SINE|Alu	-90338	NM_001081209	383491	Mm.309380	NM_001081209	ENSMUSG00000042414	Prdm14	-	PR domain containing 14	protein-coding
9800	chr14	11815602	11815800	+	intron (NM_008981, intron 2 of 29)	B1_Mur2|SINE|Alu	262148	NM_008981	19270	Mm.431266	NM_008981	ENSMUSG00000021745	Ptprg	5430405N12Rik|AW046354|AW549872|RPTPgamma	protein tyrosine phosphatase, receptor type, G	protein-coding
900	chr2	83020802	83021000	+	Intergenic	B1_Mur2|SINE|Alu	-623677	NM_026934	69082	Mm.27804	NM_026934	ENSMUSG00000027091	Zc3h15	1700006A17Rik|1810012H02Rik|2610312B22Rik|FM22|Ierepo4	zinc finger CCCH-type containing 15	protein-coding
1543	chr2	156277002	156277200	+	intron (NM_172674, intron 9 of 17)	B1_Mur2|SINE|Alu	-35372	NM_027585	70873	Mm.475234	NM_027585	ENSMUSG00000038085	Cnbd2	4921517L17Rik|5430421B09Rik|Cris	cyclic nucleotide binding domain containing 2	protein-coding
11570	chr17	83708202	83708400	+	intron (NM_054082, intron 1 of 16)	B1_Mur2|SINE|Alu	2138	NM_054082	116871	Mm.277668	NM_054082	ENSMUSG00000055817	Mta3	1110002J22Rik|mKIAA1266	metastasis associated 3	protein-coding
11388	chr17	47339402	47339600	+	intron (NM_001097623, intron 15 of 19)	B1_Mur2|SINE|Alu	-29386	NM_001146211	64657	Mm.216250	NM_183086	ENSMUSG00000034729	Mrps10	1110038B19Rik|AW743084|Rpms10	mitochondrial ribosomal protein S10	protein-coding
11316	chr17	35043002	35043200	+	intron (NM_013600, intron 7 of 23)	B1_Mur2|SINE|Alu	3521	NR_130640	17687	Mm.24192	NM_013600	ENSMUSG00000007035	Msh5	Mut5	mutS homolog 5	protein-coding
5583	chr8	34680602	34680800	+	Intergenic	B1_Mur2|SINE|Alu	-40385	NR_040706	330734	Mm.149998	NR_040706	ENSMUSG00000109819	B930018H19Rik	B930018H19	RIKEN cDNA B930018H19 gene	ncRNA
6075	chr8	107029802	107030000	+	Intergenic	B1_Mur2|SINE|Alu	-1425	NM_126165	116733	Mm.236004	NM_126165	ENSMUSG00000031913	Vps4a	4930589C15Rik|AI325971|AW553189	vacuolar protein sorting 4A	protein-coding
1834	chr3	9134602	9134800	+	Intergenic	B1_Mur2|SINE|Alu	72737	NR_040597	75149	Mm.399324	NR_040597	ENSMUSG00000103116	4930539M17Rik	-	RIKEN cDNA 4930539M17 gene	ncRNA
1341	chr2	120597402	120597600	+	intron (NM_009222, intron 7 of 7)	B1_Mur2|SINE|Alu	11814	NM_025657	66606	Mm.428639	NM_025657	ENSMUSG00000027286	Lrrc57	2810002D13Rik|AA407405	leucine rich repeat containing 57	protein-coding
1488	chr2	154668402	154668600	+	intron (NM_029362, intron 1 of 4)	B1_Mur2|SINE|Alu	11475	NM_029362	75608	Mm.262480	NM_029362	ENSMUSG00000038467	Chmp4b	2010012F05Rik|C76846|Snf7-2	charged multivesicular body protein 4B	protein-coding
127	chr1	59941402	59941600	+	intron (NM_001037725, intron 1 of 7)	B1_Mur2|SINE|Alu	28495	NM_001037725	72750	Mm.258250	NM_001037725	ENSMUSG00000041040	Fam117b	2810425F24Rik|6330416D14Rik|Als2cr13	family with sequence similarity 117, member B	protein-coding
11469	chr17	57232802	57233000	+	Intergenic	B1_Mur2|SINE|Alu	-4765	NM_009778	12266	Mm.19131	NM_009778	ENSMUSG00000024164	C3	AI255234|ASP|HSE-MSF|Plp	complement component 3	protein-coding
4733	chr7	29436802	29437000	+	intron (NM_001081028, intron 2 of 22)	B1_Mur2|SINE|Alu	68559	NM_001081028	74206	Mm.447042	NM_001081028	ENSMUSG00000030583	Sipa1l3	2610511M17Rik	signal-induced proliferation-associated 1 like 3	protein-coding
11991	chr19	4504002	4504200	+	Intergenic	B1_Mur3|SINE|Alu	-5518	NM_027237	69861	Mm.282978	NM_027237	ENSMUSG00000042041	2010003K11Rik	-	RIKEN cDNA 2010003K11 gene	protein-coding
5501	chr8	25376802	25377000	+	Intergenic	B1_Mur3|SINE|Alu	-70631	NR_040352	74489	Mm.256468	NR_040352	ENSMUSG00000110140	5430421F17Rik	-	RIKEN cDNA 5430421F17 gene	ncRNA
8499	chr11	120750602	120750800	+	Intergenic	B1_Mur3|SINE|Alu	-18680	NM_007621	12409	Mm.21454	NM_007621	ENSMUSG00000025150	Cbr2	MLCR	carbonyl reductase 2	protein-coding
8114	chr11	85271202	85271400	+	Intergenic	B1_Mur3|SINE|Alu	36135	NR_028329	654810	Mm.209580	NR_028329	ENSMUSG00000085628	Appbp2os	D630032N06Rik	amyloid beta precursor protein (cytoplasmic tail) binding protein 2, opposite strand	ncRNA
11260	chr17	29586402	29586600	+	intron (NR_045447, intron 3 of 3)	B1_Mur3|SINE|Alu	-9037	NR_106127	102465769		NR_106127	ENSMUSG00000098764	Mir7667	Gm27756|mmu-mir-7667	microRNA 7667	ncRNA
2155	chr3	93705602	93705800	+	Intergenic	B1_Mur3|SINE|Alu	-29418	NM_148949	207213	Mm.425165	NM_148949	ENSMUSG00000094084	Tdpoz1	2cpoz56|Mapp2|Spopl1	TD and POZ domain containing 1	protein-coding
2133	chr3	88558202	88558400	+	intron (NM_033526, intron 4 of 10)	B1_Mur3|SINE|Alu	4585	NM_033526	94232	Mm.303059	NM_033526	ENSMUSG00000008604	Ubqln4	A1Up|A1u|AI663987|CIP75|UBIN	ubiquilin 4	protein-coding
4105	chr5	144415602	144415800	+	Intergenic	B1_Mur3|SINE|Alu	57176	NR_102373	100579137		NR_102372	ENSMUSG00000104600	Dmrt1i	Dmr	Dmrt1 interacting ncRNA	ncRNA
10555	chr15	83347402	83347600	+	intron (NM_001357756, intron 1 of 15)	B1_Mur3|SINE|Alu	2746	NM_001357756	66251	Mm.258910	NM_025445	ENSMUSG00000054277	Arfgap3	0610009H19Rik|1810004P07Rik|1810035F16Rik|9130416J18Rik|Arfgap1	ADP-ribosylation factor GTPase activating protein 3	protein-coding
6151	chr8	111174002	111174200	+	intron (NM_009149, intron 13 of 25)	B1_Mur3|SINE|Alu	-28603	NR_040363	434350	Mm.442061	NR_040363		9430091E24Rik	-	RIKEN cDNA 9430091E24 gene	ncRNA
6471	chr9	44297402	44297600	+	intron (NM_172162, intron 9 of 9)	B1_Mur3|SINE|Alu	8170	NM_172162	102423	Mm.24570	NM_172162	ENSMUSG00000032119	Hinfp	AA589481|HiNF-P|Mizf	histone H4 transcription factor	protein-coding
1631	chr2	157962002	157962200	+	Intergenic	B1_Mur3|SINE|Alu	47448	NM_198627	277432	Mm.441156	NM_198627	ENSMUSG00000037843	Vstm2l	Gm691	V-set and transmembrane domain containing 2-like	protein-coding
6131	chr8	109749002	109749200	+	Intergenic	B1_Mur3|SINE|Alu	-11362	NM_001080930	52335	Mm.276770	NM_001080930	ENSMUSG00000069895	Atxn1l	AW558552|Boat|C330011L24Rik|D6Mgi37|D8Ertd587e	ataxin 1-like	protein-coding
9289	chr13	66506802	66507000	+	Intergenic	B1_Mur3|SINE|Alu	-65783	NM_001290196	76803	Mm.183391	NM_183119	ENSMUSG00000074832	2410141K09Rik	4930482J15Rik|Ayu21-35|Gt(pU21)35Imeg	RIKEN cDNA 2410141K09 gene	protein-coding
1583	chr2	157212202	157212400	+	intron (NM_001039557, intron 22 of 24)	B1_Mur3|SINE|Alu	-7767	NM_001139516	19650	Mm.244671	NM_011249	ENSMUSG00000027641	Rbl1	AW547426|PRB1|p107	RB transcriptional corepressor like 1	protein-coding
1230	chr2	119790402	119790600	+	Intergenic	B1_Mur3|SINE|Alu	-2964	NM_177294	68925	Mm.30496	NM_177294	ENSMUSG00000034032	Rpap1	1190005L06Rik|A730023M06Rik|AU041788|AW107702|mKIAA1403	RNA polymerase II associated protein 1	protein-coding
10537	chr15	81560402	81560600	+	Intergenic	B1_Mur3|SINE|Alu	-25713	NM_177821	328572	Mm.258397	NM_177821	ENSMUSG00000055024	Ep300	A430090G16|A730011L11|KAT3B|p300|p300 HAT	E1A binding protein p300	protein-coding
404	chr1	135072002	135072200	+	intron (NM_001033409, intron 3 of 17)	B1_Mur3|SINE|Alu	33175	NM_001033409	329252	Mm.279594	NM_001033409	ENSMUSG00000042793	Lgr6	A530037C04Rik|D830026M09	leucine-rich repeat-containing G protein-coupled receptor 6	protein-coding
5204	chr7	114104402	114104600	+	intron (NM_025846, intron 1 of 5)	B1_Mur3|SINE|Alu	13280	NM_025846	66922	Mm.276572	NM_025846	ENSMUSG00000055723	Rras2	2610016H24Rik|C86394|TC21	related RAS viral (r-ras) oncogene 2	protein-coding
8078	chr11	78311402	78311600	+	intron (NM_017407, intron 4 of 23)	B1_Mur3|SINE|Alu	9910	NM_017407	54141	Mm.24250	NM_017407	ENSMUSG00000002055	Spag5	AI874642|D11Bhm180e|Deepest|MAP126|Mastrin|S17	sperm associated antigen 5	protein-coding
9822	chr14	11931202	11931400	+	intron (NM_008981, intron 2 of 29)	B1_Mur3|SINE|Alu	-258642	NM_001347593	19270	Mm.431266	NM_008981	ENSMUSG00000021745	Ptprg	5430405N12Rik|AW046354|AW549872|RPTPgamma	protein tyrosine phosphatase, receptor type, G	protein-coding
9576	chr13	99091402	99091600	+	Intergenic	B1_Mur3|SINE|Alu	-3580	NR_045495	69603	Mm.390632	NR_045495	ENSMUSG00000100410	2310020H05Rik	-	RIKEN cDNA 2310020H05 gene	ncRNA
1127	chr2	119645802	119646000	+	intron (NM_001042652, intron 8 of 9)	B1_Mur3|SINE|Alu	16933	NM_027175	69702	Mm.5390	NM_027175	ENSMUSG00000027305	Ndufaf1	2410001M24Rik|CGI-65|CIA30	NADH dehydrogenase (ubiquinone) 1 alpha subcomplex, assembly factor 1	protein-coding
8724	chr12	69166602	69166800	+	Intergenic	B1_Mur3|SINE|Alu	-2113	NM_001081406	69706	Mm.28847	NM_001081406	ENSMUSG00000034883	Lrr1	2410005L11Rik|AU021780|LRR-1|Ppil5	leucine rich repeat protein 1	protein-coding
7245	chr10	60020802	60021000	+	intron (NM_026937, intron 5 of 10)	B1_Mur4|SINE|Alu	17574	NM_001199187	69090	Mm.155839	NM_026937	ENSMUSG00000044475	Ascc1	1810015P09Rik|AI550520|ASC1p50|CGI-18	activating signal cointegrator 1 complex subunit 1	protein-coding
12005	chr19	5044402	5044600	+	intron (NM_134155, intron 1 of 9)	B1_Mur4|SINE|Alu	3147	NM_134155	107392	Mm.29628	NM_134155	ENSMUSG00000080268	Brms1	AV003220|AW554636	breast cancer metastasis-suppressor 1	protein-coding
709	chr2	32316402	32316600	+	intron (NM_010065, intron 15 of 20)	B1_Mur4|SINE|Alu	-1764	NR_128563	104795665		NR_128563	ENSMUSG00000092765	Gm23363	Mir3154|mir-3154|mmu-mir-3154	predicted gene, 23363	ncRNA
8422	chr11	115840602	115840800	+	intron (NM_001252532, intron 2 of 25)	B1_Mur4|SINE|Alu	16643	NM_001252532	217325	Mm.290450	NM_145438	ENSMUSG00000020782	Llgl2	9130006H11Rik|Llglh2	LLGL2 scribble cell polarity complex component	protein-coding
2901	chr4	133972602	133972800	+	intron (NM_026144, intron 8 of 8)	B1_Mur4|SINE|Alu	-4710	NM_016957	15331	Mm.319660	NM_016957	ENSMUSG00000003038	Hmgn2	HMG-17|Hmg17	high mobility group nucleosomal binding domain 2	protein-coding
2928	chr4	134009602	134009800	+	intron (NM_145833, intron 2 of 3)	B1_Mur4|SINE|Alu	-8837	NM_026144	67422	Mm.100290	NM_026144	ENSMUSG00000012117	Dhdds	3222401G21Rik|CIT|DS|HDS|W91638	dehydrodolichyl diphosphate synthase	protein-coding
707	chr2	32286402	32286600	+	intron (NM_175190, intron 2 of 4)	B1_Mur4|SINE|Alu	1568	NR_110965	72931	Mm.27344	NM_175190	ENSMUSG00000044627	Swi5	1500019F05Rik|2900010J23Rik|AI046671	SWI5 recombination repair homolog (yeast)	protein-coding
1546	chr2	156290202	156290400	+	intron (NM_172674, intron 10 of 17)	B1_Mur4|SINE|Alu	-22172	NM_027585	70873	Mm.475234	NM_027585	ENSMUSG00000038085	Cnbd2	4921517L17Rik|5430421B09Rik|Cris	cyclic nucleotide binding domain containing 2	protein-coding
4113	chr5	146761402	146761600	+	intron (NM_011669, intron 3 of 8)	B1_Mur4|SINE|Alu	33455	NM_011669	22217	Mm.167971	NM_011669	ENSMUSG00000029640	Usp12	Ubh1	ubiquitin specific peptidase 12	protein-coding
10540	chr15	81866802	81867000	+	intron (NM_026737, intron 3 of 3)	B1_Mur4|SINE|Alu	4991	NM_026737	68479	Mm.271715	NM_026737	ENSMUSG00000061360	Phf5a	1110007B08Rik	PHD finger protein 5A	protein-coding
11741	chr18	34950802	34951000	+	intron (NM_010481, intron 4 of 16)	B1_Mur4|SINE|Alu	3450	NM_010481	15526	Mm.209419	NM_010481	ENSMUSG00000024359	Hspa9	74kDa|Csa|Grp75|Hsc74|Hsp74|Hsp74a|Hspa9a|Mortalin|Mot-2|Mot2|Mthsp70|Pbp74	heat shock protein 9	protein-coding
1400	chr2	130824602	130824800	+	intron (NM_029432, intron 1 of 36)	B1_Mur4|SINE|Alu	14986	NM_001311147	228602	Mm.271990	NM_028367	ENSMUSG00000027309	4930402H24Rik	2810487F15Rik|AI413763|C78926	RIKEN cDNA 4930402H24 gene	protein-coding
1016	chr2	105084402	105084600	+	intron (NR_015462, intron 5 of 6)	B1_Mur4|SINE|Alu	42009	NR_015462	329480	Mm.246679	NR_015462	ENSMUSG00000074987	Wt1os	6030498F17|AI314831|Wt1-as	Wilms tumor 1 homolog, opposite strand	ncRNA
1315	chr2	120443802	120444000	+	intron (NM_172672, intron 15 of 23)	B1_Mur4|SINE|Alu	-19692	NM_001177799	12335	Mm.458021	NM_007601	ENSMUSG00000079110	Capn3	AI323605|Capa-3|Capa3|Lp82|p94	calpain 3	protein-coding
7792	chr11	33405002	33405200	+	intron (NR_110973, intron 14 of 28)	B1_Mur4|SINE|Alu	108645	NR_110973	66011	Mm.383775	NM_023146	ENSMUSG00000040594	Ranbp17	-	RAN binding protein 17	protein-coding
702	chr2	32177202	32177400	+	intron (NM_172661, intron 1 of 29)	B1_Mur4|SINE|Alu	26153	NM_001159634	227723	Mm.25504	NM_172661	ENSMUSG00000039262	Prrc2b	5830434P21Rik|AI173903|Bat2l|Bat2l1|D430039P21|mKIAA0515	proline-rich coiled-coil 2B	protein-coding
2879	chr4	133290802	133291000	+	Intergenic	B1_Mur4|SINE|Alu	-13111	NM_025667	52174	Mm.244748	NM_025667	ENSMUSG00000028857	Tmem222	5730406H10Rik|AA409341|D4Ertd196e	transmembrane protein 222	protein-coding
8210	chr11	97882802	97883000	+	intron (NM_001081435, intron 1 of 10)	B1_Mur4|SINE|Alu	1253	NM_001081435	72973	Mm.245939	NM_001081435	ENSMUSG00000070336	Fbxo47	2900052P03Rik|Gm1562	F-box protein 47	protein-coding
4127	chr5	146882202	146882400	+	Intergenic	B1_Mur4|SINE|Alu	37230	NM_026864	68895	Mm.266978	NM_026864	ENSMUSG00000029641	Rasl11a	1110065D03Rik|AI852031	RAS-like, family 11, member A	protein-coding
9566	chr13	98912202	98912400	+	intron (NM_178716, intron 1 of 23)	B1_Mur4|SINE|Alu	14083	NM_178716	238799	Mm.173286	NM_178716	ENSMUSG00000009470	Tnpo1	AU021749|D13Ertd688e|IPO2|Kpnb2|MIP|MIP1|TRN	transportin 1	protein-coding
7341	chr10	78519202	78519400	+	Intergenic	B1_Mur4|SINE|Alu	-54353	NM_172134	216134	Mm.206159	NM_172134	ENSMUSG00000032788	Pdxk	2310036D04Rik|AA119688|C77999	pyridoxal (pyridoxine, vitamin B6) kinase	protein-coding
8928	chr12	112089602	112089800	+	Intergenic	B1_Mur4|SINE|Alu	-16982	NM_001081169	104816	Mm.77133	NM_001081169	ENSMUSG00000037686	Aspg	A530050D06Rik|AI429460|Gm690	asparaginase	protein-coding
4162	chr5	147236802	147237000	+	intron (NR_038157, intron 3 of 5)	B1_Mur4|SINE|Alu	-33230	NM_008814	18609	Mm.389714	NM_008814	ENSMUSG00000029644	Pdx1	IDX-1|IPF-1|Ipf1|Mody4|STF-1|pdx-1	pancreatic and duodenal homeobox 1	protein-coding
4680	chr7	28456802	28457000	+	intron (NM_001141921, intron 2 of 4)	B1_Mur4|SINE|Alu	4663	NM_001141921	80749	Mm.483073	NM_030562	ENSMUSG00000030600	Lrfn1	BC004018|SALM2|Semo1	leucine rich repeat and fibronectin type III domain containing 1	protein-coding
5542	chr8	33926802	33927000	+	intron (NM_001042675, intron 1 of 6)	B1_Mur4|SINE|Alu	2962	NM_019733	19663	Mm.323997	NM_019733	ENSMUSG00000031586	Rbpms	2010300K22Rik|2700019M19Rik|AU017537|RBP-MS|hermes	RNA binding protein gene with multiple splicing	protein-coding
5799	chr8	68234402	68234600	+	Intergenic	B1_Mur4|SINE|Alu	-42027	NM_028182	72281	Mm.40974	NM_028182	ENSMUSG00000053886	Sh2d4a	2210402M20Rik|SH2A	SH2 domain containing 4A	protein-coding
2827	chr4	129926002	129926200	+	Intergenic	B1_Mur4|SINE|Alu	19875	NR_045190	319894	Mm.59196	NR_045190	ENSMUSG00000086369	E330017L17Rik	-	RIKEN cDNA E330017L17 gene	ncRNA
11618	chr17	88382402	88382600	+	Intergenic	B1_Mur4|SINE|Alu	-58203	NM_001355743	14236	Mm.112824	NM_180974	ENSMUSG00000034998	Foxn2	3230402J05Rik|6030465J18Rik|Fkh19|Foxn1|HTLF	forkhead box N2	protein-coding
4918	chr7	45696802	45697000	+	Intergenic	B1_Mur4|SINE|Alu	-2499	NM_001271578	56546	Mm.56914	NM_019934	ENSMUSG00000040364	Sec1	Fut10|Fut3	secretory blood group 1	protein-coding
11413	chr17	51182202	51182400	+	Intergenic	B1_Mur4|SINE|Alu	-2949	NM_028162	72238	Mm.120650	NM_028162	ENSMUSG00000023923	Tbc1d5	1600014N05Rik	TBC1 domain family, member 5	protein-coding
5325	chr7	141399002	141399200	+	intron (NM_011528, intron 3 of 7)	B1_Mur4|SINE|Alu	6941	NM_011528	21351	Mm.29182	NM_011528	ENSMUSG00000025503	Taldo1	-	transaldolase 1	protein-coding
8768	chr12	70709802	70710000	+	Intergenic	B1_Mur4|SINE|Alu	-115613	NM_028127	319710	Mm.2962	NM_028127	ENSMUSG00000048285	Frmd6	2610019M19Rik|4930488L10Rik|AW212977|Willin	FERM domain containing 6	protein-coding
3078	chr4	141669602	141669800	+	Intergenic	B1_Mur4|SINE|Alu	-5586	NM_001347237	69582	Mm.33220	NM_001033150	ENSMUSG00000028917	Plekhm2	2310034J19Rik|AI854247|mKIAA0842	pleckstrin homology domain containing, family M (with RUN domain) member 2	protein-coding
10275	chr15	12326202	12326400	+	intron (NM_025673, intron 1 of 3)	B1_Mur4|SINE|Alu	4805	NM_025673	66629	Mm.157655	NM_025673	ENSMUSG00000022200	Golph3	4733401N08Rik|5730410D03Rik|AW413496	golgi phosphoprotein 3	protein-coding
10852	chr16	33827402	33827600	+	Intergenic	B1_Mur4|SINE|Alu	-2164	NM_001145884	16419	Mm.6424	NM_010580	ENSMUSG00000022817	Itgb5	AA475909|AI874634|ESTM23|[b]-5|[b]5|[b]5A|[b]5B|beta-5|beta5	integrin beta 5	protein-coding
4469	chr7	16324002	16324200	+	intron (NM_001285892, intron 8 of 8)	B1_Mur4|SINE|Alu	14518	NM_133234	170770	Mm.7660	NM_133234	ENSMUSG00000002083	Bbc3	PUMA|PUMA/JFY1	BCL2 binding component 3	protein-coding
1122	chr2	119635802	119636000	+	intron (NM_001042652, intron 5 of 9)	B1_Mur4|SINE|Alu	-17396	NM_001042653	70645	Mm.246412	NM_001042653	ENSMUSG00000072980	Oip5	5730547N13Rik|Lint-25|Ms18b	Opa interacting protein 5	protein-coding
7724	chr11	19857602	19857800	+	Intergenic	B1_Mur4|SINE|Alu	-66741	NM_033523	114716	Mm.266627	NM_033523	ENSMUSG00000045671	Spred2	C79158	sprouty-related, EVH1 domain containing 2	protein-coding
8760	chr12	70115002	70115200	+	Intergenic	B1_Mur4|SINE|Alu	-3066	NR_104397	18080	Mm.244047	NM_008697	ENSMUSG00000021068	Nin	3110068G20Rik|AI385615|AU024711|mKIAA1565	ninein	protein-coding
4437	chr7	16263402	16263600	+	Intergenic	B1_Mur4|SINE|Alu	-3961	NM_007577	12273	Mm.247623	NM_007577	ENSMUSG00000049130	C5ar1	C5aR|C5r1|Cd88|D7Msu1	complement component 5a receptor 1	protein-coding
396	chr1	133536602	133536800	+	Intergenic	B1_Mur4|SINE|Alu	73579	NM_009227	20643	Mm.249110	NM_009227	ENSMUSG00000090553	Snrpe	AL022645|C76690|SME	small nuclear ribonucleoprotein E	protein-coding
3825	chr5	125401802	125402000	+	Intergenic	B1_Mur4|SINE|Alu	-11884	NM_019639	22190	Mm.331	NM_019639	ENSMUSG00000008348	Ubc	2700054O04Rik|AI194771|Rps27a|TI-225|Uba52|Ubb	ubiquitin C	protein-coding
8673	chr12	51781202	51781400	+	intron (NM_144788, intron 19 of 42)	B1_Mur4|SINE|Alu	48235	NM_144788	207304	Mm.249391	NM_144788	ENSMUSG00000035247	Hectd1	A630086P08Rik|AI844876|b2b327Clo|opm	HECT domain E3 ubiquitin protein ligase 1	protein-coding
1649	chr2	163371002	163371200	+	intron (NM_021566, intron 2 of 5)	B1_Mur4|SINE|Alu	26872	NM_021566	59091	Mm.34459	NM_021566	ENSMUSG00000017817	Jph2	1110002E14Rik|JP-2|Jp2	junctophilin 2	protein-coding
5810	chr8	69756402	69756600	+	Intergenic	B1_Mur4|SINE|Alu	-6539	NM_001200023	620419	Mm.460423	NM_001200023	ENSMUSG00000092260	Zfp963	-	zinc finger protein 963	protein-coding
10504	chr15	80043802	80044000	+	Intergenic	B1_Mur4|SINE|Alu	-29093	NM_011057	18591	Mm.144089	NM_011057	ENSMUSG00000000489	Pdgfb	PDGF-B|Sis	platelet derived growth factor, B polypeptide	protein-coding
11886	chr18	68288002	68288200	+	intron (NM_153794, intron 1 of 3)	B1_Mur4|SINE|Alu	12232	NM_153794	108654	Mm.125857	NM_153794	ENSMUSG00000038121	Fam210a	4933403F05Rik|AA987140|AV134576|AW491926	family with sequence similarity 210, member A	protein-coding
1265	chr2	120319002	120319200	+	intron (NM_178851, intron 24 of 24)	B1_Mur4|SINE|Alu	-4936	NM_001024145	271844	Mm.24880	NM_001024145	ENSMUSG00000046971	Pla2g4f	4732472I07Rik|Gm647|Pla2zeta	phospholipase A2, group IVF	protein-coding
2171	chr3	95727202	95727400	+	Intergenic	B1_Mur4|SINE|Alu	7672	NR_105981	102466787		NR_105981	ENSMUSG00000098737	Mir7014	Gm27837|mmu-mir-7014	microRNA 7014	ncRNA
11583	chr17	85179602	85179800	+	intron (NM_028576, intron 3 of 10)	B1_Mur4|SINE|Alu	89001	NM_028576	73582	Mm.260753	NM_028576	ENSMUSG00000071037	Camkmt	1700106N22Rik|AI480743|AV099781|CLNMT|CaM KMT	calmodulin-lysine N-methyltransferase	protein-coding
1497	chr2	154682402	154682600	+	intron (NM_029362, intron 1 of 4)	B1_Mur4|SINE|Alu	25475	NM_029362	75608	Mm.262480	NM_029362	ENSMUSG00000038467	Chmp4b	2010012F05Rik|C76846|Snf7-2	charged multivesicular body protein 4B	protein-coding
5832	chr8	71353002	71353200	+	intron (NM_001142322, intron 26 of 39)	B1_Mur4|SINE|Alu	-13747	NM_001145780	67023	Mm.41890	NM_025917	ENSMUSG00000002395	Use1	2010315L10Rik|5730403H22Rik|AV002165|D12|Ed2|Q-snare|p31	unconventional SNARE in the ER 1 homolog (S. cerevisiae)	protein-coding
4786	chr7	29604602	29604800	+	Intergenic	B1_Mur4|SINE|Alu	-99241	NM_001081028	74206	Mm.447042	NM_001081028	ENSMUSG00000030583	Sipa1l3	2610511M17Rik	signal-induced proliferation-associated 1 like 3	protein-coding
11266	chr17	29619002	29619200	+	intron (NM_021419, intron 1 of 7)	B1_Mur4|SINE|Alu	4312	NM_021419	58230	Mm.305994	NM_021419	ENSMUSG00000090083	Rnf8	3830404E21Rik|AIP37|laXp180	ring finger protein 8	protein-coding
8494	chr11	120473202	120473400	+	intron (NM_001159328, intron 6 of 21)	B1_Mur4|SINE|Alu	5666	NM_001159328	15239	Mm.7919	NM_008244	ENSMUSG00000025793	Hgs	Hgr|Hrs|ZFYVE8|tn	HGF-regulated tyrosine kinase substrate	protein-coding
9583	chr13	100640002	100640200	+	intron (NM_001283011, intron 4 of 17)	B1_Mus1|SINE|Alu	10960	NM_001044371	19356	Mm.248489	NM_011233	ENSMUSG00000021635	Rad17	MmRad24	RAD17 checkpoint clamp loader component	protein-coding
4755	chr7	29503002	29503200	+	intron (NM_001081028, intron 2 of 22)	B1_Mus1|SINE|Alu	2359	NM_001081028	74206	Mm.447042	NM_001081028	ENSMUSG00000030583	Sipa1l3	2610511M17Rik	signal-induced proliferation-associated 1 like 3	protein-coding
8051	chr11	77891602	77891800	+	intron (NM_008952, intron 2 of 7)	B1_Mus1|SINE|Alu	2171	NM_008952	19193	Mm.8543	NM_008952	ENSMUSG00000017453	Pipox	LPIPOX|Pso	pipecolic acid oxidase	protein-coding
3333	chr5	67185602	67185800	+	Intergenic	B1_Mus1|SINE|Alu	-74864	NM_030108	67878	Mm.23217	NM_028975	ENSMUSG00000037720	Tmem33	1110006G02Rik|1600019D15Rik|2410089A21Rik|2700052H22Rik|5430406L04Rik|AA388285|AI314185|AI426615|db83	transmembrane protein 33	protein-coding
11601	chr17	88323802	88324000	+	Intergenic	B1_Mus1|SINE|Alu	-116803	NM_001355743	14236	Mm.112824	NM_180974	ENSMUSG00000034998	Foxn2	3230402J05Rik|6030465J18Rik|Fkh19|Foxn1|HTLF	forkhead box N2	protein-coding
7047	chr10	16276402	16276600	+	Intergenic	B1_Mus1|SINE|Alu	484724	NR_131087	77538	Mm.128235	NR_131087	ENSMUSG00000112227	C330004P14Rik	-	RIKEN cDNA C330004P14 gene	ncRNA
3826	chr5	125412402	125412600	+	Intergenic	B1_Mus1|SINE|Alu	21547	NM_203319	208144	Mm.296385	NM_203319	ENSMUSG00000029480	Dhx37	Gm1050|Gm451|mKIAA1517	DEAH (Asp-Glu-Ala-His) box polypeptide 37	protein-coding
10433	chr15	75992602	75992800	+	Intergenic	B1_Mus1|SINE|Alu	-1068	NM_177922	332110	Mm.40843	NM_177922	ENSMUSG00000063704	Mapk15	BC048082	mitogen-activated protein kinase 15	protein-coding
4975	chr7	65731602	65731800	+	Intergenic	B1_Mus1|SINE|Alu	38284	NM_026795	68634	Mm.476828	NM_026795	ENSMUSG00000078681	Tm2d3	1110025I09Rik|5930422O05Rik|Blp2	TM2 domain containing 3	protein-coding
11558	chr17	83265802	83266000	+	Intergenic	B1_Mus1|SINE|Alu	50618	NM_134117	106522	Mm.311974	NM_134117	ENSMUSG00000024247	Pkdcc	AI115348|AW548124|Adtk1|ESTM17|MAd1|Sgk493|Vlk|X83346	protein kinase domain containing, cytoplasmic	protein-coding
9257	chr13	66462402	66462600	+	Intergenic	B1_Mus1|SINE|Alu	-21383	NM_001290196	76803	Mm.183391	NM_183119	ENSMUSG00000074832	2410141K09Rik	4930482J15Rik|Ayu21-35|Gt(pU21)35Imeg	RIKEN cDNA 2410141K09 gene	protein-coding
8026	chr11	75498002	75498200	+	intron (NM_138659, intron 23 of 41)	B1_Mus1|SINE|Alu	11324	NM_138659	192159	Mm.3757	NM_138659	ENSMUSG00000020850	Prpf8	AU019467|D11Bwg0410e|DBF3/PRP8|Prp8|Sfprp8l	pre-mRNA processing factor 8	protein-coding
1679	chr2	168823402	168823600	+	Intergenic	B1_Mus1|SINE|Alu	-56300	NM_201395	99377	Mm.434054	NM_175303	ENSMUSG00000027547	Sall4	5730441M18Rik|AA407717|AL022809|AW536104|C330011P20Rik|C78083|C78563|Tex20	spalt like transcription factor 4	protein-coding
4889	chr7	43101002	43101200	+	Intergenic	B1_Mus1|SINE|Alu	-76487	NM_001034893	668620	Mm.388871	NM_001034893	ENSMUSG00000064194	Zfp936	EG435970|EG668620|Gm9272|I1C0022H11Rik	zinc finger protein 936	protein-coding
8462	chr11	117114002	117114200	+	Intergenic	B1_Mus1|SINE|Alu	-1071	NM_028777	74136	Mm.272312	NM_028777	ENSMUSG00000020823	Sec14l1	1200017E04Rik|2810012L19Rik|Naa-35	SEC14-like lipid binding 1	protein-coding
1496	chr2	154678402	154678600	+	intron (NM_029362, intron 1 of 4)	B1_Mus1|SINE|Alu	21475	NM_029362	75608	Mm.262480	NM_029362	ENSMUSG00000038467	Chmp4b	2010012F05Rik|C76846|Snf7-2	charged multivesicular body protein 4B	protein-coding
11988	chr19	4428602	4428800	+	intron (NM_001329989, intron 3 of 4)	B1_Mus1|SINE|Alu	-10622	NR_045990	319314	Mm.393810	NR_045989	ENSMUSG00000087132	A930001C03Rik	-	RIKEN cDNA A930001C03 gene	ncRNA
9456	chr13	90950202	90950400	+	intron (NM_025770, intron 5 of 7)	B1_Mus1|SINE|Alu	27179	NM_024175	66475	Mm.306302	NM_024175	ENSMUSG00000049517	Rps23	2410044J15Rik	ribosomal protein S23	protein-coding
415	chr1	135666402	135666600	+	Intergenic	B1_Mus1|SINE|Alu	-53562	NM_001360782	13007	Mm.196484	NM_007791	ENSMUSG00000026421	Csrp1	AA408841|AA959891|AW545626|CRP1|Csrp	cysteine and glycine-rich protein 1	protein-coding
525	chr1	167335602	167335800	+	Intergenic	B1_Mus1|SINE|Alu	-14290	NM_019993	56752	Mm.292539	NM_019993	ENSMUSG00000026687	Aldh9a1	AA139417|Abaldh|ESTM40|TMABA-DH|Tmabadh	aldehyde dehydrogenase 9, subfamily A1	protein-coding
11557	chr17	83233602	83233800	+	Intergenic	B1_Mus1|SINE|Alu	18418	NM_134117	106522	Mm.311974	NM_134117	ENSMUSG00000024247	Pkdcc	AI115348|AW548124|Adtk1|ESTM17|MAd1|Sgk493|Vlk|X83346	protein kinase domain containing, cytoplasmic	protein-coding
74	chr1	36052202	36052400	+	Intergenic	B1_Mus1|SINE|Alu	-16099	NM_015818	50785	Mm.213566	NM_015818	ENSMUSG00000045216	Hs6st1	6Ost1	heparan sulfate 6-O-sulfotransferase 1	protein-coding
1198	chr2	119765202	119765400	+	intron (NM_177294, intron 23 of 25)	B1_Mus1|SINE|Alu	-4870	NM_203345	17005	Mm.1740	NM_008523	ENSMUSG00000027297	Ltk	-	leukocyte tyrosine kinase	protein-coding
12594	chrX	8166602	8166800	+	intron (NM_172478, intron 3 of 5)	B1_Mus1|SINE|Alu	9480	NM_001166437	209815	Mm.122963	NM_172478	ENSMUSG00000039201	Tbc1d25	6330576A08Rik|DXHXS7927e|Oatl1	TBC1 domain family, member 25	protein-coding
10082	chr14	67094202	67094400	+	Intergenic	B1_Mus1|SINE|Alu	-21830	NM_001205188	71978	Mm.273997	NM_028032	ENSMUSG00000022052	Ppp2r2a	2410004D02Rik|mKIAA1541	protein phosphatase 2, regulatory subunit B, alpha	protein-coding
3461	chr5	104659602	104659800	+	Intergenic	B1_Mus1|SINE|Alu	88029	NM_001346672	69623	Mm.69919	NM_027142		Zfp33b	2310012P17Rik	zinc finger protein 33B	protein-coding
9305	chr13	66514202	66514400	+	Intergenic	B1_Mus1|SINE|Alu	-73183	NM_001290196	76803	Mm.183391	NM_183119	ENSMUSG00000074832	2410141K09Rik	4930482J15Rik|Ayu21-35|Gt(pU21)35Imeg	RIKEN cDNA 2410141K09 gene	protein-coding
4067	chr5	140342802	140343000	+	intron (NM_172277, intron 10 of 10)	B1_Mus1|SINE|Alu	10945	NM_001356584	17766	Mm.118846	NM_008637	ENSMUSG00000036639	Nudt1	Mth1	nudix (nucleoside diphosphate linked moiety X)-type motif 1	protein-coding
3030	chr4	136764802	136765000	+	intron (NM_010142, intron 3 of 15)	B1_Mus1|SINE|Alu	71111	NM_001290753	13844	Mm.250981	NM_010142	ENSMUSG00000028664	Ephb2	Cek5|Drt|ETECK|Erk|Hek5|Nuk|Prkm5|Qek5|Sek3|Tyro5	Eph receptor B2	protein-coding
10908	chr16	48280602	48280800	+	Intergenic	B1_Mus1|SINE|Alu	-3034	NM_001018002	73693	Mm.35597	NM_028610	ENSMUSG00000058550	Dppa4	2410091M23Rik|C76608|ECAT15-1	developmental pluripotency associated 4	protein-coding
2682	chr4	123328002	123328200	+	intron (NM_007558, intron 1 of 6)	B1_Mus1|SINE|Alu	-4422	NM_022033	64059	Mm.270287	NM_022033	ENSMUSG00000076436	Oxct2a	Oxct|Oxct2|Scot|Scot-t1	3-oxoacid CoA transferase 2A	protein-coding
5992	chr8	94524202	94524400	+	intron (NM_001033207, intron 46 of 48)	B1_Mus1|SINE|Alu	-8727	NM_153507	234577	Mm.291815	NM_153507	ENSMUSG00000034361	Cpne2	3322401K10Rik	copine II	protein-coding
3986	chr5	134949002	134949200	+	Intergenic	B1_Mus1|SINE|Alu	-2167	NM_009903	12740	Mm.7339	NM_009903	ENSMUSG00000047501	Cldn4	Cep-r|Cpetr|Cpetr1	claudin 4	protein-coding
975	chr2	103843002	103843200	+	Intergenic	B1_Mus1|SINE|Alu	-32479	NR_040514	78031	Mm.243867	NR_040514	ENSMUSG00000086687	4930547E08Rik	-	RIKEN cDNA 4930547E08 gene	ncRNA
2038	chr3	57507802	57508000	+	intron (NM_133784, intron 2 of 6)	B1_Mus1|SINE|Alu	67975	NM_133784	97064	Mm.405029	NM_133784	ENSMUSG00000027803	Wwtr1	2310058J06Rik|2610021I22Rik|C78399|Taz	WW domain containing transcription regulator 1	protein-coding
11273	chr17	29672402	29672600	+	intron (NM_028791, intron 2 of 23)	B1_Mus1|SINE|Alu	11906	NM_028791	74157	Mm.390979	NM_028791	ENSMUSG00000024019	Cmtr1	1300018I05Rik|AI451264|Ftsjd2|MTr1	cap methyltransferase 1	protein-coding
7646	chr10	128208602	128208800	+	intron (NM_001033264, intron 16 of 17)	B1_Mus1|SINE|Alu	3093	NM_025716	66701	Mm.29694	NM_025716	ENSMUSG00000051346	Spryd4	4633402N23Rik|AA114801	SPRY domain containing 4	protein-coding
9071	chr13	44766402	44766600	+	intron (NM_001205043, intron 1 of 17)	B1_Mus1|SINE|Alu	35230	NM_001205043	16468	Mm.25059	NM_021878	ENSMUSG00000038518	Jarid2	Jmj|jumonji	jumonji, AT rich interactive domain 2	protein-coding
5153	chr7	102149202	102149400	+	intron (NM_001287167, intron 18 of 19)	B1_Mus1|SINE|Alu	-32588	NM_001081424	504186	Mm.334074	NM_001081424	ENSMUSG00000066279	Chrna10	-	cholinergic receptor, nicotinic, alpha polypeptide 10	protein-coding
6272	chr8	121430002	121430200	+	Intergenic	B1_Mus1|SINE|Alu	111853	NM_001357259	76405	Mm.165697	NM_029597	ENSMUSG00000031809	1700018B08Rik	1700084O22Rik	RIKEN cDNA 1700018B08 gene	protein-coding
10677	chr15	103406202	103406400	+	intron (NM_028797, intron 7 of 8)	B1_Mus1|SINE|Alu	24126	NM_028797	74174	Mm.325325	NM_028797	ENSMUSG00000022487	Gtsf1	1700006H03Rik|Cue110	gametocyte specific factor 1	protein-coding
1214	chr2	119779602	119779800	+	intron (NM_177294, intron 6 of 25)	B1_Mus1|SINE|Alu	7836	NM_001163701	68925	Mm.30496	NM_177294	ENSMUSG00000034032	Rpap1	1190005L06Rik|A730023M06Rik|AU041788|AW107702|mKIAA1403	RNA polymerase II associated protein 1	protein-coding
11541	chr17	80400802	80401000	+	intron (NM_009231, intron 20 of 21)	B1_Mus1|SINE|Alu	-27359	NR_028385	791338	Mm.204722	NR_028385		Gm10190	-	predicted gene 10190	ncRNA
11234	chr17	29497402	29497600	+	Intergenic	B1_Mus1|SINE|Alu	6456	NM_008842	18712	Mm.405293	NM_008842	ENSMUSG00000024014	Pim1	Pim-1	proviral integration site 1	protein-coding
7367	chr10	80592402	80592600	+	Intergenic	B1_Mus1|SINE|Alu	-2160	NM_145421	216169	Mm.29802	NM_145421	ENSMUSG00000003346	Abhd17a	1700013O15Rik|BC005632|D10Bwg1364e|Fam108a	abhydrolase domain containing 17A	protein-coding
2869	chr4	132771402	132771600	+	intron (NM_011284, intron 3 of 8)	B1_Mus1|SINE|Alu	3141	NM_011284	19891	Mm.2870	NM_011284	ENSMUSG00000028884	Rpa2	AA409079|AI325195|AU020965|RPA34|Rf-A2	replication protein A2	protein-coding
8187	chr11	96137602	96137800	+	intron (NM_172799, intron 4 of 14)	B1_Mus1|SINE|Alu	3915	NM_172799	237930	Mm.249912	NM_172799	ENSMUSG00000038756	Ttll6	4932418K24Rik|D11Moh43e|D11Moh44e|t8130b59	tubulin tyrosine ligase-like family, member 6	protein-coding
6667	chr9	88526402	88526600	+	Intergenic	B1_Mus1|SINE|Alu	-3604	NR_040721	72655	Mm.21798	NR_040721	ENSMUSG00000097195	Snhg5	2810026P18Rik|4933428I09Rik|mU50HG-b	small nucleolar RNA host gene 5	ncRNA
4543	chr7	16379202	16379400	+	intron (NM_019748, intron 1 of 8)	B1_Mus1|SINE|Alu	8595	NM_001285891	56459	Mm.258530	NM_019748	ENSMUSG00000052833	Sae1	2400010M20Rik|2610044L12Rik|AL033372|AOS1|AW743391|D7Ertd177e|HSPC140|Sua1|Uble1a	SUMO1 activating enzyme subunit 1	protein-coding
6444	chr9	40672602	40672800	+	Intergenic	B1_Mus1|SINE|Alu	-13263	NM_133733	71566	Mm.280560	NM_133733	ENSMUSG00000032024	Clmp	9030425E11Rik|ACAM|ASP5|AW557819	CXADR-like membrane protein	protein-coding
806	chr2	52094202	52094400	+	intron (NM_001355414, intron 16 of 35)	B1_Mus1|SINE|Alu	21464	NM_001355414	51869	Mm.254530	NM_175238	ENSMUSG00000036202	Rif1	5730435J01Rik|6530403D07Rik|AU016181|AW549474|D2Ertd145e	replication timing regulatory factor 1	protein-coding
4449	chr7	16301202	16301400	+	Intergenic	B1_Mus1|SINE|Alu	-8282	NM_133234	170770	Mm.7660	NM_133234	ENSMUSG00000002083	Bbc3	PUMA|PUMA/JFY1	BCL2 binding component 3	protein-coding
12624	chrX	48292802	48293000	+	Intergenic	B1_Mus1|SINE|Alu	-7475	NR_045916	100500713	Mm.396609	NR_045916	ENSMUSG00000097197	9530027J09Rik	-	RIKEN cDNA 9530027J09 gene	ncRNA
9358	chr13	66533202	66533400	+	Intergenic	B1_Mus1|SINE|Alu	-92183	NM_001290196	76803	Mm.183391	NM_183119	ENSMUSG00000074832	2410141K09Rik	4930482J15Rik|Ayu21-35|Gt(pU21)35Imeg	RIKEN cDNA 2410141K09 gene	protein-coding
12014	chr19	5792202	5792400	+	Intergenic	B1_Mus1|SINE|Alu	3680	NR_144621	109146451		NR_144621		Mascrna	-	Malat1-associated small cytoplasmic RNA	scRNA
2733	chr4	127121402	127121600	+	intron (NR_104366, intron 14 of 15)	B1_Mus1|SINE|Alu	-4542	NM_001099319	100039968	Mm.392655	NM_001099319	ENSMUSG00000070737	Tmem35b	Gm12942|Zmym6nb	transmembrane protein 35B	protein-coding
8522	chr12	3637402	3637600	+	intron (NM_001162465, intron 6 of 17)	B1_Mus1|SINE|Alu	64517	NM_007886	13528	Mm.286202	NM_007886	ENSMUSG00000071454	Dtnb	-	dystrobrevin, beta	protein-coding
6099	chr8	107513802	107514000	+	intron (NM_025830, intron 7 of 23)	B1_Mus1|SINE|Alu	-37343	NR_029553	387158		NR_029553	ENSMUSG00000065439	Mir140	Mirn140|mir-140|mmu-mir-140	microRNA 140	ncRNA
3478	chr5	104967402	104967600	+	intron (NM_030239, intron 7 of 15)	B1_Mus1|SINE|Alu	15216	NM_030239	27405	Mm.389663	NM_030239	ENSMUSG00000029299	Abcg3	Abcp2|Mxr2	ATP binding cassette subfamily G member 3	protein-coding
4444	chr7	16289402	16289600	+	Intergenic	B1_Mus1|SINE|Alu	-2706	NM_001136471	243846	Mm.482401	NM_172297	ENSMUSG00000041375	Ccdc9	2600011L02Rik	coiled-coil domain containing 9	protein-coding
4245	chr6	49042402	49042600	+	intron (NM_053110, intron 1 of 10)	B1_Mus1|SINE|Alu	5983	NM_053110	93695	Mm.302602	NM_053110	ENSMUSG00000029816	Gpnmb	DC-HIL|Dchil|ipd	glycoprotein (transmembrane) nmb	protein-coding
7178	chr10	42193402	42193600	+	intron (NM_019740, intron 3 of 3)	B1_Mus1|SINE|Alu	83241	NM_019740	56484	Mm.338613	NM_019740	ENSMUSG00000048756	Foxo3	1110048B16Rik|2010203A17Rik|C76856|FKHRL1|Fkhr2|Foxo3a	forkhead box O3	protein-coding
2939	chr4	134022402	134022600	+	Intergenic	B1_Mus1|SINE|Alu	-3685	NM_145833	83557	Mm.302567	NM_145833	ENSMUSG00000050966	Lin28a	AL024421|Gm10299|Lin-28|Lin28|Tex17|lin-28A	lin-28 homolog A (C. elegans)	protein-coding
7145	chr10	40281402	40281600	+	Intergenic	B1_Mus1|SINE|Alu	20685	NM_007444	100041585	Mm.476925	NM_007444	ENSMUSG00000063953	Amd2	AdoMetDC|Amd1|Amd3	S-adenosylmethionine decarboxylase 2	protein-coding
7827	chr11	51195602	51195800	+	intron (NR_110444, intron 4 of 4)	B1_Mus1|SINE|Alu	24717	NR_110444	71297	Mm.390420	NR_110444	ENSMUSG00000086646	Platr20	5133400J02Rik	pluripotency associated transcript 20	ncRNA
3158	chr4	155810002	155810200	+	Intergenic	B1_Mus1|SINE|Alu	-2388	NM_207678	56036	Mm.23492	NM_018856	ENSMUSG00000029068	Ccnl2	1700010A01Rik|1810019L15Rik|2010319M22Rik|AA409936|AW261738|Ania-6b|HCLA-150|Pcee|SB138	cyclin L2	protein-coding
2490	chr4	48685802	48686000	+	Intergenic	B1_Mus1|SINE|Alu	22387	NM_026509	68016	Mm.133444	NM_026509	ENSMUSG00000028348	Cavin4	2310039E09Rik|Murc	caveolae associated 4	protein-coding
8507	chr12	3428602	3428800	+	intron (NM_001270988, intron 1 of 11)	B1_Mus1|SINE|Alu	1844	NM_172421	75302	Mm.120475	NM_172421	ENSMUSG00000037486	Asxl2	4930556B16Rik|mKIAA1685	additional sex combs like 2, transcriptional regulator	protein-coding
10193	chr14	120286002	120286200	+	intron (NM_001360380, intron 1 of 7)	B1_Mus1|SINE|Alu	10432	NM_001360377	105559	Mm.238266	NM_175341	ENSMUSG00000022139	Mbnl2	1110002M11Rik|AI047808|AI837313|AI849185|AL118326|MBLL|R75232|mKIAA4072	muscleblind like splicing factor 2	protein-coding
2969	chr4	134078402	134078600	+	intron (NM_001162970, intron 5 of 19)	B1_Mus1|SINE|Alu	10049	NM_001162970	230806	Mm.240080	NM_001162970	ENSMUSG00000012123	Crybg2	Aim1l	crystallin beta-gamma domain containing 2	protein-coding
1182	chr2	119756002	119756200	+	intron (NM_008523, intron 1 of 13)	B1_Mus1|SINE|Alu	2424	NM_206941	17005	Mm.1740	NM_008523	ENSMUSG00000027297	Ltk	-	leukocyte tyrosine kinase	protein-coding
1989	chr3	33107602	33107800	+	intron (NM_001163516, intron 1 of 12)	B1_Mus1|SINE|Alu	-24641	NM_001310460	58869	Mm.151332	NM_021483	ENSMUSG00000027674	Pex5l	1700016J08Rik|PXR2|Pex2|TRIP8b|pex5Rp	peroxisomal biogenesis factor 5-like	protein-coding
4033	chr5	138176402	138176600	+	intron (NM_021392, intron 9 of 14)	B1_Mus1|SINE|Alu	4480	NM_021392	11781	Mm.113205	NM_021392	ENSMUSG00000019518	Ap4m1	4930443L05Rik|Ap4m4	adaptor-related protein complex AP-4, mu 1	protein-coding
9673	chr13	114308402	114308600	+	intron (NM_010887, intron 3 of 4)	B1_Mus1|SINE|Alu	79593	NM_010887	17993	Mm.253142	NM_010887	ENSMUSG00000021764	Ndufs4	6720411N02Rik|C1-18k	NADH dehydrogenase (ubiquinone) Fe-S protein 4	protein-coding
2225	chr3	108289402	108289600	+	intron (NM_019972, intron 1 of 19)	B1_Mus1|SINE|Alu	5437	NM_001271599	20661	Mm.157119	NM_019972	ENSMUSG00000068747	Sort1	2900053A11Rik|AI852375|Ntr3|Ntsr3	sortilin 1	protein-coding
12074	chr19	24451202	24451400	+	intron (NM_008846, intron 1 of 14)	B1_Mus1|SINE|Alu	26173	NM_026520	68034	Mm.440181	NM_026520	ENSMUSG00000074922	Fam122a	2410124L17Rik|2900009I07Rik|Gm9849	family with sequence similarity 122, member A	protein-coding
3875	chr5	129562802	129563000	+	intron (NM_001359952, intron 15 of 17)	B1_Mus1|SINE|Alu	-21268	NM_011846	23948	Mm.42047	NM_011846	ENSMUSG00000029436	Mmp17	MT4-MMP|MT4MMP|MTMMP4	matrix metallopeptidase 17	protein-coding
10143	chr14	99422602	99422800	+	Intergenic	B1_Mus1|SINE|Alu	124010	NM_009769	12224	Mm.30262	NM_009769	ENSMUSG00000005148	Klf5	4930520J07Rik|Bteb2|CKLF|IKLF	Kruppel-like factor 5	protein-coding
10425	chr15	73464202	73464400	+	Intergenic	B1_Mus1|SINE|Alu	-41110	NM_001358046	14083	Mm.254494	NM_007982	ENSMUSG00000022607	Ptk2	FADK 1|FAK|FRNK|Fadk|p125FAK	PTK2 protein tyrosine kinase 2	protein-coding
5661	chr8	47367602	47367800	+	Intergenic	B1_Mus1|SINE|Alu	-15353	NM_175162	71069	Mm.23973	NM_175162	ENSMUSG00000038143	Stox2	4933409N07Rik|AI449080|AI835114|mKIAA1392	storkhead box 2	protein-coding
6815	chr9	109599602	109599800	+	Intergenic	B1_Mus1|SINE|Alu	26358	NM_001013776	382106	Mm.441401	NM_001013776	ENSMUSG00000062275	Fbxw24	EG382106|Gm5162	F-box and WD-40 domain protein 24	protein-coding
418	chr1	135707802	135708000	+	Intergenic	B1_Mus1|SINE|Alu	-12162	NM_001360782	13007	Mm.196484	NM_007791	ENSMUSG00000026421	Csrp1	AA408841|AA959891|AW545626|CRP1|Csrp	cysteine and glycine-rich protein 1	protein-coding
12662	chrX	123041802	123042000	+	Intergenic	B1_Mus1|SINE|Alu	-61622	NM_001310654	73061	Mm.292979	NM_028426	ENSMUSG00000079450	Cldn34c1	3110007F17Rik	claudin 34C1	protein-coding
3364	chr5	75086602	75086800	+	Intergenic	B1_Mus1|SINE|Alu	11100	NM_133256	14843	Mm.218752	NM_133256	ENSMUSG00000035946	Gsx2	Gsh-2|Gsh2	GS homeobox 2	protein-coding
12676	chrX	165851202	165851400	+	Intergenic	B1_Mus1|SINE|Alu	-319153	NM_001310724	237221	Mm.209490	NM_146238	ENSMUSG00000040621	Gemin8	B130034M20Rik|B930082C09Rik|BC023488|gemin-8	gem nuclear organelle associated protein 8	protein-coding
4015	chr5	137377002	137377200	+	Intergenic	B1_Mus1|SINE|Alu	26992	NM_010144	13846	Mm.34533	NM_010144	ENSMUSG00000029710	Ephb4	AI042935|Htk|MDK2|Myk1|Tyro11|b2b2412Clo	Eph receptor B4	protein-coding
12526	chr19	53896602	53896800	+	intron (NM_011050, intron 1 of 11)	B1_Mus1|SINE|Alu	4470	NM_011050	18569	Mm.1605	NM_011050	ENSMUSG00000024975	Pdcd4	D19Ucla1|Ma3|Tis	programmed cell death 4	protein-coding
1171	chr2	119746402	119746600	+	intron (NM_146125, intron 1 of 6)	B1_Mus1|SINE|Alu	4164	NM_146125	228550	Mm.65337	NM_146125	ENSMUSG00000027296	Itpka	-	inositol 1,4,5-trisphosphate 3-kinase A	protein-coding
7125	chr10	38094402	38094600	+	Intergenic	B1_Mus1|SINE|Alu	-81273	NR_131035	75877	Mm.402094	NR_131035	ENSMUSG00000111234	4930591E09Rik	-	RIKEN cDNA 4930591E09 gene	ncRNA
7429	chr10	100164002	100164200	+	Intergenic	B1_Mus1|SINE|Alu	148280	NM_013598	17311	Mm.45124	NM_013598	ENSMUSG00000019966	Kitl	Clo|Con|Gb|Kitlg|Mgf|SCF|SF|SLF|Sl|blz|contrasted	kit ligand	protein-coding
10558	chr15	83497402	83497600	+	intron (NM_001357953, intron 7 of 11)	B1_Mus1|SINE|Alu	13406	NM_178869	319953	Mm.235007	NM_178869	ENSMUSG00000022442	Ttll1	6330444E16Rik|AV014541	tubulin tyrosine ligase-like 1	protein-coding
6080	chr8	107064802	107065000	+	intron (NM_025458, intron 1 of 3)	B1_Mus1|SINE|Alu	743	NM_025458	66269	Mm.23032	NM_025458	ENSMUSG00000031919	Tmed6	1810015P03Rik|1810018I24Rik	transmembrane p24 trafficking protein 6	protein-coding
2174	chr3	95800802	95801000	+	intron (NM_001081293, intron 1 of 10)	B1_Mus1|SINE|Alu	18052	NM_001081293	75137	Mm.196275	NM_028328	ENSMUSG00000028106	Rprd2	2810036A19Rik|4930535B03Rik|6720469I21Rik|AL022841|AL022940|AU021304|BB077382|mKIAA0460	regulation of nuclear pre-mRNA domain containing 2	protein-coding
8405	chr11	114665202	114665400	+	Intergenic	B1_Mus1|SINE|Alu	-3242	NM_023372	67671	Mm.238817	NM_023372	ENSMUSG00000057322	Rpl38	0610025G13Rik|Rbt|Ts|Tss	ribosomal protein L38	protein-coding
8747	chr12	69747602	69747800	+	intron (NM_183294, intron 9 of 9)	B1_Mus1|SINE|Alu	16243	NR_030450	751538		NR_030450	ENSMUSG00000076065	Mir681	Mirn681|mmu-mir-681	microRNA 681	ncRNA
11175	chr17	27877002	27877200	+	intron (NM_001080769, intron 3 of 20)	B1_Mus1|SINE|Alu	20594	NM_001080769	224648	Mm.291291	NM_001080769	ENSMUSG00000039512	Uhrf1bp1	1110020K19Rik|AA408674|F830021D11Rik|mKIAA4127	UHRF1 (ICBP90) binding protein 1	protein-coding
4099	chr5	143116202	143116400	+	Intergenic	B1_Mus1|SINE|Alu	-3281	NM_080561	108086	Mm.381440	NM_080561	ENSMUSG00000045078	Rnf216	2810055G22Rik|AI647468|AU019462|C86502|F830018F18Rik|TRIAD3|UIP83|Ubce7ip1	ring finger protein 216	protein-coding
578	chr1	186771202	186771400	+	Intergenic	B1_Mus1|SINE|Alu	-21943	NM_026041	67223	Mm.289841	NM_026041	ENSMUSG00000001305	Rrp15	2810430M08Rik|5430437H21Rik	ribosomal RNA processing 15 homolog (S. cerevisiae)	protein-coding
10907	chr16	48279602	48279800	+	Intergenic	B1_Mus1|SINE|Alu	-4034	NM_001018002	73693	Mm.35597	NM_028610	ENSMUSG00000058550	Dppa4	2410091M23Rik|C76608|ECAT15-1	developmental pluripotency associated 4	protein-coding
6954	chr10	7931602	7931800	+	intron (NM_138667, intron 1 of 6)	B1_Mus1|SINE|Alu	21364	NM_001359534	68652	Mm.193041	NM_138667	ENSMUSG00000015755	Tab2	1110030N06Rik|A530078N03Rik|Map3k7ip2|mKIAA0733	TGF-beta activated kinase 1/MAP3K7 binding protein 2	protein-coding
7518	chr10	119138002	119138200	+	Intergenic	B1_Mus1|SINE|Alu	45196	NR_045348	73400	Mm.416864	NR_045348	ENSMUSG00000100681	1700064J06Rik	-	RIKEN cDNA 1700064J06 gene	ncRNA
5640	chr8	44676202	44676400	+	Intergenic	B1_Mus1|SINE|Alu	-273907	NM_001081286	14107	Mm.27365	NM_001081286	ENSMUSG00000070047	Fat1	2310038E12Rik|AU023433|Fath|mFat1	FAT atypical cadherin 1	protein-coding
4715	chr7	29252802	29253000	+	Intergenic	B1_Mus1|SINE|Alu	-4434	NM_028179	72275	Mm.441142	NM_028179	ENSMUSG00000030587	2200002D01Rik	2010005J02Rik|H2RSP|IMUP|IMUP-1|IMUP-2	RIKEN cDNA 2200002D01 gene	protein-coding
161	chr1	74405602	74405800	+	Intergenic	B1_Mus1|SINE|Alu	-3683	NM_009509	22349	Mm.471601	NM_009509	ENSMUSG00000026175	Vil1	Vil	villin 1	protein-coding
4167	chr5	147338602	147338800	+	intron (NM_010229, intron 20 of 23)	B1_Mus1|SINE|Alu	-16261	NM_001039678	231903	Mm.291286	NM_001039678	ENSMUSG00000075543	Urad	EG231903|Prhoxnb	ureidoimidazoline (2-oxo-4-hydroxy-4-carboxy-5) decarboxylase	protein-coding
9562	chr13	98894402	98894600	+	intron (NM_178716, intron 1 of 23)	B1_Mus1|SINE|Alu	-3459	NM_001048267	238799	Mm.173286	NM_178716	ENSMUSG00000009470	Tnpo1	AU021749|D13Ertd688e|IPO2|Kpnb2|MIP|MIP1|TRN	transportin 1	protein-coding
2112	chr3	86815602	86815800	+	intron (NM_001195500, intron 6 of 11)	B1_Mus1|SINE|Alu	105183	NM_027539	70762	Mm.44490	NM_027539	ENSMUSG00000028078	Dclk2	6330415M09Rik|AU044875|CL2|CLICK2|Click-II|Dcamkl2	doublecortin-like kinase 2	protein-coding
1255	chr2	119929002	119929200	+	intron (NM_013720, intron 9 of 23)	B1_Mus1|SINE|Alu	31873	NM_013720	29808	Mm.87532	NM_013720	ENSMUSG00000033943	Mga	AV312082|C130042M01Rik|C80739|D030062C11Rik|Mad5	MAX gene associated	protein-coding
8219	chr11	97915002	97915200	+	Intergenic	B1_Mus1|SINE|Alu	-30947	NM_001081435	72973	Mm.245939	NM_001081435	ENSMUSG00000070336	Fbxo47	2900052P03Rik|Gm1562	F-box protein 47	protein-coding
3795	chr5	122282802	122283000	+	Intergenic	B1_Mus1|SINE|Alu	-1497	NM_177242	320717	Mm.489670	NM_177242	ENSMUSG00000038582	Pptc7	9130017A15Rik|AA672638|AI848390|TA-PP2C	PTC7 protein phosphatase homolog	protein-coding
12654	chrX	101644402	101644600	+	intron (NM_001290535, intron 3 of 21)	B1_Mus1|SINE|Alu	4283	NM_001290535	108155	Mm.487332	NM_139144	ENSMUSG00000034160	Ogt	1110038P24Rik|4831420N21Rik|AI115525|Ogtl	O-linked N-acetylglucosamine (GlcNAc) transferase (UDP-N-acetylglucosamine:polypeptide-N-acetylglucosaminyl transferase)	protein-coding
8901	chr12	106027202	106027400	+	intron (NM_001029843, intron 1 of 13)	B1_Mus1|SINE|Alu	17038	NM_011705	22367	Mm.2981	NM_011705	ENSMUSG00000021115	Vrk1	51PK	vaccinia related kinase 1	protein-coding
2085	chr3	63370602	63370800	+	intron (NM_001357335, intron 22 of 22)	B1_Mus1|SINE|Alu	-68550	NR_153189	102637430	Mm.209619	NR_153189	ENSMUSG00000104336	Gm34240	-	predicted gene, 34240	ncRNA
8352	chr11	106129002	106129200	+	intron (NM_011947, intron 6 of 15)	B1_Mus1|SINE|Alu	30826	NM_001356459	67803	Mm.21687	NM_172397	ENSMUSG00000040699	Limd2	0610025L06Rik|AI413966	LIM domain containing 2	protein-coding
141	chr1	72203602	72203800	+	intron (NM_001357488, intron 1 of 5)	B1_Mus1|SINE|Alu	8606	NM_001005423	381269	Mm.422636	NM_001005423	ENSMUSG00000039395	Mreg	Gm974|Wdt2|dsu	melanoregulin	protein-coding
2251	chr3	127406202	127406400	+	intron (NM_001327939, intron 1 of 45)	B1_Mus1|SINE|Alu	2757	NM_001327939	109676	Mm.220242	NM_178655	ENSMUSG00000032826	Ank2	100043364|AI835472|AW491075|Ank-2|Gm4392	ankyrin 2, brain	protein-coding
559	chr1	178372202	178372400	+	Intergenic	B1_Mus1|SINE|Alu	-33717	NM_026626	68226	Mm.252132	NM_026626	ENSMUSG00000026495	Efcab2	1700073K01Rik|D830011E08Rik	EF-hand calcium binding domain 2	protein-coding
8215	chr11	97888202	97888400	+	Intergenic	B1_Mus1|SINE|Alu	-4147	NM_001081435	72973	Mm.245939	NM_001081435	ENSMUSG00000070336	Fbxo47	2900052P03Rik|Gm1562	F-box protein 47	protein-coding
3007	chr4	134648602	134648800	+	intron (NM_207237, intron 1 of 11)	B1_Mus1|SINE|Alu	55589	NM_207237	230815	Mm.18905	NM_207237	ENSMUSG00000037306	Man1c1	AI593348	mannosidase, alpha, class 1C, member 1	protein-coding
6621	chr9	72876202	72876400	+	intron (NM_175485, intron 11 of 19)	B1_Mus1|SINE|Alu	-49349	NM_028116	72135	Mm.273605	NM_028116	ENSMUSG00000034910	Pygo1	2600014C22Rik	pygopus 1	protein-coding
12473	chr19	46575002	46575200	+	intron (NM_053196, intron 1 of 11)	B1_Mus1|SINE|Alu	1736	NM_053196	94279	Mm.296837	NM_053196	ENSMUSG00000025036	Sfxn2	C79732|F630107H02Rik	sideroflexin 2	protein-coding
7260	chr10	61499002	61499200	+	intron (NM_153542, intron 2 of 4)	B1_Mus1|SINE|Alu	23268	NM_153542	216011	Mm.136116	NM_153542	ENSMUSG00000037151	Lrrc20	BC036304	leucine rich repeat containing 20	protein-coding
6604	chr9	70552602	70552800	+	intron (NR_152142, intron 2 of 19)	B1_Mus1|SINE|Alu	9986	NM_025690	66660	Mm.22379	NM_025690	ENSMUSG00000032212	Sltm	5730455C01Rik|5730555F13Rik|9130215G10Rik|Met	SAFB-like, transcription modulator	protein-coding
3482	chr5	105019202	105019400	+	intron (NM_029509, intron 5 of 9)	B1_Mus1|SINE|Alu	34260	NM_029509	76074	Mm.458519	NM_029509	ENSMUSG00000034438	Gbp8	5830443L24Rik|mGBP8	guanylate-binding protein 8	protein-coding
8121	chr11	86832202	86832400	+	Intergenic	B1_Mus1|SINE|Alu	-24641	NM_026191	67487	Mm.260627	NM_026191	ENSMUSG00000018425	Dhx40	2410016C14Rik|ARG147|DDX40|PAD	DEAH (Asp-Glu-Ala-His) box polypeptide 40	protein-coding
8769	chr12	71151402	71151600	+	intron (NM_001163378, intron 6 of 29)	B1_Mus1|SINE|Alu	14653	NM_001163378	76967	Mm.87290	NM_029818	ENSMUSG00000034601	2700049A03Rik	Ta3|Talpid3|mKIAA0586	RIKEN cDNA 2700049A03 gene	protein-coding
11440	chr17	53640602	53640800	+	intron (NR_151733, intron 6 of 16)	B1_Mus1|SINE|Alu	48614	NM_028232	72415	Mm.153202	NM_028232	ENSMUSG00000023940	Sgo1	3300001M08Rik|C81037|Sgol1	shugoshin 1	protein-coding
11239	chr17	29529802	29530000	+	intron (NM_001162902, intron 1 of 1)	B1_Mus1|SINE|Alu	19692	NM_001162902	71138	Mm.158581	NM_001162901	ENSMUSG00000079580	Tmem217	4933413N12Rik|EG622644	transmembrane protein 217	protein-coding
4486	chr7	16337002	16337200	+	intron (NM_019748, intron 6 of 8)	B1_Mus1|SINE|Alu	27518	NM_133234	170770	Mm.7660	NM_133234	ENSMUSG00000002083	Bbc3	PUMA|PUMA/JFY1	BCL2 binding component 3	protein-coding
6447	chr9	40790402	40790600	+	Intergenic	B1_Mus1|SINE|Alu	-10772	NM_031165	15481	Mm.290774	NM_031165	ENSMUSG00000015656	Hspa8	2410008N15Rik|Hsc70|Hsc71|Hsc73|Hsp73|Hspa10	heat shock protein 8	protein-coding
1657	chr2	166033202	166033400	+	intron (NM_008679, intron 1 of 22)	B1_Mus1|SINE|Alu	40664	NM_008679	17979	Mm.469663	NM_008679	ENSMUSG00000027678	Ncoa3	2010305B15Rik|AW321064|Actr|Aib1|KAT13B|Rac3|Src3|Tram-1|Tram1|bHLHe42|p/Cip|pCip	nuclear receptor coactivator 3	protein-coding
4756	chr7	29506602	29506800	+	Intergenic	B1_Mus1|SINE|Alu	-1241	NM_001081028	74206	Mm.447042	NM_001081028	ENSMUSG00000030583	Sipa1l3	2610511M17Rik	signal-induced proliferation-associated 1 like 3	protein-coding
12264	chr19	38466602	38466800	+	Intergenic	B1_Mus1|SINE|Alu	-57496	NM_019588	74055	Mm.34031	NM_019588	ENSMUSG00000024998	Plce1	4933403A21Rik|PLCepsilon|Plce|mKIAA1516	phospholipase C, epsilon 1	protein-coding
4796	chr7	30228802	30229000	+	intron (NM_025548, intron 2 of 5)	B1_Mus1|SINE|Alu	2490	NM_001360648	66411	Mm.27947	NM_025548	ENSMUSG00000006095	Tbcb	2410007D12Rik|AU041393|CG22|CKAPI|Ckap1	tubulin folding cofactor B	protein-coding
10913	chr16	48311002	48311200	+	intron (NM_028615, intron 1 of 6)	B1_Mus1|SINE|Alu	827	NM_028615	73703	Mm.27857	NM_028615	ENSMUSG00000072419	Dppa2	2410088E07Rik|C80932|D19Mgi18|ECAT15-2	developmental pluripotency associated 2	protein-coding
4745	chr7	29486402	29486600	+	intron (NM_001081028, intron 2 of 22)	B1_Mus1|SINE|Alu	18959	NM_001081028	74206	Mm.447042	NM_001081028	ENSMUSG00000030583	Sipa1l3	2610511M17Rik	signal-induced proliferation-associated 1 like 3	protein-coding
1030	chr2	105106402	105106600	+	intron (NR_015462, intron 1 of 6)	B1_Mus1|SINE|Alu	20009	NR_015462	329480	Mm.246679	NR_015462	ENSMUSG00000074987	Wt1os	6030498F17|AI314831|Wt1-as	Wilms tumor 1 homolog, opposite strand	ncRNA
9582	chr13	100626402	100626600	+	intron (NM_001044371, intron 13 of 16)	B1_Mus1|SINE|Alu	-9530	NM_001038602	218518	Mm.25300	NM_178410	ENSMUSG00000021636	Marveld2	BC003296|MARVD2|Mrvldc2|Tric|Trica|Tricb|Tricc	MARVEL (membrane-associating) domain containing 2	protein-coding
8201	chr11	97865602	97865800	+	intron (NM_001081435, intron 5 of 10)	B1_Mus1|SINE|Alu	18453	NM_001081435	72973	Mm.245939	NM_001081435	ENSMUSG00000070336	Fbxo47	2900052P03Rik|Gm1562	F-box protein 47	protein-coding
1545	chr2	156280802	156281000	+	intron (NM_172674, intron 9 of 17)	B1_Mus1|SINE|Alu	-31572	NM_027585	70873	Mm.475234	NM_027585	ENSMUSG00000038085	Cnbd2	4921517L17Rik|5430421B09Rik|Cris	cyclic nucleotide binding domain containing 2	protein-coding
8804	chr12	75590002	75590200	+	intron (NM_012024, intron 2 of 13)	B1_Mus1|SINE|Alu	6099	NM_012024	26932	Mm.259626	NM_012024	ENSMUSG00000021051	Ppp2r5e	4633401M22Rik|AI449017|B56beta	protein phosphatase 2, regulatory subunit B', epsilon	protein-coding
8258	chr11	99025602	99025800	+	Intergenic	B1_Mus1|SINE|Alu	-1512	NM_011623	21973	Mm.4237	NM_011623	ENSMUSG00000020914	Top2a	Top-2	topoisomerase (DNA) II alpha	protein-coding
10758	chr16	17732602	17732800	+	Intergenic	B1_Mus1|SINE|Alu	-9754	NM_001040683	94112	Mm.208970	NM_033609	ENSMUSG00000012114	Med15	A230074L19Rik|AW536074|Pcqap|mPcqap	mediator complex subunit 15	protein-coding
7544	chr10	119243402	119243600	+	Intergenic	B1_Mus1|SINE|Alu	-3446	NM_027994	71902	Mm.203965	NM_027994	ENSMUSG00000020114	Cand1	2310038O07Rik|6330512O03Rik|AI195005|AI846556|D10Ertd516e|Tp120a|mKIAA0829	cullin associated and neddylation disassociated 1	protein-coding
3259	chr5	29789202	29789400	+	Intergenic	B1_Mus1|SINE|Alu	-53365	NR_028426	332993	Mm.473746	NR_028426		Gm5129	EG332993	predicted gene 5129	ncRNA
9762	chr14	11671602	11671800	+	intron (NM_008981, intron 1 of 29)	B1_Mus1|SINE|Alu	118148	NM_008981	19270	Mm.431266	NM_008981	ENSMUSG00000021745	Ptprg	5430405N12Rik|AW046354|AW549872|RPTPgamma	protein tyrosine phosphatase, receptor type, G	protein-coding
8861	chr12	91758402	91758600	+	intron (NM_175367, intron 1 of 6)	B1_Mus1|SINE|Alu	27935	NM_175367	108800	Mm.23125	NM_175367	ENSMUSG00000020961	Ston2	4933401N24Rik|AI425999|AW544599	stonin 2	protein-coding
2950	chr4	134033402	134033600	+	Intergenic	B1_Mus2|SINE|Alu	-14685	NM_145833	83557	Mm.302567	NM_145833	ENSMUSG00000050966	Lin28a	AL024421|Gm10299|Lin-28|Lin28|Tex17|lin-28A	lin-28 homolog A (C. elegans)	protein-coding
6449	chr9	40792802	40793000	+	Intergenic	B1_Mus2|SINE|Alu	-8372	NM_031165	15481	Mm.290774	NM_031165	ENSMUSG00000015656	Hspa8	2410008N15Rik|Hsc70|Hsc71|Hsc73|Hsp73|Hspa10	heat shock protein 8	protein-coding
6223	chr8	115895002	115895200	+	Intergenic	B1_Mus2|SINE|Alu	-188207	NM_001025577	17132	Mm.275549	NM_001025577	ENSMUSG00000055435	Maf	2810401A20Rik|A230108G15Rik|AW047063|c-maf	avian musculoaponeurotic fibrosarcoma oncogene homolog	protein-coding
7317	chr10	71176602	71176800	+	intron (NR_038040, intron 3 of 7)	B1_Mus2|SINE|Alu	5339	NR_038040	319572	Mm.211663	NR_038040	ENSMUSG00000112366	C730027H18Rik	-	RIKEN cDNA C730027H18 gene	ncRNA
2545	chr4	74268202	74268400	+	intron (NM_144787, intron 2 of 21)	B1_Mus2|SINE|Alu	16422	NM_001356561	76804	Mm.209059	NM_144787	ENSMUSG00000028397	Kdm4c	2410141F18Rik|AA517467|Gasc1|Jmjd2c	lysine (K)-specific demethylase 4C	protein-coding
9334	chr13	66524802	66525000	+	Intergenic	B1_Mus2|SINE|Alu	-83783	NM_001290196	76803	Mm.183391	NM_183119	ENSMUSG00000074832	2410141K09Rik	4930482J15Rik|Ayu21-35|Gt(pU21)35Imeg	RIKEN cDNA 2410141K09 gene	protein-coding
85	chr1	42477402	42477600	+	Intergenic	B1_Mus2|SINE|Alu	217324	NR_027826	66297	Mm.45203	NM_183252	ENSMUSG00000060424	Pantr1	2610017I09Rik|Pou3f3os|linc-Brn1a	POU domain, class 3, transcription factor 3 adjacent noncoding transcript 1	ncRNA
10204	chr14	120913802	120914000	+	intron (NM_023579, intron 1 of 25)	B1_Mus2|SINE|Alu	-1946	NM_001360602	70572	Mm.221452	NM_023579	ENSMUSG00000030662	Ipo5	1110011C18Rik|5730478E03Rik|AA409333|C76941|IMB3|Kpnb3|Ranbp5|imp5	importin 5	protein-coding
11610	chr17	88342202	88342400	+	Intergenic	B1_Mus2|SINE|Alu	-98403	NM_001355743	14236	Mm.112824	NM_180974	ENSMUSG00000034998	Foxn2	3230402J05Rik|6030465J18Rik|Fkh19|Foxn1|HTLF	forkhead box N2	protein-coding
7904	chr11	62408402	62408600	+	intron (NM_177229, intron 6 of 8)	B1_Mus2|SINE|Alu	30014	NM_011308	20185	Mm.271814	NM_011308	ENSMUSG00000018501	Ncor1	5730405M06Rik|A230020K14Rik|N-CoR|RIP13|Rxrip13|mKIAA1047	nuclear receptor co-repressor 1	protein-coding
7748	chr11	20297202	20297400	+	Intergenic	B1_Mus2|SINE|Alu	35412	NM_018861	55963	Mm.6379	NM_018861	ENSMUSG00000020142	Slc1a4	ASCT-1|ASCT1|AW045657|SATT	solute carrier family 1 (glutamate/neutral amino acid transporter), member 4	protein-coding
10257	chr15	10448202	10448400	+	intron (NM_030046, intron 10 of 11)	B1_Mus2|SINE|Alu	22215	NM_030046	78244	Mm.297862	NM_030046	ENSMUSG00000044224	Dnajc21	4930461P20Rik|9930116P15Rik	DnaJ heat shock protein family (Hsp40) member C21	protein-coding
705	chr2	32264802	32265000	+	Intergenic	B1_Mus2|SINE|Alu	-4796	NM_011675	22245	Mm.425076	NM_011675	ENSMUSG00000002550	Uck1	URK1|Umpk	uridine-cytidine kinase 1	protein-coding
5212	chr7	116109802	116110000	+	Intergenic	B1_Mus2|SINE|Alu	16521	NM_019772	56372	Mm.24231	NM_019772	ENSMUSG00000030663	1110004F10Rik	Smacp|Smap|sid2057|sid2057p	RIKEN cDNA 1110004F10 gene	protein-coding
10361	chr15	43580202	43580400	+	Intergenic	B1_Mus2|SINE|Alu	103072	NM_025736	66736	Mm.244512	NM_025736	ENSMUSG00000022337	Emc2	4921531G14Rik|AV060620|AW209495|Ttc35	ER membrane protein complex subunit 2	protein-coding
536	chr1	171057202	171057400	+	intron (NM_001356511, intron 3 of 4)	B1_Mus2|SINE|Alu	2093	NM_001356511	14131	Mm.22119	NM_010188	ENSMUSG00000059498	Fcgr3	CD16	Fc receptor, IgG, low affinity III	protein-coding
680	chr2	29999602	29999800	+	intron (NM_001177668, intron 21 of 55)	B1_Mus2|SINE|Alu	3751	NR_105963	102465603		NR_105963	ENSMUSG00000098453	Mir6997	Gm27310|mmu-mir-6997	microRNA 6997	ncRNA
5411	chr8	11589202	11589400	+	Intergenic	B1_Mus2|SINE|Alu	30891	NM_001302459	26356	Mm.25709	NM_011919	ENSMUSG00000045969	Ing1	2610028J21Rik|AA407184|AI875420|mING1h|p33Ing1|p37Ing1b	inhibitor of growth family, member 1	protein-coding
11587	chr17	87560802	87561000	+	Intergenic	B1_Mus2|SINE|Alu	-75078	NM_008532	17075	Mm.4259	NM_008532	ENSMUSG00000045394	Epcam	CD326|EGP|EGP-2|Egp314|Ep-CAM|EpCAM1|GA733-2|Ly74|TROP1|Tacsd1|Tacstd1|gp40	epithelial cell adhesion molecule	protein-coding
204	chr1	95723402	95723600	+	Intergenic	B1_Mus2|SINE|Alu	-6983	NR_040479	75381	Mm.417807	NR_040479	ENSMUSG00000100777	4930598F16Rik	-	RIKEN cDNA 4930598F16 gene	ncRNA
11379	chr17	46777002	46777200	+	intron (NM_025433, intron 6 of 6)	B1_Mus2|SINE|Alu	4466	NM_025966	67101	Mm.358702	NM_025966	ENSMUSG00000062619	2310039H08Rik	-	RIKEN cDNA 2310039H08 gene	protein-coding
6622	chr9	72911002	72911200	+	intron (NM_175485, intron 19 of 19)	B1_Mus2|SINE|Alu	-14549	NM_028116	72135	Mm.273605	NM_028116	ENSMUSG00000034910	Pygo1	2600014C22Rik	pygopus 1	protein-coding
10424	chr15	73430402	73430600	+	Intergenic	B1_Mus2|SINE|Alu	-7310	NM_001358046	14083	Mm.254494	NM_007982	ENSMUSG00000022607	Ptk2	FADK 1|FAK|FRNK|Fadk|p125FAK	PTK2 protein tyrosine kinase 2	protein-coding
8376	chr11	110329602	110329800	+	intron (NM_147219, intron 1 of 38)	B1_Mus2|SINE|Alu	8015	NM_147219	217265	Mm.41942	NM_147219	ENSMUSG00000018800	Abca5	ABC13|B930033A02Rik|mKIAA1888	ATP-binding cassette, sub-family A (ABC1), member 5	protein-coding
5952	chr8	88177602	88177800	+	Intergenic	B1_Mus2|SINE|Alu	-21512	NM_001164498	214627	Mm.491211	NM_001164497	ENSMUSG00000036779	Papd5	5730445M16Rik|5830428A09	PAP associated domain containing 5	protein-coding
10612	chr15	97387602	97387800	+	Intergenic	B1_Mus2|SINE|Alu	-140414	NM_178114	105827	Mm.24005	NM_178114	ENSMUSG00000048218	Amigo2	AI415330|AMIGO-2|AW208913|Ali1	adhesion molecule with Ig like domain 2	protein-coding
2758	chr4	129777202	129777400	+	Intergenic	B1_Mus2|SINE|Alu	-34998	NM_011317	20218	Mm.8256	NM_011317	ENSMUSG00000028790	Khdrbs1	Sam68|p62|p68	KH domain containing, RNA binding, signal transduction associated 1	protein-coding
12201	chr19	38257602	38257800	+	Intergenic	B1_Mus2|SINE|Alu	-7081	NM_020278	56839	Mm.298251	NM_020278	ENSMUSG00000067242	Lgi1	BB130740	leucine-rich repeat LGI family, member 1	protein-coding
7014	chr10	15228202	15228400	+	Intergenic	B1_Mus2|SINE|Alu	468012	NM_008703	18101	Mm.487342	NM_008703	ENSMUSG00000019865	Nmbr	BB182387	neuromedin B receptor	protein-coding
12205	chr19	38301802	38302000	+	intron (NM_020278, intron 7 of 7)	B1_Mus2|SINE|Alu	37119	NM_020278	56839	Mm.298251	NM_020278	ENSMUSG00000067242	Lgi1	BB130740	leucine-rich repeat LGI family, member 1	protein-coding
4192	chr5	150682802	150683000	+	intron (NM_175310, intron 1 of 34)	B1_Mus2|SINE|Alu	9074	NM_001346503	100710	Mm.32959	NM_175310	ENSMUSG00000034021	Pds5b	AI646570|AS3|AW212954|Aprin|Tg(Wap-ERBB2)229Wzw|WAP-Her-2|mKIAA0979	PDS5 cohesin associated factor B	protein-coding
8573	chr12	17615602	17615800	+	Intergenic	B1_Mus2|SINE|Alu	70828	NM_013614	18263	Mm.34102	NM_013614	ENSMUSG00000011179	Odc1	ODC	ornithine decarboxylase, structural 1	protein-coding
8335	chr11	103033602	103033800	+	intron (NM_008707, intron 1 of 11)	B1_Mus2|SINE|Alu	5158	NM_008707	18107	Mm.10265	NM_008707	ENSMUSG00000020936	Nmt1	AW536594	N-myristoyltransferase 1	protein-coding
2435	chr4	40706802	40707000	+	Intergenic	B1_Mus2|SINE|Alu	-3707	NM_001025444	66408	Mm.430710	NM_025545	ENSMUSG00000028411	Aptx	2410016G21Rik|AA388047|FHA-HIT	aprataxin	protein-coding
2704	chr4	124911402	124911600	+	intron (NM_001256432, intron 8 of 16)	B1_Mus2|SINE|Alu	-16719	NR_040651	73628	Mm.398337	NR_040651	ENSMUSG00000085263	1700125G02Rik	-	RIKEN cDNA 1700125G02 gene	ncRNA
8881	chr12	101907202	101907400	+	intron (NM_028446, intron 1 of 20)	B1_Mus2|SINE|Alu	-5366	NR_152255	100504056	Mm.416837	NR_152255		Gm20036	-	predicted gene, 20036	ncRNA
51	chr1	34476802	34477000	+	Intergenic	B1_Mus2|SINE|Alu	17155	NM_011206	19253	Mm.361	NM_011206	ENSMUSG00000026126	Ptpn18	FLP1|HSCF|PTP-HSCF|PTP-K1|Ptpk1	protein tyrosine phosphatase, non-receptor type 18	protein-coding
8741	chr12	69704002	69704200	+	intron (NM_145443, intron 6 of 9)	B1_Mus2|SINE|Alu	20773	NM_145443	217666	Mm.103362	NM_145443	ENSMUSG00000020988	L2hgdh	BC016226	L-2-hydroxyglutarate dehydrogenase	protein-coding
889	chr2	75663202	75663400	+	intron (NM_001359971, intron 7 of 10)	B1_Mus2|SINE|Alu	4011	NR_033513	627828	Mm.459502	NR_033513	ENSMUSG00000092086	Gm6793	EG627828	heterogeneous nuclear ribonucleoprotein A3 pseudogene	pseudo
11867	chr18	67239002	67239200	+	intron (NM_172630, intron 2 of 10)	B1_Mus2|SINE|Alu	6729	NM_172630	225651	Mm.235792	NM_172630	ENSMUSG00000062526	Mppe1	Pgap5	metallophosphoesterase 1	protein-coding
2	chr1	4861802	4862000	+	intron (NM_001159751, intron 1 of 9)	B1_Mus2|SINE|Alu	3573	NM_001159751	21399	Mm.207263	NM_011541	ENSMUSG00000033813	Tcea1	S-II	transcription elongation factor A (SII) 1	protein-coding
1332	chr2	120472602	120472800	+	intron (NM_007601, intron 1 of 23)	B1_Mus2|SINE|Alu	-3334	NR_040608	70933	Mm.444742	NR_040608		4931402G19Rik	-	RIKEN cDNA 4931402G19 gene	ncRNA
7169	chr10	42080202	42080400	+	Intergenic	B1_Mus2|SINE|Alu	-61919	NM_001034858	213402	Mm.211320	NM_001034858	ENSMUSG00000071324	Armc2	2610018I05Rik	armadillo repeat containing 2	protein-coding
7140	chr10	40235202	40235400	+	intron (NM_001042556, intron 5 of 9)	B1_Mus2|SINE|Alu	11678	NM_001042556	67239	Mm.11480	NM_023323	ENSMUSG00000038510	Rpf2	2810470K21Rik|AU040229|AU043242|Bxdc1	ribosome production factor 2 homolog	protein-coding
5679	chr8	48011402	48011600	+	Intergenic	B1_Mus2|SINE|Alu	-20950	NM_133791	52357	Mm.235074	NM_133791	ENSMUSG00000031563	Wwc2	5330431C14Rik|AU022508|C85457|D8Ertd594e	WW, C2 and coiled-coil domain containing 2	protein-coding
3159	chr4	155810202	155810400	+	Intergenic	B1_Mus2|SINE|Alu	-2188	NM_207678	56036	Mm.23492	NM_018856	ENSMUSG00000029068	Ccnl2	1700010A01Rik|1810019L15Rik|2010319M22Rik|AA409936|AW261738|Ania-6b|HCLA-150|Pcee|SB138	cyclin L2	protein-coding
745	chr2	38955602	38955800	+	intron (NM_172854, intron 6 of 7)	B1_Mus2|SINE|Alu	23721	NM_172854	241327	Mm.103491	NM_172854	ENSMUSG00000046618	Olfml2a	4932431K08Rik|mFLJ00237	olfactomedin-like 2A	protein-coding
1324	chr2	120447202	120447400	+	intron (NM_172672, intron 17 of 23)	B1_Mus2|SINE|Alu	-16292	NM_001177799	12335	Mm.458021	NM_007601	ENSMUSG00000079110	Capn3	AI323605|Capa-3|Capa3|Lp82|p94	calpain 3	protein-coding
9733	chr14	11612002	11612200	+	intron (NM_008981, intron 1 of 29)	B1_Mus2|SINE|Alu	58548	NM_008981	19270	Mm.431266	NM_008981	ENSMUSG00000021745	Ptprg	5430405N12Rik|AW046354|AW549872|RPTPgamma	protein tyrosine phosphatase, receptor type, G	protein-coding
2792	chr4	129890002	129890200	+	Intergenic	B1_Mus2|SINE|Alu	-16125	NR_045190	319894	Mm.59196	NR_045190	ENSMUSG00000086369	E330017L17Rik	-	RIKEN cDNA E330017L17 gene	ncRNA
1252	chr2	119824202	119824400	+	Intergenic	B1_Mus2|SINE|Alu	24787	NM_019392	22174	Mm.2901	NM_019392	ENSMUSG00000027298	Tyro3	AI323366|Brt|Dtk|Etk-2|Rse|Sky|TK19-2|Tif|etk2/tyro3|tk19-1	TYRO3 protein tyrosine kinase 3	protein-coding
2929	chr4	134011002	134011200	+	intron (NM_145833, intron 2 of 3)	B1_Mus2|SINE|Alu	7715	NM_145833	83557	Mm.302567	NM_145833	ENSMUSG00000050966	Lin28a	AL024421|Gm10299|Lin-28|Lin28|Tex17|lin-28A	lin-28 homolog A (C. elegans)	protein-coding
2475	chr4	46178602	46178800	+	intron (NM_011728, intron 5 of 5)	B1_Mus2|SINE|Alu	17610	NM_011728	22590	Mm.247036	NM_011728	ENSMUSG00000028329	Xpa	AI573865|Xpac	xeroderma pigmentosum, complementation group A	protein-coding
8417	chr11	115735802	115736000	+	Intergenic	B1_Mus2|SINE|Alu	-27304	NM_008163	14784	Mm.439649	NM_008163	ENSMUSG00000059923	Grb2	AA408164|Ash	growth factor receptor bound protein 2	protein-coding
11659	chr18	10096402	10096600	+	intron (NM_009071, intron 19 of 32)	B1_Mus2|SINE|Alu	-66352	NM_001038589	59025	Mm.329277	NM_021522	ENSMUSG00000047879	Usp14	2610005K12Rik|2610037B11Rik|AW107924|C78769|ax|nmf375	ubiquitin specific peptidase 14	protein-coding
6026	chr8	96110602	96110800	+	Intergenic	B1_Mus2|SINE|Alu	-222336	NM_010325	14719	Mm.230169	NM_010325	ENSMUSG00000031672	Got2	AL022787|FABP-pm|Got-2|Kyat4|mAspAT	glutamatic-oxaloacetic transaminase 2, mitochondrial	protein-coding
9895	chr14	20677602	20677800	+	intron (NM_172596, intron 2 of 22)	B1_Mus2|SINE|Alu	3380	NM_001168273	218811	Mm.173119	NM_172596	ENSMUSG00000039367	Sec24c	2610204K03Rik|mKIAA0079	Sec24 related gene family, member C (S. cerevisiae)	protein-coding
8726	chr12	69235002	69235200	+	Intergenic	B1_Mus2|SINE|Alu	-6731	NM_178253	271005	Mm.180969	NM_178253	ENSMUSG00000051890	Klhdc1	-	kelch domain containing 1	protein-coding
3155	chr4	155476802	155477000	+	Intergenic	B1_Mus2|SINE|Alu	7787	NM_027161	69671	Mm.45401	NM_027161	ENSMUSG00000023153	Tmem52	2310043I08Rik	transmembrane protein 52	protein-coding
7681	chr11	6841202	6841400	+	Intergenic	B1_Mus2|SINE|Alu	-121264	NR_046025	626419	Mm.390334	NR_046025	ENSMUSG00000086808	Gm11981	-	predicted gene 11981	ncRNA
9100	chr13	54239802	54240000	+	Intergenic	B1_Mus2|SINE|Alu	47768	NR_153432	15466	Mm.57243	NM_008286	ENSMUSG00000034987	Hrh2	H2R|HH2R	histamine receptor H2	protein-coding
11181	chr17	28131002	28131200	+	intron (NR_039557, intron 3 of 3)	B1_Mus2|SINE|Alu	-11425	NM_001004366	268935	Mm.258491	NM_001004366	ENSMUSG00000038677	Scube3	CEGF3|D030038I21Rik	signal peptide, CUB domain, EGF-like 3	protein-coding
4548	chr7	16390802	16391000	+	Intergenic	B1_Mus2|SINE|Alu	-3005	NM_001285892	56459	Mm.258530	NM_019748	ENSMUSG00000052833	Sae1	2400010M20Rik|2610044L12Rik|AL033372|AOS1|AW743391|D7Ertd177e|HSPC140|Sua1|Uble1a	SUMO1 activating enzyme subunit 1	protein-coding
8690	chr12	51824002	51824200	+	intron (NM_144788, intron 2 of 42)	B1_Mus2|SINE|Alu	5435	NM_144788	207304	Mm.249391	NM_144788	ENSMUSG00000035247	Hectd1	A630086P08Rik|AI844876|b2b327Clo|opm	HECT domain E3 ubiquitin protein ligase 1	protein-coding
11420	chr17	53501402	53501600	+	intron (NM_025887, intron 5 of 5)	B1_Mus2|SINE|Alu	22267	NM_025887	271457	Mm.329123	NM_025887	ENSMUSG00000017831	Rab5a	2410015H04Rik|AI663973|AU021172|nnyRab5a	RAB5A, member RAS oncogene family	protein-coding
1573	chr2	157171202	157171400	+	intron (NM_011249, intron 14 of 21)	B1_Mus2|SINE|Alu	33233	NM_011249	19650	Mm.244671	NM_011249	ENSMUSG00000027641	Rbl1	AW547426|PRB1|p107	RB transcriptional corepressor like 1	protein-coding
4007	chr5	135901602	135901800	+	Intergenic	B1_Mus2|SINE|Alu	13782	NM_013560	15507	Mm.13849	NM_013560	ENSMUSG00000004951	Hspb1	27kDa|Hsp25	heat shock protein 1	protein-coding
2980	chr4	134321802	134322000	+	intron (NM_001039048, intron 4 of 8)	B1_Mus2|SINE|Alu	6781	NM_001039048	433766	Mm.331961	NM_001039048	ENSMUSG00000028834	Trim63	MuRF1|RF1|Rnf28	tripartite motif-containing 63	protein-coding
11155	chr17	25744202	25744400	+	intron (NM_177822, intron 9 of 15)	B1_Mus2|SINE|Alu	8261	NM_177822	328783	Mm.183275	NM_177822	ENSMUSG00000041062	Mslnl	4732467B22	mesothelin-like	protein-coding
5761	chr8	57509602	57509800	+	intron (NR_126553, intron 3 of 3)	B1_Mus2|SINE|Alu	-2142	NM_008252	97165	Mm.276881	NM_008252	ENSMUSG00000054717	Hmgb2	C80539|HMG-2|Hmg2	high mobility group box 2	protein-coding
4383	chr7	4880802	4881000	+	intron (NM_001101598, intron 1 of 5)	B1_Mus2|SINE|Alu	3848	NM_001101598	664994	Mm.302624	NM_001101598	ENSMUSG00000086784	Isoc2a	Isoc2	isochorismatase domain containing 2a	protein-coding
3799	chr5	123121202	123121400	+	intron (NM_175092, intron 2 of 4)	B1_Mus2|SINE|Alu	11328	NM_175092	23912	Mm.253876	NM_175092	ENSMUSG00000029449	Rhof	AI845056|AV026554|Arhf|Ifld1|Rif	ras homolog family member F (in filopodia)	protein-coding
4394	chr7	5099402	5099600	+	Intergenic	B1_Mus2|SINE|Alu	17410	NM_001145013	192658	Mm.28764	NM_138954	ENSMUSG00000035191	Rfpl4	D7Ertd486e|Rfpl4a	ret finger protein-like 4	protein-coding
10053	chr14	57747202	57747400	+	Intergenic	B1_Mus2|SINE|Alu	-1178	NM_015771	50523	Mm.347899	NM_015771	ENSMUSG00000021959	Lats2	4932411G09Rik|AV277261|AW228608	large tumor suppressor 2	protein-coding
3558	chr5	110902402	110902600	+	intron (NM_001267622, intron 2 of 22)	B1_Mus2|SINE|Alu	22698	NM_001267622	209683	Mm.295660	NM_024477	ENSMUSG00000033209	Ttc28	2310015L07Rik|6030435N04|AI428795|AI851761|BC002262|TPRBK	tetratricopeptide repeat domain 28	protein-coding
7872	chr11	60351002	60351200	+	intron (NM_001359810, intron 1 of 12)	B1_Mus2|SINE|Alu	1804	NM_001039093	216810	Mm.218875	NM_153080	ENSMUSG00000000538	Tom1l2	2900016I08Rik|A730055F12Rik|AU042072|Srebf1	target of myb1-like 2 (chicken)	protein-coding
1944	chr3	22087202	22087400	+	intron (NM_030732, intron 1 of 15)	B1_Mus2|SINE|Alu	10649	NM_030732	81004	Mm.202966	NM_030732	ENSMUSG00000027630	Tbl1xr1	8030499H02Rik|A630076E03Rik|AW539987|C21|C230089I12Rik|DC42|Ira1|TBLR1	transducin (beta)-like 1X-linked receptor 1	protein-coding
8311	chr11	102022402	102022600	+	intron (NM_007863, intron 6 of 18)	B1_Mus2|SINE|Alu	4454	NM_007863	13384	Mm.20449	NM_007863	ENSMUSG00000052373	Mpp3	6430514B01|Dlgh3	membrane protein, palmitoylated 3 (MAGUK p55 subfamily member 3)	protein-coding
4347	chr7	4748802	4749000	+	Intergenic	B1_Mus2|SINE|Alu	4001	NM_183406	333182	Mm.29625	NM_183405	ENSMUSG00000051811	Cox6b2	1700067P11Rik|BC048670|COXVIB2	cytochrome c oxidase subunit VIb polypeptide 2	protein-coding
6668	chr9	88706402	88706600	+	intron (NM_001359992, intron 2 of 2)	B1_Mus2|SINE|Alu	13086	NM_001359992	100039707	Mm.347377	NM_001128601	ENSMUSG00000079427	Mthfsl	Gm2382	5, 10-methenyltetrahydrofolate synthetase-like	protein-coding
4849	chr7	34944002	34944200	+	intron (NM_008820, intron 5 of 14)	B1_Mus2|SINE|Alu	31694	NM_008820	18624	Mm.69751	NM_008820	ENSMUSG00000063931	Pepd	Pep-4|Pep4|dal	peptidase D	protein-coding
11377	chr17	46761002	46761200	+	intron (NM_011195, intron 1 of 3)	B1_Mus2|SINE|Alu	2611	NM_011195	19208	Mm.215173	NM_011195	ENSMUSG00000036858	Ptcra	gp33|pT-alpha|pT-alpha-TCR|pT[a]|pTa|pTalpha	pre T cell antigen receptor alpha	protein-coding
8517	chr12	3608602	3608800	+	intron (NM_001162465, intron 4 of 17)	B1_Mus2|SINE|Alu	35717	NM_007886	13528	Mm.286202	NM_007886	ENSMUSG00000071454	Dtnb	-	dystrobrevin, beta	protein-coding
3785	chr5	122144602	122144800	+	Intergenic	B1_Mus2|SINE|Alu	-6639	NM_183307	330188	Mm.386907	NM_183307	ENSMUSG00000043036	Ccdc63	4921511C16Rik	coiled-coil domain containing 63	protein-coding
3161	chr5	7191602	7191800	+	intron (NM_001163223, intron 1 of 3)	B1_Mus2|SINE|Alu	-112463	NM_027603	70920	Mm.158494	NM_027603	ENSMUSG00000040514	Tex47	4921511H03Rik	testis expressed 47	protein-coding
11998	chr19	4636002	4636200	+	intron (NM_001033447, intron 13 of 14)	B1_Mus2|SINE|Alu	-10484	NM_023131	19671	Mm.391143	NM_023131	ENSMUSG00000024889	Rce1	D19Ertd283e|D19Ertd98e	Ras converting CAAX endopeptidase 1	protein-coding
5678	chr8	48006402	48006600	+	Intergenic	B1_Mus2|SINE|Alu	-15950	NM_133791	52357	Mm.235074	NM_133791	ENSMUSG00000031563	Wwc2	5330431C14Rik|AU022508|C85457|D8Ertd594e	WW, C2 and coiled-coil domain containing 2	protein-coding
5794	chr8	67294402	67294600	+	Intergenic	B1_Mus2|SINE|Alu	-196257	NM_008673	17960	Mm.14125	NM_008673	ENSMUSG00000025588	Nat1	Nat-1	N-acetyl transferase 1	protein-coding
1202	chr2	119766202	119766400	+	intron (NM_177294, intron 23 of 25)	B1_Mus2|SINE|Alu	-5870	NM_203345	17005	Mm.1740	NM_008523	ENSMUSG00000027297	Ltk	-	leukocyte tyrosine kinase	protein-coding
1370	chr2	122024602	122024800	+	Intergenic	B1_Mus2|SINE|Alu	-3879	NM_144545	78655	Mm.458184	NM_144545	ENSMUSG00000027236	Eif3j1	1810016I04Rik|2700079K05Rik|AA409117|AA409446|C78575|Eif3j|Eif3j-1|Eif3j-2|Eif3j2|Eif3s1|eIF-3-alpha-A|eIF-3-alpha-B|eIF3-alpha|eIF3-p35|eIF3j-A|eIF3j-B	eukaryotic translation initiation factor 3, subunit J1	protein-coding
2839	chr4	132249002	132249200	+	intron (NM_001122992, intron 3 of 10)	B1_Mus2|SINE|Alu	12448	NM_001122992	56809	Mm.103489	NM_020273	ENSMUSG00000028901	Gmeb1	1110050A04Rik|AI256615|AI481278	glucocorticoid modulatory element binding protein 1	protein-coding
7914	chr11	62427002	62427200	+	intron (NM_177229, intron 3 of 8)	B1_Mus2|SINE|Alu	11414	NM_011308	20185	Mm.271814	NM_011308	ENSMUSG00000018501	Ncor1	5730405M06Rik|A230020K14Rik|N-CoR|RIP13|Rxrip13|mKIAA1047	nuclear receptor co-repressor 1	protein-coding
2664	chr4	117138002	117138200	+	Intergenic	B1_Mus2|SINE|Alu	-4138	NM_013807	12795	Mm.259022	NM_013807	ENSMUSG00000028680	Plk3	Cnk|Fnk|PLK-3|PRK	polo like kinase 3	protein-coding
6294	chr8	124805802	124806000	+	intron (NM_198632, intron 1 of 9)	B1_Mus2|SINE|Alu	12882	NM_198632	330863	Mm.422769	NM_198632	ENSMUSG00000036913	Trim67	D130049O21Rik|TNL	tripartite motif-containing 67	protein-coding
11676	chr18	15098202	15098400	+	intron (NM_134112, intron 1 of 4)	B1_Mus2|SINE|Alu	-34719	NM_001142731	106931	Mm.329299	NM_134112	ENSMUSG00000036225	Kctd1	4933402K10Rik|AI661543|AW553000	potassium channel tetramerisation domain containing 1	protein-coding
2728	chr4	126950802	126951000	+	intron (NM_001114399, intron 1 of 29)	B1_Mus2|SINE|Alu	17022	NM_001114399	67785	Mm.165401	NM_001114399	ENSMUSG00000042446	Zmym4	6330503C17Rik|AI480785|AW493829|CDIR|D630001M21|MYM|Zfp262|Znf262|mKIAA0425	zinc finger, MYM-type 4	protein-coding
6641	chr9	78493002	78493200	+	Intergenic	B1_Mus2|SINE|Alu	-11377	NM_010106	13627	Mm.138471	NM_010106	ENSMUSG00000037742	Eef1a1	-	eukaryotic translation elongation factor 1 alpha 1	protein-coding
4799	chr7	30248402	30248600	+	intron (NR_152437, intron 20 of 32)	B1_Mus2|SINE|Alu	-11736	NM_001289817	381867	Mm.483986	NM_001289817	ENSMUSG00000100512	Ovol3	Gm1903|movo3	ovo like zinc finger 3	protein-coding
6342	chr9	12934802	12935000	+	Intergenic	B1_Mus2|SINE|Alu	170954	NR_040755	78219	Mm.414868	NR_040755	ENSMUSG00000111830	4930568E12Rik	-	RIKEN cDNA 4930568E12 gene	ncRNA
10027	chr14	52240002	52240200	+	Intergenic	B1_Mus2|SINE|Alu	-2529	NM_201637	67772	Mm.289934	NM_201637	ENSMUSG00000053754	Chd8	5830451P18Rik|AU015341|Duplin|HELSNF1|mKIAA1564	chromodomain helicase DNA binding protein 8	protein-coding
4447	chr7	16294202	16294400	+	Intergenic	B1_Mus2|SINE|Alu	-7506	NM_001136471	243846	Mm.482401	NM_172297	ENSMUSG00000041375	Ccdc9	2600011L02Rik	coiled-coil domain containing 9	protein-coding
12032	chr19	8886002	8886200	+	intron (NM_001286103, intron 2 of 5)	B1_Mus2|SINE|Alu	2223	NM_001286103	102308570	Mm.27503	NM_001286103	ENSMUSG00000096740	Lbhd1	Gm21743	LBH domain containing 1	protein-coding
11330	chr17	35844002	35844200	+	intron (NM_001010833, intron 1 of 15)	B1_Mus2|SINE|Alu	2603	NM_001010833	240087	Mm.218511	NM_001010833	ENSMUSG00000061607	Mdc1	6820401C03|AA413496|Nfbd1|mKIAA0170	mediator of DNA damage checkpoint 1	protein-coding
5817	chr8	69789402	69789600	+	Intergenic	B1_Mus2|SINE|Alu	-1662	NM_133224	170759	Mm.186066	NM_133224	ENSMUSG00000031862	Atp13a1	Atp13a|Cgi152|catp	ATPase type 13A1	protein-coding
11999	chr19	4708402	4708600	+	Intergenic	B1_Mus2|SINE|Alu	-2722	NM_021287	20743	Mm.329668	NM_021287	ENSMUSG00000067889	Sptbn2	Spnb3|mKIAA0302	spectrin beta, non-erythrocytic 2	protein-coding
11662	chr18	10579602	10579800	+	intron (NM_001081222, intron 7 of 10)	B1_Mus2|SINE|Alu	30651	NM_001081222	77805	Mm.210996	NM_144542	ENSMUSG00000024293	Esco1	A930014I12Rik	establishment of sister chromatid cohesion N-acetyltransferase 1	protein-coding
2261	chr3	127455602	127455800	+	intron (NM_001327938, intron 1 of 47)	B1_Mus2|SINE|Alu	43414	NM_001327938	109676	Mm.220242	NM_178655	ENSMUSG00000032826	Ank2	100043364|AI835472|AW491075|Ank-2|Gm4392	ankyrin 2, brain	protein-coding
6226	chr8	117222402	117222600	+	Intergenic	B1_Mus2|SINE|Alu	-34518	NM_001163262	74440	Mm.233181	NM_028941	ENSMUSG00000034390	Cmip	4933407C03Rik|5830471E12Rik|AI314065|AI464126	c-Maf inducing protein	protein-coding
9666	chr13	113798602	113798800	+	intron (NM_172595, intron 1 of 4)	B1_Mus2|SINE|Alu	4193	NM_172595	218639	Mm.79837	NM_172595	ENSMUSG00000042348	Arl15	A430036I03|Arfrp2|C230032K13Rik	ADP-ribosylation factor-like 15	protein-coding
922	chr2	91058202	91058400	+	intron (NM_008948, intron 10 of 11)	B1_Mus2|SINE|Alu	4285	NM_008948	19182	Mm.289832	NM_008948	ENSMUSG00000002102	Psmc3	TBP-1	proteasome (prosome, macropain) 26S subunit, ATPase 3	protein-coding
3228	chr5	23743802	23744000	+	intron (NM_178403, intron 13 of 15)	B1_Mus2|SINE|Alu	-31234	NR_038090	433855	Mm.205125	NR_015554	ENSMUSG00000105987	AI506816	-	expressed sequence AI506816	ncRNA
3009	chr4	134891802	134892000	+	intron (NM_011270, intron 7 of 9)	B1_Mus2|SINE|Alu	23015	NM_027935	71817	Mm.88349	NM_027935	ENSMUSG00000028822	Tmem50a	3200001F09Rik|CAM|Smp1	transmembrane protein 50A	protein-coding
6466	chr9	44117202	44117400	+	Intergenic	B1_Mus2|SINE|Alu	-4250	NM_153762	213211	Mm.392032	NM_153762	ENSMUSG00000053128	Rnf26	8030450I18Rik	ring finger protein 26	protein-coding
6822	chr9	109655202	109655400	+	Intergenic	B1_Mus2|SINE|Alu	-29242	NM_001013776	382106	Mm.441401	NM_001013776	ENSMUSG00000062275	Fbxw24	EG382106|Gm5162	F-box and WD-40 domain protein 24	protein-coding
5494	chr8	25134602	25134800	+	Intergenic	B1_Mus2|SINE|Alu	24532	NR_106187	102467006		NR_106187	ENSMUSG00000099142	Mir8108	Gm27484|mmu-mir-8108	microRNA 8108	ncRNA
11955	chr18	77937002	77937200	+	Intergenic	B1_Mus2|SINE|Alu	-1366	NM_001195633	100502841	Mm.297782	NM_001195633	ENSMUSG00000039840	Epg5	4732475F16|5430411K18Rik|AI661957|AW456499|mKIAA1632	ectopic P-granules autophagy protein 5 homolog (C. elegans)	protein-coding
11444	chr17	53669202	53669400	+	intron (NR_151733, intron 16 of 16)	B1_Mus2|SINE|Alu	20014	NM_028232	72415	Mm.153202	NM_028232	ENSMUSG00000023940	Sgo1	3300001M08Rik|C81037|Sgol1	shugoshin 1	protein-coding
6947	chr10	6747402	6747600	+	Intergenic	B1_Mus2|SINE|Alu	-11092	NM_001302795	18390	Mm.438000	NM_011013	ENSMUSG00000000766	Oprm1	M-OR-1|MOP-R|MOR-1|MOR-1O|Oprm|mor|muOR	opioid receptor, mu 1	protein-coding
10150	chr14	100469602	100469800	+	Intergenic	B1_Mus2|SINE|Alu	-319905	NM_010636	16597	Mm.396499	NM_010636	ENSMUSG00000072294	Klf12	2700063E05Rik|AI225908|AI315654|AP-2rep|B130052C06Rik|D530033K05Rik	Kruppel-like factor 12	protein-coding
10916	chr16	48332402	48332600	+	Intergenic	B1_Mus2|SINE|Alu	22227	NM_028615	73703	Mm.27857	NM_028615	ENSMUSG00000072419	Dppa2	2410088E07Rik|C80932|D19Mgi18|ECAT15-2	developmental pluripotency associated 2	protein-coding
7673	chr11	5822402	5822600	+	Intergenic	B1_Mus2|SINE|Alu	15515	NM_017401	54125	Mm.260194	NM_017401	ENSMUSG00000020474	Polm	AI462166|B230309I03Rik|Tdt-N	polymerase (DNA directed), mu	protein-coding
2131	chr3	88492002	88492200	+	intron (NM_001002011, intron 1 of 11)	B1_Mus2|SINE|Alu	1211	NM_019390	16905	Mm.243014	NM_019390	ENSMUSG00000028063	Lmna	Dhe	lamin A	protein-coding
573	chr1	183377802	183378000	+	Intergenic	B1_Mus2|SINE|Alu	-8336	NM_177389	338366	Mm.41152	NM_177389		Mia3	9130229H14Rik|A930039G15Rik|AU022327|B230399H06Rik|C80126|Gm1525|TANGO1|Tango	melanoma inhibitory activity 3	protein-coding
6558	chr9	59439402	59439600	+	intron (NM_019927, intron 2 of 13)	B1_Mus2|SINE|Alu	42240	NR_045640	100504377	Mm.446631	NR_045640		Gm20199	-	predicted gene, 20199	ncRNA
3793	chr5	122238002	122238200	+	intron (NM_001359454, intron 5 of 7)	B1_Mus2|SINE|Alu	26359	NR_104441	654470	Mm.28804	NM_001039153	ENSMUSG00000038593	Tctn1	G730031O11Rik|Tect1	tectonic family member 1	protein-coding
366	chr1	132176202	132176400	+	Intergenic	B1_Mus2|SINE|Alu	-15135	NM_001311104	213409	Mm.426321	NM_001033250	ENSMUSG00000079330	Lemd1	4930540I23Rik|6430514M23Rik|AI428128|LEMP-1	LEM domain containing 1	protein-coding
4435	chr7	16255802	16256000	+	intron (NM_001173550, intron 1 of 1)	B1_Mus2|SINE|Alu	3437	NM_001173550	12273	Mm.247623	NM_007577	ENSMUSG00000049130	C5ar1	C5aR|C5r1|Cd88|D7Msu1	complement component 5a receptor 1	protein-coding
3880	chr5	130436602	130436800	+	intron (NM_181045, intron 2 of 6)	B1_Mus2|SINE|Alu	-12091	NM_021371	140904	Mm.40875	NM_021371	ENSMUSG00000060371	Caln1	9630012C17Rik|Cabp8|MNCb-0849	calneuron 1	protein-coding
7995	chr11	69650002	69650200	+	intron (NM_011814, intron 10 of 16)	B1_Mus2|SINE|Alu	-4936	NM_009235	20670	Mm.347499	NM_009235	ENSMUSG00000041287	Sox15	-	SRY (sex determining region Y)-box 15	protein-coding
5042	chr7	80142202	80142400	+	Intergenic	B1_Mus2|SINE|Alu	-26951	NM_173011	269951	Mm.246432	NM_173011	ENSMUSG00000030541	Idh2	E430004F23|IDPm|Idh-2	isocitrate dehydrogenase 2 (NADP+), mitochondrial	protein-coding
678	chr2	29480602	29480800	+	intron (NM_001290489, intron 3 of 6)	B1_Mus2|SINE|Alu	-5407	NR_105753	102465170		NR_105753	ENSMUSG00000098539	Mir133c	Gm27865|mmu-mir-133c	microRNA 133c	ncRNA
6170	chr8	111479802	111480000	+	intron (NM_001170742, intron 16 of 25)	B1_Mus2|SINE|Alu	29701	NR_105819
7745	chr11	20193802	20194000	+	Intergenic	B1_Mus2|SINE|Alu	-7511	NM_008996	19324	Mm.271944	NM_008996	ENSMUSG00000020149	Rab1a	Gtbp|Rab-1|Rab1|Ypt1|mKIAA3012	RAB1A, member RAS oncogene family	protein-coding
4271	chr6	77222202	77222400	+	intron (NM_145732, intron 8 of 18)	B1_Mus2|SINE|Alu	-20176	NM_028880	74342	Mm.292568	NM_028880	ENSMUSG00000060780	Lrrtm1	4632401D06Rik|AW125451	leucine rich repeat transmembrane neuronal 1	protein-coding
7465	chr10	116361402	116361600	+	intron (NM_029928, intron 21 of 31)	B1_Mus2|SINE|Alu	-56620	NR_028107	67342	Mm.245800	NM_026098	ENSMUSG00000020164	Kcnmb4os1	1700058G18Rik	potassium large conductance calcium-activated channel, subfamily M, beta member 4, opposite strand 1	ncRNA
8945	chr13	3462002	3462200	+	Intergenic	B1_Mus2|SINE|Alu	-16202	NR_015522	76937	Mm.487240	NR_015522	ENSMUSG00000097709	2810429I04Rik	AI256682	RIKEN cDNA 2810429I04 gene	ncRNA
445	chr1	136984602	136984800	+	Intergenic	B1_Mus2|SINE|Alu	-24253	NM_030676	26424	Mm.16794	NM_030676	ENSMUSG00000026398	Nr5a2	AU020803|D1Ertd308e|Ftf|LRH-1|UF2-H3B	nuclear receptor subfamily 5, group A, member 2	protein-coding
1382	chr2	126608402	126608600	+	intron (NM_008230, intron 2 of 11)	B1_Mus2|SINE|Alu	10177	NM_008230	15186	Mm.18603	NM_008230	ENSMUSG00000027360	Hdc	AW108189|Hdc-a|Hdc-c|Hdc-e|Hdc-s	histidine decarboxylase	protein-coding
4115	chr5	146821202	146821400	+	Intergenic	B1_Mus2|SINE|Alu	-11589	NM_019647	19933	Mm.316592	NM_019647	ENSMUSG00000041453	Rpl21	8430440E03Rik|L21	ribosomal protein L21	protein-coding
5597	chr8	36524202	36524400	+	Intergenic	B1_Mus2|SINE|Alu	35110	NM_176952	319582	Mm.180924	NM_176952	ENSMUSG00000039620	6430573F11Rik	Kiaa1456|TRM9L|Trmt9b	RIKEN cDNA 6430573F11 gene	protein-coding
4073	chr5	140377402	140377600	+	intron (NM_172277, intron 1 of 10)	B1_Mus2|SINE|Alu	11807	NM_172277	231834	Mm.27098	NM_172277	ENSMUSG00000029560	Snx8	B130023O14Rik	sorting nexin 8	protein-coding
5036	chr7	79961002	79961200	+	Intergenic	B1_Mus2|SINE|Alu	-25837	NM_027420	70420	Mm.34266	NM_027420	ENSMUSG00000039043	Arpin	2610034B18Rik	actin-related protein 2/3 complex inhibitor	protein-coding
1817	chr3	8937402	8937600	+	intron (NM_001025263, intron 4 of 6)	B1_Mus2|SINE|Alu	-13644	NM_025434	66230	Mm.38460	NM_025434	ENSMUSG00000040269	Mrps28	1500012D08Rik|AW061224	mitochondrial ribosomal protein S28	protein-coding
8446	chr11	116784602	116784800	+	Intergenic	B1F|SINE|Alu	-9194	NM_011371	20445	Mm.436887	NM_011371	ENSMUSG00000009588	St6galnac1	Siat7a	ST6 (alpha-N-acetyl-neuraminyl-2,3-beta-galactosyl-1,3)-N-acetylgalactosaminide alpha-2,6-sialyltransferase 1	protein-coding
5561	chr8	34131602	34131800	+	Intergenic	B1F|SINE|Alu	15038	NM_026609	68192	Mm.34212	NM_026609	ENSMUSG00000031513	Leprotl1	1110067H13Rik|1520402O14Rik|AI854296	leptin receptor overlapping transcript-like 1	protein-coding
6162	chr8	111443802	111444000	+	Intergenic	B1F|SINE|Alu	-6299	NR_105819
11699	chr18	24142002	24142200	+	Intergenic	B1F|SINE|Alu	-20282	NM_172625	225280	Mm.258973	NM_172625	ENSMUSG00000047989	Ino80c	D030070L09Rik	INO80 complex subunit C	protein-coding
10495	chr15	79990002	79990200	+	Intergenic	B1F|SINE|Alu	8925	NR_106072	102465699		NR_106072	ENSMUSG00000099222	Mir7213	Gm27377|mmu-mir-7213	microRNA 7213	ncRNA
9635	chr13	111517402	111517600	+	Intergenic	B1F|SINE|Alu	-27374	NM_001361924	73274	Mm.57286	NM_028487	ENSMUSG00000032745	Gpbp1	1700034P14Rik|AU019836|D230035M11Rik|Gpbp|mGPBP	GC-rich promoter binding protein 1	protein-coding
7295	chr10	69425202	69425400	+	Intergenic	B1F|SINE|Alu	-72389	NM_007659	12534	Mm.281367	NM_007659	ENSMUSG00000019942	Cdk1	Cdc2|Cdc2a|p34<CDC2>	cyclin-dependent kinase 1	protein-coding
2731	chr4	127001002	127001200	+	Intergenic	B1F|SINE|Alu	-20200	NM_023603	71514	Mm.257276	NM_023603	ENSMUSG00000028820	Sfpq	1110004P21Rik|2810416M14Rik|5730453G22Rik|9030402K04Rik|AU021830|D4Ertd314e|Gm12940|PSF|REP1	splicing factor proline/glutamine rich (polypyrimidine tract binding protein associated)	protein-coding
4082	chr5	142416602	142416800	+	intron (NM_199068, intron 1 of 8)	B1F|SINE|Alu	15204	NM_199068	17425	Mm.24214	NM_010812	ENSMUSG00000056493	Foxk1	A630048H08Rik|AI463295|Gm10868|Mnf	forkhead box K1	protein-coding
3954	chr5	134467602	134467800	+	Intergenic	B1F|SINE|Alu	-10985	NM_001081467	57080	Mm.332735	NM_020331	ENSMUSG00000023079	Gtf2ird1	1700012P16Rik|BEN|Cream1|ESTM9|GTF3|Gtf2il|MusTRD1|Tg(Alb1-Myc)166.8Sst|WBSCR11|X83320	general transcription factor II I repeat domain-containing 1	protein-coding
4856	chr7	35101202	35101400	+	Intergenic	B1F|SINE|Alu	-17992	NM_001287523	12606	Mm.349667	NM_007678	ENSMUSG00000034957	Cebpa	C/ebpalpha|CBF-A|Cebp	CCAAT/enhancer binding protein (C/EBP), alpha	protein-coding
9108	chr13	54824002	54824200	+	Intergenic	B1F|SINE|Alu	34696	NM_028841	74257	Mm.32883	NM_028841	ENSMUSG00000025875	Tspan17	2210021G21Rik|AI047581|Fbxo23|Tm4sf17	tetraspanin 17	protein-coding
2661	chr4	117076402	117076600	+	intron (NM_001111277, intron 10 of 11)	B1F|SINE|Alu	-19555	NM_001312903	19207	Mm.287037	NM_008958	ENSMUSG00000028681	Ptch2	ptc2	patched 2	protein-coding
11740	chr18	34948402	34948600	+	intron (NM_010481, intron 5 of 16)	B1F|SINE|Alu	5850	NM_010481	15526	Mm.209419	NM_010481	ENSMUSG00000024359	Hspa9	74kDa|Csa|Grp75|Hsc74|Hsp74|Hsp74a|Hspa9a|Mortalin|Mot-2|Mot2|Mthsp70|Pbp74	heat shock protein 9	protein-coding
8032	chr11	76340202	76340400	+	intron (NM_008750, intron 1 of 7)	B1F|SINE|Alu	58840	NM_008750	18230	Mm.27915	NM_008750	ENSMUSG00000020844	Nxn	l11Jus13	nucleoredoxin	protein-coding
8483	chr11	119926402	119926600	+	intron (NR_039557, intron 2 of 2)	B1F|SINE|Alu	12691	NM_001085498	208092	Mm.306673	NM_001085498	ENSMUSG00000025371	Chmp6	2400004G01Rik	charged multivesicular body protein 6	protein-coding
11311	chr17	32367602	32367800	+	intron (NR_033525, intron 4 of 10)	B1F|SINE|Alu	-17124	NM_017476	54194	Mm.281005	NM_017476	ENSMUSG00000002625	Akap8l	HAP95|Nakap95	A kinase (PRKA) anchor protein 8-like	protein-coding
6171	chr8	111495002	111495200	+	intron (NM_001170742, intron 7 of 25)	B1F|SINE|Alu	27006	NM_176923	319481	Mm.247294	NM_176923	ENSMUSG00000031959	Wdr59	5430401O09Rik|Cdw12	WD repeat domain 59	protein-coding
12263	chr19	38466402	38466600	+	Intergenic	B1F|SINE|Alu	-57696	NM_019588	74055	Mm.34031	NM_019588	ENSMUSG00000024998	Plce1	4933403A21Rik|PLCepsilon|Plce|mKIAA1516	phospholipase C, epsilon 1	protein-coding
12142	chr19	33628602	33628800	+	Intergenic	B1F|SINE|Alu	-3452	NM_001323251	668106	Mm.379675	NM_001323251		Gm8978	EG668106	predicted gene 8978	protein-coding
803	chr2	52083002	52083200	+	intron (NM_001355414, intron 9 of 35)	B1F|SINE|Alu	10264	NM_001355414	51869	Mm.254530	NM_175238	ENSMUSG00000036202	Rif1	5730435J01Rik|6530403D07Rik|AU016181|AW549474|D2Ertd145e	replication timing regulatory factor 1	protein-coding
3140	chr4	152342602	152342800	+	intron (NM_001081376, intron 1 of 41)	B1F|SINE|Alu	4050	NM_029216	269610	Mm.40192	NM_029216	ENSMUSG00000005045	Chd5	4930532L22Rik|AW060752|B230399N07Rik|CHD-5	chromodomain helicase DNA binding protein 5	protein-coding
5942	chr8	86760202	86760400	+	Intergenic	B1F|SINE|Alu	-14295	NM_009172	20437	Mm.324553	NM_009172	ENSMUSG00000036840	Siah1a	AA982064|AI853500|Sinh1a	siah E3 ubiquitin protein ligase 1A	protein-coding
4084	chr5	142425602	142425800	+	intron (NM_199068, intron 1 of 8)	B1F|SINE|Alu	24204	NM_199068	17425	Mm.24214	NM_010812	ENSMUSG00000056493	Foxk1	A630048H08Rik|AI463295|Gm10868|Mnf	forkhead box K1	protein-coding
11937	chr18	75452802	75453000	+	intron (NM_201354, intron 10 of 11)	B1F|SINE|Alu	-61744	NR_045879	100038353	Mm.440724	NR_045879	ENSMUSG00000097712	Gm10532	-	predicted gene 10532	ncRNA
10716	chr16	14000002	14000200	+	intron (NM_144518, intron 1 of 5)	B1F|SINE|Alu	-13234	NM_001270718	74482	Mm.484026	NM_028968	ENSMUSG00000065968	Ifitm7	4933438K12Rik|Mil4	interferon induced transmembrane protein 7	protein-coding
10	chr1	10284602	10284800	+	Intergenic	B1F|SINE|Alu	-52031	NM_001102430	211673	Mm.229141	NM_001102430	ENSMUSG00000067851	Arfgef1	ARFGEP1|BIG1|D130059B05Rik|D730028O18Rik|P200	ADP-ribosylation factor guanine nucleotide-exchange factor 1(brefeldin A-inhibited)	protein-coding
2612	chr4	101400402	101400600	+	Intergenic	B1F|SINE|Alu	-18788	NM_001177602	11639	Mm.42040	NM_009647	ENSMUSG00000028527	Ak4	AK 4|Ak-3|Ak-4|Ak3|Ak3l1|D4Ertd274e	adenylate kinase 4	protein-coding
5357	chr8	3596002	3596200	+	intron (NM_001347111, intron 1 of 18)	B1F|SINE|Alu	8651	NM_001163749	69697	Mm.390010	NM_027171	ENSMUSG00000044433	Camsap3	2310057J16Rik|Kiaa1543|Nezha	calmodulin regulated spectrin-associated protein family, member 3	protein-coding
2735	chr4	127233002	127233200	+	intron (NM_198618, intron 8 of 11)	B1F|SINE|Alu	-10683	NM_030252	80284	Mm.139607	NM_030252	ENSMUSG00000042380	Smim12	BC003266	small integral membrane protein 12	protein-coding
5926	chr8	85073002	85073200	+	intron (NM_001039514, intron 2 of 8)	B1F1|SINE|Alu	1344	NM_001039514	330817	Mm.193086	NM_201408	ENSMUSG00000060038	Dhps	Dhs	deoxyhypusine synthase	protein-coding
2439	chr4	40880002	40880200	+	Intergenic	B1F1|SINE|Alu	-25564	NM_022305	14595	Mm.15622	NM_022305	ENSMUSG00000028413	B4galt1	B-1,4-GalT|B-1,4-GalT1|GalT|Ggtb|Ggtb2|b4Gal-T1|beta-1,4-GalT|beta-1,4-GalT1|beta4Gal-T1	UDP-Gal:betaGlcNAc beta 1,4- galactosyltransferase, polypeptide 1	protein-coding
8199	chr11	97817802	97818000	+	intron (NM_010688, intron 3 of 6)	B1F1|SINE|Alu	18336	NM_010688	16796	Mm.271967	NM_010688	ENSMUSG00000038366	Lasp1	AA408629|Def-4|LASP-1|MLN 50|SH3P6|Tg(Col1a1-lacZ)1Ngma	LIM and SH3 protein 1	protein-coding
11374	chr17	46731802	46732000	+	Intergenic	B1F1|SINE|Alu	-2736	NM_010321	14711	Mm.29395	NM_010321	ENSMUSG00000002769	Gnmt	-	glycine N-methyltransferase	protein-coding
11853	chr18	65511002	65511200	+	intron (NR_105742, intron 3 of 6)	B1F1|SINE|Alu	-69129	NM_207255	328977	Mm.286232	NM_207255	ENSMUSG00000042439	Zfp532	C530030I18Rik|Znf532|mKIAA1629	zinc finger protein 532	protein-coding
1476	chr2	152959602	152959800	+	Intergenic	B1F1|SINE|Alu	-2784	NM_029064	74711	Mm.44746	NM_029064	ENSMUSG00000074673	Ttll9	1700016F23Rik|4930509O20Rik|AW046572	tubulin tyrosine ligase-like family, member 9	protein-coding
6998	chr10	12678202	12678400	+	intron (NM_011682, intron 33 of 73)	B1F1|SINE|Alu	183434	NM_011682	22288	Mm.331784	NM_011682	ENSMUSG00000019820	Utrn	AA589569|DRP|Dmdl	utrophin	protein-coding
12214	chr19	38351402	38351600	+	Intergenic	B1F1|SINE|Alu	-44479	NM_175507	240660	Mm.262085	NM_175507	ENSMUSG00000044026	Slc35g1	AA590464|D330039I19Rik|Tmem20	solute carrier family 35, member G1	protein-coding
11621	chr17	88471802	88472000	+	intron (NM_001355742, intron 2 of 5)	B1F2|SINE|Alu	31197	NM_001355742	14236	Mm.112824	NM_180974	ENSMUSG00000034998	Foxn2	3230402J05Rik|6030465J18Rik|Fkh19|Foxn1|HTLF	forkhead box N2	protein-coding
8120	chr11	86832002	86832200	+	Intergenic	B1F2|SINE|Alu	-24441	NM_026191	67487	Mm.260627	NM_026191	ENSMUSG00000018425	Dhx40	2410016C14Rik|ARG147|DDX40|PAD	DEAH (Asp-Glu-Ala-His) box polypeptide 40	protein-coding
7444	chr10	111584402	111584600	+	Intergenic	B1F2|SINE|Alu	9772	NR_045344	71321	Mm.410785	NR_045344	ENSMUSG00000097082	4933440J02Rik	-	RIKEN cDNA 4933440J02 gene	ncRNA
9639	chr13	111527402	111527600	+	intron (NR_151444, intron 1 of 1)	B1F2|SINE|Alu	22408	NR_151444	102636218	Mm.343364	NR_151444	ENSMUSG00000085634	Gm15290	-	predicted gene 15290	ncRNA
7193	chr10	45132002	45132200	+	intron (NM_011156, intron 10 of 14)	B1F2|SINE|Alu	64887	NM_011156	19072	Mm.10281	NM_011156	ENSMUSG00000019849	Prep	AI047692|AI450383|D10Wsu136e|PEP|Pop	prolyl endopeptidase	protein-coding
4221	chr6	34191402	34191600	+	Intergenic	B1F2|SINE|Alu	-14447	NM_021435	58246	Mm.245527	NM_021435	ENSMUSG00000018999	Slc35b4	4930474D06Rik|AB041549|AW494345	solute carrier family 35, member B4	protein-coding
7991	chr11	69607002	69607200	+	Intergenic	B1F2|SINE|Alu	-1141	NM_013415	11932	Mm.235204	NM_013415	ENSMUSG00000041329	Atp1b2	Amog|Atpb-2	ATPase, Na+/K+ transporting, beta 2 polypeptide	protein-coding
1103	chr2	118635802	118636000	+	intron (NM_009773, intron 19 of 22)	B1F2|SINE|Alu	-27676	NM_001033254	214230	Mm.241857	NM_001033254	ENSMUSG00000074923	Pak6	4732456M09	p21 (RAC1) activated kinase 6	protein-coding
4550	chr7	16392202	16392400	+	Intergenic	B2_Mm1a|SINE|B2	-4405	NM_001285892	56459	Mm.258530	NM_019748	ENSMUSG00000052833	Sae1	2400010M20Rik|2610044L12Rik|AL033372|AOS1|AW743391|D7Ertd177e|HSPC140|Sua1|Uble1a	SUMO1 activating enzyme subunit 1	protein-coding
1384	chr2	126714202	126714400	+	intron (NM_019729, intron 1 of 18)	B2_Mm1a|SINE|B2	6973	NM_001252580	84092	Mm.272629	NM_019729	ENSMUSG00000027363	Usp8	AI574262|AW557536|Ubpy|mKIAA0055	ubiquitin specific peptidase 8	protein-coding
7671	chr11	5720002	5720200	+	intron (NM_001361592, intron 3 of 3)	B2_Mm1a|SINE|B2	-12402	NM_026080	64660	Mm.7328	NM_026080	ENSMUSG00000020477	Mrps24	3110030K20Rik|AI414579|Rpms24	mitochondrial ribosomal protein S24	protein-coding
3506	chr5	108059602	108059800	+	Intergenic	B2_Mm1a|SINE|B2	-5973	NM_013827	17765	Mm.257149	NM_013827	ENSMUSG00000029267	Mtf2	9230112N11Rik|AA537621|C76717|M96|Pcl2	metal response element binding transcription factor 2	protein-coding
9650	chr13	112840002	112840200	+	intron (NM_008247, intron 2 of 5)	B2_Mm1a|SINE|B2	39324	NM_008903	19012	Mm.291029	NM_008247	ENSMUSG00000021759	Plpp1	Hic53|Hpic53|LPP-1|LPP1|PAP-2a|PAP2-alpha|PAP2a|Ppap2a|mPAP	phospholipid phosphatase 1	protein-coding
11423	chr17	53548402	53548600	+	Intergenic	B2_Mm1a|SINE|B2	-9050	NM_173449	110332	Mm.444633	NM_173449	ENSMUSG00000044957	Pp2d1	4921523A10Rik	protein phosphatase 2C-like domain containing 1	protein-coding
8853	chr12	91345402	91345600	+	intron (NM_181815, intron 7 of 25)	B2_Mm1a|SINE|B2	38908	NM_181815	75216	Mm.312204	NM_181815	ENSMUSG00000061533	Cep128	4930534B04Rik|5430424K18Rik|AI449708|AI480494|E230024F20	centrosomal protein 128	protein-coding
12591	chrX	8104002	8104200	+	intron (NR_003632, intron 3 of 3)	B2_Mm1a|SINE|B2	7014	NR_003632	627782	Mm.305432	NM_001037930	ENSMUSG00000086404	Gm6787	EG627782	proteasome (prosome, macropain) subunit, beta type 7 pseudogene	pseudo
12446	chr19	44251202	44251400	+	Intergenic	B2_Mm1a|SINE|B2	-42375	NM_009128	20250	Mm.487021	NM_009128	ENSMUSG00000025203	Scd2	Mir5114|Scd-2|mir-5114|swty	stearoyl-Coenzyme A desaturase 2	protein-coding
4318	chr6	125066602	125066800	+	Intergenic	B2_Mm1a|SINE|B2	-1219	NM_001163269	381810	Mm.333386	NM_001163268	ENSMUSG00000067714	Lpar5	GPR93|Gm1072|Gpr92|LPA5	lysophosphatidic acid receptor 5	protein-coding
7497	chr10	117801202	117801400	+	Intergenic	B2_Mm1a|SINE|B2	-8596	NM_134010	103468	Mm.12568	NM_134010	ENSMUSG00000052798	Nup107	AW541137|C76801	nucleoporin 107	protein-coding
2177	chr3	95936002	95936200	+	intron (NM_023210, intron 3 of 6)	B2_Mm1a|SINE|B2	6844	NM_023210	66471	Mm.218657	NM_023210	ENSMUSG00000015749	Anp32e	2810018A15Rik|AI047746|AI326868|CPD1|LANP-L|LANPL|mLANP-L	acidic (leucine-rich) nuclear phosphoprotein 32 family, member E	protein-coding
11823	chr18	56674402	56674600	+	Intergenic	B2_Mm1a|SINE|B2	-33312	NM_010721	16906	Mm.4105	NM_010721	ENSMUSG00000024590	Lmnb1	-	lamin B1	protein-coding
9380	chr13	66542802	66543000	+	Intergenic	B2_Mm1a|SINE|B2	-101783	NM_001290196	76803	Mm.183391	NM_183119	ENSMUSG00000074832	2410141K09Rik	4930482J15Rik|Ayu21-35|Gt(pU21)35Imeg	RIKEN cDNA 2410141K09 gene	protein-coding
1502	chr2	154691402	154691600	+	intron (NM_029362, intron 3 of 4)	B2_Mm1a|SINE|B2	34475	NM_029362	75608	Mm.262480	NM_029362	ENSMUSG00000038467	Chmp4b	2010012F05Rik|C76846|Snf7-2	charged multivesicular body protein 4B	protein-coding
10713	chr16	13991002	13991200	+	intron (NM_144518, intron 1 of 5)	B2_Mm1a|SINE|B2	-4234	NM_001270718	74482	Mm.484026	NM_028968	ENSMUSG00000065968	Ifitm7	4933438K12Rik|Mil4	interferon induced transmembrane protein 7	protein-coding
8745	chr12	69726202	69726400	+	intron (NM_001361691, intron 1 of 4)	B2_Mm1a|SINE|B2	1356	NM_001361690	68055	Mm.27844	NM_026536	ENSMUSG00000054894	Atp5s	1110015E18Rik|ATPW	ATP synthase, H+ transporting, mitochondrial F0 complex, subunit S	protein-coding
6559	chr9	59621402	59621600	+	intron (NM_001205239, intron 2 of 23)	B2_Mm1a|SINE|B2	4217	NM_029922	67287	Mm.439943	NM_029922	ENSMUSG00000025237	Parp6	1700119G14Rik|2310028P13Rik|3110038K10Rik|ARTD17|C030013N01Rik|PARP-6	poly (ADP-ribose) polymerase family, member 6	protein-coding
3878	chr5	130276402	130276600	+	intron (NR_153350, intron 7 of 15)	B2_Mm1a|SINE|B2	19464	NM_001015876	100929	Mm.271296	NM_178897	ENSMUSG00000056310	Tyw1	AW125391|Rsafd1	tRNA-yW synthesizing protein 1 homolog (S. cerevisiae)	protein-coding
11264	chr17	29592602	29592800	+	intron (NR_045447, intron 1 of 3)	B2_Mm1a|SINE|B2	-2837	NR_106127	102465769		NR_106127	ENSMUSG00000098764	Mir7667	Gm27756|mmu-mir-7667	microRNA 7667	ncRNA
4716	chr7	29266802	29267000	+	intron (NM_011464, intron 1 of 6)	B2_Mm1a|SINE|B2	15076	NM_011464	20733	Mm.295230	NM_011464	ENSMUSG00000074227	Spint2	AL024025|C76321|HAI-2	serine protease inhibitor, Kunitz type 2	protein-coding
6185	chr8	111586002	111586200	+	intron (NM_001168623, intron 1 of 4)	B2_Mm1a|SINE|B2	44221	NM_027570	52815	Mm.27589	NM_027570	ENSMUSG00000031958	Ldhd	4733401P21Rik|D8Bwg1320e	lactate dehydrogenase D	protein-coding
740	chr2	37738202	37738400	+	Intergenic	B2_Mm1a|SINE|B2	-37948	NM_001163566	241324	Mm.392369	NM_001163566	ENSMUSG00000035403	Crb2	5930402A21|BC043114	crumbs family member 2	protein-coding
3527	chr5	109930202	109930400	+	Intergenic	B2_Mm1a|SINE|B2	-3262	NR_040366	100642166		NR_040366	ENSMUSG00000090015	Gm15446	-	predicted gene 15446	ncRNA
1220	chr2	119786002	119786200	+	intron (NM_001163701, intron 1 of 24)	B2_Mm1a|SINE|B2	1436	NM_001163701	68925	Mm.30496	NM_177294	ENSMUSG00000034032	Rpap1	1190005L06Rik|A730023M06Rik|AU041788|AW107702|mKIAA1403	RNA polymerase II associated protein 1	protein-coding
8537	chr12	3830802	3831000	+	intron (NM_001271753, intron 1 of 22)	B2_Mm1a|SINE|B2	23741	NM_001271753	13435	Mm.5001	NM_007872	ENSMUSG00000020661	Dnmt3a	MmuIIIA	DNA methyltransferase 3A	protein-coding
2844	chr4	132364202	132364400	+	intron (NM_001161797, intron 9 of 12)	B2_Mm1a|SINE|B2	-10615	NR_003270	399101	Mm.486919	NR_002904	ENSMUSG00000085241	Snhg3	Rnu17d|U17HG	small nucleolar RNA host gene 3	ncRNA
11204	chr17	29443402	29443600	+	Intergenic	B2_Mm1a|SINE|B2	-47544	NM_008842	18712	Mm.405293	NM_008842	ENSMUSG00000024014	Pim1	Pim-1	proviral integration site 1	protein-coding
9154	chr13	62518802	62519000	+	intron (NM_001360915, intron 2 of 2)	B2_Mm1a|SINE|B2	39728	NM_001162911	77117	Mm.440905	NM_175252	ENSMUSG00000074865	Zfp934	6720457D02Rik	zinc finger protein 934	protein-coding
5364	chr8	4355002	4355200	+	intron (NR_033527, intron 4 of 5)	B2_Mm1a|SINE|B2	5513	NM_009138	20300	Mm.7275	NM_009138	ENSMUSG00000023235	Ccl25	A130072A22Rik|AI852536|CKb15|Scya25|TECK	chemokine (C-C motif) ligand 25	protein-coding
377	chr1	132247602	132247800	+	intron (NM_001311104, intron 4 of 4)	B2_Mm1a|SINE|B2	21387	NR_132336	213409	Mm.426321	NM_001033250	ENSMUSG00000079330	Lemd1	4930540I23Rik|6430514M23Rik|AI428128|LEMP-1	LEM domain containing 1	protein-coding
2403	chr4	32943402	32943600	+	intron (NM_001012451, intron 1 of 15)	B2_Mm1a|SINE|B2	7325	NM_001012451	140577	Mm.214766	NM_080471	ENSMUSG00000040183	Ankrd6	-	ankyrin repeat domain 6	protein-coding
11105	chr17	12896802	12897000	+	intron (NM_001034866, intron 10 of 18)	B2_Mm1a|SINE|B2	13099	NM_001034866	240023	Mm.242315	NM_001034866	ENSMUSG00000073460	Pnldc1	Gm313	poly(A)-specific ribonuclease (PARN)-like domain containing 1	protein-coding
2756	chr4	129757002	129757200	+	Intergenic	B2_Mm1a|SINE|B2	-14798	NM_011317	20218	Mm.8256	NM_011317	ENSMUSG00000028790	Khdrbs1	Sam68|p62|p68	KH domain containing, RNA binding, signal transduction associated 1	protein-coding
8065	chr11	78025202	78025400	+	intron (NM_174852, intron 10 of 14)	B2_Mm1a|SINE|B2	-7012	NM_183286	70451	Mm.390342	NM_183286	ENSMUSG00000020834	Dhrs13	2610209N15Rik	dehydrogenase/reductase (SDR family) member 13	protein-coding
11233	chr17	29488002	29488200	+	Intergenic	B2_Mm1a|SINE|B2	-2944	NM_008842	18712	Mm.405293	NM_008842	ENSMUSG00000024014	Pim1	Pim-1	proviral integration site 1	protein-coding
2156	chr3	94676202	94676400	+	Intergenic	B2_Mm1a|SINE|B2	-9149	NR_033629	545551	Mm.440979	NR_033629		BC021767	-	cingulin pseudogene	pseudo
12108	chr19	33614602	33614800	+	intron (NM_001323251, intron 8 of 8)	B2_Mm1a|SINE|B2	10548	NM_001323251	668106	Mm.379675	NM_001323251		Gm8978	EG668106	predicted gene 8978	protein-coding
5547	chr8	33953202	33953400	+	Intergenic	B2_Mm1a|SINE|B2	-23438	NM_001042675	19663	Mm.323997	NM_019733	ENSMUSG00000031586	Rbpms	2010300K22Rik|2700019M19Rik|AU017537|RBP-MS|hermes	RNA binding protein gene with multiple splicing	protein-coding
1235	chr2	119794002	119794200	+	Intergenic	B2_Mm1t|SINE|B2	-3639	NM_001290800	22174	Mm.2901	NM_019392	ENSMUSG00000027298	Tyro3	AI323366|Brt|Dtk|Etk-2|Rse|Sky|TK19-2|Tif|etk2/tyro3|tk19-1	TYRO3 protein tyrosine kinase 3	protein-coding
365	chr1	132176002	132176200	+	Intergenic	B2_Mm1t|SINE|B2	-15335	NM_001311104	213409	Mm.426321	NM_001033250	ENSMUSG00000079330	Lemd1	4930540I23Rik|6430514M23Rik|AI428128|LEMP-1	LEM domain containing 1	protein-coding
6819	chr9	109644202	109644400	+	Intergenic	B2_Mm1t|SINE|B2	-18242	NM_001013776	382106	Mm.441401	NM_001013776	ENSMUSG00000062275	Fbxw24	EG382106|Gm5162	F-box and WD-40 domain protein 24	protein-coding
6323	chr8	128855802	128856000	+	Intergenic	B2_Mm1t|SINE|B2	170247	NM_010578	16412	Mm.263396	NM_010578	ENSMUSG00000025809	Itgb1	4633401G24Rik|AA409975|AA960159|CD29|Fnrb|Gm9863|gpIIa	integrin beta 1 (fibronectin receptor beta)	protein-coding
2755	chr4	129756802	129757000	+	Intergenic	B2_Mm1t|SINE|B2	-14598	NM_011317	20218	Mm.8256	NM_011317	ENSMUSG00000028790	Khdrbs1	Sam68|p62|p68	KH domain containing, RNA binding, signal transduction associated 1	protein-coding
3177	chr5	8461202	8461400	+	Intergenic	B2_Mm1t|SINE|B2	38463	NM_178766	319653	Mm.146262	NM_178766	ENSMUSG00000054099	Slc25a40	B230315F11Rik	solute carrier family 25, member 40	protein-coding
7911	chr11	62419202	62419400	+	intron (NM_177229, intron 5 of 8)	B2_Mm1t|SINE|B2	19214	NM_011308	20185	Mm.271814	NM_011308	ENSMUSG00000018501	Ncor1	5730405M06Rik|A230020K14Rik|N-CoR|RIP13|Rxrip13|mKIAA1047	nuclear receptor co-repressor 1	protein-coding
8738	chr12	69663802	69664000	+	intron (NM_001135559, intron 1 of 22)	B2_Mm1t|SINE|B2	17951	NM_001135559	20663	Mm.3770	NM_001135559	ENSMUSG00000034801	Sos2	SOS-2|mSOS-2	SOS Ras/Rho guanine nucleotide exchange factor 2	protein-coding
7915	chr11	62427802	62428000	+	intron (NM_177229, intron 3 of 8)	B2_Mm1t|SINE|B2	10614	NM_011308	20185	Mm.271814	NM_011308	ENSMUSG00000018501	Ncor1	5730405M06Rik|A230020K14Rik|N-CoR|RIP13|Rxrip13|mKIAA1047	nuclear receptor co-repressor 1	protein-coding
3408	chr5	90250202	90250400	+	intron (NM_198010, intron 27 of 32)	B2_Mm1t|SINE|B2	-26305	NR_028088	231430	Mm.319697	NM_001033310	ENSMUSG00000035505	Cox18	BC038311	cytochrome c oxidase assembly protein 18	protein-coding
11019	chr16	93882002	93882200	+	Intergenic	B2_Mm1t|SINE|B2	-1800	NM_028083	110749	Mm.274222	NM_028083	ENSMUSG00000022945	Chaf1b	2600017H24Rik|C76145|CAF-I p60|CAF-Ip60|CAF1|CAF1A|CAF1P60|MPHOSPH7	chromatin assembly factor 1, subunit B (p60)	protein-coding
7737	chr11	20147002	20147200	+	Intergenic	B2_Mm1t|SINE|B2	-34150	NM_146243	66713	Mm.259045	NM_146243	ENSMUSG00000020152	Actr2	4921510D23Rik|AA409782|Arp2|D6Ertd746e	ARP2 actin-related protein 2	protein-coding
10028	chr14	52317602	52317800	+	intron (NM_015772, intron 1 of 1)	B2_Mm1t|SINE|B2	-1378	NM_001244916	50524	Mm.39487	NM_015772	ENSMUSG00000049532	Sall2	AI225809|AW559097|Msal-2|Sal-2|mKIAA0360|p150(Sal2)	spalt like transcription factor 2	protein-coding
7910	chr11	62417802	62418000	+	intron (NM_177229, intron 5 of 8)	B2_Mm1t|SINE|B2	20614	NM_011308	20185	Mm.271814	NM_011308	ENSMUSG00000018501	Ncor1	5730405M06Rik|A230020K14Rik|N-CoR|RIP13|Rxrip13|mKIAA1047	nuclear receptor co-repressor 1	protein-coding
5144	chr7	101835802	101836000	+	intron (NM_010567, intron 2 of 28)	B2_Mm1t|SINE|B2	1923	NM_001122739	16332	Mm.476000	NM_010567	ENSMUSG00000032737	Inppl1	51C|SHIP2	inositol polyphosphate phosphatase-like 1	protein-coding
9232	chr13	62566802	62567000	+	Intergenic	B2_Mm1t|SINE|B2	-8272	NM_175252	77117	Mm.440905	NM_175252	ENSMUSG00000074865	Zfp934	6720457D02Rik	zinc finger protein 934	protein-coding
2772	chr4	129870202	129870400	+	Intergenic	B2_Mm1t|SINE|B2	-35925	NR_045190	319894	Mm.59196	NR_045190	ENSMUSG00000086369	E330017L17Rik	-	RIKEN cDNA E330017L17 gene	ncRNA
8772	chr12	71164002	71164200	+	intron (NM_001163378, intron 13 of 29)	B2_Mm1t|SINE|B2	27253	NM_001163378	76967	Mm.87290	NM_029818	ENSMUSG00000034601	2700049A03Rik	Ta3|Talpid3|mKIAA0586	RIKEN cDNA 2700049A03 gene	protein-coding
10395	chr15	58798602	58798800	+	intron (NM_175212, intron 1 of 6)	B2_Mm1t|SINE|B2	24726	NM_175212	74868	Mm.293754	NM_175212	ENSMUSG00000062373	Tmem65	2610029O13Rik|4930438D12Rik	transmembrane protein 65	protein-coding
2086	chr3	63776602	63776800	+	intron (NM_183191, intron 3 of 22)	B2_Mm1t|SINE|B2	74290	NM_001177733	269437	Mm.316391	NM_183191	ENSMUSG00000036834	Plch1	BC042549|PLC-eta-1|PLCeta1|Plcl3	phospholipase C, eta 1	protein-coding
6821	chr9	109654802	109655000	+	Intergenic	B2_Mm1t|SINE|B2	-28842	NM_001013776	382106	Mm.441401	NM_001013776	ENSMUSG00000062275	Fbxw24	EG382106|Gm5162	F-box and WD-40 domain protein 24	protein-coding
1126	chr2	119643402	119643600	+	intron (NM_001042652, intron 7 of 9)	B2_Mm1t|SINE|B2	19333	NM_027175	69702	Mm.5390	NM_027175	ENSMUSG00000027305	Ndufaf1	2410001M24Rik|CGI-65|CIA30	NADH dehydrogenase (ubiquinone) 1 alpha subcomplex, assembly factor 1	protein-coding
10347	chr15	37240202	37240400	+	intron (NM_026496, intron 1 of 15)	B2_Mm1t|SINE|B2	-7142	NR_155442	105245924	Mm.391911	NR_155441	ENSMUSG00000089804	Gm16136	-	predicted gene 16136	ncRNA
7284	chr10	68557602	68557800	+	Intergenic	B2_Mm1t|SINE|B2	-15826	NM_028491	73287	Mm.141830	NM_028491	ENSMUSG00000019945	Cabcoco1	1700040L02Rik	ciliary associated calcium binding coiled-coil 1	protein-coding
3273	chr5	33494002	33494200	+	Intergenic	B2_Mm1t|SINE|B2	-60011	NM_011320	672284		NM_011320	ENSMUSG00000029112	Nkx1-1	Nkx-1.1|Sax2	NK1 homeobox 1	protein-coding
3075	chr4	141355802	141356000	+	Intergenic	B2_Mm1t|SINE|B2	-12291	NM_001085513	277743	Mm.294614	NM_001085513	ENSMUSG00000006218	Fam131c	Gm693	family with sequence similarity 131, member C	protein-coding
6672	chr9	88738802	88739000	+	Intergenic	B2_Mm1t|SINE|B2	-7051	NM_007536	12047	Mm.378888	NM_007536	ENSMUSG00000099974	Bcl2a1d	A1-d	B cell leukemia/lymphoma 2 related protein A1d	protein-coding
1507	chr2	154767802	154768000	+	Intergenic	B2_Mm1t|SINE|B2	-23209	NM_023130	19383	Mm.221440	NM_023130	ENSMUSG00000027593	Raly	AI663842|Merc	hnRNP-associated with lethal yellow	protein-coding
1141	chr2	119727602	119727800	+	intron (NM_030112, intron 12 of 17)	B2_Mm1t|SINE|B2	-14636	NM_146125	228550	Mm.65337	NM_146125	ENSMUSG00000027296	Itpka	-	inositol 1,4,5-trisphosphate 3-kinase A	protein-coding
11576	chr17	83794202	83794400	+	intron (NM_054082, intron 14 of 16)	B2_Mm1t|SINE|B2	52489	NM_025325	107766	Mm.30100	NM_025325	ENSMUSG00000000673	Haao	0610007K21Rik|0610012J07Rik|3-HAO|3-HAOxase|3HAO	3-hydroxyanthranilate 3,4-dioxygenase	protein-coding
11609	chr17	88340802	88341000	+	Intergenic	B2_Mm1t|SINE|B2	-99803	NM_001355743	14236	Mm.112824	NM_180974	ENSMUSG00000034998	Foxn2	3230402J05Rik|6030465J18Rik|Fkh19|Foxn1|HTLF	forkhead box N2	protein-coding
1232	chr2	119791402	119791600	+	Intergenic	B2_Mm1t|SINE|B2	-3964	NM_177294	68925	Mm.30496	NM_177294	ENSMUSG00000034032	Rpap1	1190005L06Rik|A730023M06Rik|AU041788|AW107702|mKIAA1403	RNA polymerase II associated protein 1	protein-coding
7845	chr11	53313202	53313400	+	Intergenic	B2_Mm1t|SINE|B2	-11388	NM_026479	67966	Mm.288072	NM_026479	ENSMUSG00000018239	Zcchc10	2410141K03Rik|AA675321|D11Ertd416e	zinc finger, CCHC domain containing 10	protein-coding
6781	chr9	106731602	106731800	+	intron (NM_030730, intron 2 of 21)	B2_Mm1t|SINE|B2	-45749	NR_104459	21767	Mm.22266	NM_011573	ENSMUSG00000040813	Tex264	TEG-264	testis expressed gene 264	protein-coding
6373	chr9	21190002	21190200	+	intron (NM_001310750, intron 1 of 14)	B2_Mm1t|SINE|B2	6000	NM_001310750	18577	Mm.191749	NM_019798	ENSMUSG00000032177	Pde4a	D9Ertd60e|Dpde2	phosphodiesterase 4A, cAMP specific	protein-coding
10839	chr16	32050202	32050400	+	intron (NM_177326, intron 2 of 14)	B2_Mm1t|SINE|B2	29041	NM_177326	224105	Mm.234204	NM_177326	ENSMUSG00000022781	Pak2	5330420P17Rik|A130002K10Rik|AI836325|D16Ertd269e|PAK-2|mKIAA4182	p21 (RAC1) activated kinase 2	protein-coding
7909	chr11	62417202	62417400	+	intron (NM_177229, intron 5 of 8)	B2_Mm1t|SINE|B2	21214	NM_011308	20185	Mm.271814	NM_011308	ENSMUSG00000018501	Ncor1	5730405M06Rik|A230020K14Rik|N-CoR|RIP13|Rxrip13|mKIAA1047	nuclear receptor co-repressor 1	protein-coding
10382	chr15	55175602	55175800	+	intron (NM_001037937, intron 3 of 8)	B2_Mm2|SINE|B2	42265	NM_001037937	97998	Mm.295397	NM_145470	ENSMUSG00000022419	Deptor	Depdc6	DEP domain containing MTOR-interacting protein	protein-coding
9747	chr14	11652002	11652200	+	intron (NM_008981, intron 1 of 29)	B2_Mm2|SINE|B2	98548	NM_008981	19270	Mm.431266	NM_008981	ENSMUSG00000021745	Ptprg	5430405N12Rik|AW046354|AW549872|RPTPgamma	protein tyrosine phosphatase, receptor type, G	protein-coding
6864	chr9	114533402	114533600	+	intron (NM_001042503, intron 1 of 3)	B2_Mm2|SINE|B2	30868	NM_001042503	636931	Mm.17857	NM_001042503	ENSMUSG00000079259	Trim71	2610206G21Rik|AL022943|Gm1127|Lin41|lin-41|mLin41|mlin-41	tripartite motif-containing 71	protein-coding
1735	chr2	173287802	173288000	+	Intergenic	B2_Mm2|SINE|B2	-11368	NM_022995	65112	Mm.73682	NM_022995	ENSMUSG00000038400	Pmepa1	2210418I02Rik|AW455466|Erg1.2|N4wbp4|Stag1|Tmepai	prostate transmembrane protein, androgen induced 1	protein-coding
2868	chr4	132765402	132765600	+	Intergenic	B2_Mm2|SINE|B2	-2859	NM_011284	19891	Mm.2870	NM_011284	ENSMUSG00000028884	Rpa2	AA409079|AI325195|AU020965|RPA34|Rf-A2	replication protein A2	protein-coding
3077	chr4	141607402	141607600	+	Intergenic	B2_Mm2|SINE|B2	-1449	NM_133754	74202	Mm.490327	NM_133754	ENSMUSG00000006219	Fblim1	2410043F08Rik|Cal|Fblp1|Gt10|migfilin|migfilin(s)	filamin binding LIM protein 1	protein-coding
8206	chr11	97876602	97876800	+	intron (NM_001081435, intron 3 of 10)	B2_Mm2|SINE|B2	7453	NM_001081435	72973	Mm.245939	NM_001081435	ENSMUSG00000070336	Fbxo47	2900052P03Rik|Gm1562	F-box protein 47	protein-coding
2897	chr4	133952602	133952800	+	Intergenic	B2_Mm2|SINE|B2	15290	NM_016957	15331	Mm.319660	NM_016957	ENSMUSG00000003038	Hmgn2	HMG-17|Hmg17	high mobility group nucleosomal binding domain 2	protein-coding
1006	chr2	105066402	105066600	+	Intergenic	B2_Mm2|SINE|B2	-49474	NM_145380	98221	Mm.379278	NM_145380	ENSMUSG00000027170	Eif3m	Ga17|Pcid1|Tango7	eukaryotic translation initiation factor 3, subunit M	protein-coding
2899	chr4	133956802	133957000	+	Intergenic	B2_Mm2|SINE|B2	11090	NM_016957	15331	Mm.319660	NM_016957	ENSMUSG00000003038	Hmgn2	HMG-17|Hmg17	high mobility group nucleosomal binding domain 2	protein-coding
2797	chr4	129892402	129892600	+	Intergenic	B2_Mm2|SINE|B2	-13725	NR_045190	319894	Mm.59196	NR_045190	ENSMUSG00000086369	E330017L17Rik	-	RIKEN cDNA E330017L17 gene	ncRNA
9949	chr14	39897402	39897600	+	Intergenic	B2_Mm2|SINE|B2	241838	NR_045936	73591	Mm.65499	NR_045936	ENSMUSG00000101261	1700109I08Rik	-	RIKEN cDNA 1700109I08 gene	ncRNA
7879	chr11	60578202	60578400	+	Intergenic	B2_Mm2|SINE|B2	40618	NM_172943	268420	Mm.262056	NM_172943	ENSMUSG00000042650	Alkbh5	AW050020|AW215868|Abh5|E130207K11|Ofoxd	alkB homolog 5, RNA demethylase	protein-coding
12062	chr19	23226602	23226800	+	intron (NM_001252684, intron 17 of 24)	B2_Mm2|SINE|B2	45898	NM_001252685	226026	Mm.23267	NM_153808	ENSMUSG00000024943	Smc5	MLZ-453|SMC-5|Smc5l1|mKIAA0594|mSMC5	structural maintenance of chromosomes 5	protein-coding
4719	chr7	29345002	29345200	+	intron (NM_001081028, intron 16 of 22)	B2_Mm2|SINE|B2	41096	NM_013874	29861	Mm.101885	NM_013874	ENSMUSG00000030584	Dpf1	Neud4	D4, zinc and double PHD fingers family 1	protein-coding
5150	chr7	102027402	102027600	+	intron (NM_029211, intron 6 of 8)	B2_Mm2|SINE|B2	-9346	NM_010531	16068	Mm.422756	NM_010531	ENSMUSG00000070427	Il18bp	IL-18BP|Igifbp|MC54L	interleukin 18 binding protein	protein-coding
1231	chr2	119791002	119791200	+	Intergenic	B2_Mm2|SINE|B2	-3564	NM_177294	68925	Mm.30496	NM_177294	ENSMUSG00000034032	Rpap1	1190005L06Rik|A730023M06Rik|AU041788|AW107702|mKIAA1403	RNA polymerase II associated protein 1	protein-coding
5305	chr7	134701202	134701400	+	intron (NM_001033420, intron 1 of 51)	B2_Mm2|SINE|B2	30614	NM_001033420	330662	Mm.436572	NM_001033420	ENSMUSG00000058325	Dock1	9130006G06Rik|AI854900|D630004B07Rik|b2b3190Clo	dedicator of cytokinesis 1	protein-coding
5967	chr8	90627602	90627800	+	Intergenic	B2_Mm2|SINE|B2	-201134	NM_177224	109151	Mm.100615	NM_177224	ENSMUSG00000056608	Chd9	1810014J18Rik|9030205D12Rik|A330063D19Rik|AD013|PRIC320|mKIAA0308	chromodomain helicase DNA binding protein 9	protein-coding
10647	chr15	98928202	98928400	+	Intergenic	B2_Mm2|SINE|B2	6089	NM_011654	22143	Mm.392113	NM_011654	ENSMUSG00000023004	Tuba1b	Tuba2	tubulin, alpha 1B	protein-coding
10739	chr16	14167002	14167200	+	intron (NM_001114085, intron 1 of 8)	B2_Mm2|SINE|B2	3826	NM_001114085	67203	Mm.24105	NM_023317	ENSMUSG00000022678	Nde1	2810027M15Rik|AU042936|AW822251|Nude|mNudE	nudE neurodevelopment protein 1	protein-coding
4012	chr5	136857802	136858000	+	intron (NM_024474, intron 1 of 12)	B2_Mm2|SINE|B2	25314	NM_001346699	140709	Mm.295020	NM_024474	ENSMUSG00000004415	Col26a1	9430032K24Rik|BC002218|Col26a|Emid2|Emu2	collagen, type XXVI, alpha 1	protein-coding
3771	chr5	118769402	118769600	+	Intergenic	B2_Mm2|SINE|B2	-182838	NR_040694	74627	Mm.410828	NR_040694	ENSMUSG00000107144	4930413E15Rik	-	RIKEN cDNA 4930413E15 gene	ncRNA
1151	chr2	119736602	119736800	+	Intergenic	B2_Mm2|SINE|B2	-5636	NM_146125	228550	Mm.65337	NM_146125	ENSMUSG00000027296	Itpka	-	inositol 1,4,5-trisphosphate 3-kinase A	protein-coding
1248	chr2	119815802	119816000	+	intron (NM_019392, intron 18 of 18)	B2_Mm2|SINE|B2	16387	NM_019392	22174	Mm.2901	NM_019392	ENSMUSG00000027298	Tyro3	AI323366|Brt|Dtk|Etk-2|Rse|Sky|TK19-2|Tif|etk2/tyro3|tk19-1	TYRO3 protein tyrosine kinase 3	protein-coding
5598	chr8	36636002	36636200	+	intron (NM_001194940, intron 5 of 17)	B2_Mm2|SINE|B2	-22158	NM_015802	50768	Mm.125155	NM_015802	ENSMUSG00000031523	Dlc1	A730069N07Rik|Arhgap7|HP|STARD12|dlc-1	deleted in liver cancer 1	protein-coding
6929	chr9	121878002	121878200	+	Intergenic	B2_Mm2|SINE|B2	-20254	NM_001276719	59289	Mm.258105	NM_021609	ENSMUSG00000044534	Ackr2	AI464239|CCR10|CCR9|Ccbp2|Cmkbr9|D6	atypical chemokine receptor 2	protein-coding
3144	chr4	153352402	153352600	+	Intergenic	B2_Mm2|SINE|B2	130329	NM_001099299	230959	Mm.318874	NM_001099299	ENSMUSG00000039546	Ajap1	Gm573	adherens junction associated protein 1	protein-coding
9964	chr14	45513402	45513600	+	intron (NM_146054, intron 2 of 14)	B2_Mm2|SINE|B2	16564	NM_001360525	218952	Mm.210018	NM_146054	ENSMUSG00000037712	Fermt2	AA960555|Kindlin-2|Mig2|Plekhc1	fermitin family member 2	protein-coding
10654	chr15	100344602	100344800	+	Intergenic	B2_Mm2|SINE|B2	-8499	NM_001024672	554292	Mm.268451	NM_001024672	ENSMUSG00000093789	Methig1	Mettl7a2-Higd1c|Mettl7a2Higd1c|Mettl7a2higd1c|UbiE-YGHL1	methyltransferase hypoxia inducible domain containing 1	protein-coding
9561	chr13	98882802	98883000	+	intron (NM_178716, intron 4 of 23)	B2_Mm2|SINE|B2	8141	NM_001048267	238799	Mm.173286	NM_178716	ENSMUSG00000009470	Tnpo1	AU021749|D13Ertd688e|IPO2|Kpnb2|MIP|MIP1|TRN	transportin 1	protein-coding
5808	chr8	69732402	69732600	+	Intergenic	B2_Mm2|SINE|B2	-15599	NM_001039965	66869	Mm.334581	NM_181274	ENSMUSG00000054648	Zfp869	1200003I07Rik	zinc finger protein 869	protein-coding
6370	chr9	21159002	21159200	+	Intergenic	B2_Mm2|SINE|B2	-6613	NM_183408	18577	Mm.191749	NM_019798	ENSMUSG00000032177	Pde4a	D9Ertd60e|Dpde2	phosphodiesterase 4A, cAMP specific	protein-coding
10797	chr16	22953202	22953400	+	intron (NM_053176, intron 1 of 6)	B2_Mm2|SINE|B2	2229	NM_053176	94175	Mm.358794	NM_053176	ENSMUSG00000022877	Hrg	AI265597|AW413091|D16jh2|D18020|Hprg|Hrgp	histidine-rich glycoprotein	protein-coding
8489	chr11	120088602	120088800	+	Intergenic	B2_Mm2|SINE|B2	-1874	NM_009734	12009	Mm.2556	NM_009734	ENSMUSG00000039781	Cep131	AZ1|Azi|Azi1	centrosomal protein 131	protein-coding
8022	chr11	75352202	75352400	+	intron (NM_001102611, intron 2 of 10)	B2_Mm2|SINE|B2	3868	NM_001102611	319822	Mm.340377	NM_177009	ENSMUSG00000018809	Smyd4	G430029E23Rik	SET and MYND domain containing 4	protein-coding
8200	chr11	97865402	97865600	+	intron (NM_001081435, intron 5 of 10)	B2_Mm2|SINE|B2	18653	NM_001081435	72973	Mm.245939	NM_001081435	ENSMUSG00000070336	Fbxo47	2900052P03Rik|Gm1562	F-box protein 47	protein-coding
9613	chr13	108797802	108798000	+	intron (NM_011056, intron 1 of 16)	B2_Mm2|SINE|B2	143724	NM_011056	238871	Mm.434429	NM_011056	ENSMUSG00000021699	Pde4d	9630011N22Rik|Dpde3	phosphodiesterase 4D, cAMP specific	protein-coding
7148	chr10	40347202	40347400	+	Intergenic	B2_Mm2|SINE|B2	-2007	NM_001168304	78334	Mm.200924	NM_198164	ENSMUSG00000038481	Cdk19	2700084L06Rik|AI845279|AW228747|CDK11|Cdc2l6|mKIAA1028	cyclin-dependent kinase 19	protein-coding
5075	chr7	80997002	80997200	+	intron (NM_178707, intron 1 of 9)	B2_Mm2|SINE|B2	3417	NM_178707	233410	Mm.29525	NM_178707	ENSMUSG00000005621	Zfp592	A730014M16Rik|Znf592	zinc finger protein 592	protein-coding
4911	chr7	45403602	45403800	+	Intergenic	B2_Mm2|SINE|B2	-2259	NM_010596	16495	Mm.12955	NM_010596	ENSMUSG00000038201	Kcna7	Kv1.7	potassium voltage-gated channel, shaker-related subfamily, member 7	protein-coding
7292	chr10	69422402	69422600	+	Intergenic	B2_Mm2|SINE|B2	-69589	NM_007659	12534	Mm.281367	NM_007659	ENSMUSG00000019942	Cdk1	Cdc2|Cdc2a|p34<CDC2>	cyclin-dependent kinase 1	protein-coding
7149	chr10	40369202	40369400	+	intron (NM_001291816, intron 1 of 11)	B2_Mm2|SINE|B2	19993	NM_001291816	78334	Mm.200924	NM_198164	ENSMUSG00000038481	Cdk19	2700084L06Rik|AI845279|AW228747|CDK11|Cdc2l6|mKIAA1028	cyclin-dependent kinase 19	protein-coding
1375	chr2	122043202	122043400	+	intron (NM_001256055, intron 4 of 7)	B2_Mm2|SINE|B2	14718	NM_001256055	100042807	Mm.329403	NM_001256055	ENSMUSG00000043424	Eif3j2	Eif3j-2|Gm9781|eIF3 p35|eIF3j-B	eukaryotic translation initiation factor 3, subunit J2	protein-coding
3375	chr5	77295202	77295400	+	intron (NM_019836, intron 6 of 6)	B2_Mm2|SINE|B2	14785	NM_019836	56412	Mm.129136	NM_019836	ENSMUSG00000036285	Noa1	2610024G14Rik|AU022345|AtNOS1|mAtNOS1	nitric oxide associated 1	protein-coding
12047	chr19	14625802	14626000	+	Intergenic	B2_Mm2|SINE|B2	-27718	NM_011600	21888	Mm.103638	NM_011600	ENSMUSG00000024642	Tle4	5730411M05Rik|AA792082|Bce-1|Bce1|ESTM13|ESTM14|Grg4|X83332|X83333|grg-4	transducin-like enhancer of split 4	protein-coding
9652	chr13	112861602	112861800	+	intron (NM_008903, intron 4 of 5)	B2_Mm2|SINE|B2	60924	NM_008903	19012	Mm.291029	NM_008247	ENSMUSG00000021759	Plpp1	Hic53|Hpic53|LPP-1|LPP1|PAP-2a|PAP2-alpha|PAP2a|Ppap2a|mPAP	phospholipid phosphatase 1	protein-coding
7834	chr11	52303602	52303800	+	Intergenic	B2_Mm2|SINE|B2	-20687	NM_001313981	21414	Mm.31630	NM_009331	ENSMUSG00000000782	Tcf7	AI465550|TCF-1|Tcf1	transcription factor 7, T cell specific	protein-coding
10741	chr16	14179602	14179800	+	intron (NM_001114085, intron 4 of 8)	B2_Mm2|SINE|B2	16426	NM_001114085	67203	Mm.24105	NM_023317	ENSMUSG00000022678	Nde1	2810027M15Rik|AU042936|AW822251|Nude|mNudE	nudE neurodevelopment protein 1	protein-coding
10538	chr15	81842002	81842200	+	Intergenic	B2_Mm2|SINE|B2	16225	NM_020507	57259	Mm.323595	NM_020507	ENSMUSG00000048546	Tob2	2900090N22Rik|4930545K18Rik|AV071822|mKIAA1663	transducer of ERBB2, 2	protein-coding
4547	chr7	16389602	16389800	+	Intergenic	B2_Mm2|SINE|B2	-1805	NM_001285892	56459	Mm.258530	NM_019748	ENSMUSG00000052833	Sae1	2400010M20Rik|2610044L12Rik|AL033372|AOS1|AW743391|D7Ertd177e|HSPC140|Sua1|Uble1a	SUMO1 activating enzyme subunit 1	protein-coding
28	chr1	15850402	15850600	+	Intergenic	B2_Mm2|SINE|B2	42221	NM_001033288	226866	Mm.131665	NM_001033288	ENSMUSG00000032719	Sbspon	Gm106|Rpesp	somatomedin B and thrombospondin, type 1 domain containing	protein-coding
4574	chr7	16768202	16768400	+	Intergenic	B2_Mm2|SINE|B2	-13045	NM_009201	20514	Mm.1056	NM_009201	ENSMUSG00000001918	Slc1a5	AAAT|ASCT2|ATBO|M7V1|M7VS1|R16|RDRC|Slc1a7	solute carrier family 1 (neutral amino acid transporter), member 5	protein-coding
2753	chr4	129751402	129751600	+	Intergenic	B2_Mm2|SINE|B2	-9198	NM_011317	20218	Mm.8256	NM_011317	ENSMUSG00000028790	Khdrbs1	Sam68|p62|p68	KH domain containing, RNA binding, signal transduction associated 1	protein-coding
83	chr1	36997802	36998000	+	Intergenic	B2_Mm2|SINE|B2	-58374	NM_018872	56030	Mm.186943	NM_018872	ENSMUSG00000026116	Tmem131	2610524E03Rik|CC28|D1Bwg0491e|Neg|RW1|YR-23|mKIAA0257	transmembrane protein 131	protein-coding
810	chr2	52777202	52777400	+	Intergenic	B2_Mm2|SINE|B2	-35152	NM_019667	56324	Mm.263639	NM_019667	ENSMUSG00000055371	Stam2	1200004O12Rik|5730456G07Rik|BB145015|Hbp	signal transducing adaptor molecule (SH3 domain and ITAM motif) 2	protein-coding
11784	chr18	38336602	38336800	+	intron (NM_011937, intron 2 of 6)	B2_Mm2|SINE|B2	2292	NM_011937	26384	Mm.22374	NM_011937	ENSMUSG00000052102	Gnpda1	GNPDA|Gnp1|Gnpi|oscillin	glucosamine-6-phosphate deaminase 1	protein-coding
4661	chr7	27744002	27744200	+	intron (NM_009560, intron 4 of 4)	B2_Mm2|SINE|B2	12692	NM_029531	22718	Mm.66913	NM_009560	ENSMUSG00000037640	Zfp60	6330516O17Rik|AI426106|AI449354|Mfg-3|Mfg3	zinc finger protein 60	protein-coding
11202	chr17	29247202	29247400	+	Intergenic	B2_Mm2|SINE|B2	-9511	NM_153166	240058	Mm.39905	NM_153166	ENSMUSG00000024008	Cpne5	A830083G22Rik	copine V	protein-coding
437	chr1	136888202	136888400	+	intron (NM_030676, intron 7 of 8)	B2_Mm2|SINE|B2	65329	NM_001159769	26424	Mm.16794	NM_030676	ENSMUSG00000026398	Nr5a2	AU020803|D1Ertd308e|Ftf|LRH-1|UF2-H3B	nuclear receptor subfamily 5, group A, member 2	protein-coding
8227	chr11	97936402	97936600	+	intron (NM_001163608, intron 9 of 13)	B2_Mm2|SINE|B2	49945	NM_028199	72324	Mm.39617	NM_028199	ENSMUSG00000017417	Plxdc1	2410003I07Rik|AI848450|Tem7	plexin domain containing 1	protein-coding
7732	chr11	20135402	20135600	+	Intergenic	B2_Mm2|SINE|B2	-22550	NM_146243	66713	Mm.259045	NM_146243	ENSMUSG00000020152	Actr2	4921510D23Rik|AA409782|Arp2|D6Ertd746e	ARP2 actin-related protein 2	protein-coding
1236	chr2	119796202	119796400	+	Intergenic	B2_Mm2|SINE|B2	-1439	NM_001290800	22174	Mm.2901	NM_019392	ENSMUSG00000027298	Tyro3	AI323366|Brt|Dtk|Etk-2|Rse|Sky|TK19-2|Tif|etk2/tyro3|tk19-1	TYRO3 protein tyrosine kinase 3	protein-coding
4130	chr5	146923202	146923400	+	Intergenic	B2_Mm2|SINE|B2	-25356	NM_025652	66596	Mm.196528	NM_025652	ENSMUSG00000016503	Gtf3a	2010015D03Rik|2610111I01Rik|5330403M05Rik	general transcription factor III A	protein-coding
6184	chr8	111575202	111575400	+	intron (NM_001168623, intron 1 of 4)	B2_Mm2|SINE|B2	36958	NM_001168623	170737	Mm.271578	NM_133206	ENSMUSG00000033545	Znrf1	B830022L21Rik|Rnf42|Zrfp1|nin283	zinc and ring finger 1	protein-coding
7919	chr11	62564402	62564600	+	Intergenic	B2_Mm2|SINE|B2	-9985	NM_011706	22368	Mm.288064	NM_011706	ENSMUSG00000018507	Trpv2	GRC|OTRPC2|VRL-1|Vrl1	transient receptor potential cation channel, subfamily V, member 2	protein-coding
4384	chr7	4883602	4883800	+	intron (NM_001101598, intron 1 of 5)	B2_Mm2|SINE|B2	6648	NM_001101598	664994	Mm.302624	NM_001101598	ENSMUSG00000086784	Isoc2a	Isoc2	isochorismatase domain containing 2a	protein-coding
6856	chr9	114514402	114514600	+	intron (NM_001042503, intron 3 of 3)	B2_Mm2|SINE|B2	-17957	NM_009916	12773	Mm.1337	NM_009916	ENSMUSG00000047898	Ccr4	C-C CKR-4|CHEMR1|Cmkbr4|LESTR|Sdf1r	chemokine (C-C motif) receptor 4	protein-coding
7644	chr10	128169002	128169200	+	intron (NM_001039080, intron 2 of 13)	B2_Mm2|SINE|B2	7467	NM_019711	56516	Mm.42247	NM_019711	ENSMUSG00000040043	Rbms2	2610315E04Rik|Scr3	RNA binding motif, single stranded interacting protein 2	protein-coding
2841	chr4	132327602	132327800	+	intron (NM_027925, intron 2 of 8)	B2_Mm2|SINE|B2	1837	NM_027925	71787	Mm.239183	NM_027925	ENSMUSG00000028898	Trnau1ap	1110007F05Rik|AA387999|Secp43|Trspap1|WI1-2643G14.2	tRNA selenocysteine 1 associated protein 1	protein-coding
10666	chr15	102128202	102128400	+	intron (NM_001033277, intron 6 of 10)	B2_Mm2|SINE|B2	7914	NM_001033277	223918	Mm.385009	NM_001033277	ENSMUSG00000036966	Spryd3	BC008150	SPRY domain containing 3	protein-coding
2759	chr4	129779602	129779800	+	Intergenic	B2_Mm2|SINE|B2	-37398	NM_011317	20218	Mm.8256	NM_011317	ENSMUSG00000028790	Khdrbs1	Sam68|p62|p68	KH domain containing, RNA binding, signal transduction associated 1	protein-coding
11072	chr17	6868402	6868600	+	Intergenic	B2_Mm2|SINE|B2	26836	NR_030465	751529		NR_030465	ENSMUSG00000076218	Mir692-1	Mirn692-1|mir-692-1	microRNA 692-1	ncRNA
4670	chr7	28375002	28375200	+	Intergenic	B2_Mm2|SINE|B2	-2439	NM_001083912	101497	Mm.235700	NM_138752	ENSMUSG00000037552	Plekhg2	AI194308|Clg|Cslg	pleckstrin homology domain containing, family G (with RhoGef domain) member 2	protein-coding
3805	chr5	124377802	124378000	+	intron (NM_001081203, intron 30 of 31)	B2_Mm2|SINE|B2	-23273	NM_013812	13445	Mm.391838	NM_013812	ENSMUSG00000029394	Cdk2ap1	Apc10|Cdkap1|DORC1|Doc1|ST19|doc-1|p12	CDK2 (cyclin-dependent kinase 2)-associated protein 1	protein-coding
3537	chr5	109946202	109946400	+	Intergenic	B2_Mm2|SINE|B2	12738	NR_040366	100642166		NR_040366	ENSMUSG00000090015	Gm15446	-	predicted gene 15446	ncRNA
6706	chr9	97138002	97138200	+	Intergenic	B2_Mm2|SINE|B2	-27060	NM_138756	192287	Mm.228067	NM_138756	ENSMUSG00000032449	Slc25a36	C330005L02Rik	solute carrier family 25, member 36	protein-coding
2846	chr4	132384202	132384400	+	intron (NM_175306, intron 3 of 13)	B2_Mm2|SINE|B2	-30615	NR_003270	399101	Mm.486919	NR_002904	ENSMUSG00000085241	Snhg3	Rnu17d|U17HG	small nucleolar RNA host gene 3	ncRNA
3523	chr5	109821802	109822000	+	Intergenic	B2_Mm2|SINE|B2	12241	NR_027964	667213	Mm.454429	NR_027964	ENSMUSG00000105044	Gm10416	EG667213	zinc finger protein pseudogene	pseudo
1422	chr2	133125002	133125200	+	Intergenic	B2_Mm2|SINE|B2	-179065	NM_198029	241639	Mm.209784	NM_198029	ENSMUSG00000027356	Fermt1	5830467P10Rik|Kindlin-1	fermitin family member 1	protein-coding
5544	chr8	33949002	33949200	+	Intergenic	B2_Mm2|SINE|B2	-19238	NM_001042675	19663	Mm.323997	NM_019733	ENSMUSG00000031586	Rbpms	2010300K22Rik|2700019M19Rik|AU017537|RBP-MS|hermes	RNA binding protein gene with multiple splicing	protein-coding
12216	chr19	38366202	38366400	+	Intergenic	B2_Mm2|SINE|B2	-29679	NM_175507	240660	Mm.262085	NM_175507	ENSMUSG00000044026	Slc35g1	AA590464|D330039I19Rik|Tmem20	solute carrier family 35, member G1	protein-coding
7496	chr10	117738002	117738200	+	intron (NM_029875, intron 4 of 4)	B2_Mm2|SINE|B2	8257	NM_029875	215436	Mm.256753	NM_029875	ENSMUSG00000060181	Slc35e3	9330166G04Rik|AI481200	solute carrier family 35, member E3	protein-coding
4518	chr7	16355402	16355600	+	intron (NM_019748, intron 6 of 8)	B2_Mm2|SINE|B2	32395	NM_001285891	56459	Mm.258530	NM_019748	ENSMUSG00000052833	Sae1	2400010M20Rik|2610044L12Rik|AL033372|AOS1|AW743391|D7Ertd177e|HSPC140|Sua1|Uble1a	SUMO1 activating enzyme subunit 1	protein-coding
4545	chr7	16389002	16389200	+	Intergenic	B2_Mm2|SINE|B2	-1205	NM_001285892	56459	Mm.258530	NM_019748	ENSMUSG00000052833	Sae1	2400010M20Rik|2610044L12Rik|AL033372|AOS1|AW743391|D7Ertd177e|HSPC140|Sua1|Uble1a	SUMO1 activating enzyme subunit 1	protein-coding
12251	chr19	38443402	38443600	+	Intergenic	B2_Mm2|SINE|B2	47521	NM_175507	240660	Mm.262085	NM_175507	ENSMUSG00000044026	Slc35g1	AA590464|D330039I19Rik|Tmem20	solute carrier family 35, member G1	protein-coding
9156	chr13	62520802	62521000	+	intron (NM_001360915, intron 1 of 2)	B2_Mm2|SINE|B2	37728	NM_001162911	77117	Mm.440905	NM_175252	ENSMUSG00000074865	Zfp934	6720457D02Rik	zinc finger protein 934	protein-coding
11419	chr17	53489602	53489800	+	intron (NM_025887, intron 2 of 5)	B2_Mm2|SINE|B2	10467	NM_025887	271457	Mm.329123	NM_025887	ENSMUSG00000017831	Rab5a	2410015H04Rik|AI663973|AU021172|nnyRab5a	RAB5A, member RAS oncogene family	protein-coding
4153	chr5	147119602	147119800	+	Intergenic	B2_Mm2|SINE|B2	42355	NM_181730	20018	Mm.317557	NM_009087	ENSMUSG00000029642	Polr1d	1110003G10Rik|AC19|RPA16|Rpo1-3	polymerase (RNA) I polypeptide D	protein-coding
5663	chr8	47523402	47523600	+	intron (NM_177240, intron 7 of 29)	B2_Mm2|SINE|B2	9969	NM_177240	320714	Mm.39461	NM_177240	ENSMUSG00000038102	Trappc11	AW558465|D030016E14Rik|R75422	trafficking protein particle complex 11	protein-coding
1584	chr2	157212402	157212600	+	intron (NM_001039557, intron 22 of 24)	B2_Mm2|SINE|B2	-7967	NM_001139516	19650	Mm.244671	NM_011249	ENSMUSG00000027641	Rbl1	AW547426|PRB1|p107	RB transcriptional corepressor like 1	protein-coding
7268	chr10	62477602	62477800	+	intron (NM_001113355, intron 2 of 8)	B2_Mm2|SINE|B2	8897	NM_001113355	30930	Mm.260703	NM_133672	ENSMUSG00000020078	Vps26a	AA407240|HB58|Vps26	VPS26 retromer complex component A	protein-coding
1124	chr2	119640402	119640600	+	intron (NM_001042652, intron 7 of 9)	B2_Mm2|SINE|B2	-21996	NM_001042653	70645	Mm.246412	NM_001042653	ENSMUSG00000072980	Oip5	5730547N13Rik|Lint-25|Ms18b	Opa interacting protein 5	protein-coding
3730	chr5	115497402	115497600	+	Intergenic	B2_Mm2|SINE|B2	-9175	NM_133915	19303	Mm.18714	NM_011223	ENSMUSG00000029528	Pxn	AW108311|AW123232|Pax	paxillin	protein-coding
1226	chr2	119788802	119789000	+	Intergenic	B2_Mm2|SINE|B2	-1364	NM_177294	68925	Mm.30496	NM_177294	ENSMUSG00000034032	Rpap1	1190005L06Rik|A730023M06Rik|AU041788|AW107702|mKIAA1403	RNA polymerase II associated protein 1	protein-coding
7962	chr11	69321602	69321800	+	intron (NM_172560, intron 2 of 18)	B2_Mm2|SINE|B2	2172	NM_172560	216846	Mm.28774	NM_172560	ENSMUSG00000032782	Cntrob	9830165K03Rik|Lip8|Nip2	centrobin, centrosomal BRCA2 interacting protein	protein-coding
12563	chr19	56835202	56835400	+	intron (NM_001002238, intron 3 of 25)	B3|SINE|B2	4589	NM_001002241	83561	Mm.247541	NM_031387	ENSMUSG00000025081	Tdrd1	MTR-1	tudor domain containing 1	protein-coding
10838	chr16	31941402	31941600	+	intron (NM_172822, intron 1 of 2)	B3|SINE|B2	7020	NR_027897	106264	Mm.347369	NM_025320	ENSMUSG00000107002	0610012G03Rik	AI839730	RIKEN cDNA 0610012G03 gene	ncRNA
992	chr2	105060602	105060800	+	Intergenic	B3|SINE|B2	-43674	NM_145380	98221	Mm.379278	NM_145380	ENSMUSG00000027170	Eif3m	Ga17|Pcid1|Tango7	eukaryotic translation initiation factor 3, subunit M	protein-coding
3262	chr5	29820602	29820800	+	Intergenic	B3|SINE|B2	-84765	NR_028426	332993	Mm.473746	NR_028426		Gm5129	EG332993	predicted gene 5129	ncRNA
12198	chr19	38228802	38229000	+	Intergenic	B3|SINE|B2	-4769	NM_001081075	70567	Mm.30607	NM_001081075	ENSMUSG00000054237	Fra10ac1	5730455O13Rik|AI448293	FRA10AC1 homolog (human)	protein-coding
8358	chr11	107579202	107579400	+	intron (NM_198298, intron 4 of 31)	B3|SINE|B2	31341	NM_198298	78455	Mm.272047	NM_198298	ENSMUSG00000020721	Helz	3110078M01Rik|9430093I07Rik|9630002H22Rik|AI851979|DRHC	helicase with zinc finger domain	protein-coding
6838	chr9	111265802	111266000	+	intron (NM_001324522, intron 2 of 18)	B3|SINE|B2	5707	NM_026810	17350	Mm.486383	NM_026810	ENSMUSG00000032498	Mlh1	1110035C23Rik|AI317206|AI325952|AI561766	mutL homolog 1	protein-coding
11573	chr17	83780002	83780200	+	intron (NM_054082, intron 9 of 16)	B3|SINE|B2	66689	NM_025325	107766	Mm.30100	NM_025325	ENSMUSG00000000673	Haao	0610007K21Rik|0610012J07Rik|3-HAO|3-HAOxase|3HAO	3-hydroxyanthranilate 3,4-dioxygenase	protein-coding
3126	chr4	150480002	150480200	+	intron (NM_001085492, intron 7 of 22)	B3|SINE|B2	172073	NM_001355737	242773	Mm.29280	NM_173774	ENSMUSG00000039838	Slc45a1	C230078B22|Dnb5	solute carrier family 45, member 1	protein-coding
3507	chr5	108117002	108117200	+	Intergenic	B3|SINE|B2	15519	NM_028876	73130	Mm.363960	NM_028876	ENSMUSG00000063406	Tmed5	3110020O18Rik|4432412D15Rik|p24gamma2	transmembrane p24 trafficking protein 5	protein-coding
8519	chr12	3612002	3612200	+	intron (NM_001162465, intron 4 of 17)	B3|SINE|B2	39117	NM_007886	13528	Mm.286202	NM_007886	ENSMUSG00000071454	Dtnb	-	dystrobrevin, beta	protein-coding
158	chr1	74027202	74027400	+	intron (NM_001289895, intron 3 of 32)	B3|SINE|B2	97146	NM_027884	21961	Mm.309975	NM_027884	ENSMUSG00000055322	Tns1	1110018I21Rik|1200014E20Rik|AI648117|E030018G17Rik|E030037J05Rik|Tns	tensin 1	protein-coding
3544	chr5	110480002	110480200	+	Intergenic	B3|SINE|B2	-31598	NM_001142642	381668	Mm.348782	NM_028596	ENSMUSG00000043323	Fbrsl1	2410025L10Rik|AI467568|Gm1049|Gm29766|mKIAA1545	fibrosin-like 1	protein-coding
8173	chr11	94673002	94673200	+	intron (NM_145828, intron 1 of 10)	B3|SINE|B2	4392	NM_145828	217119	Mm.100638	NM_145828	ENSMUSG00000020868	Xylt2	E030002B02Rik|XT-II|XT2|xylT-II	xylosyltransferase II	protein-coding
1213	chr2	119779402	119779600	+	intron (NM_177294, intron 6 of 25)	B3|SINE|B2	8036	NM_001163701	68925	Mm.30496	NM_177294	ENSMUSG00000034032	Rpap1	1190005L06Rik|A730023M06Rik|AU041788|AW107702|mKIAA1403	RNA polymerase II associated protein 1	protein-coding
5939	chr8	86586802	86587000	+	Intergenic	B3|SINE|B2	-20311	NM_172912	244562	Mm.67485	NM_172912	ENSMUSG00000036872	Abcc12	4930467B22Rik|MRP9	ATP-binding cassette, sub-family C (CFTR/MRP), member 12	protein-coding
11295	chr17	30657402	30657600	+	intron (NM_013811, intron 10 of 92)	B3|SINE|B2	30565	NM_013811	13417	Mm.426017	NM_013811	ENSMUSG00000033826	Dnah8	ATPase|Dnahc8|Hst6.7b|P1-Loop	dynein, axonemal, heavy chain 8	protein-coding
7543	chr10	119234602	119234800	+	intron (NM_027994, intron 1 of 14)	B3|SINE|B2	5354	NM_027994	71902	Mm.203965	NM_027994	ENSMUSG00000020114	Cand1	2310038O07Rik|6330512O03Rik|AI195005|AI846556|D10Ertd516e|Tp120a|mKIAA0829	cullin associated and neddylation disassociated 1	protein-coding
5822	chr8	69857202	69857400	+	intron (NR_151670, intron 1 of 3)	B3|SINE|B2	24677	NR_151670	80720	Mm.210823	NM_001024954	ENSMUSG00000031860	Pbx4	2410015M21Rik|AI429113|AW045266	pre B cell leukemia homeobox 4	protein-coding
4853	chr7	35063202	35063400	+	Intergenic	B3|SINE|B2	-6735	NM_009884	12611	Mm.273090	NM_009884	ENSMUSG00000056216	Cebpg	C/EBP[g]|C/EBPgamma|GPE1-BP|Gpe1bp|Ig/EBP	CCAAT/enhancer binding protein (C/EBP), gamma	protein-coding
11373	chr17	46730402	46730600	+	Intergenic	B3|SINE|B2	-1336	NM_010321	14711	Mm.29395	NM_010321	ENSMUSG00000002769	Gnmt	-	glycine N-methyltransferase	protein-coding
4470	chr7	16324202	16324400	+	intron (NM_001285892, intron 8 of 8)	B3|SINE|B2	14718	NM_133234	170770	Mm.7660	NM_133234	ENSMUSG00000002083	Bbc3	PUMA|PUMA/JFY1	BCL2 binding component 3	protein-coding
11957	chr18	77989602	77989800	+	intron (NM_001195633, intron 24 of 43)	B3|SINE|B2	51234	NM_001195633	100502841	Mm.297782	NM_001195633	ENSMUSG00000039840	Epg5	4732475F16|5430411K18Rik|AI661957|AW456499|mKIAA1632	ectopic P-granules autophagy protein 5 homolog (C. elegans)	protein-coding
1711	chr2	170402402	170402600	+	intron (NM_029815, intron 4 of 12)	B3|SINE|B2	25344	NM_029815	76960	Mm.240850	NM_029815	ENSMUSG00000013523	Bcas1	2210416M21Rik|9030223A09Rik|AI841227|NABC1	breast carcinoma amplified sequence 1	protein-coding
6190	chr8	111681602	111681800	+	Intergenic	B3|SINE|B2	7973	NR_106044	102466993		NR_106044	ENSMUSG00000099129	Mir7076	Gm27318|mmu-mir-7076	microRNA 7076	ncRNA
9818	chr14	11888402	11888600	+	intron (NM_008981, intron 2 of 29)	B3|SINE|B2	-301442	NM_001347593	19270	Mm.431266	NM_008981	ENSMUSG00000021745	Ptprg	5430405N12Rik|AW046354|AW549872|RPTPgamma	protein tyrosine phosphatase, receptor type, G	protein-coding
309	chr1	130779002	130779200	+	intron (NR_151623, intron 2 of 3)	B3|SINE|B2	12717	NR_151623	433347	Mm.325009	NR_151623	ENSMUSG00000100106	Gm28856	-	predicted gene 28856	ncRNA
7473	chr10	116444402	116444600	+	intron (NM_021452, intron 2 of 2)	B3|SINE|B2	26380	NR_028107	67342	Mm.245800	NM_026098	ENSMUSG00000020164	Kcnmb4os1	1700058G18Rik	potassium large conductance calcium-activated channel, subfamily M, beta member 4, opposite strand 1	ncRNA
8734	chr12	69544002	69544200	+	Intergenic	B3|SINE|B2	38927	NM_001033236	207965	Mm.102487	NM_001033236	ENSMUSG00000049882	Vcpkmt	Gm71|Mettl21d|Mettl221d|VCP-KMT	valosin containing protein lysine (K) methyltransferase	protein-coding
6600	chr9	70048802	70049000	+	Intergenic	B3|SINE|B2	-10813	NM_028087	72077	Mm.195555	NM_028087	ENSMUSG00000032226	Gcnt3	2010013H22Rik|2210021I22Rik|2210401J11Rik	glucosaminyl (N-acetyl) transferase 3, mucin type	protein-coding
7687	chr11	7275802	7276000	+	Intergenic	B3|SINE|B2	-61978	NM_008343	16009	Mm.29254	NM_008343	ENSMUSG00000020427	Igfbp3	AI649005|IGFBP-3|IGgfbp3	insulin-like growth factor binding protein 3	protein-coding
11179	chr17	28103202	28103400	+	Intergenic	B3|SINE|B2	-22662	NM_001085555	21463	Mm.29758	NM_013687	ENSMUSG00000062859	Tcp11	D17Ken1|Tcp-11	t-complex protein 11	protein-coding
12115	chr19	33616602	33616800	+	intron (NM_001323251, intron 6 of 8)	B3|SINE|B2	8548	NM_001323251	668106	Mm.379675	NM_001323251		Gm8978	EG668106	predicted gene 8978	protein-coding
2775	chr4	129874602	129874800	+	Intergenic	B3|SINE|B2	-31525	NR_045190	319894	Mm.59196	NR_045190	ENSMUSG00000086369	E330017L17Rik	-	RIKEN cDNA E330017L17 gene	ncRNA
2909	chr4	133987202	133987400	+	intron (NM_026144, intron 6 of 8)	B3|SINE|B2	13563	NM_026144	67422	Mm.100290	NM_026144	ENSMUSG00000012117	Dhdds	3222401G21Rik|CIT|DS|HDS|W91638	dehydrodolichyl diphosphate synthase	protein-coding
3895	chr5	130462202	130462400	+	intron (NM_021371, intron 1 of 5)	B3|SINE|B2	13509	NM_021371	140904	Mm.40875	NM_021371	ENSMUSG00000060371	Caln1	9630012C17Rik|Cabp8|MNCb-0849	calneuron 1	protein-coding
7144	chr10	40268202	40268400	+	Intergenic	B3|SINE|B2	-10589	NM_001359492	67371	Mm.64104	NM_026113	ENSMUSG00000019837	Gtf3c6	2410016F19Rik|AU019813	general transcription factor IIIC, polypeptide 6, alpha	protein-coding
11215	chr17	29464802	29465000	+	Intergenic	B3|SINE|B2	-26144	NM_008842	18712	Mm.405293	NM_008842	ENSMUSG00000024014	Pim1	Pim-1	proviral integration site 1	protein-coding
11480	chr17	66415802	66416000	+	intron (NM_172963, intron 3 of 13)	B3|SINE|B2	33849	NM_001114098	68617	Mm.33421	NM_172963	ENSMUSG00000052105	Mtcl1	1110012J17Rik|Ccdc165|D130071O13|Kiaa0802|Soga2|mKIAA0802|t8219b25	microtubule crosslinking factor 1	protein-coding
2796	chr4	129891802	129892000	+	Intergenic	B3|SINE|B2	-14325	NR_045190	319894	Mm.59196	NR_045190	ENSMUSG00000086369	E330017L17Rik	-	RIKEN cDNA E330017L17 gene	ncRNA
9106	chr13	54744202	54744400	+	intron (NM_012014, intron 1 of 2)	B3|SINE|B2	5573	NM_012014	26913	Mm.41812	NM_012014	ENSMUSG00000069227	Gprin1	GRIN1|Z16	G protein-regulated inducer of neurite outgrowth 1	protein-coding
8012	chr11	74534002	74534200	+	intron (NM_001015046, intron 2 of 24)	B3|SINE|B2	56057	NM_001015046	380711	Mm.425690	NM_001015046	ENSMUSG00000038807	Rap1gap2	AU067654|Garnl4|Gm1561|mKIAA1039	RAP1 GTPase activating protein 2	protein-coding
7741	chr11	20167002	20167200	+	Intergenic	B3|SINE|B2	-34311	NM_008996	19324	Mm.271944	NM_008996	ENSMUSG00000020149	Rab1a	Gtbp|Rab-1|Rab1|Ypt1|mKIAA3012	RAB1A, member RAS oncogene family	protein-coding
3831	chr5	125483202	125483400	+	intron (NM_030210, intron 2 of 17)	B3|SINE|B2	7428	NM_030210	78894	Mm.431573	NM_030210	ENSMUSG00000029482	Aacs	2210408B16Rik|SUR5	acetoacetyl-CoA synthetase	protein-coding
7266	chr10	62029202	62029400	+	Intergenic	B3|SINE|B2	-50193	NM_007731	12817	Mm.300931	NM_007731	ENSMUSG00000058806	Col13a1	-	collagen, type XIII, alpha 1	protein-coding
3912	chr5	130477602	130477800	+	intron (NM_021371, intron 1 of 5)	B3|SINE|B2	28909	NM_021371	140904	Mm.40875	NM_021371	ENSMUSG00000060371	Caln1	9630012C17Rik|Cabp8|MNCb-0849	calneuron 1	protein-coding
8824	chr12	80162602	80162800	+	Intergenic	B3|SINE|B2	-29857	NR_033514	69548	Mm.269712	NR_033514		2310015A10Rik	5330419I17Rik	RIKEN cDNA 2310015A10 gene	ncRNA
3658	chr5	112597202	112597400	+	Intergenic	B3|SINE|B2	-7305	NR_045396	67325	Mm.490791	NR_045396	ENSMUSG00000097962	1700034G24Rik	-	RIKEN cDNA 1700034G24 gene	ncRNA
6968	chr10	8743602	8743800	+	intron (NM_175155, intron 12 of 19)	B3|SINE|B2	142369	NM_175155	70097	Mm.338275	NM_175155	ENSMUSG00000015305	Sash1	1100001C18Rik|2500002E12Rik|A330076K04Rik|mKIAA0790	SAM and SH3 domain containing 1	protein-coding
446	chr1	137004002	137004200	+	Intergenic	B3|SINE|B2	-43653	NM_030676	26424	Mm.16794	NM_030676	ENSMUSG00000026398	Nr5a2	AU020803|D1Ertd308e|Ftf|LRH-1|UF2-H3B	nuclear receptor subfamily 5, group A, member 2	protein-coding
11297	chr17	30687602	30687800	+	intron (NM_013811, intron 21 of 92)	B3|SINE|B2	60765	NM_013811	13417	Mm.426017	NM_013811	ENSMUSG00000033826	Dnah8	ATPase|Dnahc8|Hst6.7b|P1-Loop	dynein, axonemal, heavy chain 8	protein-coding
11231	chr17	29482602	29482800	+	Intergenic	B3|SINE|B2	-8344	NM_008842	18712	Mm.405293	NM_008842	ENSMUSG00000024014	Pim1	Pim-1	proviral integration site 1	protein-coding
12145	chr19	33630402	33630600	+	Intergenic	B3|SINE|B2	-5252	NM_001323251	668106	Mm.379675	NM_001323251		Gm8978	EG668106	predicted gene 8978	protein-coding
6056	chr8	106546802	106547000	+	intron (NM_001037809, intron 12 of 15)	B3|SINE|B2	36049	NM_001037809	12560	Mm.4658	NM_007665	ENSMUSG00000061048	Cdh3	AI385538|Cadp|Cdhp|P-cadherin|Pcad	cadherin 3	protein-coding
800	chr2	52067002	52067200	+	Intergenic	B3|SINE|B2	-5736	NM_001355415	51869	Mm.254530	NM_175238	ENSMUSG00000036202	Rif1	5730435J01Rik|6530403D07Rik|AU016181|AW549474|D2Ertd145e	replication timing regulatory factor 1	protein-coding
2957	chr4	134045602	134045800	+	Intergenic	B3|SINE|B2	-22751	NM_001162970	230806	Mm.240080	NM_001162970	ENSMUSG00000012123	Crybg2	Aim1l	crystallin beta-gamma domain containing 2	protein-coding
2594	chr4	91298002	91298200	+	intron (NM_010486, intron 2 of 6)	B3|SINE|B2	73954	NM_010486	15569	Mm.318042	NM_010486	ENSMUSG00000008489	Elavl2	Hub|mel-N1	ELAV like RNA binding protein 1	protein-coding
11251	chr17	29567402	29567600	+	intron (NM_198647, intron 2 of 12)	B3|SINE|B2	17699	NM_198647	381085	Mm.328934	NM_198647	ENSMUSG00000042203	Tbc1d22b	BC045600	TBC1 domain family, member 22B	protein-coding
5188	chr7	111101002	111101200	+	Intergenic	B3|SINE|B2	-18071	NM_013507	13690	Mm.185453	NM_013507	ENSMUSG00000005610	Eif4g2	DAP-5|E130105L11Rik|Nat1|Natm1|p97	eukaryotic translation initiation factor 4, gamma 2	protein-coding
1997	chr3	34712402	34712600	+	intron (NR_038347, intron 1 of 4)	B3|SINE|B2	4161	NR_038347	100041108	Mm.24764	NR_038347	ENSMUSG00000105153	Gm3143	-	predicted gene 3143	ncRNA
4516	chr7	16354402	16354600	+	intron (NM_019748, intron 6 of 8)	B3|SINE|B2	33395	NM_001285891	56459	Mm.258530	NM_019748	ENSMUSG00000052833	Sae1	2400010M20Rik|2610044L12Rik|AL033372|AOS1|AW743391|D7Ertd177e|HSPC140|Sua1|Uble1a	SUMO1 activating enzyme subunit 1	protein-coding
4505	chr7	16350402	16350600	+	intron (NM_019748, intron 6 of 8)	B3|SINE|B2	37395	NM_001285891	56459	Mm.258530	NM_019748	ENSMUSG00000052833	Sae1	2400010M20Rik|2610044L12Rik|AL033372|AOS1|AW743391|D7Ertd177e|HSPC140|Sua1|Uble1a	SUMO1 activating enzyme subunit 1	protein-coding
6063	chr8	106693002	106693200	+	intron (NM_173037, intron 3 of 17)	B3|SINE|B2	10033	NM_173037	272538	Mm.87151	NM_173037	ENSMUSG00000041949	Tango6	AW413431|E330010G16|Tmco7	transport and golgi organization 6	protein-coding
12461	chr19	45720802	45721000	+	Intergenic	B3|SINE|B2	9657	NR_045307	71232	Mm.50944	NR_045307		4933429K18Rik	-	RIKEN cDNA 4933429K18 gene	ncRNA
11594	chr17	88118402	88118600	+	Intergenic	B3|SINE|B2	-7011	NM_001190356	225058	Mm.312053	NM_001190356		Gm4832	EG225058	predicted gene 4832	protein-coding
7709	chr11	19687402	19687600	+	Intergenic	B3|SINE|B2	-236941	NM_033523	114716	Mm.266627	NM_033523	ENSMUSG00000045671	Spred2	C79158	sprouty-related, EVH1 domain containing 2	protein-coding
2583	chr4	88375802	88376000	+	intron (NM_001081184, intron 35 of 43)	B3|SINE|B2	63025	NM_025760	66775	Mm.386788	NM_025760	ENSMUSG00000028497	Hacd4	4933428I03Rik|Hcad4|Ptplad2	3-hydroxyacyl-CoA dehydratase 4	protein-coding
4306	chr6	117947802	117948000	+	Intergenic	B3|SINE|B2	-10566	NM_001173372	108017	Mm.250392	NM_033648	ENSMUSG00000004988	Fxyd4	0610008I02Rik|AI267073|Chif	FXYD domain-containing ion transport regulator 4	protein-coding
10737	chr16	14150802	14151000	+	intron (NM_001081154, intron 4 of 26)	B3|SINE|B2	8373	NM_001081154	223989	Mm.85442	NM_001081154	ENSMUSG00000060657	Marf1	4921513D23Rik|BC031575|C87306|E030019O05|Lkap|mKIAA0430	meiosis regulator and mRNA stability 1	protein-coding
10553	chr15	83243002	83243200	+	intron (NM_001004150, intron 1 of 2)	B3|SINE|B2	8630	NM_001170954	239559	Mm.323805	NM_001004150	ENSMUSG00000047878	A4galt	-	alpha 1,4-galactosyltransferase	protein-coding
12171	chr19	33660402	33660600	+	Intergenic	B3|SINE|B2	-35252	NM_001323251	668106	Mm.379675	NM_001323251		Gm8978	EG668106	predicted gene 8978	protein-coding
1564	chr2	157124602	157124800	+	intron (NM_001139520, intron 3 of 16)	B3|SINE|B2	10521	NM_018851	56045	Mm.248478	NM_018851	ENSMUSG00000027639	Samhd1	E330031J07Rik|Mg11	SAM domain and HD domain, 1	protein-coding
8204	chr11	97875602	97875800	+	intron (NM_001081435, intron 3 of 10)	B3|SINE|B2	8453	NM_001081435	72973	Mm.245939	NM_001081435	ENSMUSG00000070336	Fbxo47	2900052P03Rik|Gm1562	F-box protein 47	protein-coding
9869	chr14	19041202	19041400	+	Intergenic	B3|SINE|B2	-147034	NM_001360327	218793	Mm.23551	NM_144839	ENSMUSG00000058317	Ube2e2	BC016265	ubiquitin-conjugating enzyme E2E 2	protein-coding
10767	chr16	20291202	20291400	+	intron (NM_001005767, intron 4 of 9)	B3|SINE|B2	11061	NM_001005767	381038	Mm.371737	NM_001005767	ENSMUSG00000033918	Parl	D16Ertd607e|PRO2207|PSARL1|PSENIP2|Psarl	presenilin associated, rhomboid-like	protein-coding
11187	chr17	28368202	28368400	+	Intergenic	B3|SINE|B2	-3085	NM_021478	22157	Mm.42102	NM_021478	ENSMUSG00000037446	Tulp1	Tulp1l	tubby like protein 1	protein-coding
11265	chr17	29602802	29603000	+	intron (NM_198647, intron 12 of 12)	B3|SINE|B2	-6596	NR_045447	74092	Mm.396264	NR_045447	ENSMUSG00000089900	Tbc1d22bos	0610038L08Rik	TBC1 domain family, member 22B, opposite strand	ncRNA
6934	chr10	4352802	4353000	+	intron (NM_031185, intron 2 of 3)	B3|SINE|B2	34574	NM_001359811	381990	Mm.262466	NM_001033466	ENSMUSG00000075327	Zbtb2	Gm1103	zinc finger and BTB domain containing 2	protein-coding
6055	chr8	106450002	106450200	+	Intergenic	B3|SINE|B2	34762	NM_011764	22751	Mm.295582	NM_011764	ENSMUSG00000031907	Zfp90	6430515L01Rik|KRAB17|NK10|Zfp64|Zfp83|mKIAA1954	zinc finger protein 90	protein-coding
8276	chr11	101219202	101219400	+	intron (NM_007970, intron 1 of 20)	B3|SINE|B2	7162	NM_007970	14055	Mm.5027	NM_007970	ENSMUSG00000006920	Ezh1	ENX-2	enhancer of zeste 1 polycomb repressive complex 2 subunit	protein-coding
4764	chr7	29542602	29542800	+	Intergenic	B3|SINE|B2	-37241	NM_001081028	74206	Mm.447042	NM_001081028	ENSMUSG00000030583	Sipa1l3	2610511M17Rik	signal-induced proliferation-associated 1 like 3	protein-coding
4763	chr7	29539802	29540000	+	Intergenic	B3|SINE|B2	-34441	NM_001081028	74206	Mm.447042	NM_001081028	ENSMUSG00000030583	Sipa1l3	2610511M17Rik	signal-induced proliferation-associated 1 like 3	protein-coding
3919	chr5	130484802	130485000	+	intron (NM_021371, intron 1 of 5)	B3|SINE|B2	36109	NM_021371	140904	Mm.40875	NM_021371	ENSMUSG00000060371	Caln1	9630012C17Rik|Cabp8|MNCb-0849	calneuron 1	protein-coding
808	chr2	52095402	52095600	+	intron (NM_001355414, intron 17 of 35)	B3|SINE|B2	22664	NM_001355414	51869	Mm.254530	NM_175238	ENSMUSG00000036202	Rif1	5730435J01Rik|6530403D07Rik|AU016181|AW549474|D2Ertd145e	replication timing regulatory factor 1	protein-coding
4465	chr7	16320802	16321000	+	intron (NM_001285892, intron 8 of 8)	B3|SINE|B2	11318	NM_133234	170770	Mm.7660	NM_133234	ENSMUSG00000002083	Bbc3	PUMA|PUMA/JFY1	BCL2 binding component 3	protein-coding
2999	chr4	134588802	134589000	+	intron (NM_207237, intron 4 of 11)	B3|SINE|B2	-21050	NR_105829	102465216		NR_105829	ENSMUSG00000099289	Mir6403	Gm27992|mmu-mir-6403	microRNA 6403	ncRNA
11016	chr16	93814202	93814400	+	Intergenic	B3|SINE|B2	-17820	NM_001045529	338467	Mm.287329	NM_001045529	ENSMUSG00000039456	Morc3	1110051N18Rik|AI452146|BF318192|D16Jhu32e|NXP2|Zcwcc3	microrchidia 3	protein-coding
4004	chr5	135568602	135568800	+	Intergenic	B3|SINE|B2	4348	NM_001356630	56221	Mm.31505	NM_019577	ENSMUSG00000004814	Ccl24	CKb-6|MPIF-2|Scya24	chemokine (C-C motif) ligand 24	protein-coding
5221	chr7	116177002	116177200	+	intron (NM_001305189, intron 4 of 20)	B3|SINE|B2	12503	NM_001305190	233765	Mm.3741	NM_172743	ENSMUSG00000045659	Plekha7	A430081P20Rik|AI414265	pleckstrin homology domain containing, family A member 7	protein-coding
3230	chr5	23789402	23789600	+	intron (NM_001310467, intron 2 of 13)	B3|SINE|B2	1790	NM_001310467	72772	Mm.133300	NM_177323	ENSMUSG00000028999	Rint1	1500019C06Rik|2810450M21Rik|Rint-1	RAD50 interactor 1	protein-coding
4499	chr7	16346602	16346800	+	intron (NM_019748, intron 6 of 8)	B3|SINE|B2	37118	NM_133234	170770	Mm.7660	NM_133234	ENSMUSG00000002083	Bbc3	PUMA|PUMA/JFY1	BCL2 binding component 3	protein-coding
9502	chr13	95609802	95610000	+	intron (NM_010169, intron 1 of 1)	B3|SINE|B2	8565	NM_010169	14062	Mm.24816	NM_010169	ENSMUSG00000048376	F2r	AI482343|Cf2r|Par1|ThrR	coagulation factor II (thrombin) receptor	protein-coding
4696	chr7	28676402	28676600	+	Intergenic	B3|SINE|B2	-16348	NM_207238	233040	Mm.116116	NM_207238	ENSMUSG00000037463	Fbxo27	E130008B10Rik|FBG5|Gm161	F-box protein 27	protein-coding
7645	chr10	128170402	128170600	+	intron (NM_001039080, intron 2 of 13)	B3|SINE|B2	6067	NM_019711	56516	Mm.42247	NM_019711	ENSMUSG00000040043	Rbms2	2610315E04Rik|Scr3	RNA binding motif, single stranded interacting protein 2	protein-coding
5885	chr8	83663602	83663800	+	intron (NM_018771, intron 5 of 6)	B3|SINE|B2	-2943	NM_013641	19216	Mm.213000	NM_013641	ENSMUSG00000019464	Ptger1	EP1|Ptgerep1	prostaglandin E receptor 1 (subtype EP1)	protein-coding
6794	chr9	107741802	107742000	+	intron (NR_153190, intron 23 of 23)	B3|SINE|B2	29101	NM_148930	83486	Mm.259197	NM_148930	ENSMUSG00000032580	Rbm5	D030069N10Rik	RNA binding motif protein 5	protein-coding
8415	chr11	115611002	115611200	+	intron (NM_001243587, intron 2 of 5)	B3|SINE|B2	1402	NM_001243586	69674	Mm.390387	NM_027162	ENSMUSG00000020743	Mif4gd	1110014L05Rik|2310075G12Rik	MIF4G domain containing	protein-coding
3106	chr4	145475802	145476000	+	Intergenic	B3|SINE|B2	11691	NR_002888	545700	Mm.389595	NR_002888	ENSMUSG00000052912	Smarca5-ps	9230115A19Rik	SWI/SNF related, matrix associated, actin depenent ragulator of chromatin, subfamily a, member 5, pseudogene	pseudo
4340	chr6	149075002	149075200	+	intron (NM_177192, intron 2 of 20)	B3|SINE|B2	26579	NM_177192	320560	Mm.426874	NM_177192	ENSMUSG00000030313	Dennd5b	9330160C06Rik|AI852444|D030011O10Rik|Gm17524	DENN/MADD domain containing 5B	protein-coding
7665	chr11	4306202	4306400	+	Intergenic	B3|SINE|B2	39505	NM_001039537	16878	Mm.4964	NM_008501	ENSMUSG00000034394	Lif	-	leukemia inhibitory factor	protein-coding
1597	chr2	157384202	157384400	+	intron (NM_026968, intron 2 of 2)	B3|SINE|B2	16707	NM_026968	69161	Mm.228619	NM_026968	ENSMUSG00000063019	Manbal	1810024K12Rik|AI836500	mannosidase, beta A, lysosomal-like	protein-coding
10755	chr16	17034802	17035000	+	intron (NM_001038663, intron 6 of 7)	B3|SINE|B2	-35238	NM_001291053	106369	Mm.237941	NM_023249	ENSMUSG00000022773	Ypel1	0610009L05Rik|1700016N17Rik|1700019O22Rik|4921520K19Rik|4930511F14Rik|AV118478|DGL-1|Dgl1|Ppil2|mdgl-1	yippee like 1	protein-coding
11144	chr17	23874602	23874800	+	Intergenic	B3|SINE|B2	-6175	NM_019910	13184	Mm.371556	NM_019910	ENSMUSG00000096445	Dcpp1	BC005655|C86550|Dcpp|Dcpp-1|p20	demilune cell and parotid protein 1	protein-coding
5355	chr8	3580402	3580600	+	intron (NM_001024728, intron 5 of 5)	B3|SINE|B2	-6949	NM_001347111	69697	Mm.390010	NM_027171	ENSMUSG00000044433	Camsap3	2310057J16Rik|Kiaa1543|Nezha	calmodulin regulated spectrin-associated protein family, member 3	protein-coding
4302	chr6	114966202	114966400	+	intron (NM_001356371, intron 1 of 5)	B3|SINE|B2	2902	NM_001356371	232334	Mm.268357	NM_177683	ENSMUSG00000030315	Vgll4	BC048841|VGL-4	vestigial like family member 4	protein-coding
5541	chr8	33767202	33767400	+	intron (NM_001167922, intron 6 of 7)	B3|SINE|B2	-19531	NM_001206849	72632	Mm.443483	NM_001206849	ENSMUSG00000094500	Smim18	2700090O03Rik|AI835723	small integral membrane protein 18	protein-coding
7894	chr11	62345802	62346000	+	intron (NM_011308, intron 27 of 44)	B3|SINE|B2	64428	NM_028360	72795	Mm.489722	NM_028360	ENSMUSG00000042298	Ttc19	2010204O13Rik|2810460C24Rik|AI505442	tetratricopeptide repeat domain 19	protein-coding
509	chr1	160887402	160887600	+	Intergenic	B3|SINE|B2	-18910	NM_001024952	381305	Mm.329667	NM_001024952	ENSMUSG00000040423	Rc3h1	5730557L09Rik|Gm551|N28103|mKIAA2025	RING CCCH (C3H) domains 1	protein-coding
2951	chr4	134033602	134033800	+	Intergenic	B3|SINE|B2	-14885	NM_145833	83557	Mm.302567	NM_145833	ENSMUSG00000050966	Lin28a	AL024421|Gm10299|Lin-28|Lin28|Tex17|lin-28A	lin-28 homolog A (C. elegans)	protein-coding
12509	chr19	53106202	53106400	+	Intergenic	B3|SINE|B2	30049	NR_045320	78457	Mm.76932	NR_045320	ENSMUSG00000099988	1700054A03Rik	-	RIKEN cDNA 1700054A03 gene	ncRNA
5615	chr8	40603802	40604000	+	intron (NM_001040699, intron 3 of 13)	B3|SINE|B2	30891	NM_001040699	54384	Mm.294871	NM_019433	ENSMUSG00000039431	Mtmr7	-	myotubularin related protein 7	protein-coding
11560	chr17	83293402	83293600	+	Intergenic	B3|SINE|B2	-57430	NM_001114361	78798	Mm.295565	NM_199466	ENSMUSG00000032624	Eml4	4930443C24Rik|AI644019	echinoderm microtubule associated protein like 4	protein-coding
6586	chr9	65295802	65296000	+	intron (NM_001044389, intron 1 of 12)	B3|SINE|B2	1641	NM_001044389	270166	Mm.30088	NM_011802	ENSMUSG00000015357	Clpx	AU014732|E330029I21	caseinolytic mitochondrial matrix peptidase chaperone subunit	protein-coding
8675	chr12	51787602	51787800	+	intron (NM_144788, intron 16 of 42)	B3|SINE|B2	41835	NM_144788	207304	Mm.249391	NM_144788	ENSMUSG00000035247	Hectd1	A630086P08Rik|AI844876|b2b327Clo|opm	HECT domain E3 ubiquitin protein ligase 1	protein-coding
8460	chr11	117073602	117073800	+	Intergenic	B3|SINE|B2	-3082	NR_027059	76972	Mm.309167	NR_027059	ENSMUSG00000086859	Snhg20	2810008D09Rik	small nucleolar RNA host gene 20	ncRNA
3479	chr5	104981602	104981800	+	intron (NM_030239, intron 1 of 15)	B3|SINE|B2	1016	NM_030239	27405	Mm.389663	NM_030239	ENSMUSG00000029299	Abcg3	Abcp2|Mxr2	ATP binding cassette subfamily G member 3	protein-coding
2835	chr4	130784602	130784800	+	Intergenic	B3|SINE|B2	-7836	NM_011520	20970	Mm.206536	NM_011520	ENSMUSG00000025743	Sdc3	Synd3|mKIAA0468|syn-3	syndecan 3	protein-coding
1097	chr2	118551402	118551600	+	Intergenic	B3|SINE|B2	-1815	NM_138313	171543	Mm.210125	NM_138313	ENSMUSG00000040093	Bmf	AW260063|AW411872	BCL2 modifying factor	protein-coding
6484	chr9	44871602	44871800	+	intron (NM_001081049, intron 1 of 35)	B3|SINE|B2	9573	NM_001081049	214162	Mm.2389	NM_001081049	ENSMUSG00000002028	Kmt2a	6430520K01|ALL-1|All1|Cxxc7|HRX|HTRX1|Mll|Mll1|mKIAA4050	lysine (K)-specific methyltransferase 2A	protein-coding
7175	chr10	42187002	42187200	+	intron (NM_019740, intron 3 of 3)	B3|SINE|B2	89641	NM_019740	56484	Mm.338613	NM_019740	ENSMUSG00000048756	Foxo3	1110048B16Rik|2010203A17Rik|C76856|FKHRL1|Fkhr2|Foxo3a	forkhead box O3	protein-coding
5604	chr8	40520402	40520600	+	intron (NM_033560, intron 1 of 11)	B3|SINE|B2	-4654	NM_001271542	18983	Mm.272551	NM_011135	ENSMUSG00000031601	Cnot7	AU022737|CAF-1|Caf1|Pop2	CCR4-NOT transcription complex, subunit 7	protein-coding
1323	chr2	120447002	120447200	+	intron (NM_172672, intron 17 of 23)	B3|SINE|B2	-16492	NM_001177799	12335	Mm.458021	NM_007601	ENSMUSG00000079110	Capn3	AI323605|Capa-3|Capa3|Lp82|p94	calpain 3	protein-coding
4231	chr6	37808802	37809000	+	Intergenic	B3|SINE|B2	-61910	NM_145076	21848	Mm.41063	NM_145076	ENSMUSG00000029833	Trim24	A130082H20Rik|AI447469|D430004I05Rik|TIF1|TIF1-alpha|TIF1alpha|Tif1a	tripartite motif-containing 24	protein-coding
2702	chr4	124866802	124867000	+	Intergenic	B3|SINE|B2	-4730	NM_001007573	215090	Mm.472762	NM_001007573	ENSMUSG00000042763	Maneal	Gm50	mannosidase, endo-alpha-like	protein-coding
4915	chr7	45584402	45584600	+	intron (NM_001243052, intron 3 of 10)	B3|SINE|B2	-9325	NR_038165	71661	Mm.439894	NR_038165	ENSMUSG00000109644	0610005C13Rik	AI182092	RIKEN cDNA 0610005C13 gene	ncRNA
12215	chr19	38360602	38360800	+	Intergenic	B3|SINE|B2	-35279	NM_175507	240660	Mm.262085	NM_175507	ENSMUSG00000044026	Slc35g1	AA590464|D330039I19Rik|Tmem20	solute carrier family 35, member G1	protein-coding
6065	chr8	106705402	106705600	+	intron (NM_173037, intron 7 of 17)	B3|SINE|B2	22433	NM_173037	272538	Mm.87151	NM_173037	ENSMUSG00000041949	Tango6	AW413431|E330010G16|Tmco7	transport and golgi organization 6	protein-coding
3020	chr4	135333602	135333800	+	intron (NM_016799, intron 9 of 17)	B3|SINE|B2	19513	NM_016799	51796	Mm.1963	NM_016799	ENSMUSG00000028809	Srrm1	AA407769|POP101|Srm160	serine/arginine repetitive matrix 1	protein-coding
8432	chr11	116727602	116727800	+	Intergenic	B3|SINE|B2	-24466	NR_003364	193217	Mm.100084	NR_003364		BC018473	-	cDNA sequence BC018473	ncRNA
5277	chr7	127677202	127677400	+	intron (NM_001347652, intron 5 of 5)	B3|SINE|B2	-31186	NR_030428	791073		NR_030428	ENSMUSG00000076454	Mir762	Mirn762|mir-762|mmu-mir-762	microRNA 762	ncRNA
11026	chr16	93953402	93953600	+	intron (NM_019500, intron 1 of 2)	B3|SINE|B2	-23684	NM_001165926	56173	Mm.328716	NM_019500	ENSMUSG00000047109	Cldn14	AI851731	claudin 14	protein-coding
1227	chr2	119789002	119789200	+	Intergenic	B3|SINE|B2	-1564	NM_177294	68925	Mm.30496	NM_177294	ENSMUSG00000034032	Rpap1	1190005L06Rik|A730023M06Rik|AU041788|AW107702|mKIAA1403	RNA polymerase II associated protein 1	protein-coding
5892	chr8	83842602	83842800	+	Intergenic	B3|SINE|B2	-57397	NM_181039	330814	Mm.260733	NM_181039	ENSMUSG00000013033	Adgrl1	2900070I05Rik|AI182398|CLIBA|Lec2|Lphn1|mKIAA0821	adhesion G protein-coupled receptor L1	protein-coding
5020	chr7	79311402	79311600	+	intron (NM_018811, intron 3 of 10)	B3|SINE|B2	38235	NM_018811	54608	Mm.365490	NM_018811	ENSMUSG00000039202	Abhd2	2210009N18Rik|LABH2|Labh-2	abhydrolase domain containing 2	protein-coding
2279	chr3	131273402	131273600	+	Intergenic	B3|SINE|B2	-1400	NM_008212	15107	Mm.260164	NM_008212	ENSMUSG00000027984	Hadh	AA409008|AU019341|AW742602|HCDH|Hadhsc|Schad	hydroxyacyl-Coenzyme A dehydrogenase	protein-coding
704	chr2	32203602	32203800	+	intron (NM_172661, intron 11 of 29)	B3|SINE|B2	-32982	NM_145145	99011	Mm.31192	NM_145145	ENSMUSG00000039254	Pomt1	AI505244	protein-O-mannosyltransferase 1	protein-coding
4494	chr7	16341802	16342000	+	intron (NM_019748, intron 6 of 8)	B3|SINE|B2	32318	NM_133234	170770	Mm.7660	NM_133234	ENSMUSG00000002083	Bbc3	PUMA|PUMA/JFY1	BCL2 binding component 3	protein-coding
9121	chr13	58184402	58184600	+	intron (NM_026842, intron 6 of 10)	B3|SINE|B2	26852	NM_198004	75731	Mm.293919	NM_198004	ENSMUSG00000050002	Idnk	5133401N09Rik	idnK gluconokinase homolog (E. coli)	protein-coding
11992	chr19	4540402	4540600	+	intron (NM_001162946, intron 2 of 20)	B3|SINE|B2	30029	NM_001162946	18563	Mm.1845	NM_008797	ENSMUSG00000024892	Pcx	Pc|Pcb	pyruvate carboxylase	protein-coding
5041	chr7	80002002	80002200	+	Intergenic	B3|SINE|B2	-22713	NM_001145999	209225	Mm.290925	NM_175433	ENSMUSG00000048897	Zfp710	5430400N05Rik|9830165K13|AI324798|Znf710	zinc finger protein 710	protein-coding
10090	chr14	69793602	69793800	+	intron (NM_153514, intron 7 of 9)	B3|SINE|B2	11844	NM_153514	246710	Mm.102367	NM_153514	ENSMUSG00000022075	Rhobtb2	Dbc2|E130206H14Rik|mKIAA0717	Rho-related BTB domain containing 2	protein-coding
8839	chr12	85370402	85370600	+	intron (NM_026775, intron 1 of 4)	B3|SINE|B2	4216	NM_026775	68581	Mm.379159	NM_026775	ENSMUSG00000021248	Tmed10	1110014C03Rik|Tmp21|p23|p24delta1	transmembrane p24 trafficking protein 10	protein-coding
5571	chr8	34397402	34397600	+	Intergenic	B3|SINE|B2	-230789	NR_105820	102465211		NR_105820	ENSMUSG00000098785	Mir6395	Gm27561|mmu-mir-6395	microRNA 6395	ncRNA
4784	chr7	29601802	29602000	+	Intergenic	B3|SINE|B2	-96441	NM_001081028	74206	Mm.447042	NM_001081028	ENSMUSG00000030583	Sipa1l3	2610511M17Rik	signal-induced proliferation-associated 1 like 3	protein-coding
2047	chr3	57567802	57568000	+	intron (NM_133784, intron 2 of 6)	B3|SINE|B2	7975	NM_133784	97064	Mm.405029	NM_133784	ENSMUSG00000027803	Wwtr1	2310058J06Rik|2610021I22Rik|C78399|Taz	WW domain containing transcription regulator 1	protein-coding
2520	chr4	56918802	56919000	+	intron (NM_175518, intron 6 of 17)	B3|SINE|B2	-23603	NR_029789	723837		NR_029789	ENSMUSG00000065544	Mir32	Mirn32|mir-32|mmu-mir-32	microRNA 32	ncRNA
10061	chr14	61313002	61313200	+	Intergenic	B3|SINE|B2	3348	NM_177337	219144	Mm.206566	NM_177337	ENSMUSG00000043157	Arl11	ARLTS1|C730007L20Rik	ADP-ribosylation factor-like 11	protein-coding
6064	chr8	106693202	106693400	+	intron (NM_173037, intron 3 of 17)	B3|SINE|B2	10233	NM_173037	272538	Mm.87151	NM_173037	ENSMUSG00000041949	Tango6	AW413431|E330010G16|Tmco7	transport and golgi organization 6	protein-coding
10440	chr15	76223402	76223600	+	intron (NM_001163542, intron 1 of 33)	B3|SINE|B2	5996	NM_201385	18810	Mm.234912	NM_011117	ENSMUSG00000022565	Plec	AA591047|AU042537|EBS1|PCN|PLTN|Plec1	plectin	protein-coding
3890	chr5	130458602	130458800	+	intron (NM_021371, intron 1 of 5)	B3|SINE|B2	9909	NM_021371	140904	Mm.40875	NM_021371	ENSMUSG00000060371	Caln1	9630012C17Rik|Cabp8|MNCb-0849	calneuron 1	protein-coding
3907	chr5	130471602	130471800	+	intron (NM_021371, intron 1 of 5)	B3|SINE|B2	22909	NM_021371	140904	Mm.40875	NM_021371	ENSMUSG00000060371	Caln1	9630012C17Rik|Cabp8|MNCb-0849	calneuron 1	protein-coding
8107	chr11	84817402	84817600	+	intron (NM_145433, intron 2 of 4)	B3|SINE|B2	2014	NM_145433	217038	Mm.280825	NM_145433	ENSMUSG00000018405	Mrm1	A530065E19Rik	mitochondrial rRNA methyltransferase 1	protein-coding
2519	chr4	56888802	56889000	+	intron (NM_175518, intron 15 of 17)	B3|SINE|B2	6397	NR_029789	723837		NR_029789	ENSMUSG00000065544	Mir32	Mirn32|mir-32|mmu-mir-32	microRNA 32	ncRNA
6812	chr9	108520402	108520600	+	intron (NM_001114119, intron 2 of 10)	B3|SINE|B2	3414	NM_175143	69232	Mm.335449	NM_175143	ENSMUSG00000006673	Qrich1	2610028H07Rik|b2b2404Clo	glutamine-rich 1	protein-coding
916	chr2	90734202	90734400	+	intron (NM_021512, intron 36 of 36)	B3|SINE|B2	-11069	NM_018828	55935	Mm.489638	NM_018828	ENSMUSG00000008200	Fnbp4	FBP30|Fnbp30|mKIAA1014	formin binding protein 4	protein-coding
8691	chr12	51839802	51840000	+	Intergenic	B3|SINE|B2	-10365	NM_144788	207304	Mm.249391	NM_144788	ENSMUSG00000035247	Hectd1	A630086P08Rik|AI844876|b2b327Clo|opm	HECT domain E3 ubiquitin protein ligase 1	protein-coding
9565	chr13	98911602	98911800	+	intron (NM_178716, intron 1 of 23)	B3|SINE|B2	14683	NM_178716	238799	Mm.173286	NM_178716	ENSMUSG00000009470	Tnpo1	AU021749|D13Ertd688e|IPO2|Kpnb2|MIP|MIP1|TRN	transportin 1	protein-coding
3792	chr5	122223202	122223400	+	intron (NM_001359454, intron 3 of 7)	B3|SINE|B2	13014	NM_028752	74096	Mm.28804	NM_028752	ENSMUSG00000064267	Hvcn1	0610039P13Rik|AI450555|BTS|HV1|Vsop.|mVSOP	hydrogen voltage-gated channel 1	protein-coding
6101	chr8	107572002	107572200	+	Intergenic	B3A|SINE|B2	16381	NM_010817	17463	Mm.18347	NM_010817	ENSMUSG00000039067	Psmd7	AW107203|Mov-34|Mov34	proteasome (prosome, macropain) 26S subunit, non-ATPase, 7	protein-coding
5987	chr8	94164002	94164200	+	Intergenic	B3A|SINE|B2	-8517	NM_008630	17750	Mm.147226	NM_008630	ENSMUSG00000031762	Mt2	AA409533|MT-II|Mt-2	metallothionein 2	protein-coding
11486	chr17	67754002	67754200	+	intron (NM_008480, intron 15 of 62)	B3A|SINE|B2	56836	NM_008480	16772	Mm.303386	NM_008480	ENSMUSG00000032796	Lama1	AA408497|Lama	laminin, alpha 1	protein-coding
4767	chr7	29545402	29545600	+	Intergenic	B3A|SINE|B2	-40041	NM_001081028	74206	Mm.447042	NM_001081028	ENSMUSG00000030583	Sipa1l3	2610511M17Rik	signal-induced proliferation-associated 1 like 3	protein-coding
5788	chr8	64958002	64958200	+	intron (NM_001163747, intron 2 of 4)	B3A|SINE|B2	10916	NM_028427	73067	Mm.294445	NM_028427	ENSMUSG00000025521	Tmem192	3110005G23Rik	transmembrane protein 192	protein-coding
1298	chr2	120432402	120432600	+	intron (NM_172672, intron 10 of 23)	B3A|SINE|B2	-28385	NM_001110497	211499	Mm.260712	NM_173734	ENSMUSG00000033808	Tmem87a	A930025J12Rik	transmembrane protein 87A	protein-coding
5214	chr7	116110602	116110800	+	Intergenic	B3A|SINE|B2	17321	NM_019772	56372	Mm.24231	NM_019772	ENSMUSG00000030663	1110004F10Rik	Smacp|Smap|sid2057|sid2057p	RIKEN cDNA 1110004F10 gene	protein-coding
1210	chr2	119778602	119778800	+	intron (NM_177294, intron 6 of 25)	B3A|SINE|B2	8836	NM_001163701	68925	Mm.30496	NM_177294	ENSMUSG00000034032	Rpap1	1190005L06Rik|A730023M06Rik|AU041788|AW107702|mKIAA1403	RNA polymerase II associated protein 1	protein-coding
11516	chr17	74268002	74268200	+	intron (NM_133771, intron 1 of 8)	B3A|SINE|B2	26762	NM_133771	76890	Mm.311874	NM_133771	ENSMUSG00000058704	Memo1	0610016J10Rik|D930048L02Rik	mediator of cell motility 1	protein-coding
2497	chr4	53350002	53350200	+	Intergenic	B3A|SINE|B2	-79869	NR_033139	381524	Mm.23351	NM_001033454	ENSMUSG00000086712	AI427809	Gm1659	expressed sequence AI427809	ncRNA
6241	chr8	119300402	119300600	+	intron (NM_019707, intron 11 of 13)	B3A|SINE|B2	-44037	NM_024219	68196	Mm.358714	NM_024219	ENSMUSG00000031839	Hsbp1	0610007A03Rik|AA408769|Hsp25	heat shock factor binding protein 1	protein-coding
3171	chr5	8416602	8416800	+	intron (NM_013726, intron 2 of 11)	B3A|SINE|B2	6015	NM_013726	27214	Mm.292470	NM_013726	ENSMUSG00000002297	Dbf4	AA545217|Ask	DBF4 zinc finger	protein-coding
4426	chr7	14238802	14239000	+	intron (NM_001081325, intron 3 of 5)	B3A|SINE|B2	15969	NM_001081325	629219	Mm.439627	NM_001081325	ENSMUSG00000070810	Sult2a6	EG629219|Gm6957	sulfotransferase family 2A, dehydroepiandrosterone (DHEA)-preferring, member 6	protein-coding
4634	chr7	24845402	24845600	+	Intergenic	B3A|SINE|B2	24190	NM_182785	232973	Mm.189648	NM_182785	ENSMUSG00000062732	Lypd4	4933400F01Rik	Ly6/Plaur domain containing 4	protein-coding
11763	chr18	37456602	37456800	+	intron (NM_001301259, intron 1 of 3)	B3A|SINE|B2	9044	NM_053139	93885	Mm.196699	NM_053139	ENSMUSG00000044043	Pcdhb14	2210006M07Rik|Pcdhb17|PcdhbN	protocadherin beta 14	protein-coding
5279	chr7	128782002	128782200	+	intron (NM_001029982, intron 18 of 18)	B3A|SINE|B2	37231	NM_001029982	207352	Mm.297105	NM_001029982	ENSMUSG00000055319	Sec23ip	D7Ertd373e|p125	Sec23 interacting protein	protein-coding
1110	chr2	118853402	118853600	+	Intergenic	B3A|SINE|B2	-8499	NM_019826	56357	Mm.6635	NM_019826	ENSMUSG00000027332	Ivd	1300016K07Rik|6720455E18Rik|AI463340	isovaleryl coenzyme A dehydrogenase	protein-coding
4233	chr6	37845602	37845800	+	Intergenic	B3A|SINE|B2	-25110	NM_145076	21848	Mm.41063	NM_145076	ENSMUSG00000029833	Trim24	A130082H20Rik|AI447469|D430004I05Rik|TIF1|TIF1-alpha|TIF1alpha|Tif1a	tripartite motif-containing 24	protein-coding
3643	chr5	112585202	112585400	+	intron (NR_045396, intron 3 of 4)	B3A|SINE|B2	4695	NR_045397	67325	Mm.490791	NR_045396	ENSMUSG00000097962	1700034G24Rik	-	RIKEN cDNA 1700034G24 gene	ncRNA
7694	chr11	8858202	8858400	+	Intergenic	B3A|SINE|B2	152890	NM_008316	15574	Mm.42201	NM_008316	ENSMUSG00000020413	Hus1	-	HUS1 checkpoint clamp component	protein-coding
1309	chr2	120439802	120440000	+	intron (NM_172672, intron 14 of 23)	B3A|SINE|B2	-23692	NM_001177799	12335	Mm.458021	NM_007601	ENSMUSG00000079110	Capn3	AI323605|Capa-3|Capa3|Lp82|p94	calpain 3	protein-coding
9981	chr14	47620802	47621000	+	Intergenic	B3A|SINE|B2	-28410	NM_001347524	16709	Mm.3110	NM_008477	ENSMUSG00000021843	Ktn1	-	kinectin 1	protein-coding
6876	chr9	114838002	114838200	+	intron (NM_027294, intron 1 of 3)	B3A|SINE|B2	6051	NM_027294	70031	Mm.150064	NM_027294	ENSMUSG00000041012	Cmtm8	2700018N07Rik|AA408515|Cklfsf8	CKLF-like MARVEL transmembrane domain containing 8	protein-coding
9644	chr13	111581602	111581800	+	Intergenic	B3A|SINE|B2	-31792	NR_151444	102636218	Mm.343364	NR_151444	ENSMUSG00000085634	Gm15290	-	predicted gene 15290	ncRNA
2340	chr3	157935402	157935600	+	Intergenic	B3A|SINE|B2	-10438	NM_145953	107869	Mm.28301	NM_145953	ENSMUSG00000028179	Cth	0610010I13Rik|AI314617|BC019483|CSE|Cys3	cystathionase (cystathionine gamma-lyase)	protein-coding
7815	chr11	50440002	50440200	+	Intergenic	B3A|SINE|B2	-8990	NM_172557	216724	Mm.390400	NM_172557	ENSMUSG00000020375	Rufy1	3000002E04Rik|Rabip4|ZFYVE12	RUN and FYVE domain containing 1	protein-coding
12480	chr19	47337202	47337400	+	intron (NM_008018, intron 6 of 14)	B3A|SINE|B2	-63712	NR_105961	102466782		NR_105961	ENSMUSG00000098786	Mir6995	Gm27576|mmu-mir-6995	microRNA 6995	ncRNA
10197	chr14	120854802	120855000	+	Intergenic	B3A|SINE|B2	-56293	NM_023579	70572	Mm.221452	NM_023579	ENSMUSG00000030662	Ipo5	1110011C18Rik|5730478E03Rik|AA409333|C76941|IMB3|Kpnb3|Ranbp5|imp5	importin 5	protein-coding
10211	chr14	120952602	120952800	+	Intergenic	B3A|SINE|B2	36854	NM_001360602	70572	Mm.221452	NM_023579	ENSMUSG00000030662	Ipo5	1110011C18Rik|5730478E03Rik|AA409333|C76941|IMB3|Kpnb3|Ranbp5|imp5	importin 5	protein-coding
9484	chr13	94087802	94088000	+	intron (NM_172589, intron 1 of 3)	B3A|SINE|B2	30105	NM_172589	218454	Mm.316553	NM_172589	ENSMUSG00000045312	Lhfpl2	6030465B15|AI447312|AW050335|mKIAA0206|vgim	lipoma HMGIC fusion partner-like 2	protein-coding
8434	chr11	116729202	116729400	+	Intergenic	B3A|SINE|B2	-22866	NR_003364	193217	Mm.100084	NR_003364		BC018473	-	cDNA sequence BC018473	ncRNA
3272	chr5	32849002	32849200	+	intron (NM_194340, intron 2 of 10)	B3A|SINE|B2	5129	NM_194340	215476	Mm.248721	NM_194340	ENSMUSG00000054280	Prr14l	6030436E02Rik|C330019G07Rik|Prl14l	proline rich 14-like	protein-coding
10950	chr16	64790802	64791000	+	intron (NM_001347245, intron 6 of 8)	B3A|SINE|B2	-4580	NM_028059	72020	Mm.25960	NM_028059	ENSMUSG00000047141	Zfp654	1600021C16Rik|1810008K20Rik|433036|Gm5488|Znf654	zinc finger protein 654	protein-coding
3128	chr4	150538402	150538600	+	intron (NM_001085492, intron 11 of 22)	B3A|SINE|B2	113673	NM_001355737	242773	Mm.29280	NM_173774	ENSMUSG00000039838	Slc45a1	C230078B22|Dnb5	solute carrier family 45, member 1	protein-coding
6768	chr9	106564202	106564400	+	Intergenic	B3A|SINE|B2	-2676	NM_026645	68265	Mm.141451	NM_026645	ENSMUSG00000023577	Iqcf3	1700012F17Rik|AV040440	IQ motif containing F3	protein-coding
12024	chr19	7229002	7229200	+	intron (NM_027643, intron 6 of 7)	B3A|SINE|B2	-11485	NM_007750	12868	Mm.14022	NM_007750	ENSMUSG00000035885	Cox8a	COX8L	cytochrome c oxidase subunit VIIIa	protein-coding
2785	chr4	129887002	129887200	+	Intergenic	B3A|SINE|B2	-19125	NR_045190	319894	Mm.59196	NR_045190	ENSMUSG00000086369	E330017L17Rik	-	RIKEN cDNA E330017L17 gene	ncRNA
2826	chr4	129925802	129926000	+	Intergenic	B3A|SINE|B2	19675	NR_045190	319894	Mm.59196	NR_045190	ENSMUSG00000086369	E330017L17Rik	-	RIKEN cDNA E330017L17 gene	ncRNA
1542	chr2	156274402	156274600	+	intron (NM_172674, intron 8 of 17)	B3A|SINE|B2	-37972	NM_027585	70873	Mm.475234	NM_027585	ENSMUSG00000038085	Cnbd2	4921517L17Rik|5430421B09Rik|Cris	cyclic nucleotide binding domain containing 2	protein-coding
8795	chr12	73092002	73092200	+	Intergenic	B3A|SINE|B2	21144	NM_011382	20474	Mm.249575	NM_011382	ENSMUSG00000034460	Six4	AI047561|AREC3|TrexBF	sine oculis-related homeobox 4	protein-coding
4102	chr5	143571802	143572000	+	Intergenic	B3A|SINE|B2	23195	NM_026050	67238	Mm.383219	NM_026050	ENSMUSG00000083012	Fam220a	1500026F15Rik|2810453I06Rik|AW047776|Acpin1|Sipar	family with sequence similarity 220, member A	protein-coding
6577	chr9	63821202	63821400	+	Intergenic	B3A|SINE|B2	-63307	NM_016769	17127	Mm.7320	NM_016769	ENSMUSG00000032402	Smad3	AU022421|Madh3	SMAD family member 3	protein-coding
11182	chr17	28137602	28137800	+	intron (NR_039557, intron 3 of 3)	B3A|SINE|B2	-4825	NM_001004366	268935	Mm.258491	NM_001004366	ENSMUSG00000038677	Scube3	CEGF3|D030038I21Rik	signal peptide, CUB domain, EGF-like 3	protein-coding
6050	chr8	106095602	106095800	+	intron (NM_010901, intron 4 of 9)	B3A|SINE|B2	36098	NM_010901	18021	Mm.383185	NM_010901	ENSMUSG00000031902	Nfatc3	C80703|D8Ertd281e|NFAT4|NFATx	nuclear factor of activated T cells, cytoplasmic, calcineurin dependent 3	protein-coding
11002	chr16	93158602	93158800	+	Intergenic	B3A|SINE|B2	194488	NR_040486	69857	Mm.81192	NR_040486	ENSMUSG00000100277	1810053B23Rik	1810008L18Rik|1810056K14Rik	RIKEN cDNA 1810053B23 gene	ncRNA
12013	chr19	5790402	5790600	+	Intergenic	B3A|SINE|B2	5480	NR_144621	109146451		NR_144621		Mascrna	-	Malat1-associated small cytoplasmic RNA	scRNA
2971	chr4	134083602	134083800	+	intron (NM_001162970, intron 14 of 19)	B3A|SINE|B2	11372	NM_013706	23833	Mm.24130	NM_013706	ENSMUSG00000000682	Cd52	AI463198|B7|B7-Ag|CAMPATH-1|CLS1|MB7	CD52 antigen	protein-coding
7707	chr11	19686002	19686200	+	Intergenic	B3A|SINE|B2	-238341	NM_033523	114716	Mm.266627	NM_033523	ENSMUSG00000045671	Spred2	C79158	sprouty-related, EVH1 domain containing 2	protein-coding
7852	chr11	54880202	54880400	+	Intergenic	B3A|SINE|B2	13918	NM_008248	15254	Mm.425	NM_008248	ENSMUSG00000020267	Hint1	AA673479|Hint|Ipk1|PKCI-1|PRKCNH1	histidine triad nucleotide binding protein 1	protein-coding
2162	chr3	95297602	95297800	+	intron (NM_001085383, intron 11 of 12)	B3A|SINE|B2	9103	NM_001085383	71790	Mm.218844	NM_023628	ENSMUSG00000015702	Anxa9	1110003P15Rik|2310069F17Rik	annexin A9	protein-coding
4503	chr7	16347802	16348000	+	intron (NM_019748, intron 6 of 8)	B3A|SINE|B2	38318	NM_133234	170770	Mm.7660	NM_133234	ENSMUSG00000002083	Bbc3	PUMA|PUMA/JFY1	BCL2 binding component 3	protein-coding
7951	chr11	68300402	68300600	+	intron (NM_008744, intron 2 of 6)	B3A|SINE|B2	79609	NR_105833	102465219		NR_105833	ENSMUSG00000099174	Mir6406	Gm27981|mmu-mir-6406	microRNA 6406	ncRNA
9506	chr13	95613202	95613400	+	intron (NM_010169, intron 1 of 1)	B3A|SINE|B2	5165	NM_010169	14062	Mm.24816	NM_010169	ENSMUSG00000048376	F2r	AI482343|Cf2r|Par1|ThrR	coagulation factor II (thrombin) receptor	protein-coding
4358	chr7	4816202	4816400	+	Intergenic	B3A|SINE|B2	-3961	NM_133777	77891	Mm.389787	NM_133777	ENSMUSG00000060860	Ube2s	0910001J09Rik|6720465F12Rik|AA409170|E2-EPF	ubiquitin-conjugating enzyme E2S	protein-coding
7736	chr11	20145802	20146000	+	Intergenic	B3A|SINE|B2	-32950	NM_146243	66713	Mm.259045	NM_146243	ENSMUSG00000020152	Actr2	4921510D23Rik|AA409782|Arp2|D6Ertd746e	ARP2 actin-related protein 2	protein-coding
4510	chr7	16351802	16352000	+	intron (NM_019748, intron 6 of 8)	B3A|SINE|B2	35995	NM_001285891	56459	Mm.258530	NM_019748	ENSMUSG00000052833	Sae1	2400010M20Rik|2610044L12Rik|AL033372|AOS1|AW743391|D7Ertd177e|HSPC140|Sua1|Uble1a	SUMO1 activating enzyme subunit 1	protein-coding
7787	chr11	32664202	32664400	+	intron (NM_001271349, intron 1 of 11)	B3A|SINE|B2	21746	NM_001271349	103583	Mm.28017	NM_134015	ENSMUSG00000020271	Fbxw11	2310065A07Rik|AA536858|BTRC2|BTRCP2|Fbxw1b|HOS	F-box and WD-40 domain protein 11	protein-coding
4222	chr6	34701202	34701400	+	intron (NM_001347100, intron 3 of 13)	B3A|SINE|B2	-8143	NM_145575	109624	Mm.308134	NM_145575	ENSMUSG00000029761	Cald1	4833423D12Rik|AI195384|AV071549|AW536160|C920027I18Rik	caldesmon 1	protein-coding
4023	chr5	137508802	137509000	+	Intergenic	B3A|SINE|B2	-6472	NM_028753	74097	Mm.290242	NM_028753	ENSMUSG00000029715	Pop7	0610037N12Rik|AI852017|Rpp20	processing of precursor 7, ribonuclease P family, (S. cerevisiae)	protein-coding
9799	chr14	11813402	11813600	+	intron (NM_008981, intron 2 of 29)	B3A|SINE|B2	259948	NM_008981	19270	Mm.431266	NM_008981	ENSMUSG00000021745	Ptprg	5430405N12Rik|AW046354|AW549872|RPTPgamma	protein tyrosine phosphatase, receptor type, G	protein-coding
7628	chr10	127337602	127337800	+	intron (NM_010296, intron 4 of 12)	B3A|SINE|B2	3878	NM_010296	14632	Mm.391450	NM_010296	ENSMUSG00000025407	Gli1	AV235269|Zfp-5|Zfp5	GLI-Kruppel family member GLI1	protein-coding
7281	chr10	66976602	66976800	+	Intergenic	B3A|SINE|B2	-28374	NR_110511	102634101	Mm.445258	NR_110511	ENSMUSG00000112925	Gm31763	-	predicted gene, 31763	ncRNA
10652	chr15	99828802	99829000	+	intron (NM_001113545, intron 2 of 10)	B3A|SINE|B2	-8752	NM_023063	65970	Mm.33207	NM_023063	ENSMUSG00000023022	Lima1	Eplin	LIM domain and actin binding 1	protein-coding
11206	chr17	29454202	29454400	+	Intergenic	B3A|SINE|B2	-36744	NM_008842	18712	Mm.405293	NM_008842	ENSMUSG00000024014	Pim1	Pim-1	proviral integration site 1	protein-coding
7483	chr10	117066002	117066200	+	Intergenic	B3A|SINE|B2	-2249	NM_007636	12461	Mm.247788	NM_007636	ENSMUSG00000034024	Cct2	Cctb	chaperonin containing Tcp1, subunit 2 (beta)	protein-coding
11984	chr19	3616002	3616200	+	intron (NM_008513, intron 9 of 22)	B3A|SINE|B2	-40352	NM_001164159	52036	Mm.284686	NM_028999	ENSMUSG00000024908	Ppp6r3	4930528G08Rik|9130026N02Rik|D19Bwg1430e|D19Ertd703e|Pp6r3|Ppcs3|Pptcs3|Sapl|Saps3|mKIAA1558	protein phosphatase 6, regulatory subunit 3	protein-coding
3018	chr4	135269002	135269200	+	intron (NM_013885, intron 1 of 5)	B3A|SINE|B2	3659	NM_013885	29876	Mm.257765	NM_013885	ENSMUSG00000037242	Clic4	D0Jmb3|TU-74|mc3s5|mtCLIC	chloride intracellular channel 4 (mitochondrial)	protein-coding
10214	chr14	120970802	120971000	+	Intergenic	B3A|SINE|B2	55054	NM_001360602	70572	Mm.221452	NM_023579	ENSMUSG00000030662	Ipo5	1110011C18Rik|5730478E03Rik|AA409333|C76941|IMB3|Kpnb3|Ranbp5|imp5	importin 5	protein-coding
3021	chr4	135422002	135422200	+	intron (NM_022980, intron 2 of 4)	B3A|SINE|B2	-5468	NR_030481	735285		NR_030481	ENSMUSG00000076123	Mir700	Mirn700|mir-700|mmu-mir-700	microRNA 700	ncRNA
8411	chr11	114731802	114732000	+	intron (NM_001034878, intron 1 of 12)	B3A|SINE|B2	4489	NM_001034878	432611	Mm.212764	NM_001034878	ENSMUSG00000034706	Dnaic2	C030015H18Rik|Dnai2|Gm728|b2b3405Clo	dynein, axonemal, intermediate chain 2	protein-coding
11688	chr18	16763402	16763600	+	intron (NM_007664, intron 2 of 15)	B3A|SINE|B2	45745	NM_007664	12558	Mm.257437	NM_007664	ENSMUSG00000024304	Cdh2	CDHN|N-CAD|Ncad	cadherin 2	protein-coding
1112	chr2	118891002	118891200	+	Intergenic	B3A|SINE|B2	-10514	NM_001045523	228536	Mm.330487	NM_001045523	ENSMUSG00000040007	Bahd1	AL022997|AW541238|Gm117|mKIAA0945	bromo adjacent homology domain containing 1	protein-coding
12589	chrX	7951002	7951200	+	Intergenic	B3A|SINE|B2	-3212	NM_010413	15185	Mm.29854	NM_010413	ENSMUSG00000031161	Hdac6	Hd6|Hdac5|Sfc6|mHDA2	histone deacetylase 6	protein-coding
1045	chr2	105190802	105191000	+	Intergenic	B3A|SINE|B2	-33441	NM_001159638	74088	Mm.46188	NM_028747	ENSMUSG00000055312	Them7	0610012H03Rik	thioesterase superfamily member 7	protein-coding
253	chr1	119493602	119493800	+	intron (NM_022327, intron 1 of 4)	B3A|SINE|B2	11081	NM_022327	64143	Mm.27832	NM_022327	ENSMUSG00000004451	Ralb	5730472O18Rik	v-ral simian leukemia viral oncogene B	protein-coding
6874	chr9	114800202	114800400	+	intron (NM_027294, intron 1 of 3)	B3A|SINE|B2	-18308	NM_001252479	102545	Mm.35600	NM_133978	ENSMUSG00000032436	Cmtm7	AI481279|Cklfsf7|LNV	CKLF-like MARVEL transmembrane domain containing 7	protein-coding
4695	chr7	28664202	28664400	+	Intergenic	B3A|SINE|B2	-28548	NM_207238	233040	Mm.116116	NM_207238	ENSMUSG00000037463	Fbxo27	E130008B10Rik|FBG5|Gm161	F-box protein 27	protein-coding
3922	chr5	130515602	130515800	+	intron (NM_021371, intron 2 of 5)	B3A|SINE|B2	66909	NM_021371	140904	Mm.40875	NM_021371	ENSMUSG00000060371	Caln1	9630012C17Rik|Cabp8|MNCb-0849	calneuron 1	protein-coding
5841	chr8	72445602	72445800	+	intron (NM_028170, intron 2 of 7)	B3A|SINE|B2	1821	NM_028170	72254	Mm.30136	NM_028170	ENSMUSG00000052794	1700030K09Rik	-	RIKEN cDNA 1700030K09 gene	protein-coding
6689	chr9	96358202	96358400	+	intron (NM_001357213, intron 1 of 7)	B3A|SINE|B2	5414	NM_001357213	11933	Mm.424	NM_007502	ENSMUSG00000032412	Atp1b3	AA409958|AI664000|AW212096	ATPase, Na+/K+ transporting, beta 3 polypeptide	protein-coding
6557	chr9	58458402	58458600	+	intron (NR_040736, intron 1 of 2)	B3A|SINE|B2	3328	NR_040736	74879	Mm.416924	NR_040736	ENSMUSG00000097651	4930461G14Rik	-	RIKEN cDNA 4930461G14 gene	ncRNA
6747	chr9	103419202	103419400	+	Intergenic	B3A|SINE|B2	-4277	NR_040466	100529079	Mm.437003	NR_040466	ENSMUSG00000086236	5830418P13Rik	-	RIKEN cDNA 5830418P13 gene	ncRNA
749	chr2	39204002	39204200	+	intron (NM_024209, intron 4 of 6)	B3A|SINE|B2	-13371	NM_178778	320271	Mm.204836	NM_178778	ENSMUSG00000035236	Scai	9330112M16|A930041I02Rik|AI662729	suppressor of cancer cell invasion	protein-coding
11023	chr16	93926602	93926800	+	intron (NM_019500, intron 2 of 2)	B4|SINE|B4	2866	NM_001165925	56173	Mm.328716	NM_019500	ENSMUSG00000047109	Cldn14	AI851731	claudin 14	protein-coding
9723	chr14	11514402	11514600	+	Intergenic	B4|SINE|B4	-39052	NM_008981	19270	Mm.431266	NM_008981	ENSMUSG00000021745	Ptprg	5430405N12Rik|AW046354|AW549872|RPTPgamma	protein tyrosine phosphatase, receptor type, G	protein-coding
3820	chr5	125168802	125169000	+	intron (NM_001253905, intron 1 of 42)	B4|SINE|B4	10313	NM_001253904	20602	Mm.278646	NM_011424	ENSMUSG00000029478	Ncor2	N-CoR|SMRT|SMRTe	nuclear receptor co-repressor 2	protein-coding
5474	chr8	24937202	24937400	+	intron (NM_153397, intron 2 of 21)	B4|SINE|B4	11503	NM_001293693	353188	Mm.269223	NM_153397	ENSMUSG00000037437	Adam32	-	a disintegrin and metallopeptidase domain 32	protein-coding
82	chr1	36904602	36904800	+	intron (NM_018872, intron 1 of 40)	B4|SINE|B4	34826	NM_018872	56030	Mm.186943	NM_018872	ENSMUSG00000026116	Tmem131	2610524E03Rik|CC28|D1Bwg0491e|Neg|RW1|YR-23|mKIAA0257	transmembrane protein 131	protein-coding
12076	chr19	25377002	25377200	+	intron (NM_181404, intron 3 of 13)	B4|SINE|B4	-128605	NM_015826	50796	Mm.391208	NM_015826	ENSMUSG00000024837	Dmrt1	-	doublesex and mab-3 related transcription factor 1	protein-coding
7676	chr11	6579202	6579400	+	intron (NM_146014, intron 2 of 9)	B4|SINE|B4	19118	NM_001190344	216527	Mm.221271	NM_146014	ENSMUSG00000000378	Ccm2	BC029157	cerebral cavernous malformation 2	protein-coding
3224	chr5	23719402	23719600	+	Intergenic	B4|SINE|B4	-6834	NR_038090	433855	Mm.205125	NR_015554	ENSMUSG00000105987	AI506816	-	expressed sequence AI506816	ncRNA
891	chr2	76043202	76043400	+	intron (NM_001081033, intron 15 of 19)	B4|SINE|B4	-61334	NM_030188	78802	Mm.282339	NM_030188	ENSMUSG00000075271	Ttc30a1	4930506L13Rik	tetratricopeptide repeat domain 30A1	protein-coding
10160	chr14	105831202	105831400	+	Intergenic	B4|SINE|B4	65518	NM_011897	24064	Mm.89982	NM_011897	ENSMUSG00000022114	Spry2	sprouty2	sprouty RTK signaling antagonist 2	protein-coding
11220	chr17	29468402	29468600	+	Intergenic	B4|SINE|B4	-22544	NM_008842	18712	Mm.405293	NM_008842	ENSMUSG00000024014	Pim1	Pim-1	proviral integration site 1	protein-coding
3685	chr5	112665402	112665600	+	Intergenic	B4|SINE|B4	-75505	NR_045396	67325	Mm.490791	NR_045396	ENSMUSG00000097962	1700034G24Rik	-	RIKEN cDNA 1700034G24 gene	ncRNA
2808	chr4	129900602	129900800	+	Intergenic	B4|SINE|B4	-5525	NR_045190	319894	Mm.59196	NR_045190	ENSMUSG00000086369	E330017L17Rik	-	RIKEN cDNA E330017L17 gene	ncRNA
7800	chr11	39463402	39463600	+	Intergenic	B4|SINE|B4	-73276	NR_126439	75315	Mm.461295	NR_126439		4930553C11Rik	-	RIKEN cDNA 4930553C11 gene	ncRNA
1947	chr3	22305202	22305400	+	Intergenic	B4|SINE|B4	53931	NR_004439	19784		NR_004439		Rprl2	RPRH3|Rmrp3	ribonuclease P RNA-like 2	ncRNA
10108	chr14	76593402	76593600	+	Intergenic	B4|SINE|B4	-36612	NM_001360048	72661	Mm.320384	NM_001160326	ENSMUSG00000052584	Serp2	2810032E02Rik	stress-associated endoplasmic reticulum protein family member 2	protein-coding
6851	chr9	114468202	114468400	+	intron (NR_108101, intron 14 of 14)	B4|SINE|B4	28243	NM_009916	12773	Mm.1337	NM_009916	ENSMUSG00000047898	Ccr4	C-C CKR-4|CHEMR1|Cmkbr4|LESTR|Sdf1r	chemokine (C-C motif) receptor 4	protein-coding
5912	chr8	84037002	84037200	+	intron (NM_016671, intron 6 of 13)	B4|SINE|B4	5474	NM_016671	50931	Mm.38386	NM_016671	ENSMUSG00000005465	Il27ra	CRL1|IL-27R|Tccr|WSX-1|Wsx1|zcytor1	interleukin 27 receptor, alpha	protein-coding
5893	chr8	83854602	83854800	+	Intergenic	B4|SINE|B4	-45397	NM_181039	330814	Mm.260733	NM_181039	ENSMUSG00000013033	Adgrl1	2900070I05Rik|AI182398|CLIBA|Lec2|Lphn1|mKIAA0821	adhesion G protein-coupled receptor L1	protein-coding
6870	chr9	114727002	114727200	+	Intergenic	B4|SINE|B4	-4102	NM_026036	67213	Mm.28858	NM_026036	ENSMUSG00000032434	Cmtm6	2810051A14Rik|AA536733|Cklfsf6	CKLF-like MARVEL transmembrane domain containing 6	protein-coding
1087	chr2	116033202	116033400	+	intron (NM_001346056, intron 7 of 12)	B4|SINE|B4	31318	NM_001159569	17536	Mm.247566	NM_010825	ENSMUSG00000027210	Meis2	A430109D20Rik|Mrg1|Stra10	Meis homeobox 2	protein-coding
9542	chr13	98012602	98012800	+	intron (NM_012026, intron 9 of 35)	B4|SINE|B4	193464	NM_012026	110596	Mm.252718	NM_012026	ENSMUSG00000021662	Arhgef28	9230110L08Rik|AI323540|D13Bwg1089e|RIP2|Rgnef|RhoGEF|Rhoip2|p190RhoGEF	Rho guanine nucleotide exchange factor (GEF) 28	protein-coding
1506	chr2	154765202	154765400	+	Intergenic	B4|SINE|B4	-25809	NM_023130	19383	Mm.221440	NM_023130	ENSMUSG00000027593	Raly	AI663842|Merc	hnRNP-associated with lethal yellow	protein-coding
1985	chr3	32749402	32749600	+	intron (NM_025316, intron 5 of 5)	B4|SINE|B4	12438	NM_025316	66046	Mm.28058	NM_025316	ENSMUSG00000027673	Ndufb5	0610007D05Rik|AU015782|CI-SGDH|SGDH	NADH dehydrogenase (ubiquinone) 1 beta subcomplex, 5	protein-coding
4020	chr5	137469802	137470000	+	intron (NM_011741, intron 8 of 87)	B4|SINE|B4	7163	NM_011741	22635	Mm.7984	NM_011741	ENSMUSG00000079173	Zan	Zan-test	zonadhesin	protein-coding
568	chr1	182810602	182810800	+	intron (NM_001356462, intron 2 of 8)	B4|SINE|B4	45805	NM_144796	96935	Mm.331052	NM_144796	ENSMUSG00000038576	Susd4	AI848994|E430021N18Rik|N28096	sushi domain containing 4	protein-coding
2055	chr3	57665802	57666000	+	Intergenic	B4|SINE|B4	-14217	NM_175095	52245	Mm.21901	NM_175095	ENSMUSG00000036513	Commd2	1190017G07Rik|AI047739|D3Ertd176e|HSPC042	COMM domain containing 2	protein-coding
8060	chr11	78011602	78011800	+	intron (NM_174852, intron 4 of 14)	B4|SINE|B4	-20612	NM_183286	70451	Mm.390342	NM_183286	ENSMUSG00000020834	Dhrs13	2610209N15Rik	dehydrogenase/reductase (SDR family) member 13	protein-coding
4875	chr7	37595202	37595400	+	intron (NM_172385, intron 3 of 5)	B4|SINE|B4	174451	NM_172385	243937	Mm.322505	NM_172385	ENSMUSG00000043456	Zfp536	9630010P11Rik|Znf536|mKIAA0390	zinc finger protein 536	protein-coding
2940	chr4	134023402	134023600	+	Intergenic	B4|SINE|B4	-4685	NM_145833	83557	Mm.302567	NM_145833	ENSMUSG00000050966	Lin28a	AL024421|Gm10299|Lin-28|Lin28|Tex17|lin-28A	lin-28 homolog A (C. elegans)	protein-coding
1946	chr3	22151402	22151600	+	intron (NM_030732, intron 2 of 15)	B4|SINE|B4	74849	NM_030732	81004	Mm.202966	NM_030732	ENSMUSG00000027630	Tbl1xr1	8030499H02Rik|A630076E03Rik|AW539987|C21|C230089I12Rik|DC42|Ira1|TBLR1	transducin (beta)-like 1X-linked receptor 1	protein-coding
9777	chr14	11727802	11728000	+	intron (NM_008981, intron 2 of 29)	B4|SINE|B4	174348	NM_008981	19270	Mm.431266	NM_008981	ENSMUSG00000021745	Ptprg	5430405N12Rik|AW046354|AW549872|RPTPgamma	protein tyrosine phosphatase, receptor type, G	protein-coding
9496	chr13	95594002	95594200	+	Intergenic	B4|SINE|B4	24365	NM_010169	14062	Mm.24816	NM_010169	ENSMUSG00000048376	F2r	AI482343|Cf2r|Par1|ThrR	coagulation factor II (thrombin) receptor	protein-coding
5894	chr8	83854802	83855000	+	Intergenic	B4|SINE|B4	-45197	NM_181039	330814	Mm.260733	NM_181039	ENSMUSG00000013033	Adgrl1	2900070I05Rik|AI182398|CLIBA|Lec2|Lphn1|mKIAA0821	adhesion G protein-coupled receptor L1	protein-coding
6932	chr10	4326402	4326600	+	intron (NM_031185, intron 2 of 3)	B4|SINE|B4	60172	NM_031185	83397	Mm.27481	NM_031185	ENSMUSG00000038587	Akap12	AI317366|SSeCKS|Srcs5|Tsga12	A kinase (PRKA) anchor protein (gravin) 12	protein-coding
3732	chr5	115865202	115865400	+	intron (NM_007708, intron 4 of 46)	B4|SINE|B4	19645	NM_007708	12704	Mm.8321	NM_007708	ENSMUSG00000029516	Cit	C030025P15Rik|CRIK|CRIK-SK|Cit-k	citron	protein-coding
4966	chr7	64161602	64161800	+	intron (NM_001039104, intron 1 of 26)	B4|SINE|B4	7866	NM_001039104	17364	Mm.38875	NM_018752	ENSMUSG00000030523	Trpm1	4732499L03Rik|AI606771|Ltrpc1|Mlsn1	transient receptor potential cation channel, subfamily M, member 1	protein-coding
3252	chr5	27659602	27659800	+	intron (NM_001198886, intron 12 of 25)	B4|SINE|B4	131849	NM_018878	55982	Mm.277190	NM_018878	ENSMUSG00000002221	Paxip1	D5Ertd149e|PTIP	PAX interacting (with transcription-activation domain) protein 1	protein-coding
2040	chr3	57519602	57519800	+	intron (NM_133784, intron 2 of 6)	B4|SINE|B4	56175	NM_133784	97064	Mm.405029	NM_133784	ENSMUSG00000027803	Wwtr1	2310058J06Rik|2610021I22Rik|C78399|Taz	WW domain containing transcription regulator 1	protein-coding
3896	chr5	130465602	130465800	+	intron (NM_021371, intron 1 of 5)	B4|SINE|B4	16909	NM_021371	140904	Mm.40875	NM_021371	ENSMUSG00000060371	Caln1	9630012C17Rik|Cabp8|MNCb-0849	calneuron 1	protein-coding
4228	chr6	37438602	37438800	+	intron (NM_178661, intron 1 of 11)	B4|SINE|B4	3447	NM_178661	208647	Mm.169929	NM_178661	ENSMUSG00000038648	Creb3l2	BBF2H7|C530025K05Rik|SCIRR69	cAMP responsive element binding protein 3-like 2	protein-coding
2809	chr4	129901202	129901400	+	Intergenic	B4|SINE|B4	-4925	NR_045190	319894	Mm.59196	NR_045190	ENSMUSG00000086369	E330017L17Rik	-	RIKEN cDNA E330017L17 gene	ncRNA
1929	chr3	16514402	16514600	+	Intergenic	B4|SINE|B4	-302593	NR_153388	102632048	Mm.417635	NR_153388		Gm30223	-	predicted gene, 30223	ncRNA
3960	chr5	134539202	134539400	+	intron (NM_001039162, intron 1 of 15)	B4|SINE|B4	13133	NM_009990	269713	Mm.255138	NM_009990	ENSMUSG00000063146	Clip2	B230327O20|CLIP-115|Clip1|Cyln2|WSCR4|mKIAA0291|wbscr4	CAP-GLY domain containing linker protein 2	protein-coding
10341	chr15	36944202	36944400	+	Intergenic	B4|SINE|B4	63101	NM_026521	68036	Mm.371631	NM_026521	ENSMUSG00000062397	Zfp706	3110006P09Rik|AA793007|AW536850|C77232|Znf706	zinc finger protein 706	protein-coding
10507	chr15	80055602	80055800	+	Intergenic	B4|SINE|B4	22878	NR_028282	100302601		NR_028282	ENSMUSG00000077734	Snord83b	MBII-10	small nucleolar RNA, C/D box 83B	snoRNA
59	chr1	35258002	35258200	+	Intergenic	B4|SINE|B4	408112	NM_001357425	226971	Mm.292751	NM_145516	ENSMUSG00000026123	Plekhb2	2310009M15Rik|AU018239|Evt2|Phdc|evt-2	pleckstrin homology domain containing, family B (evectins) member 2	protein-coding
10194	chr14	120326602	120326800	+	intron (NM_001360376, intron 2 of 8)	B4|SINE|B4	20249	NM_001360376	105559	Mm.238266	NM_175341	ENSMUSG00000022139	Mbnl2	1110002M11Rik|AI047808|AI837313|AI849185|AL118326|MBLL|R75232|mKIAA4072	muscleblind like splicing factor 2	protein-coding
9758	chr14	11669002	11669200	+	intron (NM_008981, intron 1 of 29)	B4|SINE|B4	115548	NM_008981	19270	Mm.431266	NM_008981	ENSMUSG00000021745	Ptprg	5430405N12Rik|AW046354|AW549872|RPTPgamma	protein tyrosine phosphatase, receptor type, G	protein-coding
1995	chr3	33965602	33965800	+	Intergenic	B4|SINE|B4	-54378	NM_008053	14359	Mm.259021	NM_008053	ENSMUSG00000027680	Fxr1	1110050J02Rik|9530073J07Rik|AI851072|Fxr1h|Fxr1p	fragile X mental retardation gene 1, autosomal homolog	protein-coding
5407	chr8	10859402	10859600	+	Intergenic	B4|SINE|B4	22953	NR_040705	320014	Mm.403203	NR_040705	ENSMUSG00000109473	B930025P03Rik	-	RIKEN cDNA B930025P03 gene	ncRNA
4229	chr6	37438802	37439000	+	intron (NM_178661, intron 1 of 11)	B4|SINE|B4	3247	NM_178661	208647	Mm.169929	NM_178661	ENSMUSG00000038648	Creb3l2	BBF2H7|C530025K05Rik|SCIRR69	cAMP responsive element binding protein 3-like 2	protein-coding
1653	chr2	164790202	164790400	+	intron (NM_133924, intron 2 of 2)	B4|SINE|B4	4280	NM_133924	101113	Mm.295647	NM_133924	ENSMUSG00000050373	Snx21	5730407K14Rik|AI481716	sorting nexin family member 21	protein-coding
3918	chr5	130484202	130484400	+	intron (NM_021371, intron 1 of 5)	B4|SINE|B4	35509	NM_021371	140904	Mm.40875	NM_021371	ENSMUSG00000060371	Caln1	9630012C17Rik|Cabp8|MNCb-0849	calneuron 1	protein-coding
2699	chr4	124777802	124778000	+	intron (NM_008385, intron 8 of 23)	B4|SINE|B4	-24648	NM_008636	17764	Mm.272397	NM_008636	ENSMUSG00000028890	Mtf1	MTF-1|Thyls	metal response element binding transcription factor 1	protein-coding
5917	chr8	84370802	84371000	+	Intergenic	B4|SINE|B4	-44463	NM_001252061	12286	Mm.334658	NM_007578	ENSMUSG00000034656	Cacna1a	APCA|BI|Caca1a|Cacnl1a4|Cav2.1|Ccha1a|EA2|FHM|HPCA|MHP|MHP1|SCA6|alpha1A|la|nmf352|rkr|smrl|tg	calcium channel, voltage-dependent, P/Q type, alpha 1A subunit	protein-coding
9928	chr14	30836202	30836400	+	intron (NM_028839, intron 1 of 7)	B4|SINE|B4	10707	NM_028839	69179	Mm.143025	NM_028839	ENSMUSG00000006526	Tmem110	1810038N08Rik|2310014H19Rik|AW554125|STIMATE	transmembrane protein 110	protein-coding
6374	chr9	21462602	21462800	+	intron (NM_001357721, intron 2 of 19)	B4|SINE|B4	33863	NR_029585	387194		NR_029585	ENSMUSG00000065547	Mir199a-1	Mirn199|Mirn199a-1|mir-199a-1	microRNA 199a-1	ncRNA
11457	chr17	56416402	56416600	+	intron (NM_001252455, intron 23 of 27)	B4|SINE|B4	2408	NR_105943	102465590		NR_105943	ENSMUSG00000098339	Mir6977	Gm27922|mmu-mir-6977	microRNA 6977	ncRNA
1672	chr2	168545002	168545200	+	intron (NM_001037177, intron 3 of 6)	B4|SINE|B4	45264	NM_001291175	18019	Mm.116802	NM_010899	ENSMUSG00000027544	Nfatc2	AI607462|NF-ATc2|NF-ATp|NFAT1|NFAT1-D|Nfatp	nuclear factor of activated T cells, cytoplasmic, calcineurin dependent 2	protein-coding
12292	chr19	38614202	38614400	+	intron (NM_019588, intron 1 of 31)	B4|SINE|B4	90104	NM_019588	74055	Mm.34031	NM_019588	ENSMUSG00000024998	Plce1	4933403A21Rik|PLCepsilon|Plce|mKIAA1516	phospholipase C, epsilon 1	protein-coding
936	chr2	93878602	93878800	+	Intergenic	B4|SINE|B4	-9544	NM_001033452	381411	Mm.9889	NM_001033452	ENSMUSG00000075023	Accsl	Gm1967	1-aminocyclopropane-1-carboxylate synthase (non-functional)-like	protein-coding
1050	chr2	105217402	105217600	+	Intergenic	B4A|SINE|B4	-6841	NM_001159638	74088	Mm.46188	NM_028747	ENSMUSG00000055312	Them7	0610012H03Rik	thioesterase superfamily member 7	protein-coding
10260	chr15	10682202	10682400	+	intron (NM_001356534, intron 2 of 16)	B4A|SINE|B4	31239	NM_030690	75646	Mm.212395	NM_030690	ENSMUSG00000022246	Rai14	1700008J19Rik|1700020L11Rik|Ankycorbin|Norpeg|mKIAA1334	retinoic acid induced 14	protein-coding
5304	chr7	133768002	133768200	+	intron (NM_001286031, intron 1 of 11)	B4A|SINE|B4	-7832	NM_001286030	101437	Mm.199223	NM_133941	ENSMUSG00000030986	Dhx32	3110079L04Rik|4732469F02Rik|AA408140|Ddx32|muDDX32	DEAH (Asp-Glu-Ala-His) box polypeptide 32	protein-coding
9646	chr13	111708402	111708600	+	intron (NM_172593, intron 8 of 12)	B4A|SINE|B4	22323	NM_172593	218613	Mm.31012	NM_172593	ENSMUSG00000032727	Mier3	5730509D14|AU015422|D130064H19Rik	MIER family member 3	protein-coding
11858	chr18	65576402	65576600	+	intron (NR_105742, intron 1 of 6)	B4A|SINE|B4	-3729	NM_207255	328977	Mm.286232	NM_207255	ENSMUSG00000042439	Zfp532	C530030I18Rik|Znf532|mKIAA1629	zinc finger protein 532	protein-coding
1027	chr2	105101602	105101800	+	intron (NR_015462, intron 1 of 6)	B4A|SINE|B4	24809	NR_015462	329480	Mm.246679	NR_015462	ENSMUSG00000074987	Wt1os	6030498F17|AI314831|Wt1-as	Wilms tumor 1 homolog, opposite strand	ncRNA
11511	chr17	72988802	72989000	+	Intergenic	B4A|SINE|B4	70596	NM_029999	77889	Mm.154109	NM_029999	ENSMUSG00000024063	Lbh	1810009F10Rik|6720416L16Rik	limb-bud and heart	protein-coding
1664	chr2	166344802	166345000	+	Intergenic	B4A|SINE|B4	70993	NR_033467	670775	Mm.384326	NR_033467	ENSMUSG00000084840	Gm11468	-	predicted gene 11468	ncRNA
5030	chr7	79867202	79867400	+	Intergenic	B4A|SINE|B4	-19091	NM_008486	16790	Mm.4487	NM_008486	ENSMUSG00000039062	Anpep	AP-M|AP-N|Apn|Cd13|P150	alanyl (membrane) aminopeptidase	protein-coding
3494	chr5	105263002	105263200	+	Intergenic	B4A|SINE|B4	-23568	NM_001039646	626578	Mm.275893	NM_001039646	ENSMUSG00000105096	Gbp10	-	guanylate-binding protein 10	protein-coding
11793	chr18	41250002	41250200	+	Intergenic	B4A|SINE|B4	701093	NM_029942	77619	Mm.30649	NM_029942	ENSMUSG00000056671	Prelid2	1700003A01Rik|C330008K14Rik	PRELI domain containing 2	protein-coding
4546	chr7	16389402	16389600	+	Intergenic	B4A|SINE|B4	-1605	NM_001285892	56459	Mm.258530	NM_019748	ENSMUSG00000052833	Sae1	2400010M20Rik|2610044L12Rik|AL033372|AOS1|AW743391|D7Ertd177e|HSPC140|Sua1|Uble1a	SUMO1 activating enzyme subunit 1	protein-coding
8940	chr13	3355402	3355600	+	Intergenic	B4A|SINE|B4	-122802	NR_015522	76937	Mm.487240	NR_015522	ENSMUSG00000097709	2810429I04Rik	AI256682	RIKEN cDNA 2810429I04 gene	ncRNA
985	chr2	105055202	105055400	+	Intergenic	B4A|SINE|B4	-38274	NM_145380	98221	Mm.379278	NM_145380	ENSMUSG00000027170	Eif3m	Ga17|Pcid1|Tango7	eukaryotic translation initiation factor 3, subunit M	protein-coding
453	chr1	137292202	137292400	+	Intergenic	B4A|SINE|B4	-331853	NM_030676	26424	Mm.16794	NM_030676	ENSMUSG00000026398	Nr5a2	AU020803|D1Ertd308e|Ftf|LRH-1|UF2-H3B	nuclear receptor subfamily 5, group A, member 2	protein-coding
1336	chr2	120488402	120488600	+	intron (NM_001109761, intron 6 of 20)	B4A|SINE|B4	11592	NM_001109761	12335	Mm.458021	NM_007601	ENSMUSG00000079110	Capn3	AI323605|Capa-3|Capa3|Lp82|p94	calpain 3	protein-coding
5058	chr7	80853202	80853400	+	Intergenic	B4A|SINE|B4	-8807	NM_009553	22691	Mm.358645	NM_009553	ENSMUSG00000038797	Zscan2	Zfp-29|Zfp29	zinc finger and SCAN domain containing 2	protein-coding
4236	chr6	38407402	38407600	+	intron (NM_153600, intron 12 of 17)	B4A|SINE|B4	25977	NM_153600	264134	Mm.253446	NM_153600	ENSMUSG00000056832	Ttc26	9330141E21Rik|9430097H08Rik|Ift56|hop|hpy	tetratricopeptide repeat domain 26	protein-coding
11262	chr17	29591202	29591400	+	intron (NR_045447, intron 1 of 3)	B4A|SINE|B4	-4237	NR_106127	102465769		NR_106127	ENSMUSG00000098764	Mir7667	Gm27756|mmu-mir-7667	microRNA 7667	ncRNA
5148	chr7	101976202	101976400	+	intron (NM_133947, intron 1 of 24)	B4A|SINE|B4	6458	NM_133947	101706	Mm.27259	NM_133947	ENSMUSG00000066306	Numa1	6720401E04Rik|AA764025|AL022610|AU014979|NuMA	nuclear mitotic apparatus protein 1	protein-coding
2836	chr4	130911602	130911800	+	Intergenic	B4A|SINE|B4	-1633	NM_010686	16792	Mm.271868	NM_010686	ENSMUSG00000028581	Laptm5	E3|Stra13	lysosomal-associated protein transmembrane 5	protein-coding
11910	chr18	70788002	70788200	+	Intergenic	B4A|SINE|B4	219809	NM_010773	17191	Mm.322	NM_010773	ENSMUSG00000024513	Mbd2	MBD2a	methyl-CpG binding domain protein 2	protein-coding
982	chr2	105053402	105053600	+	Intergenic	B4A|SINE|B4	-36474	NM_145380	98221	Mm.379278	NM_145380	ENSMUSG00000027170	Eif3m	Ga17|Pcid1|Tango7	eukaryotic translation initiation factor 3, subunit M	protein-coding
659	chr2	26617802	26618000	+	Intergenic	B4A|SINE|B4	-10556	NM_019833	56279	Mm.279863	NM_019833	ENSMUSG00000036186	Fam69b	AB030186|AW209000|B230317C12Rik|PIP49	family with sequence similarity 69, member B	protein-coding
2811	chr4	129902002	129902200	+	Intergenic	B4A|SINE|B4	-4125	NR_045190	319894	Mm.59196	NR_045190	ENSMUSG00000086369	E330017L17Rik	-	RIKEN cDNA E330017L17 gene	ncRNA
4069	chr5	140347402	140347600	+	intron (NM_172277, intron 7 of 10)	B4A|SINE|B4	15545	NM_001356584	17766	Mm.118846	NM_008637	ENSMUSG00000036639	Nudt1	Mth1	nudix (nucleoside diphosphate linked moiety X)-type motif 1	protein-coding
4669	chr7	28369402	28369600	+	intron (NM_138752, intron 4 of 18)	B4A|SINE|B4	3161	NM_138752	101497	Mm.235700	NM_138752	ENSMUSG00000037552	Plekhg2	AI194308|Clg|Cslg	pleckstrin homology domain containing, family G (with RhoGef domain) member 2	protein-coding
1085	chr2	116030002	116030200	+	intron (NM_001346056, intron 7 of 12)	B4A|SINE|B4	34518	NM_001159569	17536	Mm.247566	NM_010825	ENSMUSG00000027210	Meis2	A430109D20Rik|Mrg1|Stra10	Meis homeobox 2	protein-coding
4718	chr7	29338402	29338600	+	intron (NM_001081028, intron 17 of 22)	B4A|SINE|B4	34496	NM_013874	29861	Mm.101885	NM_013874	ENSMUSG00000030584	Dpf1	Neud4	D4, zinc and double PHD fingers family 1	protein-coding
701	chr2	32134802	32135000	+	Intergenic	B4A|SINE|B4	-16247	NM_172661	227723	Mm.25504	NM_172661	ENSMUSG00000039262	Prrc2b	5830434P21Rik|AI173903|Bat2l|Bat2l1|D430039P21|mKIAA0515	proline-rich coiled-coil 2B	protein-coding
5055	chr7	80839002	80839200	+	Intergenic	B4A|SINE|B4	-23007	NM_009553	22691	Mm.358645	NM_009553	ENSMUSG00000038797	Zscan2	Zfp-29|Zfp29	zinc finger and SCAN domain containing 2	protein-coding
8438	chr11	116742802	116743000	+	Intergenic	B4A|SINE|B4	-9266	NR_003364	193217	Mm.100084	NR_003364		BC018473	-	cDNA sequence BC018473	ncRNA
8848	chr12	87321402	87321600	+	intron (NM_011479, intron 9 of 11)	B4A|SINE|B4	-21796	NM_001290302	217738	Mm.219363	NM_001290302	ENSMUSG00000050671	Ism2	Gm264|Thsd3	isthmin 2	protein-coding
9058	chr13	43607602	43607800	+	Intergenic	B4A|SINE|B4	-8096	NM_183204	328234	Mm.40588	NM_183204	ENSMUSG00000044164	Rnf182	C630023L15Rik	ring finger protein 182	protein-coding
11497	chr17	70943602	70943800	+	Intergenic	B4A|SINE|B4	46815	NM_023402	67938	Mm.261329	NM_023402	ENSMUSG00000034868	Myl12b	1500001M02Rik|C77744|Mylc2b|RLC-B	myosin, light chain 12B, regulatory	protein-coding
8119	chr11	86831802	86832000	+	Intergenic	B4A|SINE|B4	-24241	NM_026191	67487	Mm.260627	NM_026191	ENSMUSG00000018425	Dhx40	2410016C14Rik|ARG147|DDX40|PAD	DEAH (Asp-Glu-Ala-His) box polypeptide 40	protein-coding
2302	chr3	144600602	144600800	+	Intergenic	B4A|SINE|B4	30274	NM_053102	93684	Mm.29812	NM_053102	ENSMUSG00000037072	Selenof	9430015P09Rik|Sep15	selenoprotein F	protein-coding
3608	chr5	112549402	112549600	+	intron (NM_001253916, intron 1 of 16)	B4A|SINE|B4	27697	NM_019982	56747	Mm.143742	NM_019982	ENSMUSG00000058153	Sez6l	AI843918|AIG1|AW539724|Acig1|BSRP-B|mKIAA0927	seizure related 6 homolog like	protein-coding
5674	chr8	47970002	47970200	+	intron (NM_133791, intron 1 of 22)	B4A|SINE|B4	20450	NM_133791	52357	Mm.235074	NM_133791	ENSMUSG00000031563	Wwc2	5330431C14Rik|AU022508|C85457|D8Ertd594e	WW, C2 and coiled-coil domain containing 2	protein-coding
9507	chr13	95614402	95614600	+	intron (NM_010169, intron 1 of 1)	B4A|SINE|B4	3965	NM_010169	14062	Mm.24816	NM_010169	ENSMUSG00000048376	F2r	AI482343|Cf2r|Par1|ThrR	coagulation factor II (thrombin) receptor	protein-coding
385	chr1	132397602	132397800	+	Intergenic	B4A|SINE|B4	-6315	NM_178874	68875	Mm.273785	NM_178874	ENSMUSG00000042066	Tmcc2	1110063G11Rik	transmembrane and coiled-coil domains 2	protein-coding
6780	chr9	106721002	106721200	+	intron (NM_030730, intron 3 of 21)	B4A|SINE|B4	-35149	NR_104459	21767	Mm.22266	NM_011573	ENSMUSG00000040813	Tex264	TEG-264	testis expressed gene 264	protein-coding
3891	chr5	130459002	130459200	+	intron (NM_021371, intron 1 of 5)	B4A|SINE|B4	10309	NM_021371	140904	Mm.40875	NM_021371	ENSMUSG00000060371	Caln1	9630012C17Rik|Cabp8|MNCb-0849	calneuron 1	protein-coding
5250	chr7	119864602	119864800	+	intron (NM_001163703, intron 1 of 2)	B4A|SINE|B4	30757	NM_173408	233805	Mm.31539	NM_173408	ENSMUSG00000048787	Dcun1d3	1700020A13Rik|BC030335	DCN1, defective in cullin neddylation 1, domain containing 3 (S. cerevisiae)	protein-coding
143	chr1	72416002	72416200	+	Intergenic	B4A|SINE|B4	108680	NM_009533	22596	Mm.246952	NM_009533	ENSMUSG00000026187	Xrcc5	AI314015|CTC85|CTCBF|Ku80|Ku86	X-ray repair complementing defective repair in Chinese hamster cells 5	protein-coding
8712	chr12	58871002	58871200	+	Intergenic	B4A|SINE|B4	140916	NM_009147	20334	Mm.491137	NM_009147	ENSMUSG00000020986	Sec23a	Msec23|Sec23r	SEC23 homolog A, COPII coat complex component	protein-coding
8918	chr12	110833202	110833400	+	intron (NM_011973, intron 2 of 11)	B4A|SINE|B4	7638	NM_011973	26448	Mm.140948	NM_011973	ENSMUSG00000056458	Mok	RAGE1|Rage|Stk30	MOK protein kinase	protein-coding
4141	chr5	147022402	147022600	+	intron (NM_080795, intron 8 of 9)	B4A|SINE|B4	54071	NM_080795	140887	Mm.272203	NM_080795	ENSMUSG00000016520	Lnx2	9630046H24|AW209022	ligand of numb-protein X 2	protein-coding
3457	chr5	104199002	104199200	+	intron (NM_001359013, intron 1 of 5)	B4A|SINE|B4	1526	NM_001359013	13406	Mm.199008	NM_016779	ENSMUSG00000029307	Dmp1	AG1|AV020965|DMP-1|Dmp|PP	dentin matrix protein 1	protein-coding
1279	chr2	120393202	120393400	+	intron (NM_001110497, intron 4 of 19)	B4A|SINE|B4	-10595	NM_172672	76051	Mm.38851	NM_172672	ENSMUSG00000062646	Ganc	5830445O15Rik|9330160A12|mFLJ00088	glucosidase, alpha; neutral C	protein-coding
10009	chr14	48351002	48351200	+	Intergenic	B4A|SINE|B4	-95022	NM_001310584	218989	Mm.85211	NM_172600	ENSMUSG00000036339	Tmem260	5930435P15|6720456H20Rik	transmembrane protein 260	protein-coding
5828	chr8	70359602	70359800	+	Intergenic	B4A|SINE|B4	-6422	NM_030680	19704	Mm.258280	NM_030680	ENSMUSG00000058301	Upf1	B430202H16Rik|NORF1|PNORF-1|Rent1|Upflp	UPF1 regulator of nonsense transcripts homolog (yeast)	protein-coding
7957	chr11	69301602	69301800	+	intron (NM_172560, intron 17 of 18)	B4A|SINE|B4	22172	NM_172560	216846	Mm.28774	NM_172560	ENSMUSG00000032782	Cntrob	9830165K03Rik|Lip8|Nip2	centrobin, centrosomal BRCA2 interacting protein	protein-coding
10842	chr16	32829602	32829800	+	intron (NM_172615, intron 10 of 18)	B4A|SINE|B4	-19255	NM_001256309	381043	Mm.303864	NM_001256309	ENSMUSG00000094430	Smbd1	Gm1743|Gm933	somatomedin B domain containing 1	protein-coding
2341	chr3	158686202	158686400	+	Intergenic	B4A|SINE|B4	-124080	NM_001291453	242274	Mm.132162	NM_001081358	ENSMUSG00000028176	Lrrc7	AK122498|densin|mKIAA1365	leucine rich repeat containing 7	protein-coding
5995	chr8	94598402	94598600	+	intron (NM_028221, intron 1 of 7)	B4A|SINE|B4	3225	NM_028221	102122	Mm.250425	NM_028221	ENSMUSG00000031774	Fam192a	1700001O11Rik|2310065K24Rik|AI596259|Nip30	family with sequence similarity 192, member A	protein-coding
2253	chr3	127412402	127412600	+	intron (NM_001327938, intron 1 of 47)	B4A|SINE|B4	-3443	NM_001327939	109676	Mm.220242	NM_178655	ENSMUSG00000032826	Ank2	100043364|AI835472|AW491075|Ank-2|Gm4392	ankyrin 2, brain	protein-coding
6561	chr9	59743802	59744000	+	intron (NM_001172069, intron 1 of 2)	B4A|SINE|B4	6748	NM_001172068	71599	Mm.279070	NM_027838	ENSMUSG00000051705	Senp8	9130010J17Rik|AU020827|Den1|Nedp1|Prsc2	SUMO/sentrin specific peptidase 8	protein-coding
3892	chr5	130459202	130459400	+	intron (NM_021371, intron 1 of 5)	B4A|SINE|B4	10509	NM_021371	140904	Mm.40875	NM_021371	ENSMUSG00000060371	Caln1	9630012C17Rik|Cabp8|MNCb-0849	calneuron 1	protein-coding
8513	chr12	3598202	3598400	+	intron (NM_001162465, intron 4 of 17)	B4A|SINE|B4	25317	NM_007886	13528	Mm.286202	NM_007886	ENSMUSG00000071454	Dtnb	-	dystrobrevin, beta	protein-coding
4142	chr5	147024002	147024200	+	intron (NM_080795, intron 8 of 9)	B4A|SINE|B4	52471	NM_080795	140887	Mm.272203	NM_080795	ENSMUSG00000016520	Lnx2	9630046H24|AW209022	ligand of numb-protein X 2	protein-coding
1753	chr2	174126002	174126200	+	intron (NR_040530, intron 2 of 3)	B4A|SINE|B4	15750	NM_213733	228961	Mm.295629	NM_213733	ENSMUSG00000039263	Npepl1	BC023239|C85514|mKIAA1974	aminopeptidase-like 1	protein-coding
3910	chr5	130474602	130474800	+	intron (NM_021371, intron 1 of 5)	B4A|SINE|B4	25909	NM_021371	140904	Mm.40875	NM_021371	ENSMUSG00000060371	Caln1	9630012C17Rik|Cabp8|MNCb-0849	calneuron 1	protein-coding
5087	chr7	82719402	82719600	+	intron (NM_175317, intron 15 of 19)	B4A|SINE|B4	36143	NR_046004	77800	Mm.444811	NR_046004	ENSMUSG00000086690	4933406J10Rik	A930009F24Rik	RIKEN cDNA 4933406J10 gene	ncRNA
12595	chrX	8170002	8170200	+	intron (NM_172478, intron 3 of 5)	B4A|SINE|B4	6080	NM_001166437	209815	Mm.122963	NM_172478	ENSMUSG00000039201	Tbc1d25	6330576A08Rik|DXHXS7927e|Oatl1	TBC1 domain family, member 25	protein-coding
8874	chr12	100773202	100773400	+	Intergenic	B4A|SINE|B4	-5756	NM_145448	217830	Mm.218590	NM_145448	ENSMUSG00000021185	Dglucy	9030617O03Rik	D-glutamate cyclase	protein-coding
9059	chr13	43659202	43659400	+	intron (NM_183204, intron 1 of 1)	B4A|SINE|B4	43504	NM_183204	328234	Mm.40588	NM_183204	ENSMUSG00000044164	Rnf182	C630023L15Rik	ring finger protein 182	protein-coding
3923	chr5	130533602	130533800	+	intron (NM_021371, intron 2 of 5)	B4A|SINE|B4	84909	NM_021371	140904	Mm.40875	NM_021371	ENSMUSG00000060371	Caln1	9630012C17Rik|Cabp8|MNCb-0849	calneuron 1	protein-coding
6739	chr9	103138402	103138600	+	intron (NM_173781, intron 1 of 7)	B4A|SINE|B4	26427	NM_173781	270192	Mm.490252	NM_173781	ENSMUSG00000032549	Rab6b	9630015C03|AI844641|C330006L04Rik|D9Bwg0185e	RAB6B, member RAS oncogene family	protein-coding
12656	chrX	105811602	105811800	+	intron (NM_009530, intron 30 of 34)	B4A|SINE|B4	47224	NM_030614	80903	Mm.154768	NM_030614	ENSMUSG00000031230	Fgf16	-	fibroblast growth factor 16	protein-coding
6853	chr9	114475602	114475800	+	Intergenic	B4A|SINE|B4	20843	NM_009916	12773	Mm.1337	NM_009916	ENSMUSG00000047898	Ccr4	C-C CKR-4|CHEMR1|Cmkbr4|LESTR|Sdf1r	chemokine (C-C motif) receptor 4	protein-coding
7038	chr10	15310202	15310400	+	Intergenic	B4A|SINE|B4	-481476	NR_131087	77538	Mm.128235	NR_131087	ENSMUSG00000112227	C330004P14Rik	-	RIKEN cDNA C330004P14 gene	ncRNA
8156	chr11	93897802	93898000	+	intron (NM_001346525, intron 3 of 17)	B4A|SINE|B4	11682	NM_134012	103537	Mm.210334	NM_134012	ENSMUSG00000059474	Mbtd1	AA408199|AI194990|hemp	mbt domain containing 1	protein-coding
10467	chr15	79836802	79837000	+	Intergenic	B4A|SINE|B4	-2568	NM_001013362	504193	Mm.38438	NM_029079	ENSMUSG00000089837	Npcd	Cbx6-Nptxr	neuronal pentraxin chromo domain	protein-coding
5303	chr7	133767802	133768000	+	intron (NM_001286031, intron 1 of 11)	B4A|SINE|B4	-7632	NM_001286030	101437	Mm.199223	NM_133941	ENSMUSG00000030986	Dhx32	3110079L04Rik|4732469F02Rik|AA408140|Ddx32|muDDX32	DEAH (Asp-Glu-Ala-His) box polypeptide 32	protein-coding
2673	chr4	119450002	119450200	+	intron (NM_001014900, intron 6 of 7)	B4A|SINE|B4	27417	NM_001014900	332934	Mm.388911	NM_001014900	ENSMUSG00000070806	Zmynd12	AI414736	zinc finger, MYND domain containing 12	protein-coding
5266	chr7	123252602	123252800	+	intron (NM_146198, intron 9 of 16)	B4A|SINE|B4	37835	NM_146198	233836	Mm.211838	NM_146198	ENSMUSG00000030769	Slc5a11	2010013B02Rik|Kst1|RKST2|SMIT2|Slc5a10	solute carrier family 5 (sodium/glucose cotransporter), member 11	protein-coding
8511	chr12	3586002	3586200	+	intron (NM_007886, intron 1 of 18)	B4A|SINE|B4	13117	NM_007886	13528	Mm.286202	NM_007886	ENSMUSG00000071454	Dtnb	-	dystrobrevin, beta	protein-coding
1774	chr2	179644002	179644200	+	intron (NM_001316723, intron 2 of 5)	B4A|SINE|B4	201670	NM_001316723	12561	Mm.184711	NM_009867	ENSMUSG00000000305	Cdh4	AW120700|R-CAD|R-Cadh|Rcad	cadherin 4	protein-coding
7435	chr10	106919002	106919200	+	intron (NM_001359698, intron 27 of 28)	B4A|SINE|B4	204563	NM_001142804	380660	Mm.336072	NM_198636	ENSMUSG00000035948	Acss3	8430416H19Rik|Gm874	acyl-CoA synthetase short-chain family member 3	protein-coding
395	chr1	133526002	133526200	+	Intergenic	B4A|SINE|B4	84179	NM_009227	20643	Mm.249110	NM_009227	ENSMUSG00000090553	Snrpe	AL022645|C76690|SME	small nuclear ribonucleoprotein E	protein-coding
12531	chr19	53923202	53923400	+	intron (NM_011050, intron 8 of 11)	B4A|SINE|B4	19950	NM_001168492	18569	Mm.1605	NM_011050	ENSMUSG00000024975	Pdcd4	D19Ucla1|Ma3|Tis	programmed cell death 4	protein-coding
452	chr1	137292002	137292200	+	Intergenic	B4A|SINE|B4	-331653	NM_030676	26424	Mm.16794	NM_030676	ENSMUSG00000026398	Nr5a2	AU020803|D1Ertd308e|Ftf|LRH-1|UF2-H3B	nuclear receptor subfamily 5, group A, member 2	protein-coding
5397	chr8	10786802	10787000	+	Intergenic	B4A|SINE|B4	95553	NR_040705	320014	Mm.403203	NR_040705	ENSMUSG00000109473	B930025P03Rik	-	RIKEN cDNA B930025P03 gene	ncRNA
11257	chr17	29582202	29582400	+	intron (NR_045447, intron 3 of 3)	B4A|SINE|B4	-13237	NR_106127	102465769		NR_106127	ENSMUSG00000098764	Mir7667	Gm27756|mmu-mir-7667	microRNA 7667	ncRNA
8938	chr12	119936802	119937000	+	Intergenic	B4A|SINE|B4	-9061	NM_001294154	217951	Mm.387395	NM_001160385	ENSMUSG00000048004	Tmem196	Gm528	transmembrane protein 196	protein-coding
8500	chr11	120941202	120941400	+	Intergenic	B4A|SINE|B4	-7183	NM_030696	80879	Mm.28632	NM_030696	ENSMUSG00000025161	Slc16a3	Mct3|Mct4	solute carrier family 16 (monocarboxylic acid transporters), member 3	protein-coding
2694	chr4	124553402	124553600	+	Intergenic	B4A|SINE|B4	-15678	NR_045819	108809	Mm.250313	NR_045819		4933407E24Rik	-	RIKEN cDNA 4933407E24 gene	ncRNA
4226	chr6	37296202	37296400	+	intron (NM_001347104, intron 1 of 32)	B4A|SINE|B4	3675	NM_001347104	320127	Mm.119469	NM_001081206	ENSMUSG00000038665	Dgki	6430604M11Rik|C130010K08Rik	diacylglycerol kinase, iota	protein-coding
4031	chr5	138088002	138088200	+	intron (NM_029869, intron 1 of 3)	B4A|SINE|B4	3017	NM_133906	74570	Mm.213114	NM_029869	ENSMUSG00000029729	Zkscan1	5930429A01Rik|9130423L19Rik|9230118B16Rik|AI646829|AI788588|C87323|KOX18|PHZ-37|ZNF139	zinc finger with KRAB and SCAN domains 1	protein-coding
3496	chr5	105296002	105296200	+	Intergenic	B4A|SINE|B4	-2402	NM_194336	100702	Mm.491210	NM_194336	ENSMUSG00000104713	Gbp6	AI595338|Mpa2l	guanylate binding protein 6	protein-coding
3839	chr5	127512002	127512200	+	intron (NM_175432, intron 4 of 8)	B4A|SINE|B4	105291	NM_133895	100561	Mm.28506	NM_133895	ENSMUSG00000029416	Slc15a4	AA987064|AW742963|C130069N12Rik|PHT1|PTR4	solute carrier family 15, member 4	protein-coding
4045	chr5	139954802	139955000	+	intron (NM_175522, intron 1 of 1)	B4A|SINE|B4	46958	NM_175522	243312	Mm.237102	NM_175522	ENSMUSG00000048988	Elfn1	A930017N06Rik|AI197272|Ppp1r28	leucine rich repeat and fibronectin type III, extracellular 1	protein-coding
6553	chr9	57623602	57623800	+	Intergenic	BC1_Mm|scRNA|scRNA	-2927	NM_199222	235416	Mm.295630	NM_199222	ENSMUSG00000056271	Lman1l	BC020188|slamp	lectin, mannose-binding 1 like	protein-coding
11100	chr17	11892002	11892200	+	intron (NM_016694, intron 9 of 11)	BC1_Mm|scRNA|scRNA	-8912	NR_045808	52027	Mm.442257	NR_045808		D17Ertd648e	-	DNA segment, Chr 17, ERATO Doi 648, expressed	ncRNA
2906	chr4	133985602	133985800	+	intron (NM_026144, intron 6 of 8)	BC1_Mm|scRNA|scRNA	15163	NM_026144	67422	Mm.100290	NM_026144	ENSMUSG00000012117	Dhdds	3222401G21Rik|CIT|DS|HDS|W91638	dehydrodolichyl diphosphate synthase	protein-coding
8419	chr11	115833202	115833400	+	intron (NM_001252532, intron 1 of 25)	BC1_Mm|scRNA|scRNA	9243	NM_001252532	217325	Mm.290450	NM_145438	ENSMUSG00000020782	Llgl2	9130006H11Rik|Llglh2	LLGL2 scribble cell polarity complex component	protein-coding
8878	chr12	101880202	101880400	+	intron (NM_028446, intron 11 of 20)	BC1_Mm|scRNA|scRNA	-32366	NR_152255	100504056	Mm.416837	NR_152255		Gm20036	-	predicted gene, 20036	ncRNA
4907	chr7	45005002	45005200	+	intron (NM_001008422, intron 9 of 10)	BC1_Mm|scRNA|scRNA	7386	NR_106021	102466218		NR_106021	ENSMUSG00000098839	Mir7054	Gm27557|mmu-mir-7054	microRNA 7054	ncRNA
6983	chr10	8820602	8820800	+	intron (NM_175155, intron 2 of 19)	BC1_Mm|scRNA|scRNA	65369	NM_175155	70097	Mm.338275	NM_175155	ENSMUSG00000015305	Sash1	1100001C18Rik|2500002E12Rik|A330076K04Rik|mKIAA0790	SAM and SH3 domain containing 1	protein-coding
2221	chr3	107994602	107994800	+	Intergenic	BGLII_A|LTR|ERVK	-8281	NM_008183	14863	Mm.440086	NM_008183	ENSMUSG00000040562	Gstm2	Gstb-2|Gstb2	glutathione S-transferase, mu 2	protein-coding
10533	chr15	81301402	81301600	+	Intergenic	BGLII_B|LTR|ERVK	-49639	NR_077230	78102	Mm.296832	NR_077229	ENSMUSG00000115970	8430426J06Rik	-	RIKEN cDNA 8430426J06 gene	ncRNA
2274	chr3	130071402	130071600	+	Intergenic	BGLII_B|LTR|ERVK	-10594	NM_207209	99683	Mm.192303	NM_207209	ENSMUSG00000001052	Sec24b	AI605202|SEC24	Sec24 related gene family, member B (S. cerevisiae)	protein-coding
8992	chr13	14128802	14129000	+	intron (NM_194262, intron 4 of 23)	BGLII_B|LTR|ERVK	65117	NM_194262	94246	Mm.439784	NM_194262	ENSMUSG00000039219	Arid4b	BCAA|BRCAA1|RBBP1L1|Rbp1l1|SAP180	AT rich interactive domain 4B (RBP1-like)	protein-coding
8961	chr13	4168202	4168400	+	Intergenic	BGLII_B|LTR|ERVK	-17655	NM_001346535	105349	Mm.41337	NM_134066	ENSMUSG00000021214	Akr1c18	AW146047	aldo-keto reductase family 1, member C18	protein-coding
10304	chr15	23000802	23001000	+	Intergenic	BGLII_B|LTR|ERVK	-35562	NM_001081299	320865	Mm.241965	NM_001081299	ENSMUSG00000040420	Cdh18	B230220E17Rik|Cdh14l|Tg(GFAP-APOE_i4)1Hol	cadherin 18	protein-coding
3682	chr5	112650802	112651000	+	Intergenic	BGLII_B|LTR|ERVK	-60905	NR_045396	67325	Mm.490791	NR_045396	ENSMUSG00000097962	1700034G24Rik	-	RIKEN cDNA 1700034G24 gene	ncRNA
4554	chr7	16446402	16446600	+	Intergenic	BGLII_B2|LTR|ERVK	-6278	NM_026938	69094	Mm.29633	NM_026938	ENSMUSG00000019158	Tmem160	1810008O21Rik	transmembrane protein 160	protein-coding
7656	chr11	3571202	3571400	+	Intergenic	BGLII_C|LTR|ERVK	-32009	NM_001159284	29856	Mm.188516	NM_013870	ENSMUSG00000020439	Smtn	smsmo	smoothelin	protein-coding
1844	chr3	9448802	9449000	+	intron (NM_133218, intron 5 of 8)	BGLII_Mur|LTR|ERVK	45823	NR_015499	320088	Mm.212908	NR_015499	ENSMUSG00000097365	C030034L19Rik	A130044O20Rik	RIKEN cDNA C030034L19 gene	ncRNA
5857	chr8	77846402	77846600	+	Intergenic	BGLII_Mur|LTR|ERVK	-122049	NM_010332	13617	Mm.283168	NM_010332	ENSMUSG00000031616	Ednra	AEA001|ET-AR|ETa|Gpcr10|Mhdaaea1	endothelin receptor type A	protein-coding
5856	chr8	77846202	77846400	+	Intergenic	BGLII_Mur|LTR|ERVK	-121849	NM_010332	13617	Mm.283168	NM_010332	ENSMUSG00000031616	Ednra	AEA001|ET-AR|ETa|Gpcr10|Mhdaaea1	endothelin receptor type A	protein-coding
9543	chr13	98036002	98036200	+	intron (NM_012026, intron 7 of 35)	BGLII_Mur|LTR|ERVK	170064	NM_012026	110596	Mm.252718	NM_012026	ENSMUSG00000021662	Arhgef28	9230110L08Rik|AI323540|D13Bwg1089e|RIP2|Rgnef|RhoGEF|Rhoip2|p190RhoGEF	Rho guanine nucleotide exchange factor (GEF) 28	protein-coding
3474	chr5	104941402	104941600	+	intron (NM_030239, intron 13 of 15)	BGLII_Mus|LTR|ERVK	41216	NM_030239	27405	Mm.389663	NM_030239	ENSMUSG00000029299	Abcg3	Abcp2|Mxr2	ATP binding cassette subfamily G member 3	protein-coding
10040	chr14	55216602	55216800	+	Intergenic	BGLII_Mus|LTR|ERVK	-5306	NM_027790	71412	Mm.85484	NM_027790	ENSMUSG00000022209	Dhrs2	5430405K24Rik|Hep27	dehydrogenase/reductase member 2	protein-coding
3475	chr5	104941602	104941800	+	intron (NM_030239, intron 13 of 15)	BGLII_Mus|LTR|ERVK	41016	NM_030239	27405	Mm.389663	NM_030239	ENSMUSG00000029299	Abcg3	Abcp2|Mxr2	ATP binding cassette subfamily G member 3	protein-coding
9711	chr14	11419602	11419800	+	Intergenic	BGLII|LTR|ERVK	-133852	NM_008981	19270	Mm.431266	NM_008981	ENSMUSG00000021745	Ptprg	5430405N12Rik|AW046354|AW549872|RPTPgamma	protein tyrosine phosphatase, receptor type, G	protein-coding
4887	chr7	42821402	42821600	+	intron (NR_046214, intron 3 of 3)	BGLII|LTR|ERVK	-28005	NM_001105059	546964	Mm.469898	NM_001105059	ENSMUSG00000091926	Vmn2r62	-	vomeronasal 2, receptor 62	protein-coding
2544	chr4	71032602	71032800	+	Intergenic	BGLII|LTR|ERVK	-497773	NM_172694	230316	Mm.251188	NM_172694	ENSMUSG00000039270	Megf9	4933405H16Rik|9630025C07|Egfl5|mKIAA0818	multiple EGF-like-domains 9	protein-coding
2541	chr4	68448602	68448800	+	Intergenic	BGLII|LTR|ERVK	-126740	NR_151548	102633975		NR_151548		Gm12911	-	predicted gene 12911	ncRNA
7104	chr10	25237202	25237400	+	intron (NM_018747, intron 6 of 7)	BGLII|LTR|ERVK	-37131	NM_001347460	432442	Mm.485937	NM_018747	ENSMUSG00000039166	Akap7	6430401D08|AI662165|AKAP15|Akap18|BB170514	A kinase (PRKA) anchor protein 7	protein-coding
11874	chr18	67921202	67921400	+	Intergenic	BGLII|LTR|ERVK	-11872	NM_172631	52662	Mm.440183	NM_172631	ENSMUSG00000024544	Ldlrad4	8230401C20Rik|A430083H02|A430108L08Rik|C18orf1|D18Ertd653e|D330030L18Rik	low density lipoprotein receptor class A domain containing 4	protein-coding
4947	chr7	53197002	53197200	+	Intergenic	BGLII|LTR|ERVK	694788	NR_105746	102466619		NR_105746	ENSMUSG00000099176	Mir6238	Gm27982|mmu-mir-6238	microRNA 6238	ncRNA
3296	chr5	41543602	41543800	+	Intergenic	BGLII|LTR|ERVK	163990	NM_001310592	100972	Mm.41555	NM_027295	ENSMUSG00000029128	Rab28	2700023P08Rik|AW496496	RAB28, member RAS oncogene family	protein-coding
8979	chr13	10849802	10850000	+	Intergenic	BGLII|LTR|ERVK	-489098	NM_033269	12671	Mm.342315	NM_033269	ENSMUSG00000046159	Chrm3	Chrm-3|M3|M3R	cholinergic receptor, muscarinic 3, cardiac	protein-coding
3302	chr5	47087202	47087400	+	Intergenic	BGLII|LTR|ERVK	-895854	NM_001291227	20563	Mm.289739	NM_178804	ENSMUSG00000031558	Slit2	Drad-1|E030015M03Rik|E130320P19Rik|Slil3|b2b1200.1Clo|mKIAA4141|slit-2	slit guidance ligand 2	protein-coding
4960	chr7	63503002	63503200	+	intron (NM_130880, intron 1 of 13)	BGLII|LTR|ERVK	58329	NM_130880	170711	Mm.156872	NM_130880	ENSMUSG00000033510	Otud7a	AJ430384|Otud7	OTU domain containing 7A	protein-coding
4187	chr5	149547602	149547800	+	intron (NM_029440, intron 3 of 22)	BGLII|LTR|ERVK	-9671	NR_045423	100415916	Mm.145528	NR_045423	ENSMUSG00000107132	Gm15997	-	predicted gene 15997	ncRNA
2556	chr4	78766002	78766200	+	Intergenic	BGLII|LTR|ERVK	172054	NR_131142	623726		NR_131142		A430085M09Rik	EG623726	RIKEN cDNA A430085M09 gene	ncRNA
8980	chr13	10850002	10850200	+	Intergenic	BGLII|LTR|ERVK	-489298	NM_033269	12671	Mm.342315	NM_033269	ENSMUSG00000046159	Chrm3	Chrm-3|M3|M3R	cholinergic receptor, muscarinic 3, cardiac	protein-coding
11626	chr17	91559602	91559800	+	Intergenic	BGLII|LTR|ERVK	-466899	NM_020252	18189	Mm.478418	NM_020252	ENSMUSG00000024109	Nrxn1	1700062G21Rik|9330127H16Rik|A230068P09Rik|mKIAA0578	neurexin I	protein-coding
10020	chr14	50093802	50094000	+	Intergenic	BGLII|LTR|ERVK	-9222	NM_146316	258313	Mm.463727	NM_146316	ENSMUSG00000060523	Olfr726	MOR246-4	olfactory receptor 726	protein-coding
2655	chr4	112313802	112314000	+	Intergenic	BGLII|LTR|ERVK	81656	NM_001102474	195564	Mm.259652	NM_177578	ENSMUSG00000070868	Skint3	A430090E18Rik|Skint-3	selection and upkeep of intraepithelial T cells 3	protein-coding
7793	chr11	33419402	33419600	+	intron (NR_110973, intron 14 of 28)	BGLII|LTR|ERVK	94245	NR_110973	66011	Mm.383775	NM_023146	ENSMUSG00000040594	Ranbp17	-	RAN binding protein 17	protein-coding
308	chr1	130778002	130778200	+	intron (NR_151623, intron 2 of 3)	BGLII|LTR|ERVK	11717	NR_151623	433347	Mm.325009	NR_151623	ENSMUSG00000100106	Gm28856	-	predicted gene 28856	ncRNA
9922	chr14	26988002	26988200	+	Intergenic	BGLII|LTR|ERVK	-12261	NM_010420	15209	Mm.4802	NM_010420	ENSMUSG00000040726	Hesx1	HES-1|Rpx	homeobox gene expressed in ES cells	protein-coding
7230	chr10	57615602	57615800	+	Intergenic	BGLII|LTR|ERVK	-16280	NM_001039051	18768	Mm.262135	NM_008863	ENSMUSG00000019876	Pkib	Pkibeta|Prkacn2	protein kinase inhibitor beta, cAMP dependent, testis specific	protein-coding
8653	chr12	47504002	47504200	+	Intergenic	BGLII|LTR|ERVK	-685326	NM_021361	664883	Mm.247195	NM_021361	ENSMUSG00000021047	Nova1	9430099M15Rik|G630039L02|Nova-1	neuro-oncological ventral antigen 1	protein-coding
6813	chr9	109546602	109546800	+	Intergenic	BGLII|LTR|ERVK	21561	NM_199036	382105	Mm.335468	NM_199036	ENSMUSG00000074060	Fbxw15	Fbxo12J	F-box and WD-40 domain protein 15	protein-coding
8652	chr12	47503802	47504000	+	Intergenic	BGLII|LTR|ERVK	-685126	NM_021361	664883	Mm.247195	NM_021361	ENSMUSG00000021047	Nova1	9430099M15Rik|G630039L02|Nova-1	neuro-oncological ventral antigen 1	protein-coding
988	chr2	105056802	105057000	+	Intergenic	BLACKJACK|DNA|hAT-Blackjack	-39874	NM_145380	98221	Mm.379278	NM_145380	ENSMUSG00000027170	Eif3m	Ga17|Pcid1|Tango7	eukaryotic translation initiation factor 3, subunit M	protein-coding
5401	chr8	10789802	10790000	+	Intergenic	Charlie1a|DNA|hAT-Charlie	92553	NR_040705	320014	Mm.403203	NR_040705	ENSMUSG00000109473	B930025P03Rik	-	RIKEN cDNA B930025P03 gene	ncRNA
8180	chr11	94917002	94917200	+	Intergenic	Charlie25|DNA|hAT-Charlie	-19123	NM_007742	12842	Mm.277735	NM_007742	ENSMUSG00000001506	Col1a1	Col1a-1|Cola-1|Cola1|Mov-13|Mov13	collagen, type I, alpha 1	protein-coding
6189	chr8	111657002	111657200	+	intron (NM_001358993, intron 1 of 3)	Charlie2b|DNA|hAT-Charlie	13658	NM_011742	22640	Mm.4184	NM_011742	ENSMUSG00000055835	Zfp1	Fnp-1|Zfp-1|mkr-1	zinc finger protein 1	protein-coding
978	chr2	104657802	104658000	+	intron (NM_145529, intron 15 of 20)	Charlie5|DNA|hAT-Charlie	54261	NM_177190	320554	Mm.249065	NM_177190	ENSMUSG00000027175	Tcp11l1	C130096D04Rik	t-complex 11 like 1	protein-coding
3920	chr5	130485002	130485200	+	intron (NM_021371, intron 1 of 5)	Charlie7|DNA|hAT-Charlie	36309	NM_021371	140904	Mm.40875	NM_021371	ENSMUSG00000060371	Caln1	9630012C17Rik|Cabp8|MNCb-0849	calneuron 1	protein-coding
1163	chr2	119744002	119744200	+	intron (NM_146125, intron 1 of 6)	CpG	1764	NM_146125	228550	Mm.65337	NM_146125	ENSMUSG00000027296	Itpka	-	inositol 1,4,5-trisphosphate 3-kinase A	protein-coding
7206	chr10	50900802	50901000	+	intron (NM_011376, intron 1 of 10)	CpG	5250	NM_011376	20464	Mm.4774	NM_011376	ENSMUSG00000019913	Sim1	bHLHe14|mSIM1	single-minded family bHLH transcription factor 1	protein-coding
1614	chr2	157560202	157560400	+	intron (NM_180960, intron 1 of 1)	CpG	223	NM_010923	18111	Mm.34330	NM_010923	ENSMUSG00000067786	Nnat	5730414I02Rik|AW107673|Peg5	neuronatin	protein-coding
8505	chr11	121156602	121156800	+	Intergenic	CpG	-3570	NM_145440	217369	Mm.20122	NM_145440	ENSMUSG00000039321	Uts2r	Gpr14|UR-2-R|UTR|UTR2	urotensin 2 receptor	protein-coding
648	chr2	24474202	24474400	+	intron (NM_011040, intron 2 of 11)	CpG	1298	NM_011040	18510	Mm.2533	NM_011040	ENSMUSG00000026976	Pax8	Pax-8	paired box 8	protein-coding
8657	chr12	49391202	49391400	+	intron (NR_026733, intron 2 of 2)	CpG	1649	NR_026733	67293	Mm.185800	NR_026733	ENSMUSG00000104861	3110039M20Rik	-	RIKEN cDNA 3110039M20 gene	ncRNA
4454	chr7	16310202	16310400	+	intron (NM_133234, intron 1 of 3)	CpG	718	NM_133234	170770	Mm.7660	NM_133234	ENSMUSG00000002083	Bbc3	PUMA|PUMA/JFY1	BCL2 binding component 3	protein-coding
9409	chr13	74167002	74167200	+	Intergenic	CpG	41599	NM_177333	211446	Mm.261859	NM_177333	ENSMUSG00000034152	Exoc3	2810050O03Rik|E430013E20Rik|Sec6|Sec6l1	exocyst complex component 3	protein-coding
11548	chr17	80945002	80945200	+	intron (NM_026516, intron 1 of 3)	CpG	469	NM_026516	68027	Mm.357108	NM_026516	ENSMUSG00000024245	Tmem178	2810417M05Rik|Tmem178a	transmembrane protein 178	protein-coding
4455	chr7	16310402	16310600	+	intron (NM_133234, intron 1 of 3)	CpG	918	NM_133234	170770	Mm.7660	NM_133234	ENSMUSG00000002083	Bbc3	PUMA|PUMA/JFY1	BCL2 binding component 3	protein-coding
6578	chr9	63927602	63927800	+	Intergenic	CpG	94358	NM_008542	17130	Mm.325757	NM_008542	ENSMUSG00000036867	Smad6	Madh6|b2b390Clo	SMAD family member 6	protein-coding
1164	chr2	119744202	119744400	+	intron (NM_146125, intron 1 of 6)	CpG	1964	NM_146125	228550	Mm.65337	NM_146125	ENSMUSG00000027296	Itpka	-	inositol 1,4,5-trisphosphate 3-kinase A	protein-coding
7248	chr10	60107402	60107600	+	intron (NM_052994, intron 1 of 10)	CpG	1244	NM_052994	94214	Mm.153429	NM_052994	ENSMUSG00000058297	Spock2	AA407235|Gcap26|mKIAA0275	sparc/osteonectin, cwcv and kazal-like domains proteoglycan 2	protein-coding
7672	chr11	5740802	5741000	+	intron (NM_001361588, intron 1 of 6)	CpG	275	NM_178623	72046	Mm.271657	NM_178623	ENSMUSG00000049680	Urgcp	2010005J08Rik|9130001I21Rik|AW060359|Urg4|mKIAA1507	upregulator of cell proliferation	protein-coding
12574	chr19	59469202	59469400	+	Intergenic	CpG	10611	NM_010132	13797	Mm.245394	NM_010132	ENSMUSG00000043969	Emx2	Pdo	empty spiracles homeobox 2	protein-coding
12607	chrX	12156002	12156200	+	intron (NR_045434, intron 1 of 3)	CpG	4245	NR_045434	71458	Mm.196328	NM_029510	ENSMUSG00000040363	Bcor	2900008C10Rik|5830466J11Rik|8430401K06Rik|BcorR|D930024N20Rik|mKIAA1575	BCL6 interacting corepressor	protein-coding
8706	chr12	56691602	56691800	+	Intergenic	CpG	-3770	NM_011041	18511	Mm.5035	NM_011041	ENSMUSG00000001497	Pax9	Pax-9	paired box 9	protein-coding
1161	chr2	119742802	119743000	+	intron (NM_146125, intron 1 of 6)	CpG	564	NM_146125	228550	Mm.65337	NM_146125	ENSMUSG00000027296	Itpka	-	inositol 1,4,5-trisphosphate 3-kinase A	protein-coding
8565	chr12	16800402	16800600	+	intron (NM_015764, intron 1 of 34)	CpG	385	NM_015764	268527	Mm.428062	NM_015764	ENSMUSG00000036523	Greb1	5730583K22Rik|9130004E13|AF180470|AU023194|mKIAA0575	gene regulated by estrogen in breast cancer protein	protein-coding
10845	chr16	33576802	33577000	+	intron (NM_001083902, intron 4 of 11)	CpG	58306	NM_001083902	171286	Mm.35253	NM_134251	ENSMUSG00000035506	Slc12a8	CCC9|E330020C02Rik	solute carrier family 12 (potassium/chloride transporters), member 8	protein-coding
9682	chr14	7658202	7658400	+	Intergenic	CpG	-89735	NM_001270842	100041874	Mm.350858	NM_001270842	ENSMUSG00000079364	Gm3558	-	predicted gene 3558	protein-coding
903	chr2	84888202	84888400	+	Intergenic	CpG	-1609	NM_199223	269295	Mm.86447	NM_199223	ENSMUSG00000050896	Rtn4rl2	Ngr2|Ngrh1|Ngrl3	reticulon 4 receptor-like 2	protein-coding
4617	chr7	18403002	18403200	+	Intergenic	CpG	28954	NM_054063	114871	Mm.362025	NM_054063	ENSMUSG00000030373	Psg28	cea16	pregnancy-specific glycoprotein 28	protein-coding
932	chr2	93647202	93647400	+	intron (NM_007442, intron 1 of 3)	CpG	4867	NM_007442	11695	Mm.389389	NM_007442	ENSMUSG00000040310	Alx4	lst	aristaless-like homeobox 4	protein-coding
4249	chr6	51168802	51169000	+	Intergenic	CpG	101009	NR_029719	387166		NR_029719	ENSMUSG00000065505	Mir148a	Mirn148|Mirn148a|mir-148a	microRNA 148a	ncRNA
6469	chr9	44287802	44288000	+	intron (NM_138955, intron 1 of 14)	CpG	343	NM_138955	192663	Mm.101876	NM_138955	ENSMUSG00000032131	Abcg4	6430517O04Rik	ATP binding cassette subfamily G member 4	protein-coding
8473	chr11	119058202	119058400	+	Intergenic	CpG	-17388	NM_013926	30951	Mm.99953	NM_013926	ENSMUSG00000025578	Cbx8	Pc3	chromobox 8	protein-coding
5949	chr8	87962602	87962800	+	Intergenic	CpG-14330	-3106	NM_033327	94187	Mm.23452	NM_033327	ENSMUSG00000045333	Zfp423	Ebfaz|Roaz|Zfp104|Znf423|ataxia1|mKIAA0760|nur12	zinc finger protein 423	protein-coding
7318	chr10	71216002	71216200	+	Intergenic	ERV3-16A3_LTR|LTR|ERVL	14356	NR_131003	78638	Mm.71171	NR_131003	ENSMUSG00000112028	1700113B09Rik	-	RIKEN cDNA 1700113B09 gene	ncRNA
7024	chr10	15261002	15261200	+	Intergenic	ERVB2_1A-I_MM-int|LTR|ERVK	500812	NM_008703	18101	Mm.487342	NM_008703	ENSMUSG00000019865	Nmbr	BB182387	neuromedin B receptor	protein-coding
3225	chr5	23725202	23725400	+	Intergenic	ERVB3_1-I_MM-int|LTR|ERVK	-12634	NR_038090	433855	Mm.205125	NR_015554	ENSMUSG00000105987	AI506816	-	expressed sequence AI506816	ncRNA
10329	chr15	35987202	35987400	+	Intergenic	ERVB3_1-LTR_MM|LTR|ERVK	-49055	NM_053071	12864	Mm.548	NM_053071	ENSMUSG00000014313	Cox6c	-	cytochrome c oxidase subunit VIc	protein-coding
6816	chr9	109635202	109635400	+	Intergenic	ERVB4_1B-I_MM-int|LTR|ERVK	-9242	NM_001013776	382106	Mm.441401	NM_001013776	ENSMUSG00000062275	Fbxw24	EG382106|Gm5162	F-box and WD-40 domain protein 24	protein-coding
8580	chr12	18659602	18659800	+	Intergenic	ERVB4_1B-I_MM-int|LTR|ERVK	145191	NM_001033157	236366	Mm.352227	NM_001033157	ENSMUSG00000073197	5730507C01Rik	-	RIKEN cDNA 5730507C01 gene	protein-coding
4954	chr7	56333002	56333200	+	intron (NM_021879, intron 18 of 23)	ERVB4_1B-LTR_MM|LTR|ERVK	93330	NM_021879	18431	Mm.137052	NM_021879	ENSMUSG00000030450	Oca2	D7H15S12|D7Icr28RN|D7Nic1|p|p<cas>	oculocutaneous albinism II	protein-coding
7821	chr11	51098402	51098600	+	Intergenic	ERVB4_1B-LTR_MM|LTR|ERVK	13414	NR_045865	619293	Mm.387061	NM_001033798	ENSMUSG00000072982	9230009I02Rik	-	RIKEN cDNA 9230009I02 gene	ncRNA
7015	chr10	15230402	15230600	+	Intergenic	ERVB4_1B-LTR_MM|LTR|ERVK	470212	NM_008703	18101	Mm.487342	NM_008703	ENSMUSG00000019865	Nmbr	BB182387	neuromedin B receptor	protein-coding
5450	chr8	19214802	19215000	+	Intergenic	ERVB4_1B-LTR_MM|LTR|ERVK	4439	NR_002878	654452	Mm.424928	NR_002878		Defa-ps12	Defb46-ps|EG654452	defensin, alpha, pseudogene 12	pseudo
3521	chr5	109722802	109723000	+	Intergenic	ERVB4_1B-LTR_MM|LTR|ERVK	111241	NR_027964	667213	Mm.454429	NR_027964	ENSMUSG00000105044	Gm10416	EG667213	zinc finger protein pseudogene	pseudo
5634	chr8	40715602	40715800	+	Intergenic	ERVB4_1C-LTR_Mm|LTR|ERVK	-36507	NM_011781	23793	Mm.483208	NM_011781	ENSMUSG00000071937	Adam25	-	a disintegrin and metallopeptidase domain 25 (testase 2)	protein-coding
4884	chr7	42089602	42089800	+	Intergenic	ERVB4_1C-LTR_Mm|LTR|ERVK	-26770	NM_001105057	637898	Mm.469900	NM_001105057	ENSMUSG00000090619	Vmn2r60	Casr-rs3|EG637898|Gprc2a-rs3	vomeronasal 2, receptor 60	protein-coding
8477	chr11	119387202	119387400	+	Intergenic	ERVB4_1C-LTR_Mm|LTR|ERVK	-3171	NR_035453	100316690		NR_035453	ENSMUSG00000088015	Mir1932	mir-1932|mmu-mir-1932	microRNA 1932	ncRNA
5362	chr8	4091802	4092000	+	Intergenic	ERVB4_1C-LTR_Mm|LTR|ERVK	13863	NM_026956	69142	Mm.171061	NM_026956	ENSMUSG00000051906	Cd209f	1810029C22Rik|AI647041|SIGNR8	CD209f antigen	protein-coding
4888	chr7	42967002	42967200	+	Intergenic	ERVB4_1-LTR_MM|LTR|ERVK	-33312	NM_001105060	435975	Mm.469897	NM_001105060	ENSMUSG00000090751	Vmn2r63	EG435975	vomeronasal 2, receptor 63	protein-coding
8582	chr12	19360402	19360600	+	Intergenic	ERVB4_2-I_MM-int|LTR|ERVK	845991	NM_001033157	236366	Mm.352227	NM_001033157	ENSMUSG00000073197	5730507C01Rik	-	RIKEN cDNA 5730507C01 gene	protein-coding
4261	chr6	69152402	69152600	+	Intergenic	ERVB7_1-LTR_MM|LTR|ERVK	174673	NR_004434	19783		NR_004434	ENSMUSG00000106222	Rprl1	Rmrp2|Rpr|Rprh2	ribonuclease P RNA-like 1	ncRNA
8589	chr12	20896402	20896600	+	Intergenic	ERVB7_1-LTR_MM|LTR|ERVK	-80722	NR_015521	69513	Mm.273972	NR_015521	ENSMUSG00000099759	1700030C10Rik	-	RIKEN cDNA 1700030C10 gene	ncRNA
11629	chr17	92940602	92940800	+	Intergenic	ERVB7_1-LTR_MM|LTR|ERVK	-258316	NM_001315503	11516	Mm.3407	NM_009625	ENSMUSG00000024256	Adcyap1	PACAP	adenylate cyclase activating polypeptide 1	protein-coding
5453	chr8	19432202	19432400	+	Intergenic	ERVB7_1-LTR_MM|LTR|ERVK	15305	NM_153108	244334	Mm.390008	NM_153108	ENSMUSG00000031471	Defb8	BD-8|Defr1	defensin beta 8	protein-coding
8950	chr13	3488802	3489000	+	intron (NR_015522, intron 4 of 4)	ERVB7_2B-LTR_MM|LTR|ERVK	-9149	NR_045363	73270	Mm.296923	NR_045363	ENSMUSG00000097709	1700024F13Rik	-	RIKEN cDNA 1700024F13 gene	ncRNA
8949	chr13	3488602	3488800	+	intron (NR_015522, intron 4 of 4)	ERVB7_2B-LTR_MM|LTR|ERVK	-9349	NR_045363	73270	Mm.296923	NR_045363	ENSMUSG00000097709	1700024F13Rik	-	RIKEN cDNA 1700024F13 gene	ncRNA
5069	chr7	80977002	80977200	+	Intergenic	ERVB7_2B-LTR_MM|LTR|ERVK	-16583	NM_178707	233410	Mm.29525	NM_178707	ENSMUSG00000005621	Zfp592	A730014M16Rik|Znf592	zinc finger protein 592	protein-coding
5070	chr7	80977202	80977400	+	Intergenic	ERVB7_2B-LTR_MM|LTR|ERVK	-16383	NM_178707	233410	Mm.29525	NM_178707	ENSMUSG00000005621	Zfp592	A730014M16Rik|Znf592	zinc finger protein 592	protein-coding
6637	chr9	78273802	78274000	+	Intergenic	ERVB7_2-LTR_MM|LTR|ERVK	-16027	NM_001122660	100042314	Mm.482247	NM_001122660	ENSMUSG00000074179	Gm10639	-	predicted gene 10639	protein-coding
10089	chr14	69156202	69156400	+	Intergenic	ERVB7_2-LTR_MM|LTR|ERVK	-15501	NM_010920	18092	Mm.390691	NM_010920	ENSMUSG00000044186	Nkx2-6	AV044928|Nkx-2.6|Nkx2.6|Tix|tinman	NK2 homeobox 6	protein-coding
775	chr2	51873402	51873600	+	Intergenic	ERVB7_2-LTR_MM|LTR|ERVK	59834	NM_001355607	71684	Mm.28309	NM_030243	ENSMUSG00000036249	Rbm43	0610033I05Rik	RNA binding motif protein 43	protein-coding
457	chr1	137468402	137468600	+	Intergenic	ERVB7_2-LTR_MM|LTR|ERVK	-497954	NR_029795	735252		NR_029795	ENSMUSG00000065565	Mir181a-1	Mirn181a-1|Mirn213|miR-213|mir-181a-1|mmu-mir-213	microRNA 181a-1	ncRNA
11657	chr18	9587202	9587400	+	Intergenic	ERVB7_3-LTR_MM|LTR|ERVK	32168	NM_007593	26369	Mm.195831	NM_007593	ENSMUSG00000050996	Cetn1	caltractin	centrin 1	protein-coding
2288	chr3	136507002	136507200	+	Intergenic	ERVL-E-int|LTR|ERVL	-57752	NR_040592	70055	Mm.261063	NR_040592	ENSMUSG00000099508	1700030L20Rik	-	RIKEN cDNA 1700030L20 gene	ncRNA
6916	chr9	119224602	119224800	+	intron (NR_033303, intron 2 of 5)	ETnERV2-int|LTR|ERVK	6991	NR_033303	109280	Mm.261557	NM_175420	ENSMUSG00000092212	Slc22a13b-ps	9330176C04Rik|Slc22a13b	solute carrier family 22 (organic cation transporter), member 13b, pseudogene	pseudo
11340	chr17	36107402	36107600	+	Intergenic	ETnERV2-int|LTR|ERVK	4175	NM_001271005	667803	Mm.477808	NM_001271005		H2-T-ps	C920025E04Rik|H2-T11	histocompatibility 2, T region locus, pseudogene	protein-coding
12358	chr19	39817202	39817400	+	Intergenic	ETnERV2-int|LTR|ERVK	-4487	NM_010004	13099	Mm.353875	NM_010004	ENSMUSG00000025004	Cyp2c40	AI265721|AI662255	cytochrome P450, family 2, subfamily c, polypeptide 40	protein-coding
617	chr2	18456002	18456200	+	Intergenic	ETnERV2-int|LTR|ERVK	-63271	NM_007869	13418	Mm.246674	NM_007869	ENSMUSG00000026740	Dnajc1	4733401K02Rik|AA960110|D230036H06Rik|Dnajl1|ERdj1|ERj1p|MTJ1	DnaJ heat shock protein family (Hsp40) member C1	protein-coding
4644	chr7	26482402	26482600	+	Intergenic	ETnERV2-int|LTR|ERVK	46887	NM_001362156	243880	Mm.322356	NM_172896	ENSMUSG00000040601	Nlrp4a	E330021B02|E330028A19Rik|NALP4|Nalp-eta|Nalp-ita|Nalp4a	NLR family, pyrin domain containing 4A	protein-coding
12357	chr19	39816802	39817000	+	Intergenic	ETnERV2-int|LTR|ERVK	-4087	NM_010004	13099	Mm.353875	NM_010004	ENSMUSG00000025004	Cyp2c40	AI265721|AI662255	cytochrome P450, family 2, subfamily c, polypeptide 40	protein-coding
4275	chr6	85715402	85715600	+	Intergenic	ETnERV3-int|LTR|ERVK	-6940	NM_001253910	100043497	Mm.440772	NM_001253910	ENSMUSG00000089694	Nat8f7	Gm4477	N-acetyltransferase 8 (GCN5-related) family member 7	protein-coding
6951	chr10	7377402	7377600	+	Intergenic	ETnERV-int|LTR|ERVK	95976	NM_029975	77777	Mm.442442	NM_029975	ENSMUSG00000079685	Ulbp1	A430108B07Rik|MULT1	UL16 binding protein 1	protein-coding
4602	chr7	18282602	18282800	+	Intergenic	ETnERV-int|LTR|ERVK	37354	NM_153749	266815	Mm.106769	NM_153749	ENSMUSG00000054005	Mill1	5530400I18Rik	MHC I like leukocyte 1	protein-coding
499	chr1	156530402	156530600	+	Intergenic	ETnERV-int|LTR|ERVK	-28286	NM_009595	11352	Mm.329515	NM_009595	ENSMUSG00000026596	Abl2	AA536808|Abll|Arg	v-abl Abelson murine leukemia viral oncogene 2 (arg, Abelson-related gene)	protein-coding
12083	chr19	29083602	29083800	+	Intergenic	ETnERV-int|LTR|ERVK	16400	NR_045687	100503337	Mm.103412	NR_045687		Gm9895	-	predicted gene 9895	ncRNA
1939	chr3	20043602	20043800	+	Intergenic	ETnERV-int|LTR|ERVK	-8391	NM_080634	12807	Mm.291533	NM_080634	ENSMUSG00000027615	Hps3	coa	HPS3, biogenesis of lysosomal organelles complex 2 subunit 1	protein-coding
7049	chr10	18084602	18084800	+	intron (NM_009048, intron 1 of 19)	ETnERV-int|LTR|ERVK	28761	NM_009048	19707	Mm.4479	NM_009048	ENSMUSG00000019854	Reps1	BB161292	RalBP1 associated Eps domain containing protein	protein-coding
838	chr2	59936602	59936800	+	exon (NM_001001182, exon 16 of 36)	exon (NM_001001182, exon 16 of 36)	-54095	NM_028118	72137	Mm.288734	NM_028118	ENSMUSG00000026988	Wdsub1	1700048E19Rik|2610014F08Rik	WD repeat, SAM and U-box domain containing 1	protein-coding
11986	chr19	4324802	4325000	+	exon (NM_001001984, exon 17 of 21)	exon (NM_001001984, exon 17 of 21)	-18679	NM_001290818	110355	Mm.254144	NM_130863	ENSMUSG00000024858	Grk2	Adrbk-1|Adrbk1|Bark-1|beta ARK|betaARK1	G protein-coupled receptor kinase 2	protein-coding
8016	chr11	74931602	74931800	+	exon (NM_001002764, exon 3 of 19)	exon (NM_001002764, exon 3 of 19)	5829	NM_001002764	103677	Mm.288460	NM_001002764	ENSMUSG00000038290	Smg6	AI317223|AU041178	Smg-6 homolog, nonsense mediated mRNA decay factor (C. elegans)	protein-coding
5285	chr7	130751802	130752000	+	exon (NM_001004468, exon 17 of 22)	exon (NM_001004468, exon 17 of 22)	-22168	NM_001081038	330660	Mm.271550	NM_001081038	ENSMUSG00000040298	Btbd16	E330040A16Rik	BTB (POZ) domain containing 16	protein-coding
4591	chr7	16960602	16960800	+	exon (NM_001007569, exon 2 of 3)	exon (NM_001007569, exon 2 of 3)	1022	NM_001007569	71691	Mm.275673	NM_001007569	ENSMUSG00000041141	Pnmal1	0710005I19Rik|4930488B01Rik|AI844408|Pnma8a|R74771	PNMA-like 1	protein-coding
10029	chr14	52349602	52349800	+	exon (NM_001012269, exon 1 of 1)	exon (NM_001012269, exon 1 of 1)	343	NM_001012269	258008	Mm.377327	NM_001012269	ENSMUSG00000095030	Olfr1513	MOR223-10|MOR223-7P	olfactory receptor 1513	protein-coding
7384	chr10	85114402	85114600	+	exon (NM_001013028, exon 3 of 3)	exon (NM_001013028, exon 3 of 3)	11874	NM_001013028	103266	Mm.335025	NM_001013028	ENSMUSG00000060935	Tmem263	AI597468	transmembrane protein 263	protein-coding
3963	chr5	134558602	134558800	+	exon (NM_001013751, exon 1 of 1)	exon (NM_001013751, exon 1 of 1)	1470	NM_001013751	214292	Mm.425290	NM_001013751	ENSMUSG00000085957	Syna	Gm453|Gm52|syncytin-A	syncytin a	protein-coding
124	chr1	59552402	59552600	+	exon (NM_001013771, exon 7 of 20)	exon (NM_001013771, exon 7 of 20)	28207	NM_001357842	381260	Mm.486706	NM_001013771	ENSMUSG00000047361	Gm973	AW554518	predicted gene 973	protein-coding
1261	chr2	120302202	120302400	+	exon (NM_001024145, exon 18 of 20)	exon (NM_001024145, exon 18 of 20)	11864	NM_001024145	271844	Mm.24880	NM_001024145	ENSMUSG00000046971	Pla2g4f	4732472I07Rik|Gm647|Pla2zeta	phospholipase A2, group IVF	protein-coding
8088	chr11	80095402	80095600	+	exon (NM_001029856, exon 2 of 23)	exon (NM_001029856, exon 2 of 23)	6101	NM_001029856	237877	Mm.89551	NM_001029856	ENSMUSG00000017550	Atad5	C130052G03Rik|FRAG1|Gm17	ATPase family, AAA domain containing 5	protein-coding
10893	chr16	44221202	44221400	+	exon (NM_001029889, exon 8 of 8)	exon (NM_001029889, exon 8 of 8)	47904	NM_001029889	207806	Mm.310566	NM_001029889	ENSMUSG00000068284	Usf3	5530400K22Rik|Gm1779|Gm608|mKIAA2018	upstream transcription factor family member 3	protein-coding
2872	chr4	132789802	132790000	+	exon (NM_001033308, exon 3 of 6)	exon (NM_001033308, exon 3 of 6)	6463	NM_001033308	230787	Mm.290912	NM_001033308	ENSMUSG00000037731	Themis2	ICB-1	thymocyte selection associated family member 2	protein-coding
6529	chr9	48717202	48717400	+	exon (NM_001033324, exon 4 of 7)	exon (NM_001033324, exon 4 of 7)	-112178	NM_010924	18113	Mm.8362	NM_010924	ENSMUSG00000032271	Nnmt	-	nicotinamide N-methyltransferase	protein-coding
9103	chr13	54719402	54719600	+	exon (NM_001033364, exon 13 of 32)	exon (NM_001033364, exon 13 of 32)	18038	NM_001033364	268663	Mm.315382	NM_001033364	ENSMUSG00000034918	Cdhr2	Gm624|PC-LKC|Pcdh24	cadherin-related family member 2	protein-coding
403	chr1	134987802	134988000	+	exon (NM_001033409, exon 18 of 18)	exon (NM_001033409, exon 18 of 18)	25336	NM_001278115	67196	Mm.284587	NM_026024	ENSMUSG00000026429	Ube2t	2700084L22Rik|C80607	ubiquitin-conjugating enzyme E2T	protein-coding
8412	chr11	114735802	114736000	+	exon (NM_001034878, exon 4 of 13)	exon (NM_001034878, exon 4 of 13)	8489	NM_001034878	432611	Mm.212764	NM_001034878	ENSMUSG00000034706	Dnaic2	C030015H18Rik|Dnai2|Gm728|b2b3405Clo	dynein, axonemal, intermediate chain 2	protein-coding
1589	chr2	157228602	157228800	+	exon (NM_001039557, exon 13 of 25)	exon (NM_001039557, exon 13 of 25)	-24167	NM_001139516	19650	Mm.244671	NM_011249	ENSMUSG00000027641	Rbl1	AW547426|PRB1|p107	RB transcriptional corepressor like 1	protein-coding
1586	chr2	157214802	157215000	+	exon (NM_001039557, exon 21 of 25)	exon (NM_001039557, exon 21 of 25)	-10367	NM_001139516	19650	Mm.244671	NM_011249	ENSMUSG00000027641	Rbl1	AW547426|PRB1|p107	RB transcriptional corepressor like 1	protein-coding
2981	chr4	134344002	134344200	+	exon (NM_001039677, exon 2 of 8)	exon (NM_001039677, exon 2 of 8)	635	NM_001346578	230810	Mm.358876	NM_001039677	ENSMUSG00000028836	Slc30a2	ZnT-2|Znt2	solute carrier family 30 (zinc transporter), member 2	protein-coding
5807	chr8	69707002	69707200	+	exon (NM_001039965, exon 5 of 5)	exon (NM_001039965, exon 5 of 5)	9801	NM_001359087	66869	Mm.334581	NM_181274	ENSMUSG00000054648	Zfp869	1200003I07Rik	zinc finger protein 869	protein-coding
8071	chr11	78204802	78205000	+	exon (NM_001045516, exon 4 of 4)	exon (NM_001045516, exon 4 of 4)	11509	NM_001045516	216974	Mm.50974	NM_001045516	ENSMUSG00000044122	Proca1	4933404M19Rik	protein interacting with cyclin A1	protein-coding
3951	chr5	134279402	134279600	+	exon (NM_001080749, exon 9 of 33)	exon (NM_001080749, exon 9 of 33)	32897	NM_001359067	14886	Mm.261570	NM_010365	ENSMUSG00000060261	Gtf2i	6030441I21Rik|BAP-135|Diws1t|GtfII-I|Spin|TFII-I|WBSCR6	general transcription factor II I	protein-coding
10276	chr15	12376002	12376200	+	exon (NM_001081064, exon 19 of 24)	exon (NM_001081064, exon 19 of 24)	54605	NM_025673	66629	Mm.157655	NM_025673	ENSMUSG00000022200	Golph3	4733401N08Rik|5730410D03Rik|AW413496	golgi phosphoprotein 3	protein-coding
4691	chr7	28546802	28547000	+	exon (NM_001081115, exon 1 of 6)	exon (NM_001081115, exon 1 of 6)	353	NM_001081115	233038	Mm.224815	NM_001081115	ENSMUSG00000047586	Nccrp1	1190020J12Rik|Gm163|NCCRP-1	non-specific cytotoxic cell receptor protein 1 homolog (zebrafish)	protein-coding
4692	chr7	28547002	28547200	+	exon (NM_001081115, exon 1 of 6)	exon (NM_001081115, exon 1 of 6)	153	NM_001081115	233038	Mm.224815	NM_001081115	ENSMUSG00000047586	Nccrp1	1190020J12Rik|Gm163|NCCRP-1	non-specific cytotoxic cell receptor protein 1 homolog (zebrafish)	protein-coding
5315	chr7	141258802	141259000	+	exon (NM_001081118, exon 14 of 18)	exon (NM_001081118, exon 14 of 18)	7523	NM_016850	54123	Mm.3233	NM_016850	ENSMUSG00000025498	Irf7	-	interferon regulatory factor 7	protein-coding
6592	chr9	67393602	67393800	+	exon (NM_001081242, exon 5 of 58)	exon (NM_001081242, exon 5 of 58)	-156975	NR_029576	387185		NR_029576	ENSMUSG00000076379	Mir190a	Mir190|Mirn190|mir-190|mir-190a|mmu-mir-190|mmu-mir-190a	microRNA 190a	ncRNA
11733	chr18	34808802	34809000	+	exon (NM_001081256, exon 8 of 24)	exon (NM_001081256, exon 8 of 24)	-31688	NM_144865	225362	Mm.293588	NM_144865	ENSMUSG00000038555	Reep2	-	receptor accessory protein 2	protein-coding
5009	chr7	73480402	73480600	+	exon (NM_001081345, exon 19 of 39)	exon (NM_001081345, exon 19 of 39)	61245	NM_001081345	244059	Mm.34539	NM_001081345	ENSMUSG00000078671	Chd2	2810013C04Rik|2810040A01Rik|5630401D06Rik|AI851092|BC029703|CHD-2	chromodomain helicase DNA binding protein 2	protein-coding
644	chr2	20849602	20849800	+	exon (NM_001081364, exon 24 of 24)	exon (NM_001081364, exon 24 of 24)	118020	NM_001081364	71435	Mm.28507	NM_001081364	ENSMUSG00000036591	Arhgap21	5530401C11Rik|AA416458|ARHGAP10	Rho GTPase activating protein 21	protein-coding
6343	chr9	14572602	14572800	+	exon (NM_001081395, exon 5 of 13)	exon (NM_001081395, exon 5 of 13)	42299	NM_001081395	75723	Mm.159552	NM_001081395	ENSMUSG00000013076	Amotl1	2310010G08Rik|2310067L22Rik|4932416D09Rik|JEAP|mFLJ00155	angiomotin-like 1	protein-coding
7437	chr10	107643602	107643800	+	exon (NM_001081432, exon 22 of 45)	exon (NM_001081432, exon 22 of 45)	76326	NM_001081432	237523	Mm.391418	NM_001081432	ENSMUSG00000035916	Ptprq	-	protein tyrosine phosphatase, receptor type, Q	protein-coding
131	chr1	63062002	63062200	+	exon (NM_001081436, exon 10 of 12)	exon (NM_001081436, exon 10 of 12)	52166	NM_001081436	227195	Mm.74718	NM_001081436	ENSMUSG00000040865	Ino80d	7330405I11|A430093A21Rik|BC010584	INO80 complex subunit D	protein-coding
10868	chr16	36404002	36404200	+	exon (NM_001082545, exon 3 of 3)	exon (NM_001082545, exon 3 of 3)	4262	NM_001082545	20862	Mm.359610	NM_001082545	ENSMUSG00000022902	Stfa2	Stf2	stefin A2	protein-coding
11351	chr17	36943202	36943400	+	exon (NM_001099632, exon 1 of 4)	exon (NM_001099632, exon 1 of 4)	250	NM_001099632	386454	Mm.105324	NM_001099632	ENSMUSG00000036492	Rnf39	BC038661|Gm1786|Gm1787|Gm320|LIRF	ring finger protein 39	protein-coding
3291	chr5	38480002	38480200	+	exon (NM_001102414, exon 1 of 12)	exon (NM_001102414, exon 1 of 12)	205	NM_001102414	117591	Mm.260137	NM_145559	ENSMUSG00000005107	Slc2a9	Glut9|SLC2A9B|SLC2a9A	solute carrier family 2 (facilitated glucose transporter), member 9	protein-coding
12406	chr19	39859802	39860000	+	exon (NM_001104525, exon 6 of 9)	exon (NM_001104525, exon 6 of 9)	26868	NM_001104525	100043108	Mm.482331	NM_001104525	ENSMUSG00000092008	Cyp2c69	AI098658	cytochrome P450, family 2, subfamily c, polypeptide 69	protein-coding
12397	chr19	39851002	39851200	+	exon (NM_001104525, exon 7 of 9)	exon (NM_001104525, exon 7 of 9)	35668	NM_001104525	100043108	Mm.482331	NM_001104525	ENSMUSG00000092008	Cyp2c69	AI098658	cytochrome P450, family 2, subfamily c, polypeptide 69	protein-coding
12392	chr19	39842802	39843000	+	exon (NM_001104525, exon 9 of 9)	exon (NM_001104525, exon 9 of 9)	-30087	NM_010004	13099	Mm.353875	NM_010004	ENSMUSG00000025004	Cyp2c40	AI265721|AI662255	cytochrome P450, family 2, subfamily c, polypeptide 40	protein-coding
12667	chrX	133681202	133681400	+	exon (NM_001105246, exon 2 of 5)	exon (NM_001105246, exon 2 of 5)	-6479	NR_153117	102632590	Mm.403836	NR_153117	ENSMUSG00000096978	Gm26851	-	predicted gene, 26851	ncRNA
1274	chr2	120375402	120375600	+	exon (NM_001110496, exon 11 of 20)	exon (NM_001110496, exon 11 of 20)	-22364	NM_147153	269338	Mm.246131	NM_147153	ENSMUSG00000027291	Vps39	A230065P22Rik|AW743070|Vam6|Vam6P|mVam6	VPS39 HOPS complex subunit	protein-coding
1270	chr2	120356402	120356600	+	exon (NM_001110496, exon 20 of 20)	exon (NM_001110496, exon 20 of 20)	-3364	NM_147153	269338	Mm.246131	NM_147153	ENSMUSG00000027291	Vps39	A230065P22Rik|AW743070|Vam6|Vam6P|mVam6	VPS39 HOPS complex subunit	protein-coding
2400	chr4	32643802	32644000	+	exon (NM_001122978, exon 8 of 11)	exon (NM_001122978, exon 8 of 11)	-13218	NM_001081392	100019	Mm.24627	NM_133874	ENSMUSG00000058006	Mdn1	4833432B22Rik|A130070M06|AA958993|D4Abb1e|Gm135	midasin AAA ATPase 1	protein-coding
5559	chr8	34124402	34124600	+	exon (NM_001126314, exon 3 of 3)	exon (NM_001126314, exon 3 of 3)	9471	NM_001126314	234155	Mm.324008	NM_001126314	ENSMUSG00000071113	Mboat4	GOAT|Gm171	membrane bound O-acyltransferase domain containing 4	protein-coding
2637	chr4	106699802	106700000	+	exon (NM_001126487, exon 15 of 24)	exon (NM_001126487, exon 15 of 24)	-20957	NM_028209	72354	Mm.25806	NM_028209	ENSMUSG00000025413	Ttc4	2810002P21Rik|AF007005|L62	tetratricopeptide repeat domain 4	protein-coding
10827	chr16	30351202	30351400	+	exon (NM_001128094, exon 12 of 33)	exon (NM_001128094, exon 12 of 33)	37229	NM_001128094	224088	Mm.8924	NM_001128094	ENSMUSG00000022533	Atp13a3	AU022875|Gm1745|Gm541|Gm542	ATPase type 13A3	protein-coding
4635	chr7	24907802	24908000	+	exon (NM_001130152, exon 3 of 29)	exon (NM_001130152, exon 3 of 29)	3555	NM_001130152	16801	Mm.3181	NM_008488	ENSMUSG00000040940	Arhgef1	Lbcl2|Lsc	Rho guanine nucleotide exchange factor (GEF) 1	protein-coding
4443	chr7	16282402	16282600	+	exon (NM_001136471, exon 5 of 14)	exon (NM_001136471, exon 5 of 14)	2158	NM_172297	243846	Mm.482401	NM_172297	ENSMUSG00000041375	Ccdc9	2600011L02Rik	coiled-coil domain containing 9	protein-coding
172	chr1	78121602	78121800	+	exon (NM_001159520, exon 7 of 9)	exon (NM_001159520, exon 7 of 9)	75435	NM_001159520	18505	Mm.1371	NM_008781	ENSMUSG00000004872	Pax3	Pax-3|Sp|Splchl2|splotch	paired box 3	protein-coding
10044	chr14	55711002	55711200	+	exon (NM_001161715, exon 4 of 15)	exon (NM_001161715, exon 4 of 15)	1987	NM_019984	21816	Mm.41964	NM_019984	ENSMUSG00000022218	Tgm1	2310004J08Rik|Tgase1	transglutaminase 1, K polypeptide	protein-coding
9155	chr13	62520402	62520600	+	exon (NM_001162911, exon 2 of 4)	exon (NM_001162911, exon 2 of 4)	38128	NM_001162911	77117	Mm.440905	NM_175252	ENSMUSG00000074865	Zfp934	6720457D02Rik	zinc finger protein 934	protein-coding
9153	chr13	62518602	62518800	+	exon (NM_001162911, exon 4 of 4)	exon (NM_001162911, exon 4 of 4)	39928	NM_001162911	77117	Mm.440905	NM_175252	ENSMUSG00000074865	Zfp934	6720457D02Rik	zinc finger protein 934	protein-coding
9152	chr13	62518202	62518400	+	exon (NM_001162911, exon 4 of 4)	exon (NM_001162911, exon 4 of 4)	40328	NM_001162911	77117	Mm.440905	NM_175252	ENSMUSG00000074865	Zfp934	6720457D02Rik	zinc finger protein 934	protein-coding
2966	chr4	134074002	134074200	+	exon (NM_001162970, exon 2 of 20)	exon (NM_001162970, exon 2 of 20)	5649	NM_001162970	230806	Mm.240080	NM_001162970	ENSMUSG00000012123	Crybg2	Aim1l	crystallin beta-gamma domain containing 2	protein-coding
2448	chr4	43003202	43003400	+	exon (NM_001163233, exon 13 of 14)	exon (NM_001163233, exon 13 of 14)	-2794	NM_009503	269523	Mm.245976	NM_009503	ENSMUSG00000028452	Vcp	3110001E05|CDC48|p97|p97/VCP	valosin containing protein	protein-coding
12429	chr19	41786602	41786800	+	exon (NM_001163495, exon 4 of 11)	exon (NM_001163495, exon 4 of 11)	15383	NM_001163495	71085	Mm.21646	NM_027667	ENSMUSG00000025154	Arhgap19	4933411B03Rik|AI120128|AW546831|mFLJ00368	Rho GTPase activating protein 19	protein-coding
7996	chr11	69678602	69678800	+	exon (NM_001163571, exon 4 of 11)	exon (NM_001163571, exon 4 of 11)	3269	NM_030702	80886	Mm.284592	NM_030702	ENSMUSG00000005204	Senp3	AA408656|Smt3ip|Smt3ip1	SUMO/sentrin specific peptidase 3	protein-coding
11151	chr17	25110202	25110400	+	exon (NM_001163661, exon 6 of 21)	exon (NM_001163661, exon 6 of 21)	5604	NM_027880	71718	Mm.288702	NM_027880	ENSMUSG00000024170	Telo2	1200003M09Rik|AI415602|Tel2|mKIAA0683	telomere maintenance 2	protein-coding
5332	chr7	141457402	141457600	+	exon (NM_001163689, exon 2 of 9)	exon (NM_001163689, exon 2 of 9)	2313	NR_028142	66853	Mm.29998	NM_025802	ENSMUSG00000025509	Pnpla2	0610039C21Rik|1110001C14Rik|Atgl|TTS-2.2	patatin-like phospholipase domain containing 2	protein-coding
1204	chr2	119773402	119773600	+	exon (NM_001163701, exon 12 of 25)	exon (NM_001163701, exon 12 of 25)	-13070	NM_203345	17005	Mm.1740	NM_008523	ENSMUSG00000027297	Ltk	-	leukocyte tyrosine kinase	protein-coding
1203	chr2	119770802	119771000	+	exon (NM_001163701, exon 17 of 25)	exon (NM_001163701, exon 17 of 25)	-10470	NM_203345	17005	Mm.1740	NM_008523	ENSMUSG00000027297	Ltk	-	leukocyte tyrosine kinase	protein-coding
1197	chr2	119764202	119764400	+	exon (NM_001163701, exon 25 of 25)	exon (NM_001163701, exon 25 of 25)	-3870	NM_203345	17005	Mm.1740	NM_008523	ENSMUSG00000027297	Ltk	-	leukocyte tyrosine kinase	protein-coding
11327	chr17	35514602	35514800	+	exon (NM_001163764, exon 3 of 4)	exon (NM_001163764, exon 3 of 4)	2123	NM_025674	106795	Mm.11434	NM_025674	ENSMUSG00000050410	Tcf19	5730403J10Rik|AW495861	transcription factor 19	protein-coding
5082	chr7	81618602	81618800	+	exon (NM_001164087, exon 5 of 9)	exon (NM_001164087, exon 5 of 9)	47409	NM_001004185	434204	Mm.181641	NM_001004185	ENSMUSG00000045795	Whamm	BB081391|Whdc1|mKIAA1971	WAS protein homolog associated with actin, golgi membranes and microtubules	protein-coding
1254	chr2	119902802	119903000	+	exon (NM_001164274, exon 2 of 23)	exon (NM_001164274, exon 2 of 23)	5673	NM_013720	29808	Mm.87532	NM_013720	ENSMUSG00000033943	Mga	AV312082|C130042M01Rik|C80739|D030062C11Rik|Mad5	MAX gene associated	protein-coding
8101	chr11	83276402	83276600	+	exon (NM_001166028, exon 5 of 5)	exon (NM_001166028, exon 5 of 5)	10225	NM_001166028	237890	Mm.297670	NM_001166028	ENSMUSG00000082101	Slfn14	Gm20|Slfn14-ps	schlafen 14	protein-coding
6808	chr9	108492602	108492800	+	exon (NM_001168371, exon 2 of 27)	exon (NM_001168371, exon 2 of 27)	2025	NM_145407	71472	Mm.289706	NM_027804	ENSMUSG00000006676	Usp19	8430421I07Rik|AI047774|Zmynd9	ubiquitin specific peptidase 19	protein-coding
12529	chr19	53919602	53919800	+	exon (NM_001168492, exon 6 of 13)	exon (NM_001168492, exon 6 of 13)	16350	NM_001168492	18569	Mm.1605	NM_011050	ENSMUSG00000024975	Pdcd4	D19Ucla1|Ma3|Tis	programmed cell death 4	protein-coding
3281	chr5	36476202	36476400	+	exon (NM_001170454, exon 2 of 2)	exon (NM_001170454, exon 2 of 2)	7984	NM_001170454	231151	Mm.421558	NM_001170454	ENSMUSG00000029196	Tada2b	AA474455|Gm145	transcriptional adaptor 2B	protein-coding
324	chr1	130813202	130813400	+	exon (NM_001170632, exon 5 of 7)	exon (NM_001170632, exon 5 of 7)	12399	NM_001170632	64435	Mm.31821	NM_144960	ENSMUSG00000026415	Fcamr	-	Fc receptor, IgA, IgM, high affinity	protein-coding
11574	chr17	83784202	83784400	+	exon (NM_001171053, exon 11 of 14)	exon (NM_001171053, exon 11 of 14)	62489	NM_025325	107766	Mm.30100	NM_025325	ENSMUSG00000000673	Haao	0610007K21Rik|0610012J07Rik|3-HAO|3-HAOxase|3HAO	3-hydroxyanthranilate 3,4-dioxygenase	protein-coding
5314	chr7	141197002	141197200	+	exon (NM_001172064, exon 3 of 13)	exon (NM_001172064, exon 3 of 13)	1958	NM_153777	70552	Mm.45104	NM_153777	ENSMUSG00000038637	Lrrc56	5730427C23Rik|BB110509|mFLJ00101	leucine rich repeat containing 56	protein-coding
8253	chr11	98961002	98961200	+	exon (NM_001176528, exon 1 of 8)	exon (NM_001176528, exon 1 of 8)	630	NM_001176528	19401	Mm.439744	NM_009024	ENSMUSG00000037992	Rara	Nr1b1|RAR|RARalpha1	retinoic acid receptor, alpha	protein-coding
5328	chr7	141432002	141432200	+	exon (NM_001177576, exon 6 of 10)	exon (NM_001177576, exon 6 of 10)	2493	NM_001177576	68267	Mm.33729	NM_026646	ENSMUSG00000019082	Slc25a22	1300006L01Rik|AI060884|Gc1	solute carrier family 25 (mitochondrial carrier, glutamate), member 22	protein-coding
1330	chr2	120463802	120464000	+	exon (NM_001177799, exon 1 of 21)	exon (NM_001177799, exon 1 of 21)	308	NM_007601	12335	Mm.458021	NM_007601	ENSMUSG00000079110	Capn3	AI323605|Capa-3|Capa3|Lp82|p94	calpain 3	protein-coding
1331	chr2	120464002	120464200	+	exon (NM_001177799, exon 1 of 21)	exon (NM_001177799, exon 1 of 21)	508	NM_007601	12335	Mm.458021	NM_007601	ENSMUSG00000079110	Capn3	AI323605|Capa-3|Capa3|Lp82|p94	calpain 3	protein-coding
8195	chr11	96713002	96713200	+	exon (NM_001177899, exon 9 of 12)	exon (NM_001177899, exon 9 of 12)	64454	NM_001163389	74479	Mm.270781	NM_028965	ENSMUSG00000020876	Snx11	4933439F10Rik|A930041K09Rik|AI117694	sorting nexin 11	protein-coding
12457	chr19	45050802	45051000	+	exon (NM_001178013, exon 6 of 10)	exon (NM_001178013, exon 6 of 10)	3325	NM_001362380	94280	Mm.36169	NM_053197	ENSMUSG00000025212	Sfxn3	-	sideroflexin 3	protein-coding
3836	chr5	125787602	125787800	+	exon (NM_001190352, exon 9 of 9)	exon (NM_001190352, exon 9 of 9)	255283	NM_001190352	208151	Mm.40397	NM_001190352	ENSMUSG00000070498	Tmem132b	AK220418|mKIAA1786	transmembrane protein 132B	protein-coding
7626	chr10	127275802	127276000	+	exon (NM_001190454, exon 5 of 14)	exon (NM_001190454, exon 5 of 14)	9639	NM_001190454	69654	Mm.167537	NM_027151	ENSMUSG00000025410	Dctn2	2310042E05Rik|C130077D06Rik|C87049|DCTN-50|GMP23-48K|RBP50|p50	dynactin 2	protein-coding
11441	chr17	53653002	53653200	+	exon (NM_001190846, exon 10 of 18)	exon (NM_001190846, exon 10 of 18)	36214	NM_028232	72415	Mm.153202	NM_028232	ENSMUSG00000023940	Sgo1	3300001M08Rik|C81037|Sgol1	shugoshin 1	protein-coding
10630	chr15	97808402	97808600	+	exon (NM_001204279, exon 8 of 24)	exon (NM_001204279, exon 8 of 24)	6362	NM_001204281	56233	Mm.384027	NM_019572	ENSMUSG00000022475	Hdac7	5830434K02Rik|HD7|HD7a|Hdac7a|mFLJ00062	histone deacetylase 7	protein-coding
7571	chr10	121855402	121855600	+	exon (NM_001242411, exon 7 of 22)	exon (NM_001242411, exon 7 of 22)	115571	NM_173022	270802	Mm.209172	NM_173022	ENSMUSG00000053684	BC048403	E030027L10	cDNA sequence BC048403	protein-coding
3274	chr5	34436402	34436600	+	exon (NM_001243123, exon 7 of 21)	exon (NM_001243123, exon 7 of 21)	66568	NM_001243123	231128	Mm.286885	NM_001030306	ENSMUSG00000037210	Fam193a	-	family with sequence similarity 193, member A	protein-coding
1385	chr2	126736402	126736600	+	exon (NM_001252580, exon 8 of 19)	exon (NM_001252580, exon 8 of 19)	29173	NM_001252580	84092	Mm.272629	NM_019729	ENSMUSG00000027363	Usp8	AI574262|AW557536|Ubpy|mKIAA0055	ubiquitin specific peptidase 8	protein-coding
11749	chr18	35653802	35654000	+	exon (NM_001270646, exon 1 of 1)	exon (NM_001270646, exon 1 of 1)	1298	NM_001270646	381148	Mm.297784	NM_001270646	ENSMUSG00000073600	Prob1	Gm1614	proline rich basic protein 1	protein-coding
185	chr1	88241002	88241200	+	exon (NM_001281466, exon 18 of 42)	exon (NM_001281466, exon 18 of 42)	14081	NM_001281466	100040766	Mm.386915	NM_001177364	ENSMUSG00000079429	Mroh2a	Heatr7b1	maestro heat-like repeat family member 2A	protein-coding
186	chr1	88250202	88250400	+	exon (NM_001281466, exon 29 of 42)	exon (NM_001281466, exon 29 of 42)	19107	NR_040291	78605	Mm.384762	NR_040291		6430706D22Rik	-	RIKEN cDNA 6430706D22 gene	ncRNA
7361	chr10	80345002	80345200	+	exon (NM_001285435, exon 5 of 13)	exon (NM_001285435, exon 5 of 13)	3347	NM_001285435	66548	Mm.71891	NM_025629	ENSMUSG00000043822	Adamtsl5	2010109H09Rik|Thsd6	ADAMTS-like 5	protein-coding
7360	chr10	80344802	80345000	+	exon (NM_001285435, exon 6 of 13)	exon (NM_001285435, exon 6 of 13)	3547	NM_001285435	66548	Mm.71891	NM_025629	ENSMUSG00000043822	Adamtsl5	2010109H09Rik|Thsd6	ADAMTS-like 5	protein-coding
4794	chr7	29896202	29896400	+	exon (NM_001285798, exon 5 of 5)	exon (NM_001285798, exon 5 of 5)	9803	NM_001037707	22689	Mm.86747	NM_011754	ENSMUSG00000062040	Zfp27	Zfp-27|mkr-4|mszf76	zinc finger protein 27	protein-coding
4524	chr7	16359002	16359200	+	exon (NM_001285892, exon 6 of 9)	exon (NM_001285892, exon 6 of 9)	28795	NM_001285891	56459	Mm.258530	NM_019748	ENSMUSG00000052833	Sae1	2400010M20Rik|2610044L12Rik|AL033372|AOS1|AW743391|D7Ertd177e|HSPC140|Sua1|Uble1a	SUMO1 activating enzyme subunit 1	protein-coding
4485	chr7	16336602	16336800	+	exon (NM_001285892, exon 7 of 9)	exon (NM_001285892, exon 7 of 9)	27118	NM_133234	170770	Mm.7660	NM_133234	ENSMUSG00000002083	Bbc3	PUMA|PUMA/JFY1	BCL2 binding component 3	protein-coding
5660	chr8	47287802	47288000	+	exon (NM_001286376, exon 1 of 5)	exon (NM_001286376, exon 1 of 5)	1501	NM_001114311	71069	Mm.23973	NM_175162	ENSMUSG00000038143	Stox2	4933409N07Rik|AI449080|AI835114|mKIAA1392	storkhead box 2	protein-coding
5152	chr7	102125202	102125400	+	exon (NM_001287164, exon 29 of 33)	exon (NM_001287164, exon 29 of 33)	-8588	NM_001081424	504186	Mm.334074	NM_001081424	ENSMUSG00000066279	Chrna10	-	cholinergic receptor, nicotinic, alpha polypeptide 10	protein-coding
8077	chr11	78294602	78294800	+	exon (NM_001287206, exon 12 of 12)	exon (NM_001287206, exon 12 of 12)	3860	NM_001287206	216976	Mm.477146	NM_001045522		BC030499	BC037104|Sgk494	cDNA sequence BC030499	protein-coding
10711	chr16	13946802	13947000	+	exon (NM_001289563, exon 4 of 4)	exon (NM_001289563, exon 4 of 4)	6236	NM_033564	93734	Mm.76554	NM_033564	ENSMUSG00000022679	Mpv17l	M-LP	Mpv17 transgene, kidney disease mutant-like	protein-coding
684	chr2	30345602	30345800	+	exon (NM_001289710, exon 9 of 10)	exon (NM_001289710, exon 9 of 10)	13615	NM_001289709	227700	Mm.33343	NM_139302	ENSMUSG00000026860	Sh3glb2	SPAS-1	SH3-domain GRB2-like endophilin B2	protein-coding
3204	chr5	21814802	21815000	+	exon (NM_001289788, exon 15 of 18)	exon (NM_001289788, exon 15 of 18)	29618	NM_011188	19181	Mm.2462	NM_011188	ENSMUSG00000028932	Psmc2	-	proteasome (prosome, macropain) 26S subunit, ATPase 2	protein-coding
1365	chr2	121981202	121981400	+	exon (NM_001290992, exon 5 of 13)	exon (NM_001290992, exon 5 of 13)	-25209	NM_008545	17147	Mm.389349	NM_008545	ENSMUSG00000074881	Mageb3	Mage-b3|Mage-ps1|Mage-rs3|Smage3	melanoma antigen, family B, 3	protein-coding
1615	chr2	157560402	157560600	+	exon (NM_001291128, exon 2 of 3)	exon (NM_001291128, exon 2 of 3)	423	NM_010923	18111	Mm.34330	NM_010923	ENSMUSG00000067786	Nnat	5730414I02Rik|AW107673|Peg5	neuronatin	protein-coding
1617	chr2	157561602	157561800	+	exon (NM_001291128, exon 3 of 3)	exon (NM_001291128, exon 3 of 3)	1623	NM_010923	18111	Mm.34330	NM_010923	ENSMUSG00000067786	Nnat	5730414I02Rik|AW107673|Peg5	neuronatin	protein-coding
8054	chr11	77953802	77954000	+	exon (NM_001291225, exon 2 of 16)	exon (NM_001291225, exon 2 of 16)	23062	NM_001291225	20370	Mm.229330	NM_021286	ENSMUSG00000000632	Sez6	BSRP-C|D11Bhm177e|sez-6	seizure related gene 6	protein-coding
6332	chr9	7834202	7834400	+	exon (NM_001291503, exon 2 of 8)	exon (NM_001291503, exon 2 of 8)	2505	NM_001291503	11797	Mm.335659	NM_007465	ENSMUSG00000057367	Birc2	AW146227|Api1|Api2|Birc3|C-IAP1|C330006D17Rik|HIAP1|HIAP2|IAP1|IAP2|MIAP1|MIAP2|MIHB|MIHC|RNF48|cIAP1|cIAP2|mcIAP1	baculoviral IAP repeat-containing 2	protein-coding
12651	chrX	101384802	101385000	+	exon (NM_001302498, exon 2 of 2)	exon (NM_001302498, exon 2 of 2)	1169	NM_001302497	14618	Mm.21198	NM_008124	ENSMUSG00000047797	Gjb1	Cnx32|Cx32|connexin-32	gap junction protein, beta 1	protein-coding
6942	chr10	4746602	4746800	+	exon (NM_001302532, exon 4 of 10)	exon (NM_001302532, exon 4 of 10)	36543	NM_001302533	13982	Mm.9213	NM_007956	ENSMUSG00000019768	Esr1	ER|ER-alpha|ERa|ERalpha|ESR|Estr|Estra|Nr3a1	estrogen receptor 1 (alpha)	protein-coding
5220	chr7	116176802	116177000	+	exon (NM_001305186, exon 5 of 25)	exon (NM_001305186, exon 5 of 25)	12703	NM_001305190	233765	Mm.3741	NM_172743	ENSMUSG00000045659	Plekha7	A430081P20Rik|AI414265	pleckstrin homology domain containing, family A member 7	protein-coding
2535	chr4	63383802	63384000	+	exon (NM_001305432, exon 6 of 21)	exon (NM_001305432, exon 6 of 21)	14339	NM_001305432	100182	Mm.387725	NM_001045514	ENSMUSG00000039158	Akna	AI597013	AT-hook transcription factor	protein-coding
6587	chr9	66713802	66714000	+	exon (NM_001306148, exon 1 of 10)	exon (NM_001306148, exon 1 of 10)	215	NM_001306148	76459	Mm.277921	NM_178396	ENSMUSG00000032373	Car12	2310047E01Rik|AI314958|CA-XII|Ca12	carbonic anhydrase 12	protein-coding
199	chr1	93198402	93198600	+	exon (NM_001310428, exon 16 of 32)	exon (NM_001310428, exon 16 of 32)	30078	NM_001310428	381284	Mm.193346	NM_001310428	ENSMUSG00000084989	Crocc2	E030010N08Rik|Gm976	ciliary rootlet coiled-coil, rootletin family member 2	protein-coding
6494	chr9	45867802	45868000	+	exon (NM_001310839, exon 11 of 14)	exon (NM_001310839, exon 11 of 14)	29356	NM_001145947	23821	Mm.24044	NM_011792	ENSMUSG00000032086	Bace1	ASP2|Bace|C76936	beta-site APP cleaving enzyme 1	protein-coding
6766	chr9	106475002	106475200	+	exon (NM_001311150, exon 3 of 11)	exon (NM_001311150, exon 3 of 11)	1848	NM_145619	235587	Mm.273659	NM_145619	ENSMUSG00000023249	Parp3	A930002C11Rik|AW990611|Adprt3|Adprtl3|PARP-3|pADPRT-3	poly (ADP-ribose) polymerase family, member 3	protein-coding
12131	chr19	33623402	33623600	+	exon (NM_001323251, exon 2 of 9)	exon (NM_001323251, exon 2 of 9)	1748	NM_001323251	668106	Mm.379675	NM_001323251		Gm8978	EG668106	predicted gene 8978	protein-coding
12130	chr19	33622402	33622600	+	exon (NM_001323251, exon 3 of 9)	exon (NM_001323251, exon 3 of 9)	2748	NM_001323251	668106	Mm.379675	NM_001323251		Gm8978	EG668106	predicted gene 8978	protein-coding
12123	chr19	33619602	33619800	+	exon (NM_001323251, exon 5 of 9)	exon (NM_001323251, exon 5 of 9)	5548	NM_001323251	668106	Mm.379675	NM_001323251		Gm8978	EG668106	predicted gene 8978	protein-coding
12114	chr19	33616402	33616600	+	exon (NM_001323251, exon 7 of 9)	exon (NM_001323251, exon 7 of 9)	8748	NM_001323251	668106	Mm.379675	NM_001323251		Gm8978	EG668106	predicted gene 8978	protein-coding
12106	chr19	33613802	33614000	+	exon (NM_001323251, exon 9 of 9)	exon (NM_001323251, exon 9 of 9)	11348	NM_001323251	668106	Mm.379675	NM_001323251		Gm8978	EG668106	predicted gene 8978	protein-coding
12091	chr19	33515602	33515800	+	exon (NM_001323386, exon 2 of 9)	exon (NM_001323386, exon 2 of 9)	2069	NM_001323386	628236		NM_001323386	ENSMUSG00000079344	Lipo4	Gm6857	lipase, member O4	protein-coding
6410	chr9	30954402	30954600	+	exon (NM_001326292, exon 4 of 8)	exon (NM_001326292, exon 4 of 8)	11939	NM_013906	30806	Mm.100582	NM_013906	ENSMUSG00000031994	Adamts8	METH-2|METH2	a disintegrin-like and metallopeptidase (reprolysin type) with thrombospondin type 1 motif, 8	protein-coding
6786	chr9	107579002	107579200	+	exon (NM_001331161, exon 4 of 5)	exon (NM_001331161, exon 4 of 5)	-1568	NM_019750	56441	Mm.10305	NM_019750	ENSMUSG00000079334	Nat6	AI225910|Fus2	N-acetyltransferase 6	protein-coding
6787	chr9	107579202	107579400	+	exon (NM_001331161, exon 4 of 5)	exon (NM_001331161, exon 4 of 5)	-1368	NM_019750	56441	Mm.10305	NM_019750	ENSMUSG00000079334	Nat6	AI225910|Fus2	N-acetyltransferase 6	protein-coding
3057	chr4	137718802	137719000	+	exon (NM_001331215, exon 12 of 23)	exon (NM_001331215, exon 12 of 23)	-5560	NR_138592	110351	Mm.180763	NM_029563	ENSMUSG00000041351	Rap1gap	1300019I11Rik|2310004O14Rik|AI427470|ARPP-90|Gap|Rap1GAP1|Rap1ga1	Rap1 GTPase-activating protein	protein-coding
1088	chr2	116042002	116042200	+	exon (NM_001346044, exon 8 of 14)	exon (NM_001346044, exon 8 of 14)	22518	NM_001159569	17536	Mm.247566	NM_010825	ENSMUSG00000027210	Meis2	A430109D20Rik|Mrg1|Stra10	Meis homeobox 2	protein-coding
3398	chr5	86816602	86816800	+	exon (NM_001347375, exon 3 of 17)	exon (NM_001347375, exon 3 of 17)	12435	NM_001359907	231386	Mm.196325	NM_177680	ENSMUSG00000035851	Ythdc1	A730098D12Rik|C80342|mKIAA1966	YTH domain containing 1	protein-coding
354	chr1	130935802	130936000	+	exon (NM_001355135, exon 2 of 4)	exon (NM_001355135, exon 2 of 4)	4214	NM_001009940	329244	Mm.131480	NM_001009940	ENSMUSG00000016524	Il19	-	interleukin 19	protein-coding
12534	chr19	53987802	53988000	+	exon (NM_001355242, exon 3 of 10)	exon (NM_001355242, exon 3 of 10)	43025	NM_019658	56392	Mm.228669	NM_019658	ENSMUSG00000024976	Shoc2	AU017287|Sur8|mKIAA0862	soc-2 (suppressor of clear) homolog (C. elegans)	protein-coding
12535	chr19	53988002	53988200	+	exon (NM_001355242, exon 3 of 10)	exon (NM_001355242, exon 3 of 10)	43225	NM_019658	56392	Mm.228669	NM_019658	ENSMUSG00000024976	Shoc2	AU017287|Sur8|mKIAA0862	soc-2 (suppressor of clear) homolog (C. elegans)	protein-coding
8115	chr11	86725002	86725200	+	exon (NM_001356393, exon 8 of 33)	exon (NM_001356393, exon 8 of 33)	32466	NM_001356393	67300	Mm.254588	NM_001003908	ENSMUSG00000047126	Cltc	3110065L21Rik|CHC|R74732	clathrin, heavy polypeptide (Hc)	protein-coding
3320	chr5	64116202	64116400	+	exon (NM_001356964, exon 14 of 15)	exon (NM_001356964, exon 14 of 15)	23362	NM_025700	66681	Mm.2325	NM_025700	ENSMUSG00000029171	Pgm1	3230402E02Rik|Pgm-1|Pgm2	phosphoglucomutase 1	protein-coding
2104	chr3	83128202	83128400	+	exon (NM_001357165, exon 1 of 20)	exon (NM_001357165, exon 1 of 20)	353	NM_001357165	100534287	Mm.44343	NM_001357165		Dchs2	EG627094|Gm417|Gm6731	dachsous cadherin related 2	protein-coding
6727	chr9	100951602	100951800	+	exon (NM_001357264, exon 29 of 33)	exon (NM_001357264, exon 29 of 33)	83183	NM_001311149	66904	Mm.335385	NM_025835	ENSMUSG00000032527	Pccb	1300012P06Rik|AI314687|R74805	propionyl Coenzyme A carboxylase, beta polypeptide	protein-coding
7786	chr11	32596602	32596800	+	exon (NM_001359177, exon 8 of 19)	exon (NM_001359177, exon 8 of 19)	-45854	NM_134015	103583	Mm.28017	NM_134015	ENSMUSG00000020271	Fbxw11	2310065A07Rik|AA536858|BTRC2|BTRCP2|Fbxw1b|HOS	F-box and WD-40 domain protein 11	protein-coding
5149	chr7	102024002	102024200	+	exon (NM_001360748, exon 7 of 9)	exon (NM_001360748, exon 7 of 9)	-5946	NM_010531	16068	Mm.422756	NM_010531	ENSMUSG00000070427	Il18bp	IL-18BP|Igifbp|MC54L	interleukin 18 binding protein	protein-coding
9247	chr13	64135402	64135600	+	exon (NM_001361047, exon 6 of 6)	exon (NM_001361047, exon 6 of 6)	-6171	NM_001001321	70484	Mm.133731	NM_001001321	ENSMUSG00000033114	Slc35d2	5730408I21Rik|SQV7L|UGTrel8|hfrc|mUGTrel8	solute carrier family 35, member D2	protein-coding
651	chr2	25436802	25437000	+	exon (NM_007379, exon 12 of 48)	exon (NM_007379, exon 12 of 48)	-5878	NR_037270	100526555		NR_037270	ENSMUSG00000104741	Mir3087	mir-3087|mmu-mir-3087	microRNA 3087	ncRNA
5485	chr8	24993002	24993200	+	exon (NM_007404, exon 8 of 23)	exon (NM_007404, exon 8 of 23)	23821	NM_007404	11502	Mm.28908	NM_007404	ENSMUSG00000031555	Adam9	AU020942|MDC9|Mltng|mKIAA0021	a disintegrin and metallopeptidase domain 9 (meltrin gamma)	protein-coding
1920	chr3	14870002	14870200	+	exon (NM_007606, exon 6 of 7)	exon (NM_007606, exon 6 of 7)	6563	NM_007606	12350	Mm.300	NM_007606	ENSMUSG00000027559	Car3	BB219044|Ca3|Car-3	carbonic anhydrase 3	protein-coding
3396	chr5	86046402	86046600	+	exon (NM_007683, exon 6 of 19)	exon (NM_007683, exon 6 of 19)	19082	NM_001345902	12617	Mm.4649	NM_007683	ENSMUSG00000029253	Cenpc1	CENP-C|Cenpc	centromere protein C1	protein-coding
11634	chr18	4333802	4334000	+	exon (NM_007746, exon 7 of 8)	exon (NM_007746, exon 7 of 8)	19052	NM_007746	26410	Mm.3275	NM_007746	ENSMUSG00000024235	Map3k8	Cot|Cot/Tpl2|Est|Estf|Tpl-2|Tpl2|c-COT	mitogen-activated protein kinase kinase kinase 8	protein-coding
6473	chr9	44328002	44328200	+	exon (NM_007875, exon 3 of 9)	exon (NM_007875, exon 3 of 9)	1256	NM_007875	13478	Mm.18353	NM_007875	ENSMUSG00000032123	Dpagt1	AU021132|Dpagt2|GPT|Gnpta	dolichyl-phosphate (UDP-N-acetylglucosamine) acetylglucosaminephosphotransferase 1 (GlcNAc-1-P transferase)	protein-coding
7345	chr10	79950602	79950800	+	exon (NM_007880, exon 7 of 9)	exon (NM_007880, exon 7 of 9)	-9451	NM_175450	216156	Mm.35828	NM_175450	ENSMUSG00000035754	Wdr18	2310012I10Rik|AU044733|AW122032	WD repeat domain 18	protein-coding
5350	chr7	144840602	144840800	+	exon (NM_008007, exon 2 of 3)	exon (NM_008007, exon 2 of 3)	2089	NM_008007	14174	Mm.4947	NM_008007	ENSMUSG00000031074	Fgf3	Fgf-3|Int-2|Int-P	fibroblast growth factor 3	protein-coding
11329	chr17	35830602	35830800	+	exon (NM_008027, exon 11 of 13)	exon (NM_008027, exon 11 of 13)	7344	NM_008027	14251	Mm.2931	NM_008027	ENSMUSG00000059714	Flot1	reggie-2	flotillin 1	protein-coding
5146	chr7	101859002	101859200	+	exon (NM_008034, exon 6 of 7)	exon (NM_008034, exon 6 of 7)	-1911	NM_001303239	14276	Mm.439666	NM_008035	ENSMUSG00000032725	Folr2	FBP2|FR-P3|FR-beta|Folbp-2|Folbp2	folate receptor 2 (fetal)	protein-coding
4159	chr5	147190002	147190200	+	exon (NM_008178, exon 2 of 2)	exon (NM_008178, exon 2 of 2)	1405	NM_008178	14842	Mm.4797	NM_008178	ENSMUSG00000053129	Gsx1	Gsh-1|Gsh1	GS homeobox 1	protein-coding
11337	chr17	36083602	36083800	+	exon (NM_008199, exon 2 of 6)	exon (NM_008199, exon 2 of 6)	548	NM_008199	14963	Mm.477808	NM_008199	ENSMUSG00000073406	H2-Bl	H2-B1|H2-Bl-like	histocompatibility 2, blastocyst	protein-coding
4314	chr6	124905202	124905400	+	exon (NM_008479, exon 6 of 8)	exon (NM_008479, exon 6 of 8)	6404	NM_008479	16768	Mm.4528	NM_008479	ENSMUSG00000030124	Lag3	CD223|LAG-3|Ly66	lymphocyte-activation gene 3	protein-coding
6807	chr9	108484202	108484400	+	exon (NM_008483, exon 16 of 33)	exon (NM_008483, exon 16 of 33)	4439	NM_008483	16779	Mm.27560	NM_008483	ENSMUSG00000052911	Lamb2	AW211941|Lamb-2|Lams|npht	laminin, beta 2	protein-coding
10045	chr14	55767802	55768000	+	exon (NM_008519, exon 2 of 2)	exon (NM_008519, exon 2 of 2)	1939	NM_008519	16995	Mm.20853	NM_008519	ENSMUSG00000046908	Ltb4r1	BLT1|BLTR|Ltb4r|mBLTR	leukotriene B4 receptor 1	protein-coding
1395	chr2	128675602	128675800	+	exon (NM_008569, exon 9 of 48)	exon (NM_008569, exon 9 of 48)	11694	NM_008569	17222	Mm.277408	NM_008569	ENSMUSG00000014355	Anapc1	2610021O03Rik|AI047775|AI853536|AW547281|Apc1|Mcpr|tsg24	anaphase promoting complex subunit 1	protein-coding
9882	chr14	19802402	19802600	+	exon (NM_008695, exon 14 of 21)	exon (NM_008695, exon 14 of 21)	21322	NM_026528	68045	Mm.21932	NM_026528	ENSMUSG00000021807	Rtraf	2700060E02Rik	RNA transcription, translation and transport factor	protein-coding
9876	chr14	19778002	19778200	+	exon (NM_008695, exon 5 of 21)	exon (NM_008695, exon 5 of 21)	26844	NM_008695	18074	Mm.20348	NM_008695	ENSMUSG00000021806	Nid2	AW547149|Ly111|NID-2|entactin-2|nidogen-2	nidogen 2	protein-coding
9877	chr14	19789602	19789800	+	exon (NM_008695, exon 9 of 21)	exon (NM_008695, exon 9 of 21)	34122	NM_026528	68045	Mm.21932	NM_026528	ENSMUSG00000021807	Rtraf	2700060E02Rik	RNA transcription, translation and transport factor	protein-coding
11997	chr19	4619402	4619600	+	exon (NM_008797, exon 15 of 20)	exon (NM_008797, exon 15 of 20)	-3834	NM_153388	225875	Mm.329675	NM_153388	ENSMUSG00000045045	Lrfn4	BC023156|Salm3	leucine rich repeat and fibronectin type III domain containing 4	protein-coding
4165	chr5	147270402	147270600	+	exon (NM_008814, exon 1 of 2)	exon (NM_008814, exon 1 of 2)	370	NM_008814	18609	Mm.389714	NM_008814	ENSMUSG00000029644	Pdx1	IDX-1|IPF-1|Ipf1|Mody4|STF-1|pdx-1	pancreatic and duodenal homeobox 1	protein-coding
7061	chr10	19887002	19887200	+	exon (NM_008822, exon 7 of 10)	exon (NM_008822, exon 7 of 10)	20573	NM_001161825	18634	Mm.338363	NM_008822	ENSMUSG00000020003	Pex7	MmPEX7	peroxisomal biogenesis factor 7	protein-coding
841	chr2	60530402	60530600	+	exon (NM_008867, exon 3 of 30)	exon (NM_008867, exon 3 of 30)	22807	NM_008867	18779	Mm.5092	NM_008867	ENSMUSG00000054580	Pla2r1	Pla2-r|Pla2g1br|Pla2r	phospholipase A2 receptor 1	protein-coding
3304	chr5	51474002	51474200	+	exon (NM_008904, exon 8 of 13)	exon (NM_008904, exon 8 of 13)	79820	NM_008904	19017	Mm.259072	NM_008904	ENSMUSG00000029167	Ppargc1a	A830037N07Rik|Gm11133|PGC-1|PPARGC-1-alpha|Pgc-1alpha|Pgc1|Pgco1|Ppargc1	peroxisome proliferative activated receptor, gamma, coactivator 1 alpha	protein-coding
921	chr2	91058002	91058200	+	exon (NM_008948, exon 10 of 12)	exon (NM_008948, exon 10 of 12)	4085	NM_008948	19182	Mm.289832	NM_008948	ENSMUSG00000002102	Psmc3	TBP-1	proteasome (prosome, macropain) 26S subunit, ATPase 3	protein-coding
3117	chr4	148593802	148594000	+	exon (NM_009272, exon 5 of 7)	exon (NM_009272, exon 5 of 7)	2388	NM_009272	20810	Mm.10	NM_009272	ENSMUSG00000006442	Srm	AA407669|SpdST|SpdSy	spermidine synthase	protein-coding
30	chr1	19226402	19226600	+	exon (NM_009334, exon 4 of 7)	exon (NM_009334, exon 4 of 7)	14447	NM_001025305	21419	Mm.137021	NM_009334	ENSMUSG00000025927	Tfap2b	AI606113|AP-2(beta)|E130018K07Rik|Tcfap2b	transcription factor AP-2 beta	protein-coding
31	chr1	19234002	19234200	+	exon (NM_009334, exon 7 of 7)	exon (NM_009334, exon 7 of 7)	22047	NM_001025305	21419	Mm.137021	NM_009334	ENSMUSG00000025927	Tfap2b	AI606113|AP-2(beta)|E130018K07Rik|Tcfap2b	transcription factor AP-2 beta	protein-coding
32	chr1	19234202	19234400	+	exon (NM_009334, exon 7 of 7)	exon (NM_009334, exon 7 of 7)	22247	NM_001025305	21419	Mm.137021	NM_009334	ENSMUSG00000025927	Tfap2b	AI606113|AP-2(beta)|E130018K07Rik|Tcfap2b	transcription factor AP-2 beta	protein-coding
11069	chr17	6755802	6756000	+	exon (NM_009510, exon 3 of 13)	exon (NM_009510, exon 3 of 13)	26879	NM_009510	22350	Mm.277812	NM_009510	ENSMUSG00000052397	Ezr	AW146364|R75297|Vil2|p81	ezrin	protein-coding
284	chr1	130596602	130596800	+	exon (NM_009581, exon 7 of 12)	exon (NM_009581, exon 7 of 12)	32905	NM_009581	22789	Mm.4644	NM_009581	ENSMUSG00000042554	Zp3r	AV264399|SP56	zona pellucida 3 receptor	protein-coding
1921	chr3	14887802	14888000	+	exon (NM_009801, exon 2 of 7)	exon (NM_009801, exon 2 of 7)	1613	NM_009801	12349	Mm.1186	NM_009801	ENSMUSG00000027562	Car2	AI131712|CAII|Ca2|Car-2|Ltw-5|Lvtw-5	carbonic anhydrase 2	protein-coding
3955	chr5	134494202	134494400	+	exon (NM_009990, exon 14 of 17)	exon (NM_009990, exon 14 of 17)	-37585	NM_001081467	57080	Mm.332735	NM_020331	ENSMUSG00000023079	Gtf2ird1	1700012P16Rik|BEN|Cream1|ESTM9|GTF3|Gtf2il|MusTRD1|Tg(Alb1-Myc)166.8Sst|WBSCR11|X83320	general transcription factor II I repeat domain-containing 1	protein-coding
12350	chr19	39812602	39812800	+	exon (NM_010004, exon 1 of 9)	exon (NM_010004, exon 1 of 9)	113	NM_010004	13099	Mm.353875	NM_010004	ENSMUSG00000025004	Cyp2c40	AI265721|AI662255	cytochrome P450, family 2, subfamily c, polypeptide 40	protein-coding
12338	chr19	39803802	39804000	+	exon (NM_010004, exon 4 of 9)	exon (NM_010004, exon 4 of 9)	8913	NM_010004	13099	Mm.353875	NM_010004	ENSMUSG00000025004	Cyp2c40	AI265721|AI662255	cytochrome P450, family 2, subfamily c, polypeptide 40	protein-coding
12336	chr19	39802402	39802600	+	exon (NM_010004, exon 5 of 9)	exon (NM_010004, exon 5 of 9)	10313	NM_010004	13099	Mm.353875	NM_010004	ENSMUSG00000025004	Cyp2c40	AI265721|AI662255	cytochrome P450, family 2, subfamily c, polypeptide 40	protein-coding
7616	chr10	127049602	127049800	+	exon (NM_010009, exon 3 of 9)	exon (NM_010009, exon 3 of 9)	1455	NM_010009	13115	Mm.6216	NM_010009	ENSMUSG00000006724	Cyp27b1	Cp2b|Cyp1|Cyp27b|Cyp40|P450c1|Pddr|Vdd1|Vddr|VddrI|Vdr	cytochrome P450, family 27, subfamily b, polypeptide 1	protein-coding
2270	chr3	129678402	129678600	+	exon (NM_010113, exon 24 of 24)	exon (NM_010113, exon 24 of 24)	46585	NM_001329594	13645	Mm.252481	NM_010113	ENSMUSG00000028017	Egf	AI790464	epidermal growth factor	protein-coding
12463	chr19	45741402	45741600	+	exon (NM_010205, exon 3 of 5)	exon (NM_010205, exon 3 of 5)	1383	NM_001166361	14179	Mm.4012	NM_010205	ENSMUSG00000025219	Fgf8	Aigf|Fgf-8	fibroblast growth factor 8	protein-coding
11189	chr17	28401002	28401200	+	exon (NM_010220, exon 11 of 11)	exon (NM_010220, exon 11 of 11)	-35885	NM_021478	22157	Mm.42102	NM_021478	ENSMUSG00000037446	Tulp1	Tulp1l	tubby like protein 1	protein-coding
7627	chr10	127337402	127337600	+	exon (NM_010296, exon 5 of 13)	exon (NM_010296, exon 5 of 13)	4078	NM_010296	14632	Mm.391450	NM_010296	ENSMUSG00000025407	Gli1	AV235269|Zfp-5|Zfp5	GLI-Kruppel family member GLI1	protein-coding
11865	chr18	67213002	67213200	+	exon (NM_010307, exon 8 of 12)	exon (NM_010307, exon 8 of 12)	7742	NM_024190	67064	Mm.73777	NM_024190	ENSMUSG00000109901	Chmp1b	2810405I11Rik|Chmp1b1	charged multivesicular body protein 1B	protein-coding
6025	chr8	95870802	95871000	+	exon (NM_010325, exon 7 of 10)	exon (NM_010325, exon 7 of 10)	-17410	NM_172758	234595	Mm.29267	NM_172758	ENSMUSG00000036534	Slc38a7	D430050E18	solute carrier family 38, member 7	protein-coding
886	chr2	74727602	74727800	+	exon (NM_010469, exon 5 of 6)	exon (NM_010469, exon 5 of 6)	1631	NR_029566	387144		NR_029566	ENSMUSG00000065500	Mir10b	Mirn10b|mir-10b|mmu-mir-10b	microRNA 10b	ncRNA
11739	chr18	34941802	34942000	+	exon (NM_010481, exon 11 of 17)	exon (NM_010481, exon 11 of 17)	-9898	NM_144866	225363	Mm.329353	NM_144866	ENSMUSG00000024360	Etf1	AI463371|D6Ertd109e|ERF|ERF1|SUP45L1|TB3-1	eukaryotic translation termination factor 1	protein-coding
8034	chr11	77018202	77018400	+	exon (NM_010484, exon 8 of 14)	exon (NM_010484, exon 8 of 14)	19704	NM_010484	15567	Mm.300318	NM_010484	ENSMUSG00000020838	Slc6a4	5-HTT|AI323329|Htt|Sert	solute carrier family 6 (neurotransmitter transporter, serotonin), member 4	protein-coding
7629	chr10	127357202	127357400	+	exon (NM_010565, exon 2 of 2)	exon (NM_010565, exon 2 of 2)	-5453	NM_008382	16326	Mm.3510	NM_008382	ENSMUSG00000047492	Inhbe	-	inhibin beta-E	protein-coding
9398	chr13	71958802	71959000	+	exon (NM_010573, exon 3 of 4)	exon (NM_010573, exon 3 of 4)	4822	NM_010573	16371	Mm.316056	NM_010573	ENSMUSG00000060969	Irx1	-	Iroquois homeobox 1	protein-coding
4706	chr7	28835802	28836000	+	exon (NM_010707, exon 3 of 9)	exon (NM_010707, exon 3 of 9)	1731	NM_010707	16857	Mm.210336	NM_010707		Lgals6	galectin-6	lectin, galactose binding, soluble 6	protein-coding
3973	chr5	134659802	134660000	+	exon (NM_010717, exon 13 of 16)	exon (NM_010717, exon 13 of 16)	18347	NR_131247	16885	Mm.15409	NM_010717	ENSMUSG00000029674	Limk1	KIZ-1|LIMK-1|Limk	LIM-domain containing, protein kinase	protein-coding
3975	chr5	134673002	134673200	+	exon (NM_010717, exon 3 of 16)	exon (NM_010717, exon 3 of 16)	5147	NR_131247	16885	Mm.15409	NM_010717	ENSMUSG00000029674	Limk1	KIZ-1|LIMK-1|Limk	LIM-domain containing, protein kinase	protein-coding
8988	chr13	13635202	13635400	+	exon (NM_010748, exon 5 of 53)	exon (NM_010748, exon 5 of 53)	44892	NM_010748	17101	Mm.342337	NM_010748	ENSMUSG00000019726	Lyst	D13Sfk13|beige|bg	lysosomal trafficking regulator	protein-coding
7509	chr10	118150802	118151000	+	exon (NM_010785, exon 5 of 13)	exon (NM_010785, exon 5 of 13)	9114	NM_001162904	17245	Mm.101191	NM_010785	ENSMUSG00000020212	Mdm1	Arrd2|Mdm-1	transformed mouse 3T3 cell double minute 1	protein-coding
7941	chr11	67253202	67253400	+	exon (NM_010855, exon 27 of 40)	exon (NM_010855, exon 27 of 40)	15489	NM_010855	17884	Mm.297382	NM_010855	ENSMUSG00000057003	Myh4	AI506973|MHC2B|MM|MYH-2B|Minimsc|Minmus|MyHC-IIb|Myhsf	myosin, heavy polypeptide 4, skeletal muscle	protein-coding
6051	chr8	106108202	106108400	+	exon (NM_010901, exon 9 of 10)	exon (NM_010901, exon 9 of 10)	-27099	NR_040345	69771	Mm.393274	NR_040344		1810019D21Rik	-	RIKEN cDNA 1810019D21 gene	ncRNA
8986	chr13	13476202	13476400	+	exon (NM_010917, exon 6 of 20)	exon (NM_010917, exon 6 of 20)	38699	NM_010917	18073	Mm.4691	NM_010917	ENSMUSG00000005397	Nid1	A630025O17|Nid|entactin|entactin-1|nidogen-1	nidogen 1	protein-coding
10668	chr15	102236002	102236200	+	exon (NM_011244, exon 10 of 10)	exon (NM_011244, exon 10 of 10)	-4166	NM_013566	16421	Mm.58	NM_013566	ENSMUSG00000001281	Itgb7	Ly69	integrin beta 7	protein-coding
7913	chr11	62422802	62423000	+	exon (NM_011308, exon 3 of 45)	exon (NM_011308, exon 3 of 45)	15614	NM_011308	20185	Mm.271814	NM_011308	ENSMUSG00000018501	Ncor1	5730405M06Rik|A230020K14Rik|N-CoR|RIP13|Rxrip13|mKIAA1047	nuclear receptor co-repressor 1	protein-coding
7912	chr11	62419602	62419800	+	exon (NM_011308, exon 4 of 45)	exon (NM_011308, exon 4 of 45)	18814	NM_011308	20185	Mm.271814	NM_011308	ENSMUSG00000018501	Ncor1	5730405M06Rik|A230020K14Rik|N-CoR|RIP13|Rxrip13|mKIAA1047	nuclear receptor co-repressor 1	protein-coding
10461	chr15	79156202	79156400	+	exon (NM_011437, exon 4 of 4)	exon (NM_011437, exon 4 of 4)	8189	NM_011437	20665	Mm.276739	NM_011437	ENSMUSG00000033006	Sox10	Dom|Sox21|gt	SRY (sex determining region Y)-box 10	protein-coding
6071	chr8	106918602	106918800	+	exon (NM_011574, exon 15 of 17)	exon (NM_011574, exon 15 of 17)	-17049	NM_009229	20650	Mm.30228	NM_009229	ENSMUSG00000041308	Sntb2	Snt2	syntrophin, basic 2	protein-coding
11113	chr17	14680202	14680400	+	exon (NM_011581, exon 10 of 22)	exon (NM_011581, exon 10 of 22)	13961	NM_011581	21826	Mm.26688	NM_011581	ENSMUSG00000023885	Thbs2	TSP2|Thbs-2	thrombospondin 2	protein-coding
4019	chr5	137463602	137463800	+	exon (NM_011741, exon 14 of 88)	exon (NM_011741, exon 14 of 88)	13363	NM_011741	22635	Mm.7984	NM_011741	ENSMUSG00000079173	Zan	Zan-test	zonadhesin	protein-coding
7359	chr10	80313802	80314000	+	exon (NM_011789, exon 14 of 14)	exon (NM_011789, exon 14 of 14)	6647	NM_025521	66374	Mm.383824	NM_025521	ENSMUSG00000020133	2310011J03Rik	AI452186|AW545358	RIKEN cDNA 2310011J03 gene	protein-coding
6761	chr9	106214802	106215000	+	exon (NM_011876, exon 9 of 9)	exon (NM_011876, exon 9 of 9)	-7697	NM_031178	81897	Mm.44889	NM_031178	ENSMUSG00000045322	Tlr9	-	toll-like receptor 9	protein-coding
4607	chr7	18353402	18353600	+	exon (NM_011963, exon 2 of 5)	exon (NM_011963, exon 2 of 5)	1492	NM_001163685	26438	Mm.89991	NM_011963	ENSMUSG00000003505	Psg18	Cea-3|Cea3|mmCGM6	pregnancy specific glycoprotein 18	protein-coding
1402	chr2	131561002	131561200	+	exon (NM_013460, exon 1 of 2)	exon (NM_013460, exon 1 of 2)	1184	NM_013460	11550	Mm.389380	NM_013460	ENSMUSG00000027335	Adra1d	Adra-1|Adra1|Adra1a|Gpcr8|Spr8|[a]1d|alpha1D-AR	adrenergic receptor, alpha 1d	protein-coding
11299	chr17	30706402	30706600	+	exon (NM_013811, exon 28 of 93)	exon (NM_013811, exon 28 of 93)	79565	NM_013811	13417	Mm.426017	NM_013811	ENSMUSG00000033826	Dnah8	ATPase|Dnahc8|Hst6.7b|P1-Loop	dynein, axonemal, heavy chain 8	protein-coding
11700	chr18	24264402	24264600	+	exon (NM_013814, exon 6 of 13)	exon (NM_013814, exon 6 of 13)	58507	NM_001160404	14423	Mm.30249	NM_013814	ENSMUSG00000000420	Galnt1	-	polypeptide N-acetylgalactosaminyltransferase 1	protein-coding
1557	chr2	156958402	156958600	+	exon (NM_013865, exon 3 of 16)	exon (NM_013865, exon 3 of 16)	33202	NM_001355391	29812	Mm.279256	NM_013865	ENSMUSG00000027634	Ndrg3	4833415O14Rik|AI747193|Ndr3	N-myc downstream regulated gene 3	protein-coding
7343	chr10	79887002	79887200	+	exon (NM_015779, exon 3 of 5)	exon (NM_015779, exon 3 of 5)	789	NM_015779	50701	Mm.262194	NM_015779	ENSMUSG00000020125	Elane	Ela2|F430011M15Rik|NE	elastase, neutrophil expressed	protein-coding
4920	chr7	45708202	45708400	+	exon (NM_016974, exon 3 of 4)	exon (NM_016974, exon 3 of 4)	3054	NM_016974	13170	Mm.24222	NM_016974	ENSMUSG00000059824	Dbp	-	D site albumin promoter binding protein	protein-coding
2517	chr4	56847802	56848000	+	exon (NM_018761, exon 2 of 19)	exon (NM_018761, exon 2 of 19)	17310	NM_018761	54366	Mm.218891	NM_018761	ENSMUSG00000038816	Ctnnal1	ACRP|AI616177|AW545119|C86009|Catnal1	catenin (cadherin associated protein), alpha-like 1	protein-coding
6364	chr9	21120202	21120400	+	exon (NM_018793, exon 9 of 25)	exon (NM_018793, exon 9 of 25)	10974	NM_001205312	54721	Mm.20249	NM_018793	ENSMUSG00000032175	Tyk2	JTK1	tyrosine kinase 2	protein-coding
918	chr2	90758202	90758400	+	exon (NM_018828, exon 8 of 17)	exon (NM_018828, exon 8 of 17)	12931	NM_018828	55935	Mm.489638	NM_018828	ENSMUSG00000008200	Fnbp4	FBP30|Fnbp30|mKIAA1014	formin binding protein 4	protein-coding
919	chr2	90758402	90758600	+	exon (NM_018828, exon 8 of 17)	exon (NM_018828, exon 8 of 17)	13131	NM_018828	55935	Mm.489638	NM_018828	ENSMUSG00000008200	Fnbp4	FBP30|Fnbp30|mKIAA1014	formin binding protein 4	protein-coding
79	chr1	36815802	36816000	+	exon (NM_018872, exon 24 of 41)	exon (NM_018872, exon 24 of 41)	36917	NM_001289612	22637	Mm.8038	NM_009539	ENSMUSG00000026117	Zap70	Srk|ZAP-70|mrtle|mur	zeta-chain (TCR) associated protein kinase	protein-coding
77	chr1	36795202	36795400	+	exon (NM_018872, exon 37 of 41)	exon (NM_018872, exon 37 of 41)	16317	NM_001289612	22637	Mm.8038	NM_009539	ENSMUSG00000026117	Zap70	Srk|ZAP-70|mrtle|mur	zeta-chain (TCR) associated protein kinase	protein-coding
4674	chr7	28396602	28396800	+	exon (NM_019458, exon 10 of 14)	exon (NM_019458, exon 10 of 14)	3705	NM_019458	54624	Mm.7916	NM_019458	ENSMUSG00000003437	Paf1	5730511K23Rik|AA675045	Paf1, RNA polymerase II complex component	protein-coding
2984	chr4	134371002	134371200	+	exon (NM_019578, exon 1 of 11)	exon (NM_019578, exon 1 of 11)	1446	NM_019578	56219	Mm.30978	NM_019578	ENSMUSG00000028838	Extl1	D430033M16Rik	exostoses (multiple)-like 1	protein-coding
6735	chr9	102730002	102730200	+	exon (NM_019764, exon 8 of 10)	exon (NM_019764, exon 8 of 10)	-9547	NR_033301	434510	Mm.387937	NM_001034892	ENSMUSG00000093812	Gm5627	EG434510	predicted gene 5627	ncRNA
5924	chr8	84935202	84935400	+	exon (NM_019945, exon 3 of 26)	exon (NM_019945, exon 3 of 26)	2052	NM_019945	56527	Mm.154614	NM_019945	ENSMUSG00000053693	Mast1	9430008B02Rik|SAST|SAST170	microtubule associated serine/threonine kinase 1	protein-coding
3116	chr4	148538202	148538400	+	exon (NM_020009, exon 42 of 58)	exon (NM_020009, exon 42 of 58)	-20118	NR_131061	50912	Mm.266635	NM_016699	ENSMUSG00000017264	Exosc10	PM-Scl|PM/Scl-100|Pmscl2|RRP6|p2|p3|p4	exosome component 10	protein-coding
11322	chr17	35162202	35162400	+	exon (NM_020027, exon 3 of 31)	exon (NM_020027, exon 3 of 31)	2576	NM_001199044	53761	Mm.272462	NM_020027	ENSMUSG00000024393	Prrc2a	3110039B05Rik|Bat-2|Bat2|D17H6S51E|G2|Wbp12|mKIAA4178	proline-rich coiled-coil 2A	protein-coding
6423	chr9	35489002	35489200	+	exon (NM_021339, exon 16 of 19)	exon (NM_021339, exon 16 of 19)	37025	NM_021339	57810	Mm.80509	NM_021339	ENSMUSG00000038119	Cdon	CDO|Cd0|Orcam	cell adhesion molecule-related/down-regulated by oncogenes	protein-coding
6477	chr9	44388202	44388400	+	exon (NM_021395, exon 19 of 26)	exon (NM_021395, exon 19 of 26)	-8626	NM_001293631	14385	Mm.30087	NM_008063	ENSMUSG00000032114	Slc37a4	100043178|G6PT|G6pt1|GSD-1b|mG6PT	solute carrier family 37 (glucose-6-phosphate transporter), member 4	protein-coding
10761	chr16	18552402	18552600	+	exon (NM_023120, exon 7 of 8)	exon (NM_023120, exon 7 of 8)	34468	NM_011532	21380	Mm.295194	NM_011532	ENSMUSG00000009097	Tbx1	-	T-box 1	protein-coding
10210	chr14	120944402	120944600	+	exon (NM_023579, exon 24 of 26)	exon (NM_023579, exon 24 of 26)	28654	NM_001360602	70572	Mm.221452	NM_023579	ENSMUSG00000030662	Ipo5	1110011C18Rik|5730478E03Rik|AA409333|C76941|IMB3|Kpnb3|Ranbp5|imp5	importin 5	protein-coding
10026	chr14	52145002	52145200	+	exon (NM_023879, exon 15 of 25)	exon (NM_023879, exon 15 of 25)	34198	NM_023879	77945	Mm.21662	NM_023879	ENSMUSG00000057132	Rpgrip1	0610005A07Rik|4930401L23Rik|4930505G06Rik|A930002K18Rik|AA415034|nmf247	retinitis pigmentosa GTPase regulator interacting protein 1	protein-coding
9001	chr13	19376402	19376600	+	exon (NM_024270, exon 2 of 9)	exon (NM_024270, exon 2 of 9)	19312	NM_001347485	76205	Mm.41940	NM_024270	ENSMUSG00000003062	Stard3nl	0610035N01Rik|6530409L22Rik|AW124774|MENTHO	STARD3 N-terminal like	protein-coding
9384	chr13	66930002	66930200	+	exon (NM_025547, exon 2 of 8)	exon (NM_025547, exon 2 of 8)	-2729	NM_008959	19210	Mm.281464	NM_008959	ENSMUSG00000021518	Ptdss1	AU044268|AW539008|PSS-1|mKIAA0024	phosphatidylserine synthase 1	protein-coding
8491	chr11	120456802	120457000	+	exon (NM_025560, exon 2 of 2)	exon (NM_025560, exon 2 of 2)	1169	NM_001356385	66431	Mm.45063	NM_025560	ENSMUSG00000039670	Oxld1	1810049H13Rik	oxidoreductase like domain containing 1	protein-coding
5831	chr8	70505802	70506000	+	exon (NM_025577, exon 3 of 5)	exon (NM_025577, exon 3 of 5)	525	NR_151646	66462	Mm.28242	NM_025577	ENSMUSG00000058833	Rex1bd	2810428I15Rik	required for excision 1-B domain containing	protein-coding
9455	chr13	90936602	90936800	+	exon (NM_025770, exon 7 of 8)	exon (NM_025770, exon 7 of 8)	13579	NM_024175	66475	Mm.306302	NM_024175	ENSMUSG00000049517	Rps23	2410044J15Rik	ribosomal protein S23	protein-coding
6282	chr8	122570402	122570600	+	exon (NM_026014, exon 6 of 10)	exon (NM_026014, exon 6 of 10)	2486	NM_026014	67177	Mm.21873	NM_026014	ENSMUSG00000006585	Cdt1	2610318F11Rik|AW545653|C76791|Ris2	chromatin licensing and DNA replication factor 1	protein-coding
10099	chr14	75331802	75332000	+	exon (NM_026083, exon 15 of 19)	exon (NM_026083, exon 15 of 19)	47528	NM_026083	67302	Mm.74704	NM_026083	ENSMUSG00000022000	Zc3h13	2600010B19Rik|3110050K21Rik|4930570G11Rik|C87618	zinc finger CCCH type containing 13	protein-coding
12592	chrX	8130002	8130200	+	exon (NM_026137, exon 4 of 9)	exon (NM_026137, exon 4 of 9)	2757	NM_001290783	73447	Mm.284162	NM_026137	ENSMUSG00000031166	Wdr13	1700060B08Rik|5730411P10Rik|DXHXS7467e|W51679|mMg21	WD repeat domain 13	protein-coding
7111	chr10	29148202	29148400	+	exon (NM_026138, exon 3 of 7)	exon (NM_026138, exon 3 of 7)	4305	NM_026138	67412	Mm.390264	NM_026138	ENSMUSG00000038916	Soga3	6330407J23Rik	SOGA family member 3	protein-coding
2921	chr4	134000202	134000400	+	exon (NM_026144, exon 2 of 9)	exon (NM_026144, exon 2 of 9)	563	NM_026144	67422	Mm.100290	NM_026144	ENSMUSG00000012117	Dhdds	3222401G21Rik|CIT|DS|HDS|W91638	dehydrodolichyl diphosphate synthase	protein-coding
12615	chrX	23235602	23235800	+	exon (NM_026167, exon 7 of 9)	exon (NM_026167, exon 7 of 9)	31101	NM_001310466	67455	Mm.224306	NM_026167	ENSMUSG00000036782	Klhl13	1200009K10Rik|AI451128|Bklhd2|D130072F20Rik	kelch-like 13	protein-coding
3809	chr5	124567802	124568000	+	exon (NM_026409, exon 13 of 14)	exon (NM_026409, exon 13 of 14)	11230	NM_145371	209354	Mm.28839	NM_145371	ENSMUSG00000029388	Eif2b1	D5Ertd406e|EIF2BA	eukaryotic translation initiation factor 2B, subunit 1 (alpha)	protein-coding
6837	chr9	111249202	111249400	+	exon (NM_026810, exon 10 of 19)	exon (NM_026810, exon 10 of 19)	22307	NM_026810	17350	Mm.486383	NM_026810	ENSMUSG00000032498	Mlh1	1110035C23Rik|AI317206|AI325952|AI561766	mutL homolog 1	protein-coding
11185	chr17	28224002	28224200	+	exon (NM_027185, exon 7 of 11)	exon (NM_027185, exon 7 of 11)	-8653	NM_011145	19015	Mm.328914	NM_011145	ENSMUSG00000002250	Ppard	NUC-1|NUC1|Nr1c2|PPAR-beta|PPAR-delta|PPAR[b]|PPARdelta|Pparb|Pparb/d	peroxisome proliferator activator receptor delta	protein-coding
7887	chr11	62267402	62267600	+	exon (NM_027198, exon 5 of 5)	exon (NM_027198, exon 5 of 5)	13894	NM_027198	69747	Mm.141150	NM_027198	ENSMUSG00000014243	Zswim7	2410012H22Rik	zinc finger SWIM-type containing 7	protein-coding
11143	chr17	23853802	23854000	+	exon (NM_027220, exon 1 of 5)	exon (NM_027220, exon 1 of 5)	129	NM_027220	69814	Mm.244143	NM_027220	ENSMUSG00000048992	Prss32	2010001P08Rik|mT5|tryptase-5	protease, serine 32	protein-coding
2562	chr4	83261802	83262000	+	exon (NM_027238, exon 5 of 20)	exon (NM_027238, exon 5 of 20)	62288	NM_027238	69863	Mm.5540	NM_025782	ENSMUSG00000038172	Ttc39b	1810054D07Rik|9130422G05Rik|AI450603|AV103077|AW215585	tetratricopeptide repeat domain 39B	protein-coding
2444	chr4	41712402	41712600	+	exon (NM_027278, exon 2 of 2)	exon (NM_027278, exon 2 of 2)	1016	NM_027278	69961	Mm.425182	NM_027278	ENSMUSG00000036114	Rpp25l	2810432D09Rik|AW987258|Rppl25	ribonuclease P/MRP 25 subunit-like	protein-coding
2445	chr4	41712602	41712800	+	exon (NM_027278, exon 2 of 2)	exon (NM_027278, exon 2 of 2)	816	NM_027278	69961	Mm.425182	NM_027278	ENSMUSG00000036114	Rpp25l	2810432D09Rik|AW987258|Rppl25	ribonuclease P/MRP 25 subunit-like	protein-coding
2175	chr3	95847402	95847600	+	exon (NM_027541, exon 6 of 16)	exon (NM_027541, exon 6 of 16)	8252	NM_027541	70767	Mm.279872	NM_027541	ENSMUSG00000015748	Prpf3	3632413F13Rik	pre-mRNA processing factor 3	protein-coding
10240	chr15	8351202	8351400	+	exon (NM_027707, exon 10 of 47)	exon (NM_027707, exon 10 of 47)	93162	NM_201232	71175	Mm.240329	NM_027707	ENSMUSG00000022141	Nipbl	Idn3	NIPBL cohesin loading factor	protein-coding
10239	chr15	8302802	8303000	+	exon (NM_027707, exon 40 of 47)	exon (NM_027707, exon 40 of 47)	133795	NM_001162906	73692	Mm.164436	NM_001162906	ENSMUSG00000039801	2410089E03Rik	4732468D17Rik|Hug|Jbts17|b2b012Clo	RIKEN cDNA 2410089E03 gene	protein-coding
10238	chr15	8291402	8291600	+	exon (NM_027707, exon 47 of 47)	exon (NM_027707, exon 47 of 47)	122395	NM_001162906	73692	Mm.164436	NM_001162906	ENSMUSG00000039801	2410089E03Rik	4732468D17Rik|Hug|Jbts17|b2b012Clo	RIKEN cDNA 2410089E03 gene	protein-coding
4027	chr5	137613602	137613800	+	exon (NM_027708, exon 9 of 10)	exon (NM_027708, exon 9 of 10)	-2297	NM_008788	18542	Mm.262345	NM_008788	ENSMUSG00000029718	Pcolce	Astt-2|Astt2|P14|PCPE-1	procollagen C-endopeptidase enhancer protein	protein-coding
9518	chr13	95632002	95632200	+	exon (NM_027711, exon 33 of 36)	exon (NM_027711, exon 33 of 36)	-13635	NM_010169	14062	Mm.24816	NM_010169	ENSMUSG00000048376	F2r	AI482343|Cf2r|Par1|ThrR	coagulation factor II (thrombin) receptor	protein-coding
11465	chr17	56799202	56799400	+	exon (NM_027787, exon 6 of 18)	exon (NM_027787, exon 6 of 18)	29025	NM_001195673	100504446	Mm.46157	NM_001195673	ENSMUSG00000090273	Prr22	Gm546	proline rich 22	protein-coding
6475	chr9	44358202	44358400	+	exon (NM_027889, exon 5 of 16)	exon (NM_027889, exon 5 of 16)	3369	NM_001357393	71732	Mm.295013	NM_027889	ENSMUSG00000032127	Vps11	1200011A11Rik	VPS11, CORVET/HOPS core subunit	protein-coding
546	chr1	172534002	172534200	+	exon (NM_027972, exon 6 of 12)	exon (NM_027972, exon 6 of 12)	12971	NM_027972	71870	Mm.78373	NM_027972	ENSMUSG00000026546	Cfap45	1700028D05Rik|Ccdc19|Nesg1	cilia and flagella associated protein 45	protein-coding
7534	chr10	119210802	119211000	+	exon (NM_027994, exon 10 of 15)	exon (NM_027994, exon 10 of 15)	29154	NM_027994	71902	Mm.203965	NM_027994	ENSMUSG00000020114	Cand1	2310038O07Rik|6330512O03Rik|AI195005|AI846556|D10Ertd516e|Tp120a|mKIAA0829	cullin associated and neddylation disassociated 1	protein-coding
7535	chr10	119211002	119211200	+	exon (NM_027994, exon 10 of 15)	exon (NM_027994, exon 10 of 15)	28954	NM_027994	71902	Mm.203965	NM_027994	ENSMUSG00000020114	Cand1	2310038O07Rik|6330512O03Rik|AI195005|AI846556|D10Ertd516e|Tp120a|mKIAA0829	cullin associated and neddylation disassociated 1	protein-coding
7533	chr10	119210602	119210800	+	exon (NM_027994, exon 10 of 15)	exon (NM_027994, exon 10 of 15)	29354	NM_027994	71902	Mm.203965	NM_027994	ENSMUSG00000020114	Cand1	2310038O07Rik|6330512O03Rik|AI195005|AI846556|D10Ertd516e|Tp120a|mKIAA0829	cullin associated and neddylation disassociated 1	protein-coding
5650	chr8	45255202	45255400	+	exon (NM_028066, exon 3 of 15)	exon (NM_028066, exon 3 of 15)	6730	NM_028066	109821	Mm.33326	NM_028066	ENSMUSG00000031645	F11	1600027G01Rik|AI503996|Cf11|FXI|PTA	coagulation factor XI	protein-coding
9653	chr13	112876402	112876600	+	exon (NM_028151, exon 23 of 27)	exon (NM_028151, exon 23 of 27)	50879	NM_028151	72198	Mm.291029	NM_028151	ENSMUSG00000016018	Skiv2l2	2610528A15Rik|Mtrex|mKIAA0052	superkiller viralicidic activity 2-like 2 (S. cerevisiae)	protein-coding
8222	chr11	97925802	97926000	+	exon (NM_028199, exon 13 of 14)	exon (NM_028199, exon 13 of 14)	-41747	NM_001081435	72973	Mm.245939	NM_001081435	ENSMUSG00000070336	Fbxo47	2900052P03Rik|Gm1562	F-box protein 47	protein-coding
8236	chr11	97955402	97955600	+	exon (NM_028199, exon 5 of 14)	exon (NM_028199, exon 5 of 14)	30945	NM_028199	72324	Mm.39617	NM_028199	ENSMUSG00000017417	Plxdc1	2410003I07Rik|AI848450|Tem7	plexin domain containing 1	protein-coding
5993	chr8	94588002	94588200	+	exon (NM_028221, exon 4 of 8)	exon (NM_028221, exon 4 of 8)	13625	NM_028221	102122	Mm.250425	NM_028221	ENSMUSG00000031774	Fam192a	1700001O11Rik|2310065K24Rik|AI596259|Nip30	family with sequence similarity 192, member A	protein-coding
6660	chr9	86564602	86564800	+	exon (NM_028352, exon 6 of 13)	exon (NM_028352, exon 6 of 13)	7141	NM_028352	109785	Mm.390201	NM_028352	ENSMUSG00000056131	Pgm3	2810473H05Rik|Agm1|BB187688|C77933|PAGM|Pgm-3	phosphoglucomutase 3	protein-coding
384	chr1	132331402	132331600	+	exon (NM_028778, exon 7 of 7)	exon (NM_028778, exon 7 of 7)	15376	NM_028778	74137	Mm.100666	NM_028778	ENSMUSG00000009772	Nuak2	1200013B22Rik|Omphk2|Snark|mKIAA0537	NUAK family, SNF1-like kinase, 2	protein-coding
8920	chr12	111423802	111424000	+	exon (NM_028807, exon 4 of 13)	exon (NM_028807, exon 4 of 13)	6456	NM_001289489	74190	Mm.248640	NM_028807	ENSMUSG00000021280	Exoc3l4	1200009I06Rik|1600013K19Rik	exocyst complex component 3-like 4	protein-coding
765	chr2	51134002	51134200	+	exon (NM_028810, exon 4 of 5)	exon (NM_028810, exon 4 of 5)	15010	NM_028810	74194	Mm.46497	NM_028810	ENSMUSG00000017144	Rnd3	2610017M01Rik|AI661404|Arhe|Rhoe	Rho family GTPase 3	protein-coding
3238	chr5	24402002	24402200	+	exon (NM_029020, exon 7 of 16)	exon (NM_029020, exon 7 of 16)	7945	NM_029020	74610	Mm.283914	NM_029020	ENSMUSG00000028973	Abcb8	4833412N02Rik|AA409895	ATP-binding cassette, sub-family B (MDR/TAP), member 8	protein-coding
5015	chr7	75610602	75610800	+	exon (NM_029332, exon 7 of 37)	exon (NM_029332, exon 7 of 37)	155167	NM_029332	75547	Mm.216107	NM_029332	ENSMUSG00000066406	Akap13	1700026G02Rik|5730522G15Rik|5830460E08Rik|AKAP-13|AKAP-Lbc|BRX|Ht31|LBC|PROTO-LB|PROTO-LBC	A kinase (PRKA) anchor protein 13	protein-coding
1501	chr2	154691202	154691400	+	exon (NM_029362, exon 3 of 5)	exon (NM_029362, exon 3 of 5)	34275	NM_029362	75608	Mm.262480	NM_029362	ENSMUSG00000038467	Chmp4b	2010012F05Rik|C76846|Snf7-2	charged multivesicular body protein 4B	protein-coding
11453	chr17	56120202	56120400	+	exon (NM_029796, exon 2 of 2)	exon (NM_029796, exon 2 of 2)	1645	NM_029796	76905	Mm.348025	NM_029796	ENSMUSG00000037095	Lrg1	1300008B03Rik|2310031E04Rik|Lrg|Lrhg	leucine-rich alpha-2-glycoprotein 1	protein-coding
8773	chr12	71187402	71187600	+	exon (NM_029818, exon 22 of 28)	exon (NM_029818, exon 22 of 28)	50653	NM_001163378	76967	Mm.87290	NM_029818	ENSMUSG00000034601	2700049A03Rik	Ta3|Talpid3|mKIAA0586	RIKEN cDNA 2700049A03 gene	protein-coding
9415	chr13	76065202	76065400	+	exon (NM_029847, exon 7 of 8)	exon (NM_029847, exon 7 of 8)	-8305	NM_175495	238725	Mm.167172	NM_175495	ENSMUSG00000045509	Gpr150	C030001A19Rik|PGR11	G protein-coupled receptor 150	protein-coding
4032	chr5	138101002	138101200	+	exon (NM_029869, exon 4 of 4)	exon (NM_029869, exon 4 of 4)	-15804	NM_001044703	22697	Mm.2760	NM_011757	ENSMUSG00000037017	Zscan21	AI326272|CTfin51|RU49|Zfp-38|Zfp38|Zipro1	zinc finger and SCAN domain containing 21	protein-coding
4178	chr5	148078202	148078400	+	exon (NM_029920, exon 2 of 15)	exon (NM_029920, exon 2 of 15)	120981	NM_001359503	77521	Mm.244177	NM_029920	ENSMUSG00000029651	Mtus2	5730592G18Rik|A730013O20Rik|AU067634|C130038G02Rik|Cazip|Gm763|mKIAA0774	microtubule associated tumor suppressor candidate 2	protein-coding
7464	chr10	116361202	116361400	+	exon (NM_029928, exon 21 of 32)	exon (NM_029928, exon 21 of 32)	-56820	NR_028107	67342	Mm.245800	NM_026098	ENSMUSG00000020164	Kcnmb4os1	1700058G18Rik	potassium large conductance calcium-activated channel, subfamily M, beta member 4, opposite strand 1	ncRNA
1145	chr2	119728402	119728600	+	exon (NM_030112, exon 13 of 18)	exon (NM_030112, exon 13 of 18)	-13836	NM_146125	228550	Mm.65337	NM_146125	ENSMUSG00000027296	Itpka	-	inositol 1,4,5-trisphosphate 3-kinase A	protein-coding
1146	chr2	119729802	119730000	+	exon (NM_030112, exon 15 of 18)	exon (NM_030112, exon 15 of 18)	-12436	NM_146125	228550	Mm.65337	NM_146125	ENSMUSG00000027296	Itpka	-	inositol 1,4,5-trisphosphate 3-kinase A	protein-coding
10042	chr14	55487202	55487400	+	exon (NM_030686, exon 5 of 5)	exon (NM_030686, exon 5 of 5)	-3350	NR_155103	268747	Mm.151577	NM_001024645	ENSMUSG00000022211	Carmil3	Lrrc16b|mFLJ00240	capping protein regulator and myosin 1 linker 3	protein-coding
3931	chr5	134125802	134126000	+	exon (NM_030719, exon 2 of 9)	exon (NM_030719, exon 2 of 9)	26153	NM_030719	80909	Mm.45218	NM_030719	ENSMUSG00000015944	Gatsl2	7530428J21Rik|AW742413|Castor2|Gats|Gatsl1	GATS protein-like 2	protein-coding
6779	chr9	106719602	106719800	+	exon (NM_030730, exon 5 of 22)	exon (NM_030730, exon 5 of 22)	-33749	NR_104459	21767	Mm.22266	NM_011573	ENSMUSG00000040813	Tex264	TEG-264	testis expressed gene 264	protein-coding
6798	chr9	108067002	108067200	+	exon (NM_032543, exon 17 of 39)	exon (NM_032543, exon 17 of 39)	12200	NM_001311152	84585	Mm.379272	NM_032543	ENSMUSG00000041528	Rnf123	BC003945|Kpc1	ring finger protein 123	protein-coding
411	chr1	135365002	135365200	+	exon (NM_053106, exon 2 of 3)	exon (NM_053106, exon 2 of 3)	9962	NM_175259	77552	Mm.41407	NM_175259	ENSMUSG00000041889	Shisa4	9330132O05Rik|Tmem58|mShisa4	shisa family member 4	protein-coding
11762	chr18	37436002	37436200	+	exon (NM_053137, exon 1 of 1)	exon (NM_053137, exon 1 of 1)	480	NM_053137	93883	Mm.196701	NM_053137	ENSMUSG00000043458	Pcdhb12	Pcdh3|Pcdhb5F|PcdhbL	protocadherin beta 12	protein-coding
11772	chr18	37473802	37474000	+	exon (NM_053140, exon 1 of 1)	exon (NM_053140, exon 1 of 1)	355	NM_053140	93886	Mm.283857	NM_053140	ENSMUSG00000047033	Pcdhb15	Pcdhb7|PcdhbO	protocadherin beta 15	protein-coding
11773	chr18	37474402	37474600	+	exon (NM_053140, exon 1 of 1)	exon (NM_053140, exon 1 of 1)	955	NM_053140	93886	Mm.283857	NM_053140	ENSMUSG00000047033	Pcdhb15	Pcdhb7|PcdhbO	protocadherin beta 15	protein-coding
11776	chr18	37478802	37479000	+	exon (NM_053141, exon 1 of 1)	exon (NM_053141, exon 1 of 1)	1133	NM_053141	93887	Mm.197441	NM_053141	ENSMUSG00000047910	Pcdhb16	Pcdhb8|PcdhbP	protocadherin beta 16	protein-coding
11781	chr18	37497202	37497400	+	exon (NM_053144, exon 1 of 1)	exon (NM_053144, exon 1 of 1)	303	NM_053144	93890	Mm.118311	NM_053144	ENSMUSG00000043313	Pcdhb19	Pcdhb11|PcdhbS	protocadherin beta 19	protein-coding
11782	chr18	37497402	37497600	+	exon (NM_053144, exon 1 of 1)	exon (NM_053144, exon 1 of 1)	503	NM_053144	93890	Mm.118311	NM_053144	ENSMUSG00000043313	Pcdhb19	Pcdhb11|PcdhbS	protocadherin beta 19	protein-coding
7092	chr10	23921002	23921200	+	exon (NM_053205, exon 1 of 1)	exon (NM_053205, exon 1 of 1)	695	NM_053205	111174	Mm.377141	NM_053205	ENSMUSG00000056379	Taar1	Tar1|Trar1|taR-1	trace amine-associated receptor 1	protein-coding
4654	chr7	27165202	27165400	+	exon (NM_053208, exon 2 of 6)	exon (NM_053208, exon 2 of 6)	427	NM_001357767	112406	Mm.29978	NM_053208	ENSMUSG00000058709	Egln2	0610011A13Rik|C85656|Hif-p4h-1|Ier4|Phd1|SM-20	egl-9 family hypoxia-inducible factor 2	protein-coding
11758	chr18	36931602	36931800	+	exon (NM_054072, exon 1 of 4)	exon (NM_054072, exon 1 of 4)	1416	NM_054072	116731	Mm.308500	NM_054072	ENSMUSG00000103442	Pcdha1	CNR	protocadherin alpha 1	protein-coding
7637	chr10	128116602	128116800	+	exon (NM_054078, exon 11 of 30)	exon (NM_054078, exon 11 of 30)	23918	NM_054078	116848	Mm.252213	NM_054078	ENSMUSG00000040054	Baz2a	AA415431|C030005G16Rik|C78388|Tip5|Walp3|mKIAA0314	bromodomain adjacent to zinc finger domain, 2A	protein-coding
7640	chr10	128121202	128121400	+	exon (NM_054078, exon 16 of 30)	exon (NM_054078, exon 16 of 30)	28518	NM_054078	116848	Mm.252213	NM_054078	ENSMUSG00000040054	Baz2a	AA415431|C030005G16Rik|C78388|Tip5|Walp3|mKIAA0314	bromodomain adjacent to zinc finger domain, 2A	protein-coding
4144	chr5	147029002	147029200	+	exon (NM_080795, exon 5 of 10)	exon (NM_080795, exon 5 of 10)	47471	NM_080795	140887	Mm.272203	NM_080795	ENSMUSG00000016520	Lnx2	9630046H24|AW209022	ligand of numb-protein X 2	protein-coding
8070	chr11	78168002	78168200	+	exon (NM_080849, exon 11 of 15)	exon (NM_080849, exon 11 of 15)	-2551	NM_009423	22032	Mm.390418	NM_009423	ENSMUSG00000017386	Traf4	A530032M13Rik|CART1|msp2	TNF receptor associated factor 4	protein-coding
5318	chr7	141357002	141357200	+	exon (NM_133191, exon 11 of 21)	exon (NM_133191, exon 11 of 21)	8009	NR_033532	320871	Mm.475463	NM_177280	ENSMUSG00000086844	B230206H07Rik	-	RIKEN cDNA B230206H07 gene	ncRNA
11842	chr18	62933802	62934000	+	exon (NM_133237, exon 2 of 5)	exon (NM_133237, exon 2 of 5)	11574	NM_133237	494504	Mm.391102	NM_133237	ENSMUSG00000071847	Apcdd1	AB023957|AU041258|Drapc1|EIG180	adenomatosis polyposis coli down-regulated 1	protein-coding
574	chr1	184832602	184832800	+	exon (NM_133684, exon 4 of 8)	exon (NM_133684, exon 4 of 8)	-10213	NR_035502	100316821		NR_035502	ENSMUSG00000088559	Mir1981	mir-1981|mmu-mir-1981	microRNA 1981	ncRNA
10535	chr15	81389602	81389800	+	exon (NM_133726, exon 3 of 12)	exon (NM_133726, exon 3 of 12)	9993	NM_133726	70356	Mm.180337	NM_133726	ENSMUSG00000022403	St13	1110007I03Rik|3110002K08Rik|AW555194|HIP|HOP|HSPABP|HSPABP1|PRO0786|SNC6|p48	suppression of tumorigenicity 13	protein-coding
4585	chr7	16833802	16834000	+	exon (NM_133789, exon 12 of 18)	exon (NM_133789, exon 12 of 18)	-9001	NM_001252458	101540	Mm.1881	NM_178900	ENSMUSG00000041187	Prkd2	AI325941|PKD2	protein kinase D2	protein-coding
6811	chr9	108513002	108513200	+	exon (NM_133794, exon 14 of 24)	exon (NM_133794, exon 14 of 24)	-3986	NM_001114119	69232	Mm.335449	NM_175143	ENSMUSG00000006673	Qrich1	2610028H07Rik|b2b2404Clo	glutamine-rich 1	protein-coding
8166	chr11	94632002	94632200	+	exon (NM_133807, exon 2 of 7)	exon (NM_133807, exon 2 of 7)	2277	NM_133807	98238	Mm.172720	NM_133807	ENSMUSG00000020869	Lrrc59	AA959742|C78668	leucine rich repeat containing 59	protein-coding
1257	chr2	120136802	120137000	+	exon (NM_133838, exon 2 of 6)	exon (NM_133838, exon 2 of 6)	17674	NM_133838	98878	Mm.132226	NM_133838	ENSMUSG00000027293	Ehd4	2210022F10Rik|AI197390|AI846352|AV006278|Past2	EH-domain containing 4	protein-coding
1128	chr2	119647002	119647200	+	exon (NM_133851, exon 10 of 11)	exon (NM_133851, exon 10 of 11)	15733	NM_027175	69702	Mm.5390	NM_027175	ENSMUSG00000027305	Ndufaf1	2410001M24Rik|CGI-65|CIA30	NADH dehydrogenase (ubiquinone) 1 alpha subcomplex, assembly factor 1	protein-coding
1119	chr2	119630402	119630600	+	exon (NM_133851, exon 4 of 11)	exon (NM_133851, exon 4 of 11)	-11996	NM_001042653	70645	Mm.246412	NM_001042653	ENSMUSG00000072980	Oip5	5730547N13Rik|Lint-25|Ms18b	Opa interacting protein 5	protein-coding
2865	chr4	132746402	132746600	+	exon (NM_133888, exon 2 of 8)	exon (NM_133888, exon 2 of 8)	10670	NM_133888	100340	Mm.287187	NM_133888	ENSMUSG00000028885	Smpdl3b	1110054A24Rik|AU045240|Asml3b	sphingomyelin phosphodiesterase, acid-like 3B	protein-coding
2864	chr4	132745002	132745200	+	exon (NM_133888, exon 3 of 8)	exon (NM_133888, exon 3 of 8)	12070	NM_133888	100340	Mm.287187	NM_133888	ENSMUSG00000028885	Smpdl3b	1110054A24Rik|AU045240|Asml3b	sphingomyelin phosphodiesterase, acid-like 3B	protein-coding
8271	chr11	101161002	101161200	+	exon (NM_134028, exon 10 of 11)	exon (NM_134028, exon 10 of 11)	5217	NM_134028	103768	Mm.142348	NM_134028	ENSMUSG00000045007	Tubg2	AI504772|Tubgl	tubulin, gamma 2	protein-coding
10529	chr15	81008602	81008800	+	exon (NM_134091, exon 10 of 22)	exon (NM_134091, exon 10 of 22)	30936	NM_134091	105835	Mm.274943	NM_134091	ENSMUSG00000042303	Sgsm3	1810012I01Rik|AI428557|BB175482|Cip85|R75178|RUSC3|Rutbc3	small G protein signaling modulator 3	protein-coding
2417	chr4	40260802	40261000	+	exon (NM_134097, exon 3 of 3)	exon (NM_134097, exon 3 of 3)	-8678	NM_001349093	100504309	Mm.392019	NM_001349093		Smim27	2010003O02Rik|Toporsos	small integral membrane protein 27	protein-coding
11759	chr18	36999002	36999200	+	exon (NM_138661, exon 1 of 4)	exon (NM_138661, exon 1 of 4)	1221	NM_138661	192161	Mm.308500	NM_138661	ENSMUSG00000103770	Pcdha9	-	protocadherin alpha 9	protein-coding
11760	chr18	36999202	36999400	+	exon (NM_138661, exon 1 of 4)	exon (NM_138661, exon 1 of 4)	1421	NM_138661	192161	Mm.308500	NM_138661	ENSMUSG00000103770	Pcdha9	-	protocadherin alpha 9	protein-coding
7754	chr11	21300002	21300200	+	exon (NM_139061, exon 12 of 23)	exon (NM_139061, exon 12 of 23)	44574	NR_035454	100316753		NR_035454	ENSMUSG00000089555	Mir1933	mir-1933|mmu-mir-1933	microRNA 1933	ncRNA
7661	chr11	4103602	4103800	+	exon (NM_144520, exon 10 of 12)	exon (NM_144520, exon 10 of 12)	-8270	NM_026443	67900	Mm.41719	NM_026443	ENSMUSG00000004748	Mtfp1	1700020C11Rik|2610507A21Rik|AV005788|Mtp18	mitochondrial fission process 1	protein-coding
9979	chr14	47411402	47411600	+	exon (NM_144553, exon 6 of 19)	exon (NM_144553, exon 6 of 19)	6906	NM_144553	218977	Mm.240543	NM_144553	ENSMUSG00000037544	Dlgap5	C77459|C86398|Dap-5|Dlg7|Hurp|mKIAA0008	DLG associated protein 5	protein-coding
8674	chr12	51785802	51786000	+	exon (NM_144788, exon 17 of 43)	exon (NM_144788, exon 17 of 43)	43635	NM_144788	207304	Mm.249391	NM_144788	ENSMUSG00000035247	Hectd1	A630086P08Rik|AI844876|b2b327Clo|opm	HECT domain E3 ubiquitin protein ligase 1	protein-coding
8680	chr12	51803602	51803800	+	exon (NM_144788, exon 4 of 43)	exon (NM_144788, exon 4 of 43)	25835	NM_144788	207304	Mm.249391	NM_144788	ENSMUSG00000035247	Hectd1	A630086P08Rik|AI844876|b2b327Clo|opm	HECT domain E3 ubiquitin protein ligase 1	protein-coding
8679	chr12	51798602	51798800	+	exon (NM_144788, exon 9 of 43)	exon (NM_144788, exon 9 of 43)	30835	NM_144788	207304	Mm.249391	NM_144788	ENSMUSG00000035247	Hectd1	A630086P08Rik|AI844876|b2b327Clo|opm	HECT domain E3 ubiquitin protein ligase 1	protein-coding
[truncated: 10,300 more rows]

## Sheet: 3.3_DhMR AA>WT
Table 3.3: Annotation of differential 5hmC sites (DhMR AA>WT)
[truncated: 8,631 more rows]

[truncated: 8 more sheets: 3.4_DhMR nearest genes, 3.5_WT>AA minus 585 sites, 3.6_AA>WT minus 340 sites, 4.1 WT>AA DhMR motif, 4.2 AA>WT DhMR motif, 4.3 RSAT cluster, 4.4_CG content, 4.5_IgG-DIP_MACSpeaks_2rep]
