# Supplementary material for: Phosphorylation of Tet3 by cdk5 is critical for robust activation of BRN2 during neuronal differentiation
Source: Nucleic Acids Res. 2019 Dec 6;48(3):1225–38. doi: 10.1093/nar/gkz1144 (PMC7026633; doi:10.1093/nar/gkz1144)
Supplement: gkz1144_Supplemental_Files [file gkz1144_supplemental_files.zip › TableS5,S6_DEG+GO.xlsx]

## Sheet: 5.1_WT>AA mRNA
Table S5.1: List of differential expressed genes (WT>AA)
ensembl_transcript_id	ensembl_gene_id	external_gene_name	baseMean	log2FoldChange	lfcSE	stat	pvalue	padj	AA10_Rep1	AA10_Rep2	WT25_Rep1	WT25_Rep2
ENSMUST00000000080	ENSMUSG00000000078	Klf6	1290.36	-0.773633	0.0770097	-10.0459	9.57e-24	2.81e-21	955.196	914.38	1620.68	1671.16
ENSMUST00000000153	ENSMUSG00000000149	Gna12	1378.48	-0.211888	0.0750793	-2.82219	0.00476969	0.0370689	1287.61	1256.78	1443.16	1526.37
ENSMUST00000056433	ENSMUSG00000000194	Gpr107	1441.38	-0.257328	0.0730709	-3.52163	0.00042891	0.00552789	1301.63	1312.19	1546.88	1604.8
ENSMUST00000000284	ENSMUSG00000000275	Trim25	3207.88	-0.249292	0.0567578	-4.39221	1.12e-05	0.000252299	2949.69	2897.51	3434.85	3549.46
ENSMUST00000100627	ENSMUSG00000000275	Trim25	863.231	-0.281277	0.0889008	-3.16395	0.00155645	0.0155668	784.983	760.993	921.545	985.403
ENSMUST00000107896	ENSMUSG00000000275	Trim25	3210.88	-0.248618	0.0567684	-4.37951	1.19e-05	0.000263799	2955.7	2898.5	3437.84	3551.47
ENSMUST00000000314	ENSMUSG00000000305	Cdh4	376.504	-1.33026	0.122268	-10.8798	1.44e-27	6.16e-25	201.252	180.105	553.526	571.132
ENSMUST00000108911	ENSMUSG00000000305	Cdh4	68.4801	-0.835233	0.172674	-4.83706	1.32e-06	3.89e-05	30.0376	38.5939	102.726	102.562
ENSMUST00000124708	ENSMUSG00000000305	Cdh4	23.2403	-0.485823	0.157108	-3.09229	0.00198621	0.0188441	8.01003	12.8646	37.8991	34.1875
ENSMUST00000129659	ENSMUSG00000000305	Cdh4	48.2159	-0.555948	0.172687	-3.2194	0.0012846	0.0133659	26.0326	31.6668	70.8114	64.3529
ENSMUST00000136411	ENSMUSG00000000305	Cdh4	31.469	-0.500257	0.164715	-3.0371	0.00238866	0.0218079	12.015	20.7814	52.8592	40.2205
ENSMUST00000000356	ENSMUSG00000000346	Dazap2	1216.13	-0.38314	0.0775786	-4.93874	7.86e-07	2.44e-05	1059.33	1034.12	1367.36	1403.7
ENSMUST00000095793	ENSMUSG00000000365	Rnf17	144.132	-0.486944	0.156948	-3.10259	0.00191837	0.0183331	120.15	100.938	185.506	169.932
ENSMUST00000000430	ENSMUSG00000000420	Galnt1	1410.19	-0.241048	0.0771014	-3.12638	0.00176972	0.0171812	1219.53	1352.77	1517.96	1550.5
ENSMUST00000170243	ENSMUSG00000000420	Galnt1	1423.4	-0.237303	0.0775531	-3.05987	0.00221433	0.0205048	1227.54	1372.56	1526.93	1566.59
ENSMUST00000178605	ENSMUSG00000000420	Galnt1	1408.45	-0.240879	0.0770183	-3.12756	0.00176266	0.0171289	1219.53	1349.8	1513.97	1550.5
ENSMUST00000027847	ENSMUSG00000000544	Gpa33	586.294	-0.424012	0.102451	-4.13867	3.49e-05	0.000662635	495.621	487.867	709.111	652.578
ENSMUST00000060833	ENSMUSG00000000544	Gpa33	2055.76	-0.337979	0.0654454	-5.16429	2.41e-07	8.52e-06	1768.21	1845.58	2335.78	2273.47
ENSMUST00000166159	ENSMUSG00000000544	Gpa33	595.045	-0.426144	0.101923	-4.18106	2.9e-05	0.000564005	505.633	491.825	719.085	663.639
ENSMUST00000166860	ENSMUSG00000000544	Gpa33	2039.28	-0.340565	0.0656495	-5.18763	2.13e-07	7.6e-06	1754.2	1826.78	2323.81	2252.35
ENSMUST00000080085	ENSMUSG00000000600	Krit1	877.847	-0.250105	0.0875796	-2.85574	0.00429363	0.0343485	813.018	779.796	975.402	943.171
ENSMUST00000171023	ENSMUSG00000000600	Krit1	862.867	-0.250988	0.088053	-2.85043	0.00436607	0.0347426	797.999	766.931	958.447	928.089
ENSMUST00000199845	ENSMUSG00000000600	Krit1	901.062	-0.24767	0.087273	-2.83787	0.00454151	0.0357545	839.051	797.608	1006.32	961.271
ENSMUST00000200386	ENSMUSG00000000600	Krit1	815.651	-0.250255	0.0897978	-2.78687	0.00532194	0.0403158	747.936	731.306	910.575	872.786
ENSMUST00000200577	ENSMUSG00000000600	Krit1	886.317	-0.241716	0.0874408	-2.76434	0.00570379	0.0425581	823.03	790.681	986.373	945.183
ENSMUST00000000727	ENSMUSG00000000711	Rab5b	1155.62	-0.267469	0.0794857	-3.36499	0.000765452	0.00888661	1017.27	1067.77	1285.58	1251.86
ENSMUST00000000746	ENSMUSG00000000730	Dnmt3l	4673.31	-0.405206	0.0517986	-7.82273	5.17e-15	6.25e-13	4060.08	3952.42	5257	5423.74
ENSMUST00000123940	ENSMUSG00000000730	Dnmt3l	2107.94	-0.393984	0.0664501	-5.92902	3.05e-09	1.63e-07	1814.27	1806.99	2317.83	2492.67
ENSMUST00000131825	ENSMUSG00000000730	Dnmt3l	2092.96	-0.391845	0.0668998	-5.85719	4.71e-09	2.41e-07	1802.26	1796.1	2294.89	2478.59
ENSMUST00000138785	ENSMUSG00000000730	Dnmt3l	4673.06	-0.405385	0.0517899	-7.8275	4.98e-15	6.04e-13	4059.08	3952.42	5257	5423.74
ENSMUST00000139539	ENSMUSG00000000730	Dnmt3l	2100.45	-0.395268	0.0666858	-5.92732	3.08e-09	1.64e-07	1806.26	1800.06	2307.85	2487.64
ENSMUST00000144446	ENSMUSG00000000730	Dnmt3l	1255.06	-0.352654	0.0776419	-4.54205	5.57e-06	0.000136368	1098.38	1089.54	1373.34	1459
ENSMUST00000151242	ENSMUSG00000000730	Dnmt3l	4673.06	-0.405377	0.051809	-7.82445	5.1e-15	6.17e-13	4060.08	3951.43	5257	5423.74
ENSMUST00000105393	ENSMUSG00000000732	Icosl	333.193	-0.5278	0.124596	-4.23611	2.27e-05	0.000462131	275.345	249.376	414.895	393.156
ENSMUST00000108075	ENSMUSG00000000804	Usp32	1144.46	-0.280414	0.0789755	-3.55064	0.000384294	0.00506696	1015.27	1039.07	1268.62	1254.88
ENSMUST00000108789	ENSMUSG00000000823	Zfp512b	1676.51	-0.198641	0.0707612	-2.8072	0.00499736	0.0384069	1606.01	1506.15	1821.15	1772.72
ENSMUST00000128553	ENSMUSG00000000823	Zfp512b	1648.05	-0.19676	0.0712723	-2.76068	0.00576818	0.0429266	1581.98	1479.43	1788.24	1742.55
ENSMUST00000001148	ENSMUSG00000001120	Pcbp3	102.217	-0.818866	0.166432	-4.92013	8.65e-07	2.67e-05	63.079	55.417	149.602	140.772
ENSMUST00000092393	ENSMUSG00000001120	Pcbp3	59.753	-0.610064	0.17321	-3.52211	0.000428128	0.00552007	41.0514	30.6772	77.7928	89.4907
ENSMUST00000105411	ENSMUSG00000001120	Pcbp3	103.467	-0.825725	0.166273	-4.96608	6.83e-07	2.15e-05	64.0802	55.417	152.594	141.777
ENSMUST00000165571	ENSMUSG00000001120	Pcbp3	27.5131	-0.521883	0.162051	-3.22049	0.00127971	0.0133393	16.0201	9.89588	39.8937	44.2426
ENSMUST00000168240	ENSMUSG00000001120	Pcbp3	63.2265	-0.498539	0.173073	-2.88051	0.00397037	0.0323587	50.0627	35.6252	85.7715	81.4466
ENSMUST00000168465	ENSMUSG00000001120	Pcbp3	94.2378	-0.79597	0.168536	-4.72286	2.33e-06	6.32e-05	61.0765	47.5002	134.641	133.733
ENSMUST00000168505	ENSMUSG00000001120	Pcbp3	91.9887	-0.781856	0.168977	-4.62701	3.71e-06	9.57e-05	60.0752	46.5107	130.652	130.717
ENSMUST00000171437	ENSMUSG00000001120	Pcbp3	40.9925	-0.599259	0.171171	-3.50094	0.000463624	0.00589445	22.0276	21.7709	59.8406	60.3308
ENSMUST00000170795	ENSMUSG00000001150	Mcm3ap	2483	-0.251535	0.0628442	-4.00252	6.27e-05	0.0010988	2262.83	2256.26	2796.55	2616.35
ENSMUST00000001204	ENSMUSG00000001175	Calm1	4838.28	-0.168091	0.0572066	-2.93832	0.00330001	0.0280309	4397.51	4699.56	4929.87	5326.2
ENSMUST00000110082	ENSMUSG00000001175	Calm1	5152.28	-0.158894	0.0575284	-2.76201	0.00574468	0.0428068	4689.87	5031.07	5217.1	5671.1
ENSMUST00000001304	ENSMUSG00000001270	Ckb	9893.56	-0.258157	0.0453823	-5.6885	1.28e-08	6.07e-07	9136.44	8853.85	10604.8	10979.2
ENSMUST00000001326	ENSMUSG00000001280	Sp1	4485.89	-0.189669	0.0531935	-3.56564	0.000362972	0.00482933	4291.37	4077.1	4839.11	4735.97
ENSMUST00000163709	ENSMUSG00000001280	Sp1	2080.88	-0.182901	0.0671905	-2.72212	0.0064865	0.0467847	2006.51	1881.21	2275.94	2159.84
ENSMUST00000165924	ENSMUSG00000001280	Sp1	2578.62	-0.17098	0.0629176	-2.71753	0.0065772	0.0473088	2489.12	2352.25	2809.52	2663.6
ENSMUST00000001480	ENSMUSG00000001441	Npepps	3828.46	-0.197034	0.0540522	-3.64525	0.000267137	0.00374081	3615.53	3506.11	4136.98	4055.24
ENSMUST00000163164	ENSMUSG00000001441	Npepps	928.061	-0.244601	0.0853479	-2.86593	0.0041579	0.0335225	857.073	831.254	1004.32	1019.59
ENSMUST00000165216	ENSMUSG00000001441	Npepps	3074.47	-0.190985	0.057243	-3.3364	0.00084871	0.00966081	2904.64	2826.26	3316.17	3250.82
ENSMUST00000165489	ENSMUSG00000001441	Npepps	2362.51	-0.213806	0.0613576	-3.48459	0.00049289	0.00620264	2191.74	2172.15	2545.22	2540.93
ENSMUST00000167806	ENSMUSG00000001441	Npepps	2493.24	-0.188309	0.0611747	-3.07822	0.00208244	0.0195308	2354.95	2295.85	2702.8	2619.36
ENSMUST00000172108	ENSMUSG00000001441	Npepps	2920.66	-0.179107	0.0587579	-3.04822	0.00230198	0.0211485	2785.49	2682.77	3152.6	3061.79
ENSMUST00000001548	ENSMUSG00000001507	Itga3	437.287	-0.499326	0.112564	-4.43594	9.17e-06	0.000211876	355.445	349.325	533.579	510.801
ENSMUST00000107739	ENSMUSG00000001507	Itga3	412.543	-0.485893	0.115235	-4.21653	2.48e-05	0.000495335	335.42	332.502	507.648	474.602
ENSMUST00000120375	ENSMUSG00000001507	Itga3	435.289	-0.48949	0.112621	-4.34634	1.38e-05	0.000301665	355.445	349.325	527.595	508.79
ENSMUST00000001566	ENSMUSG00000001525	Tubb5	37662	-0.154452	0.0387596	-3.98486	6.75e-05	0.00116753	35993.1	35251.1	39242.5	40161.2
ENSMUST00000134978	ENSMUSG00000001525	Tubb5	14020.8	-0.173938	0.0414132	-4.20006	2.67e-05	0.000527157	13288.6	13039.8	14925.2	14829.3
ENSMUST00000156050	ENSMUSG00000001525	Tubb5	8607.23	-0.19037	0.0457875	-4.15768	3.22e-05	0.000616363	8153.21	7906.81	9304.22	9064.7
ENSMUST00000173253	ENSMUSG00000001525	Tubb5	19287.5	-0.162593	0.0398586	-4.07924	4.52e-05	0.000827567	18157.7	18216.3	20207.2	20568.8
ENSMUST00000124659	ENSMUSG00000001552	Jup	1762.04	-0.214924	0.0698212	-3.07821	0.00208247	0.0195308	1678.1	1572.46	1869.02	1928.57
ENSMUST00000151476	ENSMUSG00000001552	Jup	1288.82	-0.214469	0.0760096	-2.82161	0.00477837	0.0371153	1209.51	1166.72	1376.33	1402.69
ENSMUST00000106981	ENSMUSG00000001827	Folr1	464.446	-0.847706	0.110745	-7.65454	1.94e-14	2.19e-12	317.397	313.7	618.353	608.336
ENSMUST00000106982	ENSMUSG00000001827	Folr1	466.193	-0.846222	0.110585	-7.65221	1.98e-14	2.23e-12	318.399	315.679	620.348	610.347
ENSMUST00000106983	ENSMUSG00000001827	Folr1	492.217	-0.860737	0.10868	-7.9199	2.38e-15	2.97e-13	337.422	328.543	643.287	659.617
ENSMUST00000106985	ENSMUSG00000001827	Folr1	502.206	-0.855638	0.10788	-7.93141	2.17e-15	2.71e-13	346.434	335.47	657.249	669.672
ENSMUST00000106986	ENSMUSG00000001827	Folr1	501.707	-0.856491	0.107908	-7.93723	2.07e-15	2.59e-13	345.432	335.47	656.252	669.672
ENSMUST00000123321	ENSMUSG00000001827	Folr1	228.335	-0.717494	0.139243	-5.15282	2.57e-07	8.99e-06	162.203	156.355	304.19	290.593
ENSMUST00000123630	ENSMUSG00000001827	Folr1	232.849	-0.738859	0.1383	-5.34243	9.17e-08	3.6e-06	163.204	158.334	305.187	304.671
ENSMUST00000124026	ENSMUSG00000001827	Folr1	142.424	-0.661433	0.156669	-4.22184	2.42e-05	0.000486536	99.1241	96.9797	178.524	195.07
ENSMUST00000125298	ENSMUSG00000001827	Folr1	69.248	-0.527563	0.172789	-3.05322	0.00226403	0.020862	50.0627	42.5523	77.7928	106.584
ENSMUST00000126204	ENSMUSG00000001827	Folr1	362.24	-0.798411	0.120694	-6.61518	3.71e-11	2.7e-09	243.305	255.314	474.736	475.608
ENSMUST00000134145	ENSMUSG00000001827	Folr1	336.022	-0.764572	0.123939	-6.16894	6.87e-10	4.08e-08	229.287	239.48	426.863	448.459
ENSMUST00000140068	ENSMUSG00000001827	Folr1	387.465	-0.804526	0.11819	-6.80706	9.96e-12	7.86e-10	258.323	275.106	508.645	507.784
ENSMUST00000140584	ENSMUSG00000001827	Folr1	179.13	-0.669196	0.148253	-4.51386	6.37e-06	0.000153673	127.159	124.688	230.386	234.285
ENSMUST00000150184	ENSMUSG00000001827	Folr1	201.355	-0.676319	0.14556	-4.64632	3.38e-06	8.81e-05	151.189	132.605	274.269	247.356
ENSMUST00000151706	ENSMUSG00000001827	Folr1	392.746	-0.827864	0.11768	-7.0349	1.99e-12	1.74e-10	261.327	273.126	509.643	526.889
ENSMUST00000155311	ENSMUSG00000001827	Folr1	223.36	-0.743219	0.139955	-5.31041	1.09e-07	4.2e-06	155.194	151.407	292.222	294.615
ENSMUST00000060895	ENSMUSG00000001891	Ugp2	383.79	-0.487953	0.119313	-4.0897	4.32e-05	0.000795838	290.364	328.543	462.767	453.487
ENSMUST00000102875	ENSMUSG00000001891	Ugp2	401.057	-0.513865	0.117054	-4.38998	1.13e-05	0.000254167	303.38	336.46	478.725	485.663
ENSMUST00000133343	ENSMUSG00000001891	Ugp2	157.635	-0.638472	0.152894	-4.17592	2.97e-05	0.000575283	109.137	113.803	200.466	207.136
ENSMUST00000143890	ENSMUSG00000001891	Ugp2	78.4399	-0.489725	0.170639	-2.86994	0.0041055	0.0332149	56.0702	56.4065	100.732	100.551
ENSMUST00000109764	ENSMUSG00000001911	Nfix	121.953	-0.57872	0.162287	-3.56604	0.000362419	0.00482364	95.1191	78.1775	148.604	165.91
ENSMUST00000030676	ENSMUSG00000001985	Grik3	1636.33	-0.509045	0.0714472	-7.12477	1.04e-12	9.42e-11	1295.62	1379.49	1963.77	1906.45
ENSMUST00000108775	ENSMUSG00000001995	Sipa1l2	2273.43	-0.368961	0.063374	-5.82196	5.82e-09	2.94e-07	2005.51	1942.56	2526.27	2619.36
ENSMUST00000212168	ENSMUSG00000001995	Sipa1l2	2327.1	-0.37085	0.0627937	-5.90585	3.51e-09	1.85e-07	2045.56	1993.03	2586.11	2683.72
ENSMUST00000212987	ENSMUSG00000001995	Sipa1l2	2328.6	-0.370026	0.0627553	-5.89633	3.72e-09	1.94e-07	2046.56	1996	2587.11	2684.72
ENSMUST00000002095	ENSMUSG00000002028	Kmt2a	3410.12	-0.197776	0.0652155	-3.03265	0.00242417	0.0220599	3276.1	3059.81	3865.7	3438.86
ENSMUST00000114689	ENSMUSG00000002028	Kmt2a	3410.12	-0.197776	0.0652155	-3.03265	0.00242417	0.0220599	3276.1	3059.81	3865.7	3438.86
ENSMUST00000002152	ENSMUSG00000002083	Bbc3	379.094	-0.402649	0.117871	-3.41601	0.000635455	0.007627	323.405	313.7	435.839	443.431
ENSMUST00000147267	ENSMUSG00000002083	Bbc3	248.736	-0.382131	0.135248	-2.8254	0.00472209	0.0368034	207.259	209.793	279.256	298.637
ENSMUST00000114924	ENSMUSG00000002107	Celf2	141.054	-0.431284	0.158465	-2.72164	0.00649583	0.0468252	101.127	121.719	184.509	156.86
ENSMUST00000170438	ENSMUSG00000002107	Celf2	140.552	-0.431577	0.158776	-2.71814	0.00656491	0.0472366	100.125	121.719	184.509	155.855
ENSMUST00000092074	ENSMUSG00000002147	Stat6	560.682	-0.499679	0.104973	-4.76005	1.94e-06	5.4e-05	438.549	469.065	639.297	695.815
ENSMUST00000145470	ENSMUSG00000002147	Stat6	288.454	-0.459714	0.129365	-3.55361	0.000379984	0.00502674	229.287	238.491	334.11	351.93
ENSMUST00000002303	ENSMUSG00000002233	Rhoc	372.441	-0.451518	0.121342	-3.72104	0.0001984	0.00291847	317.397	292.918	413.898	465.553
ENSMUST00000106787	ENSMUSG00000002233	Rhoc	369.702	-0.45924	0.121864	-3.76846	0.000164258	0.00248535	315.395	287.97	411.903	463.542
ENSMUST00000176347	ENSMUSG00000002233	Rhoc	291.996	-0.39701	0.130505	-3.04211	0.00234925	0.0215324	259.325	228.595	327.129	352.935
ENSMUST00000196817	ENSMUSG00000002233	Rhoc	359.964	-0.453878	0.12308	-3.68765	0.000226333	0.00326454	310.389	278.074	401.929	449.464
ENSMUST00000199824	ENSMUSG00000002233	Rhoc	227.057	-0.40589	0.140258	-2.89388	0.00380514	0.0313407	201.252	173.178	261.304	272.494
ENSMUST00000079421	ENSMUSG00000002307	Daxx	2170.01	-0.240112	0.0636843	-3.77034	0.000163022	0.0024708	1992.49	1974.23	2396.62	2316.7
ENSMUST00000170075	ENSMUSG00000002307	Daxx	2178.98	-0.237242	0.0636286	-3.72854	0.000192592	0.002845	2001.51	1986.1	2405.59	2322.74
ENSMUST00000174146	ENSMUSG00000002307	Daxx	2167.27	-0.240727	0.0636967	-3.77928	0.000157285	0.00239771	1989.49	1971.26	2393.62	2314.69
ENSMUST00000174541	ENSMUSG00000002307	Daxx	2166.76	-0.24075	0.0637837	-3.77447	0.000160346	0.00243435	1989.49	1970.27	2395.62	2311.68
ENSMUST00000002502	ENSMUSG00000002428	Hltf	983.215	-0.322669	0.0844911	-3.81898	0.000134006	0.00209248	840.052	892.609	1088.1	1112.1
ENSMUST00000128127	ENSMUSG00000002428	Hltf	579.442	-0.287604	0.104378	-2.75541	0.00586178	0.0433671	483.605	547.242	630.321	656.6
ENSMUST00000143005	ENSMUSG00000002428	Hltf	781.935	-0.30906	0.0919594	-3.36084	0.000777065	0.00900152	665.834	717.452	872.676	871.78
ENSMUST00000145853	ENSMUSG00000002428	Hltf	848.159	-0.326009	0.0893544	-3.64849	0.000263785	0.0037021	721.904	768.91	933.514	968.309
ENSMUST00000155635	ENSMUSG00000002428	Hltf	443.738	-0.346402	0.11151	-3.10648	0.00189329	0.0181403	388.486	379.012	499.669	507.784
ENSMUST00000002599	ENSMUSG00000002524	Puf60	2825.14	-0.199656	0.0601575	-3.31888	0.000903788	0.0101574	2595.25	2652.1	2941.17	3112.06
ENSMUST00000100527	ENSMUSG00000002524	Puf60	2832.13	-0.200663	0.0602189	-3.33222	0.000861546	0.00976807	2598.25	2660.01	2948.15	3122.12
ENSMUST00000050214	ENSMUSG00000002625	Akap8l	1007.29	-0.381439	0.0827304	-4.61063	4.01e-06	0.000102492	859.076	873.807	1141.96	1154.33
ENSMUST00000002926	ENSMUSG00000002847	Pla1a	143.956	-0.667786	0.159587	-4.18448	2.86e-05	0.000557302	95.1191	99.9484	163.564	217.191
ENSMUST00000075843	ENSMUSG00000002885	Adgre5	672.306	-0.278501	0.0966905	-2.88034	0.00397252	0.032372	587.736	615.524	758.978	726.986
ENSMUST00000109802	ENSMUSG00000002885	Adgre5	668.809	-0.275826	0.0968759	-2.84721	0.00441044	0.034993	585.733	612.555	754.989	721.959
ENSMUST00000003066	ENSMUSG00000002985	Apoe	10410.8	-0.231872	0.0513107	-4.51897	6.21e-06	0.000150357	9310.66	9802.86	10794.2	11735.3
ENSMUST00000167646	ENSMUSG00000002985	Apoe	8585.37	-0.223773	0.0528974	-4.23032	2.33e-05	0.000471513	7682.62	8126.5	8871.37	9660.97
ENSMUST00000172808	ENSMUSG00000002985	Apoe	6939.37	-0.228597	0.0545897	-4.18754	2.82e-05	0.000551362	6189.75	6562.95	7177.88	7826.92
ENSMUST00000172983	ENSMUSG00000002985	Apoe	8949.79	-0.228926	0.0537171	-4.2617	2.03e-05	0.000418653	7943.95	8502.54	9260.33	10092.3
ENSMUST00000173739	ENSMUSG00000002985	Apoe	10406.8	-0.231808	0.0514004	-4.50985	6.49e-06	0.000156011	9299.64	9806.82	10791.3	11729.3
ENSMUST00000174064	ENSMUSG00000002985	Apoe	10415.8	-0.231773	0.0512656	-4.52102	6.15e-06	0.000149142	9316.66	9806.82	10800.2	11739.4
ENSMUST00000174144	ENSMUSG00000002985	Apoe	8930.55	-0.229309	0.05379	-4.26305	2.02e-05	0.000416604	7920.92	8487.7	9243.38	10070.2
ENSMUST00000174191	ENSMUSG00000002985	Apoe	4161.02	-0.238088	0.062033	-3.83809	0.000123997	0.00195854	3686.62	3926.69	4265.64	4765.13
ENSMUST00000174355	ENSMUSG00000002985	Apoe	10409	-0.232657	0.0513206	-4.5334	5.8e-06	0.000141366	9305.65	9798.9	10795.2	11736.4
ENSMUST00000174710	ENSMUSG00000002985	Apoe	4177.27	-0.238767	0.0617562	-3.86629	0.000110505	0.00178118	3706.64	3934.6	4283.59	4784.23
ENSMUST00000207525	ENSMUSG00000002985	Apoe	7860.67	-0.222249	0.0538161	-4.12978	3.63e-05	0.000683841	6996.76	7485.25	8139.32	8821.37
ENSMUST00000172314	ENSMUSG00000002996	Hbp1	1156.96	-0.225369	0.0786105	-2.8669	0.00414509	0.0334364	1066.34	1056.88	1238.7	1265.94
ENSMUST00000003319	ENSMUSG00000003234	Abcf3	1245.89	-0.223861	0.0801356	-2.79353	0.00521365	0.0396672	1127.41	1159.8	1281.59	1414.76
ENSMUST00000003397	ENSMUSG00000003309	Ap1m2	176.362	-0.482332	0.14904	-3.23626	0.00121106	0.0127589	145.182	130.626	210.439	219.202
ENSMUST00000115433	ENSMUSG00000003309	Ap1m2	178.601	-0.462147	0.14841	-3.11398	0.00184579	0.0177473	148.186	134.584	212.434	219.202
ENSMUST00000213762	ENSMUSG00000003309	Ap1m2	177.353	-0.487529	0.14855	-3.28193	0.00103101	0.0112459	144.181	132.605	214.429	218.196
ENSMUST00000003404	ENSMUSG00000003316	Glg1	2771.66	-0.23587	0.0630533	-3.7408	0.000183435	0.00272636	2518.15	2557.1	3140.63	2870.74
ENSMUST00000164283	ENSMUSG00000003316	Glg1	2295.41	-0.239807	0.0657588	-3.64677	0.000265556	0.00372115	2091.62	2103.86	2600.07	2386.08
ENSMUST00000168741	ENSMUSG00000003316	Glg1	1716.52	-0.249218	0.071739	-3.47396	0.00051284	0.00640378	1557.95	1565.53	1954.79	1787.8
ENSMUST00000169020	ENSMUSG00000003316	Glg1	4822.08	-0.253497	0.0545832	-4.64424	3.41e-06	8.88e-05	4373.48	4403.67	5459.46	5051.7
ENSMUST00000003438	ENSMUSG00000003348	Mob3a	550.764	-0.301216	0.103922	-2.89847	0.00374982	0.0309782	470.589	503.7	610.374	618.391
ENSMUST00000003527	ENSMUSG00000003435	Supt5	5262.25	-0.141703	0.0503541	-2.81413	0.00489099	0.037783	5093.38	4903.41	5572.16	5480.05
ENSMUST00000207563	ENSMUSG00000003435	Supt5	5263.49	-0.141802	0.0503658	-2.81545	0.00487084	0.0376736	5094.38	4904.4	5575.15	5480.05
ENSMUST00000209141	ENSMUSG00000003435	Supt5	5275.49	-0.142322	0.0502637	-2.83151	0.00463289	0.036321	5104.39	4915.29	5582.13	5500.16
ENSMUST00000003655	ENSMUSG00000003559	As3mt	85.4641	-0.626274	0.169564	-3.69344	0.00022124	0.00320061	56.0702	55.417	109.708	120.662
ENSMUST00000143528	ENSMUSG00000003573	Homer3	464.207	-0.321652	0.109874	-2.92746	0.00341746	0.0288187	409.513	402.762	512.635	531.917
ENSMUST00000003720	ENSMUSG00000003623	Crot	667.902	-0.344583	0.0962793	-3.57899	0.000344922	0.00463917	576.722	585.836	763.965	745.085
ENSMUST00000103220	ENSMUSG00000003660	Snrnp200	9641.01	-0.146002	0.0468543	-3.11609	0.00183263	0.0176504	9369.73	8919.16	10312.5	9962.63
ENSMUST00000003850	ENSMUSG00000003752	Itpkc	574.043	-0.281463	0.103772	-2.71233	0.00668124	0.0478764	501.628	522.503	605.388	666.655
ENSMUST00000003876	ENSMUSG00000003778	Brd8	3372.82	-0.263808	0.0555437	-4.74956	2.04e-06	5.64e-05	3093.87	3020.22	3713.11	3664.09
ENSMUST00000097626	ENSMUSG00000003778	Brd8	3264.73	-0.266765	0.0560457	-4.75978	1.94e-06	5.41e-05	2991.75	2919.29	3595.42	3552.48
ENSMUST00000115765	ENSMUSG00000003778	Brd8	3189.17	-0.267827	0.0568213	-4.7135	2.44e-06	6.57e-05	2892.62	2878.71	3555.53	3429.81
ENSMUST00000115766	ENSMUSG00000003778	Brd8	3283.46	-0.262913	0.0560246	-4.69282	2.69e-06	7.19e-05	3016.78	2937.1	3611.38	3568.57
ENSMUST00000152612	ENSMUSG00000003778	Brd8	3481.45	-0.255183	0.0554344	-4.60333	4.16e-06	0.000105512	3221.03	3111.27	3819.83	3773.69
ENSMUST00000153569	ENSMUSG00000003778	Brd8	985.108	-0.279501	0.086833	-3.21883	0.00128714	0.0133857	933.168	833.233	1091.09	1082.94
ENSMUST00000003912	ENSMUSG00000003814	Calr	17657.8	-0.278294	0.0406969	-6.8382	8.02e-12	6.46e-10	16088.1	15783.9	19202.9	19556.2
ENSMUST00000125998	ENSMUSG00000003814	Calr	4835.61	-0.270379	0.0509665	-5.30502	1.13e-07	4.31e-06	4449.57	4297.78	5279.94	5315.14
ENSMUST00000128028	ENSMUSG00000003814	Calr	4878.77	-0.270881	0.0507032	-5.34248	9.17e-08	3.6e-06	4482.61	4341.32	5334.79	5356.37
ENSMUST00000154774	ENSMUSG00000003814	Calr	11722.2	-0.274001	0.0423504	-6.46986	9.81e-11	6.7e-09	10595.3	10595.5	12736.1	12962.1
ENSMUST00000051356	ENSMUSG00000004056	Akt2	1748.54	-0.253621	0.0685535	-3.69961	0.000215929	0.0031382	1608.01	1569.49	1876	1940.64
ENSMUST00000085917	ENSMUSG00000004056	Akt2	1180.28	-0.270523	0.0783758	-3.45161	0.000557242	0.00685089	1082.36	1045.01	1286.57	1307.17
ENSMUST00000108343	ENSMUSG00000004056	Akt2	1751.04	-0.252452	0.0686065	-3.6797	0.000233505	0.0033488	1613.02	1570.48	1877	1943.66
ENSMUST00000108344	ENSMUSG00000004056	Akt2	1796.97	-0.258088	0.0677373	-3.81013	0.000138892	0.00215382	1649.06	1611.05	1936.84	1990.92
ENSMUST00000167435	ENSMUSG00000004056	Akt2	1756.03	-0.25656	0.0684439	-3.74848	0.000177912	0.00265716	1615.02	1572.46	1887.97	1948.68
ENSMUST00000004203	ENSMUSG00000004100	Ppan	3393.34	-0.175112	0.0550674	-3.17996	0.00147295	0.0148997	3171.97	3192.41	3627.34	3581.64
ENSMUST00000145231	ENSMUSG00000004100	Ppan	3520.37	-0.171348	0.0546064	-3.13788	0.00170177	0.0166835	3296.13	3316.11	3767.96	3701.29
ENSMUST00000147780	ENSMUSG00000004100	Ppan	3403.06	-0.174022	0.0550521	-3.16104	0.00157207	0.015698	3178.98	3206.27	3637.31	3589.68
ENSMUST00000095767	ENSMUSG00000004151	Etv1	444.077	-1.21969	0.118757	-10.2705	9.58e-25	3.08e-22	253.317	231.564	694.151	597.275
ENSMUST00000159334	ENSMUSG00000004151	Etv1	409.368	-1.24243	0.12152	-10.2241	1.55e-24	4.89e-22	231.29	206.824	640.295	559.065
ENSMUST00000160244	ENSMUSG00000004151	Etv1	298.139	-1.13202	0.13094	-8.64532	5.37e-18	8.96e-16	170.213	162.292	449.802	410.249
ENSMUST00000160701	ENSMUSG00000004151	Etv1	235.684	-1.13003	0.141713	-7.97407	1.54e-15	1.97e-13	136.17	117.761	365.028	323.775
ENSMUST00000160856	ENSMUSG00000004151	Etv1	244.688	-1.14163	0.140491	-8.12599	4.44e-16	6.02e-14	142.178	120.73	377.993	337.852
ENSMUST00000160996	ENSMUSG00000004151	Etv1	133.683	-0.911219	0.160152	-5.68972	1.27e-08	6.04e-07	78.0978	74.2191	206.45	175.965
ENSMUST00000161513	ENSMUSG00000004151	Etv1	115.188	-0.83203	0.163834	-5.07848	3.8e-07	1.27e-05	69.0865	66.3024	174.535	150.827
ENSMUST00000161591	ENSMUSG00000004151	Etv1	117.753	-1.11666	0.164417	-6.79165	1.11e-11	8.69e-10	61.0765	48.4898	188.498	172.948
ENSMUST00000161980	ENSMUSG00000004151	Etv1	248.208	-1.17907	0.138877	-8.49005	2.07e-17	3.28e-15	140.176	121.719	376.996	353.941
ENSMUST00000162563	ENSMUSG00000004151	Etv1	246.185	-1.14022	0.140351	-8.12409	4.51e-16	6.1e-14	143.179	121.719	380.985	338.858
ENSMUST00000162730	ENSMUSG00000004151	Etv1	388.11	-1.17079	0.122678	-9.54365	1.38e-21	3.31e-19	228.286	203.855	594.417	525.883
ENSMUST00000163063	ENSMUSG00000004151	Etv1	70.2367	-0.763639	0.172391	-4.42969	9.44e-06	0.000217156	42.0527	34.6356	105.718	98.5403
ENSMUST00000004316	ENSMUSG00000004207	Psap	4942.01	-0.43105	0.0513736	-8.39049	4.84e-17	7.43e-15	4286.37	4098.88	5719.77	5663.05
ENSMUST00000105465	ENSMUSG00000004207	Psap	4941.27	-0.431247	0.0514041	-8.38935	4.89e-17	7.49e-15	4286.37	4096.9	5718.77	5663.05
ENSMUST00000165878	ENSMUSG00000004207	Psap	4937.52	-0.430843	0.0514043	-8.38146	5.23e-17	7.93e-15	4283.36	4094.92	5714.78	5657.02
ENSMUST00000177779	ENSMUSG00000004207	Psap	4943.01	-0.430947	0.0514073	-8.38299	5.16e-17	7.85e-15	4288.37	4098.88	5721.76	5663.05
ENSMUST00000179238	ENSMUSG00000004207	Psap	4948.74	-0.429785	0.0512654	-8.38353	5.14e-17	7.83e-15	4291.37	4109.76	5725.75	5668.08
ENSMUST00000004684	ENSMUSG00000004568	Arhgef18	3282.22	-0.326605	0.0573882	-5.69116	1.26e-08	6e-07	2919.66	2883.66	3757.99	3567.56
ENSMUST00000131773	ENSMUSG00000004568	Arhgef18	1269.88	-0.243048	0.0834112	-2.91386	0.00356994	0.0298154	1169.46	1142.97	1484.05	1283.03
ENSMUST00000145360	ENSMUSG00000004568	Arhgef18	901.746	-0.311596	0.0874973	-3.56121	0.000369148	0.00490202	772.968	822.348	1026.27	985.403
ENSMUST00000156085	ENSMUSG00000004568	Arhgef18	2831.63	-0.337368	0.0589591	-5.72208	1.05e-08	5.12e-07	2505.14	2478.92	3231.39	3111.06
ENSMUST00000043812	ENSMUSG00000004591	Pkn2	2382.3	-0.185039	0.0614291	-3.01224	0.00259328	0.0232377	2213.77	2235.48	2566.16	2513.78
ENSMUST00000004780	ENSMUSG00000004661	Arid3b	1190.99	-0.263153	0.0780665	-3.37089	0.000749259	0.00872574	1086.36	1066.78	1285.58	1325.27
ENSMUST00000171444	ENSMUSG00000004661	Arid3b	1197.99	-0.259382	0.0779751	-3.32647	0.00087953	0.00993261	1097.37	1071.72	1291.56	1331.3
ENSMUST00000071935	ENSMUSG00000004677	Myo9b	3486.51	-0.155493	0.0559363	-2.77981	0.00543899	0.0409805	3282.11	3305.23	3762.98	3595.72
ENSMUST00000168839	ENSMUSG00000004677	Myo9b	3486.51	-0.155493	0.0559363	-2.77981	0.00543899	0.0409805	3282.11	3305.23	3762.98	3595.72
ENSMUST00000170242	ENSMUSG00000004677	Myo9b	3499.01	-0.157422	0.0556947	-2.82653	0.00470558	0.036702	3292.12	3314.13	3772.95	3616.83
ENSMUST00000004892	ENSMUSG00000004771	Rab11a	596.067	-0.317173	0.100856	-3.1448	0.00166202	0.0164036	536.672	511.617	656.252	679.727
ENSMUST00000166857	ENSMUSG00000004771	Rab11a	353.08	-0.341395	0.121345	-2.81342	0.00490182	0.0378481	313.392	295.887	412.9	390.139
ENSMUST00000167569	ENSMUSG00000004771	Rab11a	549.592	-0.312881	0.103357	-3.0272	0.00246833	0.022353	487.611	479.95	606.385	624.424
ENSMUST00000168366	ENSMUSG00000004771	Rab11a	441.035	-0.347341	0.113912	-3.04921	0.00229444	0.0210833	404.506	357.241	503.658	498.735
ENSMUST00000169058	ENSMUSG00000004771	Rab11a	606.068	-0.323229	0.100485	-3.21667	0.00129686	0.0134713	545.683	517.555	666.225	694.81
ENSMUST00000171100	ENSMUSG00000004771	Rab11a	600.602	-0.333895	0.10172	-3.28249	0.00102894	0.0112272	548.687	499.742	668.22	685.76
ENSMUST00000172298	ENSMUSG00000004771	Rab11a	851.618	-0.370958	0.0901974	-4.11274	3.91e-05	0.000730253	760.953	707.556	940.495	997.469
ENSMUST00000172444	ENSMUSG00000004771	Rab11a	379.812	-0.3426	0.118197	-2.89856	0.00374881	0.030974	338.424	317.658	437.834	425.332
ENSMUST00000090973	ENSMUSG00000004891	Nes	437.603	-0.547378	0.115206	-4.75131	2.02e-06	5.6e-05	365.458	322.606	549.536	512.812
ENSMUST00000159830	ENSMUSG00000004891	Nes	71.4546	-0.564641	0.171965	-3.28347	0.00102538	0.0111963	49.0614	45.5211	99.7344	91.5017
ENSMUST00000160694	ENSMUSG00000004891	Nes	437.1	-0.544778	0.115339	-4.72327	2.32e-06	6.31e-05	365.458	322.606	549.536	510.801
ENSMUST00000005015	ENSMUSG00000004895	Prcc	1663.56	-0.190766	0.0703628	-2.71117	0.00670453	0.0480052	1549.94	1547.72	1829.13	1727.47
ENSMUST00000005064	ENSMUSG00000004934	Pias4	1331.48	-0.226152	0.0750876	-3.01184	0.00259668	0.0232579	1244.56	1199.38	1449.14	1432.86
ENSMUST00000005073	ENSMUSG00000004948	Zp3	103.933	-0.515026	0.166179	-3.09923	0.00194024	0.0184944	72.0903	79.1671	119.681	144.794
ENSMUST00000005077	ENSMUSG00000004951	Hspb1	5879.39	-0.361682	0.0503662	-7.18104	6.92e-13	6.51e-11	5124.42	5135.96	6446.83	6810.34
ENSMUST00000111155	ENSMUSG00000004951	Hspb1	5877.14	-0.361933	0.0504023	-7.18088	6.93e-13	6.51e-11	5119.41	5135.96	6443.84	6809.34
ENSMUST00000005185	ENSMUSG00000005054	Cstb	516.171	-0.312101	0.107243	-2.91023	0.00361161	0.0300732	457.573	450.263	551.531	605.319
ENSMUST00000057257	ENSMUSG00000005078	Jkamp	311.225	-0.401774	0.128324	-3.13094	0.00174247	0.0169768	267.335	252.345	338.099	387.123
ENSMUST00000117449	ENSMUSG00000005078	Jkamp	430.099	-0.414092	0.118639	-3.49036	0.000482374	0.00609101	353.443	365.158	453.791	548.005
ENSMUST00000125764	ENSMUSG00000005078	Jkamp	247.015	-0.420263	0.135809	-3.09452	0.00197131	0.0187395	205.257	200.886	279.256	302.66
ENSMUST00000132371	ENSMUSG00000005078	Jkamp	160.358	-0.437208	0.152094	-2.8746	0.00404541	0.0328469	129.162	126.667	185.506	200.097
ENSMUST00000134041	ENSMUSG00000005078	Jkamp	249.016	-0.422187	0.135557	-3.11447	0.00184275	0.0177289	207.259	201.876	281.251	305.676
ENSMUST00000152381	ENSMUSG00000005078	Jkamp	198.302	-0.430118	0.14391	-2.98881	0.00280071	0.0247064	161.202	160.313	232.381	239.312
ENSMUST00000005234	ENSMUSG00000005103	Wdr1	2867.02	-0.206423	0.0578069	-3.57091	0.000355749	0.00475635	2666.34	2646.16	3090.77	3064.8
ENSMUST00000201260	ENSMUSG00000005103	Wdr1	2425.09	-0.213879	0.061458	-3.48008	0.000501272	0.00628301	2247.81	2231.52	2653.93	2567.08
ENSMUST00000005279	ENSMUSG00000005148	Klf5	1737.96	-0.359516	0.0752633	-4.77678	1.78e-06	5.02e-05	1591.99	1430.94	2044.55	1884.33
ENSMUST00000005503	ENSMUSG00000005370	Msh6	14261.3	-0.200703	0.0410507	-4.88916	1.01e-06	3.07e-05	13259.6	13253.6	15167.6	15364.2
ENSMUST00000005532	ENSMUSG00000005397	Nid1	3555.68	-0.39394	0.057058	-6.90421	5.05e-12	4.22e-10	3108.89	3010.33	4164.91	3938.6
ENSMUST00000005705	ENSMUSG00000005566	Trim28	38811.4	-0.194385	0.0382941	-5.07612	3.85e-07	1.28e-05	36556.8	35779.6	41760.8	41148.6
ENSMUST00000123603	ENSMUSG00000005566	Trim28	10184	-0.203154	0.0441559	-4.60083	4.21e-06	0.000106485	9548.96	9363.49	11063.5	10760
ENSMUST00000123778	ENSMUSG00000005566	Trim28	8039.66	-0.204797	0.0448473	-4.56654	4.96e-06	0.000122904	7498.39	7421.91	8616.05	8622.28
ENSMUST00000125136	ENSMUSG00000005566	Trim28	13482.3	-0.187652	0.0432538	-4.3384	1.44e-05	0.000310628	12775	12410.4	14600.1	14143.6
ENSMUST00000128951	ENSMUSG00000005566	Trim28	15322.1	-0.189605	0.0417117	-4.54561	5.48e-06	0.0001344	14489.1	14114.5	16493.1	16191.8
ENSMUST00000129122	ENSMUSG00000005566	Trim28	10926.5	-0.169026	0.0437797	-3.86084	0.000112997	0.00181438	10411	10142.3	11712.8	11439.7
ENSMUST00000142421	ENSMUSG00000005566	Trim28	15286.5	-0.176736	0.0413014	-4.27917	1.88e-05	0.000390045	14449.1	14226.3	16402.3	16068.1
ENSMUST00000148354	ENSMUSG00000005566	Trim28	7729.5	-0.154244	0.045577	-3.38424	0.000713753	0.00840105	7347.2	7271.5	8231.08	8068.24
ENSMUST00000149061	ENSMUSG00000005566	Trim28	14111.3	-0.184708	0.0420181	-4.3959	1.1e-05	0.000248576	13327.7	13063.6	15201.5	14852.4
ENSMUST00000209577	ENSMUSG00000005566	Trim28	12886.5	-0.177232	0.0417673	-4.24333	2.2e-05	0.000449666	12116.2	12052.2	13802.2	13575.4
ENSMUST00000005825	ENSMUSG00000005682	Pan2	1287.59	-0.270816	0.0839366	-3.22643	0.00125343	0.013135	1160.45	1157.82	1525.94	1306.16
ENSMUST00000006037	ENSMUSG00000005886	Ncoa2	907.026	-0.387633	0.0889321	-4.35875	1.31e-05	0.000286952	754.945	798.598	1082.12	992.442
ENSMUST00000068304	ENSMUSG00000005886	Ncoa2	1338.1	-0.394289	0.0748829	-5.26541	1.4e-07	5.21e-06	1133.42	1160.79	1543.89	1514.3
ENSMUST00000081713	ENSMUSG00000005886	Ncoa2	1339.1	-0.395079	0.07482	-5.28039	1.29e-07	4.86e-06	1134.42	1160.79	1543.89	1517.32
ENSMUST00000133232	ENSMUSG00000005886	Ncoa2	159.32	-0.412049	0.152181	-2.70762	0.00677674	0.0483792	124.155	133.594	190.493	189.037
ENSMUST00000143603	ENSMUSG00000005886	Ncoa2	477.622	-0.337914	0.109093	-3.09749	0.00195168	0.0185838	403.505	426.513	546.544	533.928
ENSMUST00000147927	ENSMUSG00000005886	Ncoa2	513.811	-0.327909	0.10649	-3.07925	0.00207524	0.0194804	439.55	458.179	593.419	564.093
ENSMUST00000068686	ENSMUSG00000006056	Calcoco2	979.603	-1.23405	0.0888828	-13.884	7.92e-44	7.33e-41	562.705	553.18	1330.46	1472.07
ENSMUST00000097162	ENSMUSG00000006056	Calcoco2	674.839	-1.20152	0.100235	-11.987	4.16e-33	2.18e-30	374.469	395.835	923.54	1005.51
ENSMUST00000006286	ENSMUSG00000006127	Inpp5k	426.069	-0.469345	0.113743	-4.12635	3.69e-05	0.000692697	358.449	337.45	509.643	498.735
ENSMUST00000136605	ENSMUSG00000006127	Inpp5k	437.8	-0.477567	0.112651	-4.23935	2.24e-05	0.000456163	365.458	347.346	527.595	510.801
ENSMUST00000150857	ENSMUSG00000006127	Inpp5k	425.57	-0.466818	0.113759	-4.10358	4.07e-05	0.000755961	358.449	337.45	507.648	498.735
ENSMUST00000006367	ENSMUSG00000006205	Htra1	1013.31	-0.470393	0.0856456	-5.49232	3.97e-08	1.69e-06	879.101	797.608	1164.9	1211.64
ENSMUST00000140741	ENSMUSG00000006205	Htra1	158.12	-0.494575	0.152567	-3.2417	0.00118819	0.0125811	123.154	120.73	188.498	200.097
ENSMUST00000150717	ENSMUSG00000006205	Htra1	552.778	-0.405473	0.109103	-3.71644	0.000202051	0.00296249	507.636	424.533	622.342	656.6
ENSMUST00000150905	ENSMUSG00000006205	Htra1	412.088	-0.497089	0.114563	-4.339	1.43e-05	0.000309985	334.419	329.533	490.693	493.707
ENSMUST00000153290	ENSMUSG00000006205	Htra1	835.576	-0.508005	0.0953743	-5.32643	1e-07	3.89e-06	733.919	620.472	980.389	1007.52
ENSMUST00000006435	ENSMUSG00000006273	Atp6v1b2	4604.82	-0.166874	0.052989	-3.14922	0.00163709	0.0162085	4300.38	4364.08	4745.36	5009.47
ENSMUST00000131002	ENSMUSG00000006307	Kmt2b	4126.7	-0.147189	0.0536206	-2.74501	0.00605082	0.044395	3955.95	3866.32	4430.2	4254.33
ENSMUST00000077610	ENSMUSG00000006342	Susd2	597.014	-0.567449	0.102678	-5.52648	3.27e-08	1.42e-06	494.619	443.336	718.087	732.014
ENSMUST00000095541	ENSMUSG00000006342	Susd2	625.74	-0.583583	0.100929	-5.78213	7.38e-09	3.68e-07	514.644	462.138	759.976	766.201
ENSMUST00000111807	ENSMUSG00000006435	Neurl1a	277.191	-0.446955	0.130664	-3.42063	0.000624755	0.00751652	221.277	230.574	330.121	326.792
ENSMUST00000111808	ENSMUSG00000006435	Neurl1a	294.438	-0.443959	0.128034	-3.4675	0.000525325	0.00653636	241.302	240.47	348.073	347.908
ENSMUST00000107102	ENSMUSG00000006575	Rundc3a	237.482	-0.394947	0.136688	-2.8894	0.00385983	0.0316421	196.246	198.907	278.259	276.516
ENSMUST00000107103	ENSMUSG00000006575	Rundc3a	237.482	-0.394947	0.136688	-2.8894	0.00385983	0.0316421	196.246	198.907	278.259	276.516
ENSMUST00000107105	ENSMUSG00000006575	Rundc3a	238.23	-0.396427	0.136577	-2.9026	0.00370083	0.0306539	196.246	199.897	279.256	277.522
ENSMUST00000025083	ENSMUSG00000006740	Kif5b	6153.41	-0.301014	0.0521075	-5.77679	7.61e-09	3.79e-07	5456.83	5540.71	7063.19	6552.93
ENSMUST00000163210	ENSMUSG00000006740	Kif5b	2604.73	-0.283065	0.0648905	-4.3622	1.29e-05	0.000283055	2310.89	2370.06	3006.99	2730.97
ENSMUST00000164426	ENSMUSG00000006740	Kif5b	1907	-0.275316	0.0688687	-3.99769	6.4e-05	0.00111773	1684.11	1751.57	2170.22	2022.09
ENSMUST00000168031	ENSMUSG00000006740	Kif5b	2513.09	-0.289166	0.0607469	-4.76017	1.93e-06	5.4e-05	2225.79	2281.99	2801.54	2743.04
ENSMUST00000088086	ENSMUSG00000006800	Sulf2	3660.38	-0.308795	0.0543583	-5.68073	1.34e-08	6.33e-07	3302.13	3218.14	4085.12	4036.13
ENSMUST00000109249	ENSMUSG00000006800	Sulf2	3668.4	-0.313848	0.0545914	-5.74903	8.98e-09	4.4e-07	3311.15	3210.22	4108.06	4044.17
ENSMUST00000133395	ENSMUSG00000006800	Sulf2	356.596	-0.341598	0.121306	-2.81599	0.00486271	0.0376153	321.402	293.908	413.898	397.178
ENSMUST00000139266	ENSMUSG00000006800	Sulf2	804.981	-0.30752	0.093045	-3.30507	0.000949522	0.0105527	738.925	685.785	936.506	858.708
ENSMUST00000146497	ENSMUSG00000006800	Sulf2	2005.84	-0.297031	0.0663893	-4.47408	7.67e-06	0.000180634	1845.31	1738.71	2209.12	2230.23
ENSMUST00000007130	ENSMUSG00000006932	Ctnnb1	13324.2	-0.178747	0.0447816	-3.99153	6.56e-05	0.00114174	12292.4	12678.6	13822.2	14503.5
ENSMUST00000130845	ENSMUSG00000006932	Ctnnb1	3729.47	-0.158577	0.0538455	-2.94503	0.00322921	0.0275457	3490.37	3548.66	3969.43	3909.44
ENSMUST00000133689	ENSMUSG00000006932	Ctnnb1	3054.74	-0.16466	0.0587843	-2.80108	0.00509317	0.0389624	2799.51	2950.95	3188.51	3279.98
ENSMUST00000154356	ENSMUSG00000006932	Ctnnb1	13324.2	-0.178747	0.0447816	-3.99153	6.56e-05	0.00114174	12292.4	12678.6	13822.2	14503.5
ENSMUST00000154687	ENSMUSG00000006932	Ctnnb1	7070.82	-0.157977	0.0467612	-3.37838	0.000729148	0.00854869	6621.29	6732.17	7369.37	7560.45
ENSMUST00000156911	ENSMUSG00000006932	Ctnnb1	3814.15	-0.189239	0.0574599	-3.2934	0.000989823	0.0109059	3472.35	3641.69	3939.51	4203.05
ENSMUST00000163844	ENSMUSG00000006932	Ctnnb1	9790.08	-0.173343	0.0461056	-3.75969	0.000170122	0.00255747	9001.27	9382.29	10209.8	10566.9
ENSMUST00000169931	ENSMUSG00000006932	Ctnnb1	2652.35	-0.164182	0.0609362	-2.69432	0.00705316	0.0498123	2436.05	2557.1	2765.63	2850.63
ENSMUST00000170729	ENSMUSG00000006932	Ctnnb1	3476.75	-0.172863	0.0560626	-3.08338	0.00204661	0.0192777	3275.1	3250.8	3604.4	3776.71
ENSMUST00000178812	ENSMUSG00000006932	Ctnnb1	11107.6	-0.177733	0.0452511	-3.92771	8.58e-05	0.00143829	10217.8	10606.4	11582.2	12023.9
ENSMUST00000215573	ENSMUSG00000006932	Ctnnb1	5028	-0.192246	0.0546438	-3.51816	0.000434543	0.0055879	4578.73	4790.6	5184.19	5558.48
ENSMUST00000007255	ENSMUSG00000007039	Ddah2	1539.25	-0.312125	0.0747358	-4.17639	2.96e-05	0.000574463	1312.64	1417.09	1659.58	1767.69
ENSMUST00000173520	ENSMUSG00000007039	Ddah2	912.813	-0.315862	0.0868686	-3.63609	0.000276805	0.0038471	781.979	830.265	1003.33	1035.68
ENSMUST00000173562	ENSMUSG00000007039	Ddah2	656.138	-0.319085	0.0997219	-3.19975	0.00137547	0.0141154	546.684	606.618	714.098	757.152
ENSMUST00000174493	ENSMUSG00000007039	Ddah2	1539	-0.312639	0.074701	-4.18521	2.85e-05	0.000555856	1312.64	1416.1	1659.58	1767.69
ENSMUST00000007257	ENSMUSG00000007041	Clic1	1256.96	-0.334578	0.077638	-4.30947	1.64e-05	0.000346676	1085.36	1122.19	1372.34	1447.94
ENSMUST00000172599	ENSMUSG00000007041	Clic1	947.061	-0.304761	0.0852194	-3.57619	0.000348633	0.00468107	830.039	851.046	1030.26	1076.9
ENSMUST00000007296	ENSMUSG00000007080	Pole	3111.85	-0.176523	0.0629536	-2.80402	0.00504699	0.0386904	3016.78	2813.4	3443.83	3173.4
ENSMUST00000007757	ENSMUSG00000007613	Tgfbr1	858.886	-0.241401	0.0876762	-2.75333	0.00589932	0.0435474	791.992	771.879	931.519	940.155
ENSMUST00000007865	ENSMUSG00000007721	Ccdc124	1269.11	-0.239769	0.0820663	-2.92165	0.00348177	0.0292887	1080.35	1234.02	1358.38	1403.7
ENSMUST00000007959	ENSMUSG00000007815	Rhoa	5817.15	-0.172461	0.0482751	-3.57247	0.000353629	0.00473604	5494.88	5430.86	6113.72	6229.16
ENSMUST00000194701	ENSMUSG00000007815	Rhoa	3292.73	-0.155185	0.0554346	-2.79943	0.00511931	0.0391291	3101.88	3120.17	3467.76	3481.09
ENSMUST00000069304	ENSMUSG00000007850	Hnrnph1	7552.71	-0.327689	0.0463488	-7.07006	1.55e-12	1.37e-10	6757.46	6608.47	8524.3	8320.62
ENSMUST00000077817	ENSMUSG00000007850	Hnrnph1	7545.73	-0.327614	0.0463299	-7.07133	1.53e-12	1.36e-10	6751.45	6602.53	8513.32	8315.6
ENSMUST00000109142	ENSMUSG00000007850	Hnrnph1	7554.46	-0.327885	0.0463874	-7.06842	1.57e-12	1.38e-10	6760.46	6607.48	8528.28	8321.63
ENSMUST00000123371	ENSMUSG00000007850	Hnrnph1	7734.02	-0.344265	0.0482557	-7.1342	9.74e-13	8.87e-11	6848.57	6746.02	8913.26	8428.21
ENSMUST00000126737	ENSMUSG00000007850	Hnrnph1	8757.64	-0.344474	0.0479982	-7.17681	7.14e-13	6.68e-11	7819.79	7573.32	10092.1	9545.34
ENSMUST00000127964	ENSMUSG00000007850	Hnrnph1	2964.71	-0.343351	0.057611	-5.95981	2.53e-09	1.37e-07	2597.25	2609.54	3367.03	3285.01
ENSMUST00000128220	ENSMUSG00000007850	Hnrnph1	2121.99	-0.319826	0.0666746	-4.79682	1.61e-06	4.61e-05	1911.39	1845.58	2449.48	2281.51
ENSMUST00000129631	ENSMUSG00000007850	Hnrnph1	2063.86	-0.304628	0.0665288	-4.57888	4.67e-06	0.000116836	1881.36	1795.11	2349.74	2229.22
ENSMUST00000132715	ENSMUSG00000007850	Hnrnph1	1708.3	-0.311886	0.0705299	-4.42204	9.78e-06	0.00022336	1544.93	1487.35	1956.79	1844.11
ENSMUST00000133435	ENSMUSG00000007850	Hnrnph1	2860.7	-0.350191	0.0614713	-5.69682	1.22e-08	5.83e-07	2567.21	2440.33	3316.17	3119.1
ENSMUST00000134230	ENSMUSG00000007850	Hnrnph1	6544.33	-0.323125	0.0470252	-6.87131	6.36e-12	5.24e-10	5811.28	5790.08	7358.4	7217.57
ENSMUST00000140056	ENSMUSG00000007850	Hnrnph1	3322.87	-0.316842	0.0580034	-5.46247	4.7e-08	1.97e-06	3028.79	2868.82	3765.97	3627.89
ENSMUST00000141668	ENSMUSG00000007850	Hnrnph1	2254.05	-0.326259	0.0632821	-5.15563	2.53e-07	8.88e-06	1992.49	1990.06	2570.15	2463.51
ENSMUST00000143301	ENSMUSG00000007850	Hnrnph1	1317.68	-0.322141	0.0795611	-4.04897	5.14e-05	0.000926161	1162.46	1162.77	1554.86	1390.62
ENSMUST00000150153	ENSMUSG00000007850	Hnrnph1	3819.77	-0.330579	0.0536484	-6.16195	7.19e-10	4.26e-08	3336.18	3410.12	4294.56	4238.24
ENSMUST00000150657	ENSMUSG00000007850	Hnrnph1	1406.1	-0.304324	0.0771001	-3.94713	7.91e-05	0.00134373	1266.59	1234.02	1637.64	1486.15
ENSMUST00000151537	ENSMUSG00000007850	Hnrnph1	2479.99	-0.298767	0.0616885	-4.84316	1.28e-06	3.79e-05	2267.84	2163.24	2725.74	2763.15
ENSMUST00000156642	ENSMUSG00000007850	Hnrnph1	3925.67	-0.311618	0.0548381	-5.6825	1.33e-08	6.27e-07	3583.49	3401.22	4397.29	4320.69
ENSMUST00000066401	ENSMUSG00000007891	Ctsd	5355.86	-0.247461	0.0549522	-4.5032	6.69e-06	0.000159873	4821.04	4949.92	5574.15	6078.33
ENSMUST00000151120	ENSMUSG00000007891	Ctsd	5356.35	-0.247173	0.0549648	-4.49694	6.89e-06	0.00016422	4821.04	4951.9	5574.15	6078.33
ENSMUST00000095220	ENSMUSG00000008167	Fbxw9	1209.5	-0.301137	0.0789866	-3.81251	0.000137565	0.0021364	1063.33	1089.54	1298.54	1386.6
ENSMUST00000139721	ENSMUSG00000008167	Fbxw9	1209.5	-0.301137	0.0789866	-3.81251	0.000137565	0.0021364	1063.33	1089.54	1298.54	1386.6
ENSMUST00000141183	ENSMUSG00000008167	Fbxw9	552.324	-0.306333	0.105765	-2.89635	0.00377529	0.0311274	471.59	502.711	586.438	648.556
ENSMUST00000142036	ENSMUSG00000008167	Fbxw9	1011.01	-0.321255	0.0849062	-3.78365	0.000154548	0.00236285	872.092	910.421	1087.1	1174.44
ENSMUST00000145479	ENSMUSG00000008167	Fbxw9	632.226	-0.268348	0.098709	-2.71858	0.00655629	0.0471907	571.716	564.065	677.196	715.925
ENSMUST00000152884	ENSMUSG00000008167	Fbxw9	1060.92	-0.302046	0.0833928	-3.62197	0.000292371	0.00403317	921.153	964.849	1135.97	1221.7
ENSMUST00000008528	ENSMUSG00000008384	Sertad1	262.402	-0.366418	0.134136	-2.73169	0.00630096	0.0457874	207.259	236.512	305.187	300.648
ENSMUST00000008748	ENSMUSG00000008604	Ubqln4	5644.94	-0.178175	0.0486543	-3.66205	0.000250201	0.00354305	5320.66	5258.67	5939.18	6061.23
ENSMUST00000194303	ENSMUSG00000008604	Ubqln4	1969.96	-0.201151	0.0670088	-3.00186	0.00268336	0.0238517	1781.23	1873.29	2070.49	2154.82
ENSMUST00000106588	ENSMUSG00000008683	Rps15a	8740.35	-0.162924	0.0505956	-3.22013	0.00128131	0.013343	8058.09	8414.47	8901.29	9587.57
ENSMUST00000106590	ENSMUSG00000008683	Rps15a	8731.12	-0.163327	0.0506256	-3.22617	0.00125458	0.0131417	8048.08	8404.57	8892.31	9579.53
ENSMUST00000128482	ENSMUSG00000008683	Rps15a	7535.7	-0.173547	0.0511215	-3.39479	0.000686812	0.00813871	6882.62	7262.59	7748.36	8249.23
ENSMUST00000131374	ENSMUSG00000008683	Rps15a	9010.76	-0.160311	0.0500549	-3.20271	0.00136143	0.0139942	8338.44	8660.88	9169.58	9874.14
ENSMUST00000131840	ENSMUSG00000008683	Rps15a	8266.72	-0.167056	0.0506566	-3.29782	0.000974402	0.0107911	7593.51	7962.23	8453.48	9057.66
ENSMUST00000134270	ENSMUSG00000008683	Rps15a	8706.12	-0.161631	0.0509018	-3.17535	0.00149658	0.0150951	8021.04	8394.68	8857.41	9551.37
ENSMUST00000172457	ENSMUSG00000008683	Rps15a	9011.01	-0.160545	0.0500368	-3.20854	0.00133412	0.0137607	8337.44	8660.88	9171.57	9874.14
ENSMUST00000109910	ENSMUSG00000009073	Nf2	3314.44	-0.157448	0.0567269	-2.77555	0.00551084	0.0414277	3151.95	3105.33	3422.88	3577.62
ENSMUST00000141342	ENSMUSG00000009073	Nf2	659.932	-0.291622	0.0966647	-3.01684	0.00255428	0.02299	596.747	577.92	733.047	732.014
ENSMUST00000009772	ENSMUSG00000009628	Tex15	396.783	-0.516295	0.117802	-4.38272	1.17e-05	0.000261122	306.384	325.575	498.672	456.503
ENSMUST00000124501	ENSMUSG00000009628	Tex15	138.092	-0.427122	0.158137	-2.70097	0.00691377	0.0490571	99.1241	119.74	162.567	170.937
ENSMUST00000164107	ENSMUSG00000009681	Bcr	1069.41	-0.246513	0.0818024	-3.01352	0.00258237	0.0231719	982.23	962.87	1134.98	1197.57
ENSMUST00000009877	ENSMUSG00000009733	Tfcp2	317.063	-0.387787	0.129708	-2.9897	0.00279254	0.0246413	264.331	268.178	403.924	331.819
ENSMUST00000010191	ENSMUSG00000010047	Hyal2	1250.66	-0.28275	0.0773136	-3.65719	0.000254995	0.00359994	1111.39	1132.09	1345.42	1413.75
ENSMUST00000193747	ENSMUSG00000010047	Hyal2	869.605	-0.278473	0.0874751	-3.18346	0.00145528	0.0147588	767.962	791.671	949.471	969.315
ENSMUST00000195681	ENSMUSG00000010047	Hyal2	1251.42	-0.285375	0.0771959	-3.69676	0.000218367	0.00316487	1113.39	1129.12	1348.41	1414.76
ENSMUST00000195752	ENSMUSG00000010047	Hyal2	1251.16	-0.283747	0.0773025	-3.67061	0.000241977	0.0034483	1111.39	1132.09	1346.41	1414.76
ENSMUST00000010195	ENSMUSG00000010051	Hyal1	535.21	-0.352926	0.108762	-3.24494	0.00117474	0.0124659	499.626	424.533	612.369	604.314
ENSMUST00000112387	ENSMUSG00000010051	Hyal1	469.261	-0.33994	0.112821	-3.01309	0.002586	0.0231827	437.548	376.044	537.568	525.883
ENSMUST00000166799	ENSMUSG00000010066	Cacna2d2	76.4543	-0.48415	0.171122	-2.82927	0.0046654	0.0364836	55.0689	54.4274	92.7529	103.568
ENSMUST00000010211	ENSMUSG00000010067	Rassf1	631.047	-0.449245	0.0996234	-4.50943	6.5e-06	0.000156258	507.636	540.315	719.085	757.152
ENSMUST00000093786	ENSMUSG00000010067	Rassf1	596.815	-0.438461	0.101145	-4.33496	1.46e-05	0.000314516	482.604	512.607	685.175	706.876
ENSMUST00000121635	ENSMUSG00000010067	Rassf1	595.059	-0.431701	0.101318	-4.26087	2.04e-05	0.000420075	481.603	513.596	682.183	702.854
ENSMUST00000122225	ENSMUSG00000010067	Rassf1	597.066	-0.437213	0.101083	-4.32529	1.52e-05	0.00032632	483.605	512.607	685.175	706.876
ENSMUST00000125386	ENSMUSG00000010067	Rassf1	362.075	-0.414664	0.1206	-3.43833	0.000585311	0.00712364	289.362	314.689	414.895	429.354
ENSMUST00000129320	ENSMUSG00000010067	Rassf1	175.804	-0.451851	0.149039	-3.03176	0.00243134	0.0220855	132.165	147.449	211.437	212.163
ENSMUST00000144129	ENSMUSG00000010067	Rassf1	604.817	-0.457786	0.100434	-4.55808	5.16e-06	0.00012736	486.609	513.596	702.13	716.931
ENSMUST00000156198	ENSMUSG00000010067	Rassf1	596.319	-0.438818	0.101154	-4.33812	1.44e-05	0.000310918	482.604	511.617	684.178	706.876
ENSMUST00000075588	ENSMUSG00000010751	Tnfrsf22	321.692	-0.474103	0.125596	-3.77482	0.000160126	0.00243277	272.341	247.397	389.961	377.067
ENSMUST00000146692	ENSMUSG00000010751	Tnfrsf22	193.036	-0.432596	0.146575	-2.95137	0.00316371	0.0271516	144.181	167.24	221.41	239.312
ENSMUST00000010974	ENSMUSG00000010830	Kdelr3	160.618	-0.487997	0.152146	-3.20742	0.00133931	0.0137939	130.163	118.751	196.477	197.081
ENSMUST00000011178	ENSMUSG00000011034	Slc5a1	68.255	-0.901402	0.172699	-5.2195	1.79e-07	6.54e-06	35.0439	28.6981	106.716	102.562
ENSMUST00000117654	ENSMUSG00000011114	Tbrg1	2365.58	-0.267467	0.0646225	-4.13891	3.49e-05	0.000662136	2075.6	2201.83	2522.28	2662.6
ENSMUST00000126062	ENSMUSG00000011114	Tbrg1	895.993	-0.300377	0.0882785	-3.40261	0.000667457	0.00794225	760.953	831.254	1001.33	990.431
ENSMUST00000134711	ENSMUSG00000011114	Tbrg1	1460.06	-0.291584	0.0734192	-3.97149	7.14e-05	0.00122829	1273.59	1337.92	1591.76	1636.98
ENSMUST00000142736	ENSMUSG00000011114	Tbrg1	2370.82	-0.26721	0.0645471	-4.13977	3.48e-05	0.000660084	2080.6	2206.78	2528.27	2667.63
ENSMUST00000011400	ENSMUSG00000011256	Adam19	1354.79	-0.351091	0.0743562	-4.72174	2.34e-06	6.35e-05	1178.48	1186.52	1542.89	1511.29
ENSMUST00000108453	ENSMUSG00000011267	Zfp296	1157.8	-0.448124	0.0793956	-5.64419	1.66e-08	7.68e-07	983.231	954.953	1320.48	1372.53
ENSMUST00000208314	ENSMUSG00000011267	Zfp296	280.389	-0.399071	0.131434	-3.03629	0.0023951	0.0218572	219.275	248.387	330.121	323.775
ENSMUST00000175650	ENSMUSG00000011832	Evi5l	190.55	-0.48173	0.146083	-3.29764	0.000975	0.0107944	142.178	157.345	228.392	234.285
ENSMUST00000176072	ENSMUSG00000011832	Evi5l	378.494	-0.358012	0.119323	-3.00035	0.00269674	0.0239537	306.384	342.398	435.839	429.354
ENSMUST00000176149	ENSMUSG00000011832	Evi5l	381.735	-0.356863	0.119148	-2.99513	0.0027433	0.0242885	308.386	346.356	439.828	432.371
ENSMUST00000176764	ENSMUSG00000011832	Evi5l	379.24	-0.358945	0.119354	-3.00739	0.00263498	0.0235379	306.384	343.387	437.834	429.354
ENSMUST00000176825	ENSMUSG00000011832	Evi5l	374.501	-0.358009	0.119676	-2.99149	0.00277617	0.0245312	303.38	338.439	430.852	425.332
ENSMUST00000037285	ENSMUSG00000011877	Git1	2852.35	-0.221802	0.0583465	-3.80146	0.000143844	0.00222131	2655.32	2598.66	3108.72	3046.71
ENSMUST00000100812	ENSMUSG00000011877	Git1	2846.1	-0.21857	0.0583449	-3.74617	0.000179556	0.00267884	2652.32	2596.68	3096.75	3038.66
ENSMUST00000152428	ENSMUSG00000011877	Git1	657.208	-0.275959	0.0989841	-2.78791	0.0053049	0.040206	617.773	559.117	739.032	712.909
ENSMUST00000067538	ENSMUSG00000013236	Ptprs	1770.3	-0.203313	0.0683696	-2.97374	0.00294199	0.0256828	1666.09	1615.01	1930.86	1869.25
ENSMUST00000086828	ENSMUSG00000013236	Ptprs	1633.8	-0.208433	0.0705088	-2.95612	0.00311534	0.0268242	1545.94	1475.48	1778.26	1735.52
ENSMUST00000086559	ENSMUSG00000013275	Slc41a1	1199.74	-0.216455	0.0784753	-2.75825	0.0058111	0.0431338	1086.36	1123.18	1323.47	1265.94
ENSMUST00000013559	ENSMUSG00000013415	Igf2bp1	9811.48	-0.166857	0.0471631	-3.53787	0.000403362	0.0052742	9528.93	8938.95	10418.3	10359.8
ENSMUST00000013931	ENSMUSG00000013787	Ehmt2	3531.11	-0.155993	0.0562451	-2.77345	0.00554659	0.0416269	3339.18	3330.95	3627.34	3826.98
ENSMUST00000078061	ENSMUSG00000013787	Ehmt2	3521.88	-0.154977	0.0562573	-2.7548	0.00587286	0.0434284	3333.17	3322.05	3617.36	3814.92
ENSMUST00000097342	ENSMUSG00000013787	Ehmt2	3529.86	-0.155452	0.0562134	-2.7654	0.00568535	0.0424708	3338.18	3330.95	3626.34	3823.97
ENSMUST00000114033	ENSMUSG00000013787	Ehmt2	3523.63	-0.155897	0.0562867	-2.7697	0.00561079	0.0420235	3334.17	3322.05	3619.36	3818.94
ENSMUST00000137071	ENSMUSG00000013787	Ehmt2	1919.97	-0.193063	0.0671692	-2.87428	0.00404955	0.0328763	1838.3	1734.75	2048.54	2058.29
ENSMUST00000014339	ENSMUSG00000014195	Dnajc7	4615.87	-0.258305	0.0510177	-5.06304	4.13e-07	1.36e-05	4171.22	4217.63	4985.72	5088.9
ENSMUST00000128414	ENSMUSG00000014195	Dnajc7	1920.37	-0.303565	0.0666972	-4.55139	5.33e-06	0.000130965	1707.14	1714.96	2081.46	2177.94
ENSMUST00000129346	ENSMUSG00000014195	Dnajc7	1920.6	-0.313848	0.0676173	-4.64153	3.46e-06	8.99e-05	1678.1	1729.8	2077.47	2197.05
ENSMUST00000132886	ENSMUSG00000014195	Dnajc7	1163.78	-0.226711	0.0796538	-2.8462	0.00442442	0.0350783	1080.35	1053.91	1223.74	1297.11
ENSMUST00000136199	ENSMUSG00000014195	Dnajc7	2185.74	-0.240337	0.0629829	-3.8159	0.000135687	0.00211296	1990.49	2004.91	2387.64	2359.94
ENSMUST00000137688	ENSMUSG00000014195	Dnajc7	2665.34	-0.227544	0.0590414	-3.85398	0.000116214	0.00185609	2448.07	2450.22	2885.31	2877.78
ENSMUST00000146840	ENSMUSG00000014195	Dnajc7	1345.63	-0.270862	0.0759347	-3.56703	0.000361043	0.00480874	1235.55	1190.47	1438.17	1518.33
ENSMUST00000148098	ENSMUSG00000014195	Dnajc7	1561.53	-0.231889	0.0721887	-3.21225	0.00131697	0.0136262	1432.79	1427.98	1746.35	1638.99
ENSMUST00000154972	ENSMUSG00000014195	Dnajc7	1191.7	-0.218579	0.0782973	-2.79166	0.00524392	0.0398505	1104.38	1088.55	1259.64	1314.21
ENSMUST00000155152	ENSMUSG00000014195	Dnajc7	2658.85	-0.229155	0.0591231	-3.87589	0.000106236	0.00172429	2432.04	2451.21	2871.35	2880.8
ENSMUST00000110325	ENSMUSG00000014353	Tmem87b	494.186	-0.338098	0.107892	-3.13367	0.00172634	0.0168521	443.555	415.627	560.507	557.054
ENSMUST00000067252	ENSMUSG00000014444	Piezo1	4547.24	-0.233725	0.0541337	-4.31755	1.58e-05	0.000336553	4292.37	4048.41	5010.65	4837.52
ENSMUST00000123671	ENSMUSG00000014444	Piezo1	1152.57	-0.27361	0.0792076	-3.45434	0.000551638	0.00679526	1049.31	1025.21	1244.68	1291.08
ENSMUST00000128383	ENSMUSG00000014444	Piezo1	3859.93	-0.235381	0.0559207	-4.20919	2.56e-05	0.000508694	3640.56	3433.87	4246.69	4118.58
ENSMUST00000134304	ENSMUSG00000014444	Piezo1	635.128	-0.283854	0.0988521	-2.8715	0.00408523	0.0330923	546.684	586.826	701.132	705.87
ENSMUST00000148497	ENSMUSG00000014444	Piezo1	2173.38	-0.229149	0.0672726	-3.40628	0.000658539	0.00785841	2070.59	1917.82	2416.56	2288.55
ENSMUST00000155803	ENSMUSG00000014444	Piezo1	495.595	-0.303615	0.107332	-2.82875	0.00467306	0.0365207	428.537	446.304	556.518	551.021
ENSMUST00000156333	ENSMUSG00000014444	Piezo1	4547.24	-0.233725	0.0541337	-4.31755	1.58e-05	0.000336553	4292.37	4048.41	5010.65	4837.52
ENSMUST00000014812	ENSMUSG00000014668	Chfr	1608.04	-0.27027	0.0703849	-3.83989	0.000123088	0.00194516	1422.78	1479.43	1767.29	1762.66
ENSMUST00000112519	ENSMUSG00000014668	Chfr	1608.04	-0.27027	0.0703849	-3.83989	0.000123088	0.00194516	1422.78	1479.43	1767.29	1762.66
ENSMUST00000197010	ENSMUSG00000014668	Chfr	1177.67	-0.286455	0.0782412	-3.66117	0.000251063	0.00355289	1040.3	1068.76	1308.51	1293.09
ENSMUST00000198066	ENSMUSG00000014668	Chfr	1609.04	-0.270976	0.0703889	-3.84969	0.000118265	0.00188122	1422.78	1480.42	1767.29	1765.68
ENSMUST00000198633	ENSMUSG00000014668	Chfr	1532.42	-0.270607	0.0715729	-3.78086	0.00015629	0.002386	1355.7	1409.17	1674.54	1690.27
ENSMUST00000199283	ENSMUSG00000014668	Chfr	470.64	-0.295823	0.109303	-2.70645	0.00680068	0.0485172	408.511	424.533	520.613	528.9
ENSMUST00000199557	ENSMUSG00000014668	Chfr	1503.9	-0.260551	0.0723447	-3.60152	0.000316357	0.00430835	1328.66	1395.32	1648.61	1643.01
ENSMUST00000199672	ENSMUSG00000014668	Chfr	1052.52	-0.288298	0.0826484	-3.48824	0.000486206	0.00613448	913.143	968.807	1183.85	1144.27
ENSMUST00000014922	ENSMUSG00000014778	Fhod1	874.909	-0.337866	0.087567	-3.85837	0.000114144	0.00183045	774.97	756.046	1003.33	965.293
ENSMUST00000132777	ENSMUSG00000014778	Fhod1	878.412	-0.339842	0.0872731	-3.89401	9.86e-05	0.00161956	776.973	759.014	1004.32	973.337
ENSMUST00000109375	ENSMUSG00000014791	Elmo3	204.083	-0.390609	0.144772	-2.6981	0.00697355	0.0493867	175.219	162.292	221.41	257.411
ENSMUST00000014981	ENSMUSG00000014837	4931428F04Rik	348.841	-0.358761	0.121087	-2.96283	0.00304824	0.026351	296.371	300.835	394.948	403.211
ENSMUST00000171788	ENSMUSG00000014837	4931428F04Rik	371.825	-0.397384	0.118662	-3.34887	0.000811425	0.00933428	316.396	309.741	436.836	424.327
ENSMUST00000212219	ENSMUSG00000014837	4931428F04Rik	262.191	-0.388613	0.133168	-2.91821	0.00352052	0.0295256	221.277	217.709	315.161	294.615
ENSMUST00000212922	ENSMUSG00000014837	4931428F04Rik	363.072	-0.393638	0.119525	-3.29336	0.000989961	0.0109059	304.381	307.762	424.868	415.277
ENSMUST00000072311	ENSMUSG00000014932	Yes1	3276.14	-0.289673	0.0626737	-4.62192	3.8e-06	9.78e-05	2953.7	2920.28	3811.85	3418.75
ENSMUST00000168707	ENSMUSG00000014932	Yes1	2166.65	-0.291385	0.0684627	-4.25612	2.08e-05	0.000427697	1926.41	1952.46	2517.3	2270.45
ENSMUST00000202543	ENSMUSG00000014932	Yes1	2442.24	-0.277027	0.0679147	-4.07904	4.52e-05	0.000827668	2204.76	2192.93	2844.42	2526.85
ENSMUST00000015197	ENSMUSG00000015053	Gata2	126.623	-0.442675	0.15965	-2.77279	0.00555777	0.0416958	99.1241	98.9588	157.58	150.827
ENSMUST00000170089	ENSMUSG00000015053	Gata2	123.127	-0.451727	0.160476	-2.81491	0.00487909	0.0377277	94.1178	96.9797	152.594	148.816
ENSMUST00000015278	ENSMUSG00000015134	Aldh1a3	31.7458	-0.61924	0.164813	-3.75722	0.000171809	0.00258038	9.01128	17.8126	47.8725	52.2867
ENSMUST00000174209	ENSMUSG00000015134	Aldh1a3	25.7661	-0.666946	0.15939	-4.18437	2.86e-05	0.000557385	6.00752	9.89588	38.8964	48.2646
ENSMUST00000174215	ENSMUSG00000015134	Aldh1a3	23.0191	-0.624219	0.156129	-3.9981	6.39e-05	0.00111641	6.00752	7.91671	33.9097	44.2426
ENSMUST00000015456	ENSMUSG00000015312	Gadd45b	282.159	-0.400786	0.130082	-3.08104	0.00206279	0.0193867	228.286	242.449	332.115	325.786
ENSMUST00000015605	ENSMUSG00000015461	Atf6b	1515.75	-0.222414	0.0727311	-3.05803	0.00222795	0.0206037	1383.73	1403.24	1589.77	1686.25
ENSMUST00000173984	ENSMUSG00000015461	Atf6b	1500.78	-0.22625	0.0732325	-3.08947	0.00200511	0.0189696	1368.71	1386.41	1571.81	1676.19
ENSMUST00000015666	ENSMUSG00000015522	Arnt	1242	-0.266392	0.0779407	-3.41788	0.000631106	0.00758568	1111.39	1131.1	1404.26	1321.24
ENSMUST00000090804	ENSMUSG00000015522	Arnt	1686.47	-0.306117	0.0695331	-4.40246	1.07e-05	0.00024196	1485.86	1515.06	1909.91	1835.06
ENSMUST00000102749	ENSMUSG00000015522	Arnt	1240	-0.265727	0.0778816	-3.41193	0.000645037	0.00772511	1110.39	1129.12	1400.27	1320.24
ENSMUST00000107161	ENSMUSG00000015522	Arnt	1685.98	-0.306214	0.069511	-4.40526	1.06e-05	0.000239112	1485.86	1514.07	1908.92	1835.06
ENSMUST00000147765	ENSMUSG00000015522	Arnt	949.773	-0.274697	0.0843654	-3.25604	0.00112978	0.0120907	859.076	848.077	1047.21	1044.73
ENSMUST00000149051	ENSMUSG00000015522	Arnt	978.963	-0.284373	0.0836916	-3.39787	0.000679131	0.00805831	881.103	871.827	1097.08	1065.84
ENSMUST00000156653	ENSMUSG00000015522	Arnt	1160.61	-0.253113	0.0796348	-3.17842	0.0014808	0.0149718	1046.31	1059.85	1305.52	1230.75
ENSMUST00000015712	ENSMUSG00000015568	Lpl	300.932	-0.523548	0.129386	-4.04641	5.2e-05	0.00093395	220.276	252.345	356.052	375.056
ENSMUST00000168401	ENSMUSG00000015568	Lpl	174.579	-0.50387	0.149048	-3.38059	0.0007233	0.00849436	130.163	139.532	212.434	216.185
ENSMUST00000015749	ENSMUSG00000015605	Srf	1387.06	-0.333862	0.0736469	-4.53328	5.81e-06	0.000141392	1228.54	1210.27	1547.88	1561.56
ENSMUST00000102976	ENSMUSG00000015619	Gata3	66.7512	-0.991205	0.172848	-5.73453	9.78e-09	4.76e-07	27.0338	28.6981	108.71	102.562
ENSMUST00000153509	ENSMUSG00000015619	Gata3	20.7414	-0.519844	0.152416	-3.4107	0.000647953	0.00775266	7.00878	7.91671	40.8911	27.1489
ENSMUST00000015791	ENSMUSG00000015647	Lama5	13463.8	-0.261243	0.0506761	-5.15515	2.53e-07	8.89e-06	12445.6	11996.8	15401	14011.8
ENSMUST00000123906	ENSMUSG00000015647	Lama5	1236.51	-0.263181	0.0788713	-3.33685	0.00084735	0.00965231	1163.46	1071.72	1348.41	1362.47
ENSMUST00000130796	ENSMUSG00000015647	Lama5	1279.66	-0.231981	0.0787481	-2.94587	0.00322051	0.027519	1180.48	1161.78	1451.13	1325.27
ENSMUST00000015800	ENSMUSG00000015656	Hspa8	85899.7	-0.321453	0.0372423	-8.63138	6.06e-18	1e-15	75542.6	76972.2	94607	96477
ENSMUST00000117557	ENSMUSG00000015656	Hspa8	85887.2	-0.321497	0.0372506	-8.63065	6.1e-18	1.01e-15	75528.6	76961.3	94590.1	96468.9
ENSMUST00000117870	ENSMUSG00000015656	Hspa8	28538.9	-0.326984	0.0405824	-8.05727	7.8e-16	1.03e-13	24760	25786.7	31553	32055.8
ENSMUST00000127699	ENSMUSG00000015656	Hspa8	20675.6	-0.33112	0.0415256	-7.97389	1.54e-15	1.97e-13	17899.4	18657.7	22917	23228.4
ENSMUST00000133964	ENSMUSG00000015656	Hspa8	19947.8	-0.328956	0.0420145	-7.8296	4.89e-15	5.95e-13	17243.6	18055	22127.1	22365.6
ENSMUST00000138895	ENSMUSG00000015656	Hspa8	17703.9	-0.327092	0.0423786	-7.71834	1.18e-14	1.37e-12	15328.2	16021.4	19590.8	19875
ENSMUST00000140984	ENSMUSG00000015656	Hspa8	31469.5	-0.330016	0.040953	-8.05842	7.73e-16	1.02e-13	27175	28494.2	34883.1	35325.7
ENSMUST00000149936	ENSMUSG00000015656	Hspa8	85964.9	-0.321373	0.0372446	-8.6287	6.21e-18	1.02e-15	75606.7	77028.6	94668.8	96555.4
ENSMUST00000153847	ENSMUSG00000015656	Hspa8	45592.5	-0.324195	0.0392201	-8.26604	1.38e-16	1.99e-14	39829.9	41019.4	50086.6	51434
ENSMUST00000215526	ENSMUSG00000015656	Hspa8	25548.4	-0.292225	0.0390504	-7.4833	7.25e-14	7.7e-12	22694.4	23178.1	28216.8	28104.1
ENSMUST00000015841	ENSMUSG00000015697	Setdb1	3912.92	-0.218392	0.0545992	-3.99992	6.34e-05	0.00111002	3678.61	3540.75	4286.58	4145.73
ENSMUST00000107170	ENSMUSG00000015697	Setdb1	3912.92	-0.218392	0.0545992	-3.99992	6.34e-05	0.00111002	3678.61	3540.75	4286.58	4145.73
ENSMUST00000107171	ENSMUSG00000015697	Setdb1	3912.92	-0.218392	0.0545992	-3.99992	6.34e-05	0.00111002	3678.61	3540.75	4286.58	4145.73
ENSMUST00000124638	ENSMUSG00000015697	Setdb1	4044	-0.214469	0.0547057	-3.92041	8.84e-05	0.00147586	3820.78	3651.58	4431.2	4272.43
ENSMUST00000015855	ENSMUSG00000015711	Prune1	1193.96	-0.246419	0.0781306	-3.15394	0.00161083	0.0160038	1090.37	1082.61	1275.6	1327.28
ENSMUST00000015892	ENSMUSG00000015748	Prpf3	2179.71	-0.245423	0.0639409	-3.83829	0.000123897	0.00195744	2032.54	1943.55	2365.7	2377.03
ENSMUST00000160109	ENSMUSG00000015748	Prpf3	775.227	-0.307673	0.0912266	-3.37263	0.000744552	0.008684	673.844	698.649	866.692	861.725
ENSMUST00000160155	ENSMUSG00000015748	Prpf3	1956.79	-0.243477	0.0667474	-3.64774	0.000264558	0.00370882	1834.3	1736.73	2109.38	2146.77
ENSMUST00000161476	ENSMUSG00000015748	Prpf3	2180.19	-0.241573	0.0637992	-3.78645	0.000152815	0.00233975	2032.54	1950.48	2360.71	2377.03
ENSMUST00000058210	ENSMUSG00000015766	Eps8	1324.28	-0.4279	0.0750205	-5.70377	1.17e-08	5.63e-07	1128.41	1110.32	1517.96	1540.45
ENSMUST00000100841	ENSMUSG00000015766	Eps8	1290.09	-0.434909	0.0757825	-5.73891	9.53e-09	4.65e-07	1097.37	1076.67	1481.06	1505.25
ENSMUST00000111878	ENSMUSG00000015766	Eps8	1250.63	-0.424442	0.0768676	-5.52172	3.36e-08	1.45e-06	1061.33	1054.9	1418.22	1468.05
ENSMUST00000132920	ENSMUSG00000015766	Eps8	398.244	-0.390099	0.119288	-3.27023	0.00107459	0.0116265	310.389	362.189	447.807	472.591
ENSMUST00000139753	ENSMUSG00000015766	Eps8	114.11	-0.464576	0.164737	-2.8201	0.00480084	0.0372466	73.0915	99.9484	141.623	141.777
ENSMUST00000146442	ENSMUSG00000015766	Eps8	266.168	-0.472319	0.13436	-3.51532	0.000439226	0.00564237	197.247	229.585	326.131	311.709
ENSMUST00000147526	ENSMUSG00000015766	Eps8	682.69	-0.395389	0.0964747	-4.09837	4.16e-05	0.000770212	564.707	597.711	767.955	800.389
ENSMUST00000153933	ENSMUSG00000015766	Eps8	211.755	-0.429393	0.141845	-3.0272	0.00246829	0.022353	164.206	180.105	251.331	251.378
ENSMUST00000016115	ENSMUSG00000015971	Actr8	820.904	-0.272939	0.0895835	-3.04676	0.00231326	0.0212459	721.904	753.077	893.62	915.017
ENSMUST00000016138	ENSMUSG00000015994	Fnta	3086.34	-0.195684	0.0573199	-3.4139	0.000640402	0.00767689	2890.62	2851.99	3245.36	3357.41
ENSMUST00000209664	ENSMUSG00000015994	Fnta	2266.37	-0.200453	0.0624828	-3.20813	0.00133601	0.0137711	2095.62	2111.78	2399.61	2458.48
ENSMUST00000209860	ENSMUSG00000015994	Fnta	1634.13	-0.2201	0.0705397	-3.12023	0.00180712	0.0174565	1515.9	1492.3	1720.42	1807.91
ENSMUST00000211718	ENSMUSG00000015994	Fnta	1263.14	-0.217811	0.0773269	-2.81676	0.00485113	0.0375544	1178.48	1146.93	1326.47	1400.68
ENSMUST00000215093	ENSMUSG00000016200	Syt14	335.543	-0.341546	0.123824	-2.75831	0.00581014	0.0431318	275.345	302.814	389.961	374.051
ENSMUST00000149964	ENSMUSG00000016346	Kcnq2	103.921	-0.445448	0.165248	-2.69563	0.00702559	0.0496714	81.1015	78.1775	122.673	133.733
ENSMUST00000163242	ENSMUSG00000016541	Atxn10	3544.27	-0.396265	0.0554008	-7.15269	8.51e-13	7.89e-11	3103.89	2991.53	4007.33	4074.34
ENSMUST00000100484	ENSMUSG00000016554	Eif3d	5117.47	-0.153972	0.0497727	-3.09351	0.00197804	0.0187893	4782.99	4894.5	5375.68	5416.7
ENSMUST00000076661	ENSMUSG00000016984	Etaa1	1358.37	-0.278443	0.0757414	-3.67623	0.000236703	0.00338849	1218.53	1223.13	1544.89	1446.93
ENSMUST00000017288	ENSMUSG00000017144	Rnd3	2149.16	-0.268672	0.0637151	-4.21678	2.48e-05	0.00049499	1924.41	1960.37	2327.8	2384.07
ENSMUST00000125064	ENSMUSG00000017210	Med24	1936.33	-0.204904	0.0721576	-2.83968	0.00451589	0.0356161	1864.33	1720.89	2177.2	1982.87
ENSMUST00000017408	ENSMUSG00000017264	Exosc10	2095.02	-0.186949	0.0655912	-2.85022	0.0043689	0.0347475	2009.52	1899.02	2208.12	2263.41
ENSMUST00000076022	ENSMUSG00000017264	Exosc10	2082.04	-0.187999	0.0657945	-2.85737	0.00427172	0.0342365	1999.5	1883.19	2200.14	2245.31
ENSMUST00000097781	ENSMUSG00000017264	Exosc10	2095.02	-0.186949	0.0655912	-2.85022	0.0043689	0.0347475	2009.52	1899.02	2208.12	2263.41
ENSMUST00000173154	ENSMUSG00000017264	Exosc10	2095.02	-0.186949	0.0655912	-2.85022	0.0043689	0.0347475	2009.52	1899.02	2208.12	2263.41
ENSMUST00000017458	ENSMUSG00000017314	Mpp2	121.611	-0.461506	0.165523	-2.78818	0.00530056	0.0401779	100.125	84.115	178.524	123.678
ENSMUST00000017692	ENSMUSG00000017548	Suz12	6068.45	-0.260534	0.0486162	-5.35899	8.37e-08	3.32e-06	5584.99	5436.8	6711.12	6540.86
ENSMUST00000126091	ENSMUSG00000017548	Suz12	1096.59	-0.260495	0.0801594	-3.24971	0.00115521	0.0123085	1001.25	982.661	1192.82	1209.63
ENSMUST00000132312	ENSMUSG00000017548	Suz12	537.058	-0.302398	0.104115	-2.90447	0.0036787	0.0305268	468.587	480.94	597.409	601.297
ENSMUST00000144188	ENSMUSG00000017548	Suz12	1611.12	-0.204194	0.0723556	-2.82209	0.00477119	0.0370714	1546.94	1436.88	1759.31	1701.33
ENSMUST00000148140	ENSMUSG00000017548	Suz12	1188.28	-0.292095	0.078014	-3.74413	0.000181018	0.00269681	1076.35	1046.98	1306.52	1323.26
ENSMUST00000163272	ENSMUSG00000017548	Suz12	6068.19	-0.260664	0.0486087	-5.36249	8.21e-08	3.26e-06	5583.99	5436.8	6711.12	6540.86
ENSMUST00000017904	ENSMUSG00000017760	Ctsa	1959.69	-0.188744	0.0664756	-2.8393	0.00452127	0.0356397	1843.31	1809.96	2143.29	2042.2
ENSMUST00000103092	ENSMUSG00000017760	Ctsa	1959.19	-0.188779	0.0665134	-2.83821	0.0045368	0.0357264	1843.31	1808.97	2143.29	2041.19
ENSMUST00000103093	ENSMUSG00000017760	Ctsa	1878.92	-0.216309	0.0672917	-3.21449	0.00130677	0.013554	1761.21	1704.07	2063.5	1986.89
ENSMUST00000127650	ENSMUSG00000017760	Ctsa	806.901	-0.260397	0.0899616	-2.89453	0.00379721	0.0312835	728.913	728.337	902.596	867.758
ENSMUST00000130959	ENSMUSG00000017760	Ctsa	575.235	-0.28301	0.10171	-2.7825	0.00539411	0.0407301	512.642	513.596	649.271	625.429
ENSMUST00000133077	ENSMUSG00000017760	Ctsa	915.991	-0.248908	0.0859179	-2.89705	0.00376693	0.0310829	833.043	830.265	1020.28	980.375
ENSMUST00000143293	ENSMUSG00000017760	Ctsa	643.662	-0.30939	0.0979003	-3.16025	0.00157631	0.0157279	570.715	566.045	736.04	701.848
ENSMUST00000143780	ENSMUSG00000017760	Ctsa	879.795	-0.24688	0.0869634	-2.8389	0.00452696	0.0356757	799	799.587	974.405	946.188
ENSMUST00000152721	ENSMUSG00000017760	Ctsa	714.257	-0.271093	0.0945142	-2.86828	0.00412715	0.0333344	635.796	647.191	808.846	765.196
ENSMUST00000034370	ENSMUSG00000017765	Slc12a4	835.887	-0.366543	0.0900803	-4.06907	4.72e-05	0.000858379	704.883	739.223	978.394	921.05
ENSMUST00000116429	ENSMUSG00000017765	Slc12a4	836.138	-0.365648	0.0900372	-4.06108	4.88e-05	0.000884234	705.884	739.223	978.394	921.05
ENSMUST00000069057	ENSMUSG00000017774	Myo1c	1965.4	-0.449467	0.0662562	-6.78377	1.17e-11	9.15e-10	1654.07	1645.69	2231.06	2330.78
ENSMUST00000102504	ENSMUSG00000017774	Myo1c	1963.16	-0.451745	0.0663318	-6.81039	9.73e-12	7.69e-10	1652.07	1640.74	2229.06	2330.78
ENSMUST00000102505	ENSMUSG00000017774	Myo1c	1963.91	-0.451257	0.0662345	-6.81302	9.56e-12	7.57e-10	1654.07	1640.74	2232.05	2328.77
ENSMUST00000108431	ENSMUSG00000017774	Myo1c	1966.9	-0.449761	0.0664365	-6.76978	1.29e-11	1e-09	1654.07	1647.66	2228.07	2337.82
ENSMUST00000123064	ENSMUSG00000017774	Myo1c	348.639	-0.436793	0.121257	-3.6022	0.000315532	0.00430177	290.364	285.001	404.921	414.271
ENSMUST00000146419	ENSMUSG00000017774	Myo1c	409.569	-0.480863	0.116658	-4.12198	3.76e-05	0.000703848	344.431	319.637	507.648	466.558
ENSMUST00000148659	ENSMUSG00000017774	Myo1c	357.335	-0.479607	0.122619	-3.91136	9.18e-05	0.00152503	268.336	308.752	419.882	432.371
ENSMUST00000151174	ENSMUSG00000017774	Myo1c	1027.78	-0.453091	0.0832375	-5.44335	5.23e-08	2.17e-06	830.039	884.692	1196.81	1199.58
ENSMUST00000155027	ENSMUSG00000017774	Myo1c	289.201	-0.379367	0.129247	-2.93522	0.00333309	0.02827	253.317	234.532	333.113	335.841
ENSMUST00000108987	ENSMUSG00000018398	2008-09-01	637.676	-0.347145	0.0993054	-3.49573	0.000472758	0.00598279	530.664	576.93	712.103	731.008
ENSMUST00000117061	ENSMUSG00000018398	2008-09-01	641.416	-0.340139	0.0990524	-3.43393	0.000594898	0.00722078	535.671	581.878	715.095	733.019
ENSMUST00000018561	ENSMUSG00000018417	Myo1b	1893.08	-0.219651	0.0685064	-3.20628	0.00134461	0.0138439	1689.11	1797.09	1999.67	2086.44
ENSMUST00000046390	ENSMUSG00000018417	Myo1b	1899.06	-0.216886	0.068067	-3.18637	0.00144071	0.0146394	1698.13	1803.03	2011.64	2083.42
ENSMUST00000114537	ENSMUSG00000018417	Myo1b	1880.09	-0.220293	0.0688253	-3.20076	0.00137064	0.0140705	1674.1	1787.2	1986.71	2072.36
ENSMUST00000114541	ENSMUSG00000018417	Myo1b	1853.63	-0.222465	0.0692319	-3.21333	0.00131206	0.0135921	1647.06	1762.46	1960.78	2044.21
ENSMUST00000018645	ENSMUSG00000018501	Ncor1	6758.19	-0.275348	0.049447	-5.56855	2.57e-08	1.15e-06	6185.74	6017.69	7609.73	7219.59
ENSMUST00000037575	ENSMUSG00000018501	Ncor1	4077.27	-0.29281	0.0550973	-5.31442	1.07e-07	4.12e-06	3741.68	3566.48	4595.76	4405.15
ENSMUST00000069456	ENSMUSG00000018501	Ncor1	818.357	-0.243765	0.0897299	-2.71666	0.00659444	0.0474003	742.93	745.16	914.564	870.775
ENSMUST00000101066	ENSMUSG00000018501	Ncor1	6750.71	-0.276243	0.0495677	-5.57303	2.5e-08	1.12e-06	6180.74	6004.82	7605.74	7211.54
ENSMUST00000101067	ENSMUSG00000018501	Ncor1	6238.05	-0.267596	0.0501026	-5.34096	9.25e-08	3.62e-06	5717.16	5580.29	7010.33	6644.43
ENSMUST00000101068	ENSMUSG00000018501	Ncor1	2098.64	-0.221051	0.0661926	-3.33951	0.000839257	0.00958336	1903.38	1960.37	2337.77	2193.02
ENSMUST00000127471	ENSMUSG00000018501	Ncor1	1745.1	-0.203714	0.0714731	-2.85022	0.00436887	0.0347475	1599	1633.81	1956.79	1790.82
ENSMUST00000131911	ENSMUSG00000018501	Ncor1	781.275	-0.363354	0.0920556	-3.94712	7.91e-05	0.00134373	683.856	666.983	916.559	857.703
ENSMUST00000151498	ENSMUSG00000018501	Ncor1	2236.28	-0.201161	0.0641026	-3.13811	0.00170043	0.016673	2085.61	2064.28	2464.44	2330.78
ENSMUST00000155486	ENSMUSG00000018501	Ncor1	1185.51	-0.236999	0.0808171	-2.93254	0.00336205	0.0284584	1076.35	1088.55	1348.41	1228.74
ENSMUST00000155712	ENSMUSG00000018501	Ncor1	5369.01	-0.280802	0.0516195	-5.43983	5.33e-08	2.21e-06	4941.19	4731.22	6023.95	5779.69
ENSMUST00000156740	ENSMUSG00000018501	Ncor1	4061.04	-0.294126	0.0551181	-5.33628	9.49e-08	3.71e-06	3723.66	3551.63	4579.8	4389.07
ENSMUST00000159315	ENSMUSG00000018501	Ncor1	847.06	-0.333295	0.0894984	-3.72403	0.000196064	0.00289087	762.955	721.41	928.527	975.348
ENSMUST00000161281	ENSMUSG00000018501	Ncor1	831.177	-0.3266	0.092609	-3.52665	0.000420848	0.00544293	750.94	708.545	982.383	882.841
ENSMUST00000161432	ENSMUSG00000018501	Ncor1	846.87	-0.277779	0.0885372	-3.13743	0.00170436	0.016701	763.956	755.056	954.458	914.012
ENSMUST00000161767	ENSMUSG00000018501	Ncor1	838.208	-0.356258	0.0902653	-3.94679	7.92e-05	0.00134485	741.929	712.504	983.381	915.017
ENSMUST00000018711	ENSMUSG00000018567	Gabarap	1209.17	-0.27765	0.083127	-3.34007	0.000837561	0.0095685	1114.4	1056.88	1252.66	1412.75
ENSMUST00000108592	ENSMUSG00000018567	Gabarap	1182.96	-0.284071	0.0833992	-3.40616	0.00065883	0.00786039	1091.37	1027.19	1232.72	1380.57
ENSMUST00000144443	ENSMUSG00000018567	Gabarap	1180.97	-0.282122	0.0835977	-3.37475	0.000738827	0.00863749	1092.37	1024.22	1229.72	1377.55
ENSMUST00000018716	ENSMUSG00000018572	Phf23	1766.18	-0.207429	0.0689874	-3.00676	0.00264046	0.0235824	1639.05	1628.86	1845.09	1951.7
ENSMUST00000101526	ENSMUSG00000018572	Phf23	1740	-0.221093	0.0692971	-3.19051	0.00142021	0.0144755	1613.02	1589.28	1828.13	1929.58
ENSMUST00000133485	ENSMUSG00000018572	Phf23	1702.97	-0.210229	0.069531	-3.02352	0.0024985	0.0225659	1567.96	1579.38	1786.24	1878.3
ENSMUST00000135814	ENSMUSG00000018572	Phf23	1735.44	-0.208959	0.0689971	-3.02852	0.00245755	0.0222722	1605.01	1604.12	1821.15	1911.48
ENSMUST00000153684	ENSMUSG00000018572	Phf23	1734.69	-0.209438	0.0690313	-3.03396	0.00241368	0.0219949	1604.01	1603.13	1820.15	1911.48
ENSMUST00000018737	ENSMUSG00000018593	Sparc	5333.07	-0.677553	0.0504653	-13.4261	4.25e-41	3.38e-38	4151.2	4002.89	6514.65	6663.54
ENSMUST00000108858	ENSMUSG00000018593	Sparc	5332.82	-0.677449	0.0504601	-13.4254	4.29e-41	3.38e-38	4151.2	4002.89	6514.65	6662.53
ENSMUST00000123775	ENSMUSG00000018593	Sparc	2086.84	-0.714006	0.0649031	-11.0011	3.77e-28	1.65e-25	1587.99	1536.83	2588.11	2634.44
ENSMUST00000125787	ENSMUSG00000018593	Sparc	616.384	-0.533558	0.099622	-5.35583	8.52e-08	3.37e-06	485.608	499.742	728.061	752.124
ENSMUST00000130642	ENSMUSG00000018593	Sparc	2161.93	-0.701309	0.0637905	-10.9939	4.09e-28	1.77e-25	1649.06	1608.08	2697.81	2692.76
ENSMUST00000141530	ENSMUSG00000018593	Sparc	2027.65	-0.636647	0.0650645	-9.78486	1.31e-22	3.47e-20	1566.96	1575.42	2456.46	2511.77
ENSMUST00000213866	ENSMUSG00000018593	Sparc	3139.56	-0.668193	0.0570276	-11.717	1.04e-31	5.25e-29	2431.04	2379.96	3833.79	3913.46
ENSMUST00000214685	ENSMUSG00000018593	Sparc	3137.56	-0.666751	0.0570177	-11.6937	1.37e-31	6.8e-29	2430.04	2380.95	3829.8	3909.44
ENSMUST00000216313	ENSMUSG00000018593	Sparc	3139.56	-0.668193	0.0570276	-11.717	1.04e-31	5.25e-29	2431.04	2379.96	3833.79	3913.46
ENSMUST00000018748	ENSMUSG00000018604	Tbx3	5365.71	-0.173374	0.0522518	-3.31805	0.000906473	0.0101821	5198.51	4873.72	5749.69	5640.93
ENSMUST00000079719	ENSMUSG00000018604	Tbx3	5369.7	-0.171944	0.0522148	-3.29301	0.000991214	0.0109177	5204.52	4880.65	5750.68	5642.94
ENSMUST00000121021	ENSMUSG00000018604	Tbx3	5362.96	-0.171736	0.0523128	-3.28286	0.0010276	0.0112165	5200.51	4872.73	5743.7	5634.9
ENSMUST00000019109	ENSMUSG00000018965	Ywhah	4214.49	-0.173583	0.0530908	-3.26956	0.00107715	0.0116463	3932.92	3977.16	4564.84	4383.03
ENSMUST00000136667	ENSMUSG00000018965	Ywhah	2111.39	-0.216102	0.0660757	-3.27051	0.00107353	0.0116171	1934.42	1960.37	2353.73	2197.05
ENSMUST00000138261	ENSMUSG00000018965	Ywhah	2115.14	-0.207506	0.0659413	-3.14683	0.00165051	0.0163176	1952.44	1962.35	2350.74	2195.04
ENSMUST00000019226	ENSMUSG00000019082	Slc25a22	496.401	-0.293977	0.107204	-2.74221	0.00610271	0.0446924	445.558	434.429	545.547	560.071
ENSMUST00000106006	ENSMUSG00000019082	Slc25a22	468.457	-0.317447	0.109887	-2.88885	0.00386647	0.0316842	412.516	408.7	510.64	541.972
ENSMUST00000106007	ENSMUSG00000019082	Slc25a22	495.654	-0.295671	0.107283	-2.756	0.00585139	0.0433415	444.557	433.44	544.55	560.071
ENSMUST00000124266	ENSMUSG00000019082	Slc25a22	496.649	-0.292556	0.107165	-2.72995	0.0063344	0.0459721	445.558	435.419	545.547	560.071
ENSMUST00000140602	ENSMUSG00000019082	Slc25a22	508.391	-0.290312	0.106411	-2.72822	0.00636762	0.0461493	458.574	444.325	556.518	574.148
ENSMUST00000201558	ENSMUSG00000019082	Slc25a22	517.14	-0.29469	0.105893	-2.78291	0.00538736	0.040684	467.585	449.273	566.491	585.209
ENSMUST00000201710	ENSMUSG00000019082	Slc25a22	496.904	-0.291033	0.107244	-2.71375	0.0066526	0.0476986	447.56	434.429	544.55	561.076
ENSMUST00000019317	ENSMUSG00000019173	Rab5c	2198.81	-0.243169	0.0695379	-3.49693	0.000470639	0.00596306	1935.42	2076.16	2276.94	2506.74
ENSMUST00000107364	ENSMUSG00000019173	Rab5c	2194.83	-0.242918	0.0696859	-3.48591	0.000490475	0.00617596	1933.42	2071.21	2269.95	2504.73
ENSMUST00000155500	ENSMUSG00000019173	Rab5c	479.192	-0.317752	0.112785	-2.81732	0.00484263	0.0375144	404.506	434.429	500.666	577.165
ENSMUST00000079247	ENSMUSG00000019188	H13	390.551	-0.858417	0.119516	-7.18245	6.85e-13	6.45e-11	255.32	266.199	493.685	546.999
ENSMUST00000089059	ENSMUSG00000019188	H13	475.512	-0.858906	0.113738	-7.55163	4.3e-14	4.7e-12	310.389	329.533	588.433	673.694
ENSMUST00000109825	ENSMUSG00000019188	H13	156.68	-0.887711	0.153826	-5.77088	7.89e-09	3.9e-07	91.1141	96.9797	218.418	220.207
ENSMUST00000125366	ENSMUSG00000019188	H13	538.182	-0.838829	0.107351	-7.81392	5.54e-15	6.69e-13	358.449	379.012	674.204	741.063
ENSMUST00000129439	ENSMUSG00000019188	H13	138.392	-0.565783	0.157269	-3.59754	0.000321237	0.00436161	98.1229	103.907	170.546	180.992
ENSMUST00000148156	ENSMUSG00000019188	H13	199.585	-0.505943	0.14404	-3.51252	0.000443882	0.0056874	159.199	151.407	238.365	249.367
ENSMUST00000098548	ENSMUSG00000019194	Scn1b	81.7067	-0.472389	0.170803	-2.7657	0.00568015	0.0424421	68.0852	50.469	106.716	101.557
ENSMUST00000211945	ENSMUSG00000019194	Scn1b	80.9547	-0.482384	0.17081	-2.8241	0.00474142	0.0369175	66.0827	50.469	106.716	100.551
ENSMUST00000048054	ENSMUSG00000019214	Chtf18	2796.87	-0.319872	0.059214	-5.40197	6.59e-08	2.66e-06	2493.12	2464.08	3175.54	3054.75
ENSMUST00000167940	ENSMUSG00000019214	Chtf18	698.174	-0.3082	0.0960011	-3.21038	0.00132562	0.0136909	614.77	619.482	749.005	809.438
ENSMUST00000168914	ENSMUSG00000019214	Chtf18	2805.6	-0.318168	0.059139	-5.37999	7.45e-08	2.99e-06	2501.13	2474.96	3183.52	3062.79
ENSMUST00000169767	ENSMUSG00000019214	Chtf18	493.668	-0.372918	0.108276	-3.44415	0.000572858	0.00700321	411.515	433.44	549.536	580.181
ENSMUST00000170575	ENSMUSG00000019214	Chtf18	2800.86	-0.31892	0.0592175	-5.38556	7.22e-08	2.9e-06	2496.13	2470.01	3180.53	3056.76
ENSMUST00000116436	ENSMUSG00000019256	Ahr	162.853	-0.472235	0.151724	-3.11246	0.00185536	0.0178284	133.167	121.719	202.461	194.064
ENSMUST00000019482	ENSMUSG00000019338	Zfp687	1264.61	-0.372703	0.07719	-4.82839	1.38e-06	4.04e-05	1065.33	1121.2	1455.12	1416.77
ENSMUST00000126222	ENSMUSG00000019338	Zfp687	1259.11	-0.373105	0.0773824	-4.82157	1.42e-06	4.15e-05	1059.33	1117.25	1449.14	1410.74
ENSMUST00000137799	ENSMUSG00000019338	Zfp687	1185.99	-0.380456	0.0786187	-4.83926	1.3e-06	3.85e-05	1002.25	1041.05	1370.35	1330.29
ENSMUST00000146169	ENSMUSG00000019338	Zfp687	1074.32	-0.373954	0.0825654	-4.52919	5.92e-06	0.000143878	900.127	953.963	1252.66	1190.53
ENSMUST00000147022	ENSMUSG00000019338	Zfp687	1255.37	-0.37581	0.0774717	-4.85093	1.23e-06	3.65e-05	1055.32	1112.3	1447.15	1406.71
ENSMUST00000019631	ENSMUSG00000019487	Trip10	1547.53	-0.197715	0.0725761	-2.72424	0.00644488	0.0465698	1476.85	1396.31	1625.67	1691.27
ENSMUST00000019683	ENSMUSG00000019539	Rcn3	526.007	-0.516151	0.107042	-4.82195	1.42e-06	4.15e-05	415.52	428.492	600.401	659.617
ENSMUST00000209761	ENSMUSG00000019539	Rcn3	450.271	-0.50584	0.112448	-4.49842	6.85e-06	0.000163205	346.434	377.033	526.597	551.021
ENSMUST00000210469	ENSMUSG00000019539	Rcn3	410.333	-0.464989	0.115314	-4.03238	5.52e-05	0.000982064	331.415	339.429	470.746	499.74
ENSMUST00000210527	ENSMUSG00000019539	Rcn3	199.835	-0.440827	0.145382	-3.03221	0.0024277	0.0220722	161.202	160.313	220.413	257.411
ENSMUST00000210615	ENSMUSG00000019539	Rcn3	251.531	-0.495534	0.135373	-3.66051	0.000251715	0.00356048	199.249	198.907	290.227	317.742
ENSMUST00000210734	ENSMUSG00000019539	Rcn3	416.569	-0.453598	0.115156	-3.93899	8.18e-05	0.00138186	335.42	349.325	472.741	508.79
ENSMUST00000211352	ENSMUSG00000019539	Rcn3	526.007	-0.516151	0.107042	-4.82195	1.42e-06	4.15e-05	415.52	428.492	600.401	659.617
ENSMUST00000211760	ENSMUSG00000019539	Rcn3	333.148	-0.498453	0.126513	-3.93992	8.15e-05	0.00137765	246.308	285.001	381.983	419.299
ENSMUST00000019908	ENSMUSG00000019774	Mtrf1l	120.649	-0.464395	0.16151	-2.87533	0.00403607	0.032788	98.1229	87.0838	152.594	144.794
ENSMUST00000019911	ENSMUSG00000019777	Hdac2	4336.45	-0.202996	0.0523079	-3.8808	0.000104115	0.00169555	3983.99	4065.23	4714.44	4582.12
ENSMUST00000105510	ENSMUSG00000019777	Hdac2	2324.56	-0.214782	0.0630381	-3.40718	0.000656386	0.00783717	2183.73	2107.82	2550.21	2456.47
ENSMUST00000123010	ENSMUSG00000019777	Hdac2	1528.44	-0.201359	0.07394	-2.72328	0.00646371	0.0466799	1354.7	1478.45	1641.63	1638.99
ENSMUST00000128031	ENSMUSG00000019777	Hdac2	2470.48	-0.216067	0.0608574	-3.55038	0.000384681	0.00507101	2249.82	2309.7	2671.88	2650.53
ENSMUST00000159917	ENSMUSG00000019795	Pcmt1	971.057	-0.34436	0.0916701	-3.75652	0.000172294	0.0025858	797.999	894.588	1028.26	1163.38
ENSMUST00000160250	ENSMUSG00000019795	Pcmt1	585.462	-0.331501	0.10773	-3.07714	0.00208999	0.0195881	466.584	554.17	632.316	688.777
ENSMUST00000161123	ENSMUSG00000019795	Pcmt1	950.338	-0.347401	0.092877	-3.74044	0.000183695	0.00272959	777.974	875.786	1004.32	1143.27
ENSMUST00000161428	ENSMUSG00000019795	Pcmt1	761.754	-0.31099	0.0979379	-3.17538	0.0014964	0.0150951	628.787	715.472	807.848	894.907
ENSMUST00000162606	ENSMUSG00000019795	Pcmt1	954.085	-0.344334	0.0922521	-3.73253	0.000189567	0.00280954	784.983	877.765	1008.31	1145.28
ENSMUST00000163085	ENSMUSG00000019795	Pcmt1	788.734	-0.332885	0.0976905	-3.40754	0.00065551	0.00783116	641.804	737.243	840.761	935.127
ENSMUST00000019939	ENSMUSG00000019804	Snx3	2193.89	-0.179271	0.0632741	-2.83324	0.00460788	0.036164	2034.55	2071.21	2305.86	2363.96
ENSMUST00000105499	ENSMUSG00000019804	Snx3	2146.74	-0.177388	0.0637889	-2.78086	0.00542147	0.0408853	1999.5	2020.74	2248.01	2318.71
ENSMUST00000019945	ENSMUSG00000019809	Pex3	427.759	-0.439496	0.113111	-3.88552	0.000102112	0.00166595	349.438	359.221	505.653	496.724
ENSMUST00000105539	ENSMUSG00000019809	Pex3	427.262	-0.439989	0.113126	-3.88937	0.000100503	0.00164224	349.438	358.231	504.656	496.724
ENSMUST00000170376	ENSMUSG00000019809	Pex3	300.34	-0.360193	0.128719	-2.79829	0.00513742	0.0392326	241.302	270.158	354.057	335.841
ENSMUST00000076817	ENSMUSG00000019820	Utrn	1916.13	-0.381707	0.0700645	-5.44793	5.1e-08	2.12e-06	1691.12	1615.01	2270.95	2087.45
ENSMUST00000019965	ENSMUSG00000019822	Smpd2	425.294	-0.312344	0.114995	-2.71615	0.00660459	0.0474679	394.494	351.304	473.738	481.641
ENSMUST00000019998	ENSMUSG00000019851	Perp	187.106	-0.557311	0.148587	-3.75073	0.000176323	0.00263497	133.167	147.449	215.426	252.384
ENSMUST00000020023	ENSMUSG00000019873	Reep3	657.442	-0.440017	0.0985309	-4.46578	7.98e-06	0.00018707	544.682	552.19	798.872	734.025
ENSMUST00000166468	ENSMUSG00000019889	Ptprk	1831.68	-0.323366	0.0670274	-4.82439	1.4e-06	4.1e-05	1631.04	1607.09	2064.5	2024.1
ENSMUST00000020081	ENSMUSG00000019923	Zwint	4112.32	-0.168933	0.0537701	-3.14176	0.00167936	0.0165324	3799.76	3931.63	4284.59	4433.31
ENSMUST00000159549	ENSMUSG00000019923	Zwint	2184.88	-0.211252	0.0635629	-3.32351	0.000888909	0.0100134	1982.48	2056.36	2343.76	2356.92
ENSMUST00000160337	ENSMUSG00000019923	Zwint	3040.12	-0.166702	0.0574364	-2.90237	0.00370348	0.0306638	2824.54	2894.55	3182.52	3258.87
ENSMUST00000163046	ENSMUSG00000019923	Zwint	2592.6	-0.181891	0.0595793	-3.05292	0.00226624	0.0208749	2422.03	2426.47	2748.68	2773.21
ENSMUST00000020106	ENSMUSG00000019947	Arid5b	3032.54	-0.173479	0.0588219	-2.94923	0.00318569	0.0272844	2861.58	2828.24	3311.18	3129.16
ENSMUST00000053748	ENSMUSG00000019978	Epb41l2	2868.92	-0.237268	0.0582677	-4.07203	4.66e-05	0.00084974	2662.33	2590.74	3131.66	3090.95
ENSMUST00000092645	ENSMUSG00000019978	Epb41l2	2867.42	-0.236393	0.0583051	-4.05442	5.03e-05	0.00090667	2662.33	2589.75	3130.66	3086.93
ENSMUST00000020157	ENSMUSG00000019979	Apaf1	964.748	-0.293237	0.0846131	-3.46562	0.000529012	0.00657029	844.057	876.775	1051.2	1086.96
ENSMUST00000159110	ENSMUSG00000019979	Apaf1	964.748	-0.293237	0.0846131	-3.46562	0.000529012	0.00657029	844.057	876.775	1051.2	1086.96
ENSMUST00000162618	ENSMUSG00000019979	Apaf1	815.418	-0.274405	0.0903377	-3.03754	0.00238515	0.0217886	712.893	751.098	880.654	917.028
ENSMUST00000020163	ENSMUSG00000019988	Nedd1	536.769	-0.354573	0.108042	-3.28182	0.0010314	0.0112476	428.537	497.763	603.393	617.385
ENSMUST00000214417	ENSMUSG00000019988	Nedd1	335.776	-0.370571	0.12862	-2.88113	0.00396246	0.0323082	251.315	317.658	381.983	392.15
ENSMUST00000020171	ENSMUSG00000019997	Ctgf	2134.19	-1.01676	0.0663183	-15.3316	4.7e-53	5.7e-50	1368.71	1402.25	2800.54	2965.26
ENSMUST00000129142	ENSMUSG00000019997	Ctgf	391.255	-0.947482	0.118548	-7.99242	1.32e-15	1.72e-13	240.301	258.283	541.558	524.878
ENSMUST00000176228	ENSMUSG00000019997	Ctgf	2041.8	-1.04831	0.066723	-15.7114	1.26e-55	1.56e-52	1295.62	1314.17	2709.78	2847.61
ENSMUST00000065060	ENSMUSG00000020023	Tmcc3	63.9661	-0.669043	0.172903	-3.86947	0.00010907	0.00176166	37.0464	37.6044	95.745	85.4686
ENSMUST00000117460	ENSMUSG00000020023	Tmcc3	46.466	-0.496166	0.172419	-2.87768	0.00400616	0.0325744	30.0376	28.6981	69.814	57.3143
ENSMUST00000117929	ENSMUSG00000020023	Tmcc3	46.466	-0.496166	0.172419	-2.87768	0.00400616	0.0325744	30.0376	28.6981	69.814	57.3143
ENSMUST00000121471	ENSMUSG00000020023	Tmcc3	41.7202	-0.49683	0.171212	-2.90185	0.00370966	0.0306948	26.0326	24.7397	64.8273	51.2812
ENSMUST00000020227	ENSMUSG00000020038	Cry1	738.075	-0.313363	0.0935274	-3.35049	0.000806691	0.0092879	638.8	664.014	804.856	844.631
ENSMUST00000020234	ENSMUSG00000020044	Timp3	74.1978	-0.664094	0.171746	-3.86673	0.000110306	0.00177935	43.0539	47.5002	109.708	96.5293
ENSMUST00000020238	ENSMUSG00000020048	Hsp90b1	15060.3	-0.186337	0.0446885	-4.1697	3.05e-05	0.000588857	13647.1	14497.5	16136	15960.5
ENSMUST00000129178	ENSMUSG00000020048	Hsp90b1	12755	-0.192779	0.0443644	-4.34536	1.39e-05	0.000302597	11589.5	12189.7	13696.5	13544.3
ENSMUST00000129413	ENSMUSG00000020048	Hsp90b1	8073.45	-0.193403	0.0478248	-4.04399	5.25e-05	0.000942307	7305.15	7739.57	8653.95	8595.13
ENSMUST00000134515	ENSMUSG00000020048	Hsp90b1	4081.03	-0.183671	0.0552785	-3.32265	0.00089166	0.010039	3692.62	3936.58	4390.31	4304.6
ENSMUST00000020263	ENSMUSG00000020069	Hnrnph3	464.97	-0.339209	0.10986	-3.08764	0.00201755	0.0190554	411.515	395.835	520.613	531.917
ENSMUST00000118898	ENSMUSG00000020069	Hnrnph3	458.991	-0.345706	0.110602	-3.12566	0.00177404	0.0172152	407.51	386.929	513.632	527.894
ENSMUST00000140743	ENSMUSG00000020069	Hnrnph3	450.75	-0.349934	0.111225	-3.14617	0.00165423	0.0163396	398.499	380.002	505.653	518.845
ENSMUST00000143689	ENSMUSG00000020069	Hnrnph3	214.798	-0.429031	0.141543	-3.03111	0.00243658	0.0221172	184.231	165.261	257.315	252.384
ENSMUST00000092473	ENSMUSG00000020078	Vps26a	1392.61	-0.217687	0.0734016	-2.9657	0.00302	0.0261715	1287.61	1277.56	1497.01	1508.27
ENSMUST00000105447	ENSMUSG00000020078	Vps26a	1392.61	-0.217687	0.0734016	-2.9657	0.00302	0.0261715	1287.61	1277.56	1497.01	1508.27
ENSMUST00000074807	ENSMUSG00000020105	Lrig3	457.719	-0.434883	0.111712	-3.8929	9.91e-05	0.0016249	386.484	374.064	557.515	512.812
ENSMUST00000020329	ENSMUSG00000020122	Egfr	146.411	-0.825601	0.156324	-5.28134	1.28e-07	4.84e-06	90.1128	91.0421	212.434	192.053
ENSMUST00000006221	ENSMUSG00000020128	Vps54	2806.88	-0.374528	0.058323	-6.42163	1.35e-10	8.99e-09	2451.07	2416.57	3191.5	3168.37
ENSMUST00000109578	ENSMUSG00000020128	Vps54	2806.88	-0.374528	0.058323	-6.42163	1.35e-10	8.99e-09	2451.07	2416.57	3191.5	3168.37
ENSMUST00000132017	ENSMUSG00000020128	Vps54	2346.07	-0.3516	0.0617961	-5.68969	1.27e-08	6.04e-07	2059.58	2044.49	2667.89	2612.32
ENSMUST00000132146	ENSMUSG00000020128	Vps54	381.357	-0.521735	0.122725	-4.25125	2.13e-05	0.000435815	319.4	284.012	495.68	426.338
ENSMUST00000143932	ENSMUSG00000020128	Vps54	510.064	-0.318662	0.106755	-2.985	0.00283582	0.0249466	432.542	462.138	577.462	568.115
ENSMUST00000153159	ENSMUSG00000020128	Vps54	909.331	-0.33808	0.0862701	-3.91885	8.9e-05	0.00148345	794.995	796.619	1044.22	1001.49
ENSMUST00000105265	ENSMUSG00000020166	Cnot2	1655.72	-0.199662	0.0691506	-2.88735	0.00388506	0.0318116	1536.92	1535.84	1760.31	1789.81
ENSMUST00000105267	ENSMUSG00000020166	Cnot2	1775.31	-0.200043	0.067715	-2.9542	0.00313481	0.0269624	1642.06	1652.61	1879	1927.57
ENSMUST00000164088	ENSMUSG00000020166	Cnot2	1762.57	-0.202577	0.0679164	-2.98273	0.00285686	0.0250826	1625.03	1642.72	1867.03	1915.5
ENSMUST00000168036	ENSMUSG00000020166	Cnot2	1772.06	-0.2	0.0677286	-2.95297	0.00314737	0.0270519	1638.05	1650.63	1877	1922.54
ENSMUST00000169576	ENSMUSG00000020166	Cnot2	1776.8	-0.198317	0.0677371	-2.92774	0.00341436	0.0287963	1644.06	1655.58	1878	1929.58
ENSMUST00000169921	ENSMUSG00000020166	Cnot2	1582.55	-0.198175	0.0704043	-2.81481	0.00488055	0.0377302	1458.83	1479.43	1677.53	1714.4
ENSMUST00000020381	ENSMUSG00000020170	Frs2	853.872	-0.320396	0.088215	-3.63199	0.000281249	0.00390321	736.923	767.921	961.439	949.205
ENSMUST00000046755	ENSMUSG00000020173	Cobl	5612.05	-0.170155	0.0495036	-3.43723	0.000587693	0.00714987	5353.7	5195.34	6022.96	5876.22
ENSMUST00000109650	ENSMUSG00000020173	Cobl	5604.82	-0.168727	0.0494911	-3.40924	0.000651447	0.00778854	5350.7	5190.39	6008.99	5869.18
ENSMUST00000109651	ENSMUSG00000020173	Cobl	5611.81	-0.170287	0.0495134	-3.43921	0.000583423	0.00710478	5353.7	5194.35	6022.96	5876.22
ENSMUST00000172919	ENSMUSG00000020173	Cobl	2570.9	-0.169116	0.0604793	-2.79627	0.0051697	0.039409	2457.08	2374.02	2747.68	2704.83
ENSMUST00000172956	ENSMUSG00000020173	Cobl	5200.38	-0.168608	0.0502141	-3.35777	0.000785731	0.00908519	4961.21	4819.3	5573.16	5447.87
ENSMUST00000174874	ENSMUSG00000020173	Cobl	5554.4	-0.171955	0.0495879	-3.46769	0.000524962	0.00653312	5295.63	5137.94	5962.12	5821.92
ENSMUST00000093321	ENSMUSG00000020176	Grb10	4486.81	-4.94193	0.0755173	-65.441	0	0	230.288	239.48	8757.67	8719.81
ENSMUST00000109653	ENSMUSG00000020176	Grb10	2381.37	-4.66761	0.0905901	-51.5245	0	0	134.168	140.522	4658.59	4592.18
ENSMUST00000109654	ENSMUSG00000020176	Grb10	4411.22	-4.93589	0.0759045	-65.0276	0	0	226.283	236.512	8609.07	8573.01
ENSMUST00000124587	ENSMUSG00000020176	Grb10	524.858	-3.93711	0.137594	-28.6139	4.51e-180	2.84e-176	27.0338	28.6981	1044.22	999.48
ENSMUST00000142877	ENSMUSG00000020176	Grb10	554.521	-3.9289	0.136376	-28.8093	1.64e-182	1.29e-178	39.0489	22.7605	1049.21	1107.07
ENSMUST00000143386	ENSMUSG00000020176	Grb10	763.204	-4.31293	0.128432	-33.5814	3.13e-247	4.93e-243	37.0464	33.646	1501	1481.12
ENSMUST00000143915	ENSMUSG00000020176	Grb10	498.581	-3.982	0.140652	-28.3111	2.52e-176	1.44e-172	23.0288	22.7605	1000.34	948.199
ENSMUST00000148254	ENSMUSG00000020176	Grb10	426.537	-3.72598	0.142514	-26.1446	1.13e-150	5.95e-147	27.0338	21.7709	827.795	829.548
ENSMUST00000150972	ENSMUSG00000020176	Grb10	593.211	-4.09029	0.135097	-30.2766	2.33e-201	2.94e-197	30.0376	27.7085	1177.86	1137.24
ENSMUST00000020408	ENSMUSG00000020184	Mdm2	2147.72	-0.227701	0.0642756	-3.54258	0.000396228	0.00519711	1973.47	1971.26	2374.67	2271.45
ENSMUST00000105263	ENSMUSG00000020184	Mdm2	2148.22	-0.228303	0.0642701	-3.55223	0.000381977	0.00504169	1973.47	1971.26	2375.67	2272.46
ENSMUST00000132277	ENSMUSG00000020184	Mdm2	1508.83	-0.254819	0.0728755	-3.49663	0.00047117	0.00596749	1340.68	1398.29	1685.51	1610.83
ENSMUST00000155285	ENSMUSG00000020184	Mdm2	2129.21	-0.223594	0.0646837	-3.45673	0.000546776	0.00674593	1956.45	1960.37	2356.72	2243.3
ENSMUST00000020403	ENSMUSG00000020186	Csrp2	1566.15	-0.266499	0.0704916	-3.78058	0.000156466	0.0023881	1412.77	1418.08	1728.4	1705.35
ENSMUST00000164773	ENSMUSG00000020205	Phlda1	195.158	-0.93883	0.146039	-6.42864	1.29e-10	8.62e-09	117.147	116.771	280.254	266.461
ENSMUST00000186359	ENSMUSG00000020205	Phlda1	49.7086	-0.674817	0.172323	-3.91601	9e-05	0.00149867	23.0288	27.7085	87.7662	60.3308
ENSMUST00000020484	ENSMUSG00000020250	Txnrd1	7319.94	-0.157336	0.0471829	-3.33459	0.000854256	0.00970639	6828.55	6998.37	7596.77	7856.08
ENSMUST00000020497	ENSMUSG00000020256	Aldh1l2	79.2863	-1.08477	0.171573	-6.32246	2.57e-10	1.64e-08	34.0426	30.6772	117.687	134.739
ENSMUST00000138858	ENSMUSG00000020256	Aldh1l2	36.2981	-0.697782	0.166315	-4.19554	2.72e-05	0.000534913	17.0213	10.8855	43.8831	73.4025
ENSMUST00000146640	ENSMUSG00000020256	Aldh1l2	53.571	-0.98515	0.172196	-5.7211	1.06e-08	5.14e-07	20.0251	14.8438	69.814	109.601
ENSMUST00000020524	ENSMUSG00000020282	Rhbdf1	296.529	-0.701795	0.12844	-5.46399	4.66e-08	1.95e-06	210.263	214.741	375.999	385.112
ENSMUST00000132578	ENSMUSG00000020282	Rhbdf1	81.4406	-0.518347	0.170423	-3.04154	0.00235374	0.0215548	61.0765	53.4378	111.702	99.5458
ENSMUST00000143036	ENSMUSG00000020282	Rhbdf1	306.25	-0.709308	0.127283	-5.57269	2.51e-08	1.12e-06	213.267	224.637	394.948	392.15
ENSMUST00000146179	ENSMUSG00000020282	Rhbdf1	296.277	-0.700165	0.128455	-5.45067	5.02e-08	2.09e-06	210.263	214.741	375.999	384.106
ENSMUST00000020523	ENSMUSG00000020283	Pex13	1053.06	-0.303644	0.0825486	-3.67836	0.000234736	0.00336349	926.16	945.057	1205.79	1135.22
ENSMUST00000124839	ENSMUSG00000020283	Pex13	305.615	-0.394589	0.131899	-2.9916	0.00277517	0.0245258	265.332	245.418	391.956	319.753
ENSMUST00000006629	ENSMUSG00000020315	Sptbn1	5681.49	-0.181213	0.0521737	-3.47327	0.000514164	0.00641651	5385.74	5247.79	6246.36	5846.05
ENSMUST00000011877	ENSMUSG00000020315	Sptbn1	5669.99	-0.181039	0.0523169	-3.46043	0.000539315	0.00666956	5374.73	5237.89	6237.39	5829.97
ENSMUST00000102838	ENSMUSG00000020315	Sptbn1	4908.34	-0.172414	0.0552156	-3.12256	0.00179287	0.0173551	4693.88	4521.43	5410.59	5007.46
ENSMUST00000124231	ENSMUSG00000020315	Sptbn1	4568.74	-0.156938	0.0553156	-2.83714	0.00455201	0.0358059	4382.49	4245.33	5000.68	4646.48
ENSMUST00000020576	ENSMUSG00000020326	Ccng1	4104.3	-0.200486	0.0524283	-3.824	0.000131304	0.00205538	3798.76	3826.74	4355.4	4436.32
ENSMUST00000020580	ENSMUSG00000020329	Polrmt	1424.53	-0.20603	0.0734628	-2.80454	0.00503882	0.0386453	1335.67	1300.32	1555.86	1506.26
ENSMUST00000159016	ENSMUSG00000020329	Polrmt	1407.04	-0.202542	0.0737312	-2.74703	0.0060138	0.0442162	1319.65	1287.45	1534.91	1486.15
ENSMUST00000159082	ENSMUSG00000020329	Polrmt	1424.53	-0.20603	0.0734628	-2.80454	0.00503882	0.0386453	1335.67	1300.32	1555.86	1506.26
ENSMUST00000161765	ENSMUSG00000020329	Polrmt	1426.27	-0.207254	0.073418	-2.82293	0.00475872	0.0370019	1335.67	1302.3	1558.85	1508.27
ENSMUST00000162694	ENSMUSG00000020329	Polrmt	1423.28	-0.206701	0.0734377	-2.81464	0.00488314	0.0377409	1333.67	1299.33	1553.86	1506.26
ENSMUST00000020640	ENSMUSG00000020372	Rack1	30040	-0.152211	0.0479181	-3.17648	0.00149074	0.0150482	27826.8	29023.6	30259.4	33050.2
ENSMUST00000125166	ENSMUSG00000020372	Rack1	17063.3	-0.171859	0.046279	-3.71354	0.000204383	0.00298972	15882.9	16175.8	17421.6	18772.9
ENSMUST00000136703	ENSMUSG00000020372	Rack1	17983.6	-0.150096	0.0505068	-2.9718	0.00296061	0.0258203	16523.7	17532.5	18096.8	19781.5
ENSMUST00000139959	ENSMUSG00000020372	Rack1	30313.7	-0.152715	0.0476718	-3.20348	0.00135779	0.0139636	28089.2	29269.1	30558.6	33337.8
ENSMUST00000142269	ENSMUSG00000020372	Rack1	29361	-0.151057	0.0475927	-3.17396	0.00150374	0.0151528	27183	28407.1	29619.1	32234.7
ENSMUST00000020662	ENSMUSG00000020393	Kremen1	394.075	-0.35291	0.116977	-3.01691	0.00255368	0.0229879	342.429	335.47	432.847	465.553
ENSMUST00000020695	ENSMUSG00000020422	Tns3	8388.7	-0.17511	0.0460576	-3.80197	0.00014355	0.00221731	7951.96	7790.04	9064.86	8747.97
ENSMUST00000020710	ENSMUSG00000020432	Tcn2	213.807	-0.593534	0.141347	-4.19914	2.68e-05	0.00052765	156.196	162.292	270.28	266.461
ENSMUST00000109988	ENSMUSG00000020432	Tcn2	213.807	-0.593534	0.141347	-4.19914	2.68e-05	0.00052765	156.196	162.292	270.28	266.461
ENSMUST00000109989	ENSMUSG00000020432	Tcn2	213.807	-0.593534	0.141347	-4.19914	2.68e-05	0.00052765	156.196	162.292	270.28	266.461
ENSMUST00000109990	ENSMUSG00000020432	Tcn2	213.807	-0.593534	0.141347	-4.19914	2.68e-05	0.00052765	156.196	162.292	270.28	266.461
ENSMUST00000109991	ENSMUSG00000020432	Tcn2	213.807	-0.593534	0.141347	-4.19914	2.68e-05	0.00052765	156.196	162.292	270.28	266.461
ENSMUST00000109992	ENSMUSG00000020432	Tcn2	213.807	-0.593534	0.141347	-4.19914	2.68e-05	0.00052765	156.196	162.292	270.28	266.461
ENSMUST00000109993	ENSMUSG00000020432	Tcn2	213.807	-0.593534	0.141347	-4.19914	2.68e-05	0.00052765	156.196	162.292	270.28	266.461
ENSMUST00000020718	ENSMUSG00000020439	Smtn	410.01	-0.397229	0.115219	-3.4476	0.000565581	0.00693446	348.436	343.387	488.698	459.52
ENSMUST00000020721	ENSMUSG00000020439	Smtn	922.456	-0.423292	0.0853828	-4.95758	7.14e-07	2.24e-05	780.978	776.827	1064.17	1067.86
ENSMUST00000075118	ENSMUSG00000020439	Smtn	910.961	-0.426809	0.0858529	-4.9714	6.65e-07	2.1e-05	762.955	772.869	1048.21	1059.81
ENSMUST00000110011	ENSMUSG00000020439	Smtn	904.208	-0.41383	0.0859986	-4.81206	1.49e-06	4.31e-05	764.958	767.921	1040.23	1043.72
ENSMUST00000154861	ENSMUSG00000020439	Smtn	922.704	-0.422443	0.0853702	-4.94837	7.48e-07	2.33e-05	780.978	777.816	1064.17	1067.86
ENSMUST00000170588	ENSMUSG00000020439	Smtn	922.456	-0.423292	0.0853828	-4.95758	7.14e-07	2.24e-05	780.978	776.827	1064.17	1067.86
ENSMUST00000093061	ENSMUSG00000020455	Trim11	676.349	-0.288451	0.0967456	-2.98154	0.002868	0.0251556	608.762	596.722	774.936	724.975
ENSMUST00000108809	ENSMUSG00000020455	Trim11	871.317	-0.28046	0.089361	-3.1385	0.00169813	0.0166547	790.99	769.9	1003.33	921.05
ENSMUST00000108810	ENSMUSG00000020455	Trim11	696.324	-0.292427	0.0957672	-3.05351	0.00226179	0.0208492	625.784	613.545	798.872	747.096
ENSMUST00000102844	ENSMUSG00000020460	Rps27a	12308.5	-0.161427	0.0500888	-3.22283	0.00126932	0.0132595	11307.2	11903.8	12490.7	13532.2
ENSMUST00000102845	ENSMUSG00000020460	Rps27a	12316.7	-0.160351	0.050079	-3.20196	0.00136496	0.0140281	11318.2	11917.6	12495.7	13535.2
ENSMUST00000147782	ENSMUSG00000020460	Rps27a	9445.26	-0.172583	0.0514755	-3.35273	0.000800179	0.00922478	8605.77	9129.94	9644.31	10401
ENSMUST00000150739	ENSMUSG00000020460	Rps27a	12380.1	-0.161639	0.0499796	-3.23409	0.0012203	0.0128405	11381.2	11963.1	12562.5	13613.6
ENSMUST00000013262	ENSMUSG00000020472	Zkscan17	1107.19	-0.372369	0.0806867	-4.61501	3.93e-06	0.000100808	943.181	969.797	1230.72	1285.05
ENSMUST00000101150	ENSMUSG00000020472	Zkscan17	1077.22	-0.381018	0.0811558	-4.6949	2.67e-06	7.13e-05	914.145	940.109	1208.78	1245.83
ENSMUST00000020776	ENSMUSG00000020482	Ccdc117	1057.41	-0.255411	0.0819211	-3.11777	0.00182225	0.0175719	983.231	933.182	1162.9	1150.31
ENSMUST00000063084	ENSMUSG00000020484	Xbp1	695.776	-0.699489	0.0978521	-7.14844	8.78e-13	8.13e-11	519.651	510.628	832.782	920.045
ENSMUST00000145588	ENSMUSG00000020484	Xbp1	208.31	-0.566657	0.144138	-3.93136	8.45e-05	0.00142075	145.182	168.23	248.339	271.489
ENSMUST00000149159	ENSMUSG00000020484	Xbp1	447.176	-0.668673	0.114443	-5.84285	5.13e-09	2.61e-07	324.406	338.439	529.589	596.269
ENSMUST00000149623	ENSMUSG00000020484	Xbp1	356.752	-0.675454	0.122369	-5.51982	3.39e-08	1.47e-06	258.323	264.22	428.858	475.608
ENSMUST00000018547	ENSMUSG00000020530	Ggnbp2	1799.22	-0.322868	0.0674771	-4.78485	1.71e-06	4.85e-05	1573.97	1607.09	1990.7	2025.1
ENSMUST00000100686	ENSMUSG00000020530	Ggnbp2	1743.72	-0.302159	0.0680715	-4.43884	9.04e-06	0.000209349	1536.92	1571.47	1930.86	1935.61
ENSMUST00000108081	ENSMUSG00000020530	Ggnbp2	1878.56	-0.312826	0.0665474	-4.70081	2.59e-06	6.95e-05	1645.06	1690.22	2078.46	2100.52
ENSMUST00000154915	ENSMUSG00000020530	Ggnbp2	1811.93	-0.316468	0.0672489	-4.70592	2.53e-06	6.81e-05	1588.99	1622.92	2005.66	2030.13
ENSMUST00000165459	ENSMUSG00000020530	Ggnbp2	350.111	-0.337415	0.121217	-2.78355	0.00537678	0.0406334	310.389	294.897	392.953	402.205
ENSMUST00000166425	ENSMUSG00000020530	Ggnbp2	338.561	-0.34714	0.122774	-2.82746	0.00469188	0.0366178	281.352	300.835	389.961	382.095
ENSMUST00000168434	ENSMUSG00000020530	Ggnbp2	1878.56	-0.312826	0.0665474	-4.70081	2.59e-06	6.95e-05	1645.06	1690.22	2078.46	2100.52
ENSMUST00000172405	ENSMUSG00000020530	Ggnbp2	1878.06	-0.312902	0.0665632	-4.70083	2.59e-06	6.95e-05	1644.06	1690.22	2078.46	2099.51
ENSMUST00000125192	ENSMUSG00000020564	Atxn7l1	127.668	-0.456075	0.161346	-2.82668	0.00470336	0.0366929	98.1229	98.9588	138.631	174.959
ENSMUST00000057288	ENSMUSG00000020571	Pdia6	5901.72	-0.2	0.0503242	-3.97424	7.06e-05	0.00121586	5341.69	5626.8	6249.35	6389.03
ENSMUST00000162936	ENSMUSG00000020571	Pdia6	4722.31	-0.182458	0.052511	-3.47467	0.00051149	0.00638947	4302.39	4531.33	4984.72	5070.8
ENSMUST00000067124	ENSMUSG00000020593	Lpin1	928.539	-0.254453	0.088384	-2.87894	0.0039901	0.0324732	874.094	807.504	1054.19	978.364
ENSMUST00000111067	ENSMUSG00000020593	Lpin1	926.294	-0.257178	0.0885142	-2.9055	0.00366667	0.0304471	871.091	804.535	1053.19	976.353
ENSMUST00000020930	ENSMUSG00000020611	Gna13	2602.49	-0.238673	0.060008	-3.97735	6.97e-05	0.00120271	2360.96	2400.74	2788.57	2859.68
ENSMUST00000062580	ENSMUSG00000020640	Itsn2	1332.23	-0.251165	0.0778748	-3.22524	0.00125866	0.0131776	1248.56	1171.67	1505.99	1402.69
ENSMUST00000133426	ENSMUSG00000020719	Ddx5	16495.7	-0.116583	0.0413878	-2.81685	0.00484973	0.0375519	15846.8	15792.8	17445.5	16897.7
ENSMUST00000106508	ENSMUSG00000020740	Gga3	1413.71	-0.210187	0.0769508	-2.73145	0.00630569	0.0458112	1371.72	1238.96	1539.9	1504.25
ENSMUST00000128437	ENSMUSG00000020740	Gga3	485.45	-0.327927	0.109396	-2.99762	0.00272097	0.0241247	443.555	403.752	553.526	540.966
ENSMUST00000154832	ENSMUSG00000020740	Gga3	1189.98	-0.263736	0.0793338	-3.32439	0.000886125	0.00999275	1108.39	1042.04	1327.46	1282.03
ENSMUST00000021133	ENSMUSG00000020780	Srp68	2057.39	-0.260371	0.0656941	-3.96339	7.39e-05	0.00126797	1813.27	1916.83	2235.05	2264.42
ENSMUST00000106425	ENSMUSG00000020780	Srp68	2055.39	-0.260612	0.0657064	-3.96631	7.3e-05	0.00125393	1811.27	1914.85	2234.05	2261.4
ENSMUST00000127205	ENSMUSG00000020780	Srp68	1701.19	-0.258408	0.0689605	-3.74719	0.000178827	0.00266922	1517.9	1567.51	1845.09	1874.28
ENSMUST00000021147	ENSMUSG00000020792	Exoc7	605.079	-0.3276	0.101451	-3.22914	0.00124164	0.0130268	534.669	524.482	650.268	710.898
ENSMUST00000106411	ENSMUSG00000020792	Exoc7	601.83	-0.321424	0.10176	-3.15863	0.0015851	0.015804	532.667	523.492	644.284	706.876
ENSMUST00000106413	ENSMUSG00000020792	Exoc7	603.331	-0.32512	0.101619	-3.19939	0.00137719	0.0141308	533.668	523.492	647.276	708.887
ENSMUST00000139699	ENSMUSG00000020792	Exoc7	604.323	-0.320289	0.10153	-3.15461	0.00160713	0.0159823	534.669	526.461	647.276	708.887
ENSMUST00000021278	ENSMUSG00000020898	Ctc1	2555.25	-0.199233	0.063077	-3.15857	0.00158545	0.015804	2444.06	2301.78	2805.53	2669.64
ENSMUST00000116359	ENSMUSG00000020898	Ctc1	2554.75	-0.198733	0.063043	-3.15235	0.00161963	0.0160699	2444.06	2301.78	2803.53	2669.64
ENSMUST00000152979	ENSMUSG00000020898	Ctc1	2554.75	-0.198733	0.063043	-3.15235	0.00161963	0.0160699	2444.06	2301.78	2803.53	2669.64
ENSMUST00000161455	ENSMUSG00000020898	Ctc1	2554.5	-0.198473	0.0630643	-3.14715	0.00164872	0.0163082	2444.06	2301.78	2803.53	2668.63
ENSMUST00000018887	ENSMUSG00000020900	Myh10	2130.2	-0.339168	0.0650364	-5.21505	1.84e-07	6.66e-06	1922.41	1820.84	2410.58	2366.98
ENSMUST00000092984	ENSMUSG00000020900	Myh10	2130.45	-0.339456	0.065042	-5.21903	1.8e-07	6.55e-06	1922.41	1820.84	2411.58	2366.98
ENSMUST00000102611	ENSMUSG00000020900	Myh10	2130.2	-0.339168	0.0650364	-5.21505	1.84e-07	6.66e-06	1922.41	1820.84	2410.58	2366.98
ENSMUST00000139059	ENSMUSG00000020900	Myh10	471.707	-0.358599	0.109164	-3.28494	0.00102003	0.0111574	407.51	404.742	529.589	544.988
ENSMUST00000155765	ENSMUSG00000020900	Myh10	452.214	-0.402981	0.111895	-3.60143	0.000316477	0.00430906	366.459	395.835	512.635	533.928
ENSMUST00000021284	ENSMUSG00000020902	Ntn1	4190.47	-0.251866	0.0529547	-4.75626	1.97e-06	5.48e-05	3792.75	3840.59	4482.06	4646.48
ENSMUST00000108674	ENSMUSG00000020902	Ntn1	4253.86	-0.248613	0.0527229	-4.71545	2.41e-06	6.52e-05	3851.82	3906.9	4547.89	4708.82
ENSMUST00000092569	ENSMUSG00000020925	Ccdc43	1469.48	-0.221228	0.0723453	-3.05794	0.00222862	0.0206068	1336.67	1366.62	1570.82	1603.79
ENSMUST00000164506	ENSMUSG00000020925	Ccdc43	1467.24	-0.222961	0.0723499	-3.0817	0.00205823	0.0193506	1335.67	1361.67	1568.82	1602.79
ENSMUST00000013130	ENSMUSG00000020954	Strn3	1534.47	-0.199179	0.0720578	-2.76416	0.00570692	0.0425764	1387.74	1459.64	1661.57	1628.93
ENSMUST00000021347	ENSMUSG00000020964	Sel1l	1490.85	-0.251498	0.0730743	-3.44168	0.000578116	0.0070538	1394.75	1315.16	1640.63	1612.84
ENSMUST00000166691	ENSMUSG00000020964	Sel1l	1124.86	-0.247809	0.0816159	-3.03629	0.0023951	0.0218572	1066.34	978.703	1235.71	1218.68
ENSMUST00000167466	ENSMUSG00000020964	Sel1l	1433.17	-0.243796	0.0747654	-3.26081	0.00111093	0.0119276	1352.69	1259.75	1579.79	1540.45
ENSMUST00000178462	ENSMUSG00000020964	Sel1l	1486.59	-0.249818	0.0731966	-3.41298	0.000642574	0.00769854	1391.74	1312.19	1637.64	1604.8
ENSMUST00000021375	ENSMUSG00000020986	Sec23a	2119.52	-0.607377	0.0648845	-9.36089	7.91e-21	1.77e-18	1648.06	1679.33	2522.28	2628.41
ENSMUST00000134223	ENSMUSG00000020986	Sec23a	271.266	-0.532735	0.133451	-3.99199	6.55e-05	0.00114024	225.282	196.928	341.091	321.764
ENSMUST00000154399	ENSMUSG00000020986	Sec23a	326.418	-0.541594	0.126619	-4.27736	1.89e-05	0.000392709	237.297	272.137	383.977	412.26
ENSMUST00000165134	ENSMUSG00000020986	Sec23a	1873.51	-0.603067	0.0674778	-8.93727	3.99e-19	7.61e-17	1460.83	1483.39	2227.07	2322.74
ENSMUST00000169976	ENSMUSG00000020986	Sec23a	362.313	-0.477693	0.1218	-3.92196	8.78e-05	0.00146757	273.342	312.71	433.844	429.354
ENSMUST00000021370	ENSMUSG00000020988	L2hgdh	922.071	-0.613011	0.0883443	-6.93888	3.95e-12	3.34e-10	679.851	750.108	1112.04	1146.29
ENSMUST00000085116	ENSMUSG00000021009	Ptpn21	449.843	-0.459232	0.112537	-4.08071	4.49e-05	0.000823662	382.479	356.252	512.635	548.005
ENSMUST00000170188	ENSMUSG00000021009	Ptpn21	451.331	-0.455371	0.112107	-4.06195	4.87e-05	0.00088145	382.479	360.21	514.629	548.005
ENSMUST00000166471	ENSMUSG00000021111	Papola	2466.12	-0.174213	0.0610808	-2.85217	0.00434213	0.034609	2349.94	2275.06	2608.05	2631.43
ENSMUST00000021552	ENSMUSG00000021127	Zfp36l1	2120.16	-0.463449	0.0660174	-7.0201	2.22e-12	1.92e-10	1816.27	1722.87	2527.27	2414.24
ENSMUST00000165114	ENSMUSG00000021127	Zfp36l1	1721.57	-0.467039	0.0706319	-6.6123	3.78e-11	2.75e-09	1464.83	1401.26	2068.49	1951.7
ENSMUST00000068519	ENSMUSG00000021133	Susd6	1302.1	-0.332949	0.0755185	-4.40884	1.04e-05	0.000235699	1149.44	1140.01	1479.06	1439.9
ENSMUST00000094693	ENSMUSG00000021134	Srsf5	4700.71	-0.188089	0.0506874	-3.71076	0.000206641	0.00301854	4431.55	4344.29	5031.6	4995.39
ENSMUST00000110351	ENSMUSG00000021134	Srsf5	4700.71	-0.188089	0.0506874	-3.71076	0.000206641	0.00301854	4431.55	4344.29	5031.6	4995.39
ENSMUST00000110352	ENSMUSG00000021134	Srsf5	4700.21	-0.187808	0.0506842	-3.70546	0.000211009	0.00307593	4431.55	4344.29	5029.6	4995.39
ENSMUST00000110354	ENSMUSG00000021134	Srsf5	4700.71	-0.188089	0.0506874	-3.71076	0.000206641	0.00301854	4431.55	4344.29	5031.6	4995.39
ENSMUST00000110356	ENSMUSG00000021134	Srsf5	4709.94	-0.18848	0.0506939	-3.71801	0.0002008	0.00294689	4440.56	4351.22	5045.56	5002.43
ENSMUST00000125814	ENSMUSG00000021134	Srsf5	3233.87	-0.188505	0.0586145	-3.216	0.0012999	0.0134983	3110.89	2922.25	3501.67	3400.65
ENSMUST00000133783	ENSMUSG00000021134	Srsf5	5371.17	-0.215446	0.0495683	-4.34644	1.38e-05	0.000301639	5028.3	4896.48	5829.47	5730.42
ENSMUST00000151036	ENSMUSG00000021134	Srsf5	5277.78	-0.214761	0.0498563	-4.30759	1.65e-05	0.000348801	4943.19	4811.38	5733.73	5622.83
ENSMUST00000153056	ENSMUSG00000021134	Srsf5	5369.67	-0.214978	0.0495582	-4.33789	1.44e-05	0.000311127	5027.29	4896.48	5826.48	5728.41
ENSMUST00000021567	ENSMUSG00000021140	Pcnx	623.108	-0.477252	0.104199	-4.58021	4.65e-06	0.000116191	542.679	476.982	773.939	698.832
ENSMUST00000021603	ENSMUSG00000021186	Fbln5	26.7704	-0.533522	0.160874	-3.31639	0.000911889	0.0102301	13.0163	10.8855	33.9097	49.2702
ENSMUST00000021635	ENSMUSG00000021214	Akr1c18	254.828	-0.866576	0.138855	-6.24086	4.35e-10	2.67e-08	144.181	182.084	338.099	354.946
ENSMUST00000110704	ENSMUSG00000021214	Akr1c18	254.077	-0.867185	0.138748	-6.25007	4.1e-10	2.53e-08	144.181	181.095	338.099	352.935
ENSMUST00000021645	ENSMUSG00000021222	Dcaf4	739.873	-0.2881	0.0968787	-2.97382	0.00294113	0.0256789	647.811	670.941	767.955	872.786
ENSMUST00000085192	ENSMUSG00000021238	Aldh6a1	638.483	-0.30885	0.097885	-3.15523	0.00160371	0.0159583	571.716	556.149	706.119	719.948
ENSMUST00000021692	ENSMUSG00000021264	Yy1	1910.25	-0.181327	0.06676	-2.71611	0.00660549	0.0474689	1751.19	1819.85	2007.65	2062.31
ENSMUST00000054963	ENSMUSG00000021273	Fdft1	1786.56	-0.200802	0.0674576	-2.97671	0.00291358	0.025502	1661.08	1653.6	1895.95	1935.61
ENSMUST00000021750	ENSMUSG00000021313	Ryr2	238.031	-0.474181	0.136965	-3.46206	0.000536054	0.00663738	195.244	185.053	283.246	288.582
ENSMUST00000170156	ENSMUSG00000021313	Ryr2	238.031	-0.474181	0.136965	-3.46206	0.000536054	0.00663738	195.244	185.053	283.246	288.582
ENSMUST00000003345	ENSMUSG00000021314	Amph	466.78	-0.309507	0.114857	-2.69472	0.00704487	0.0497742	448.562	371.096	525.6	521.861
ENSMUST00000021757	ENSMUSG00000021322	Aoah	793.633	-0.431893	0.0906003	-4.76701	1.87e-06	5.24e-05	678.85	654.118	924.537	917.028
ENSMUST00000021787	ENSMUSG00000021359	Tfap2a	341.494	-0.705434	0.123522	-5.71099	1.12e-08	5.41e-07	255.32	236.512	447.807	426.338
ENSMUST00000110193	ENSMUSG00000021359	Tfap2a	346.741	-0.705486	0.122858	-5.7423	9.34e-09	4.57e-07	259.325	240.47	453.791	433.376
ENSMUST00000067778	ENSMUSG00000021360	Gcnt2	667.959	-0.291799	0.0971325	-3.00414	0.00266334	0.0237375	615.771	572.972	741.026	742.069
ENSMUST00000069958	ENSMUSG00000021360	Gcnt2	693.92	-0.295211	0.0959727	-3.07599	0.00209803	0.0196358	639.801	593.753	776.931	765.196
ENSMUST00000060148	ENSMUSG00000021366	Hivep1	545.295	-0.291758	0.103973	-2.8061	0.00501445	0.038524	490.614	477.971	620.348	592.247
ENSMUST00000095797	ENSMUSG00000021395	Spin1	2181.21	-0.219597	0.0637347	-3.44549	0.000570031	0.00697543	1976.47	2042.51	2325.81	2380.05
ENSMUST00000006392	ENSMUSG00000021403	Serpinb9b	216.076	-0.559711	0.142001	-3.94159	8.09e-05	0.00136917	174.218	153.386	275.267	261.433
ENSMUST00000077853	ENSMUSG00000021413	Prpf4b	2730.55	-0.171246	0.0592101	-2.89217	0.00382585	0.0314619	2576.23	2551.16	2942.16	2852.64
ENSMUST00000055087	ENSMUSG00000021457	Syk	574.752	-0.668825	0.10209	-6.55134	5.7e-11	4.02e-09	427.535	433.44	718.087	719.948
ENSMUST00000118756	ENSMUSG00000021457	Syk	275.472	-0.545203	0.131465	-4.14714	3.37e-05	0.000641132	205.257	221.668	336.105	338.858
ENSMUST00000120135	ENSMUSG00000021457	Syk	590.497	-0.660242	0.101059	-6.53325	6.44e-11	4.51e-09	444.557	444.325	733.047	740.058
ENSMUST00000140339	ENSMUSG00000021457	Syk	144.371	-0.496245	0.155544	-3.19039	0.00142083	0.0144795	109.137	111.823	175.532	180.992
ENSMUST00000150672	ENSMUSG00000021457	Syk	100.931	-0.559815	0.166228	-3.36776	0.000757815	0.00880606	68.0852	74.2191	124.668	136.75
ENSMUST00000021933	ENSMUSG00000021477	Ctsl	1770.53	-0.268005	0.0682369	-3.92757	8.58e-05	0.00143872	1615.02	1584.33	1906.92	1975.83
ENSMUST00000046246	ENSMUSG00000021493	Pdlim7	788.055	-0.551803	0.0920804	-5.99262	2.06e-09	1.13e-07	635.796	618.493	917.556	980.375
ENSMUST00000069929	ENSMUSG00000021493	Pdlim7	424.11	-0.461507	0.114451	-4.03236	5.52e-05	0.000982064	359.45	335.47	487.701	513.817
ENSMUST00000069968	ENSMUSG00000021493	Pdlim7	426.851	-0.457547	0.114045	-4.01199	6.02e-05	0.00106153	361.453	339.429	490.693	515.828
ENSMUST00000128910	ENSMUSG00000021493	Pdlim7	783.313	-0.550454	0.0923531	-5.96032	2.52e-09	1.37e-07	633.794	613.545	911.572	974.342
ENSMUST00000128911	ENSMUSG00000021493	Pdlim7	296.922	-0.389832	0.12809	-3.04343	0.002339	0.0214549	256.321	242.449	351.065	337.852
ENSMUST00000131306	ENSMUSG00000021493	Pdlim7	434.608	-0.47549	0.113579	-4.18642	2.83e-05	0.000553903	366.459	341.408	501.664	528.9
ENSMUST00000153230	ENSMUSG00000021493	Pdlim7	878.513	-0.561712	0.0895884	-6.26992	3.61e-10	2.25e-08	710.89	682.816	1016.29	1104.05
ENSMUST00000155098	ENSMUSG00000021493	Pdlim7	775.301	-0.545448	0.092403	-5.90292	3.57e-09	1.87e-07	624.782	612.555	902.596	961.271
ENSMUST00000021956	ENSMUSG00000021494	Ddx41	2029.69	-0.202398	0.0645769	-3.13423	0.00172309	0.016827	1876.35	1888.13	2159.25	2195.04
ENSMUST00000099479	ENSMUSG00000021500	Ddx46	4722.69	-0.170713	0.0504161	-3.38609	0.000708959	0.00835555	4439.56	4435.34	5040.57	4975.28
ENSMUST00000172272	ENSMUSG00000021500	Ddx46	4727.92	-0.170083	0.0504231	-3.37311	0.000743241	0.00867074	4444.56	4442.26	5047.56	4977.29
ENSMUST00000022038	ENSMUSG00000021555	Naa35	1792.83	-0.195339	0.0685958	-2.84768	0.00440396	0.0349734	1711.14	1621.94	1937.84	1900.42
ENSMUST00000044083	ENSMUSG00000021559	Dapk1	1163.74	-0.22834	0.0806567	-2.83101	0.00464018	0.036354	1107.39	1025.21	1284.58	1237.79
ENSMUST00000077453	ENSMUSG00000021559	Dapk1	1199.93	-0.227163	0.0796453	-2.85219	0.00434189	0.034609	1139.43	1060.84	1325.47	1273.99
ENSMUST00000065629	ENSMUSG00000021585	Cast	630.839	-0.377966	0.0994492	-3.80059	0.000144354	0.00222754	558.7	522.503	706.119	736.036
ENSMUST00000022075	ENSMUSG00000021587	Pcsk1	84.9751	-0.649054	0.169806	-3.82232	0.0001322	0.00206839	58.0727	50.469	111.702	119.656
ENSMUST00000022082	ENSMUSG00000021591	Glrx	46.0027	-0.558864	0.172232	-3.24482	0.00117524	0.0124691	29.0364	24.7397	58.8433	71.3914
ENSMUST00000022099	ENSMUSG00000021608	Lpcat1	2330.18	-0.198529	0.0626218	-3.17028	0.0015229	0.0152958	2177.73	2151.37	2548.21	2443.4
ENSMUST00000123766	ENSMUSG00000021608	Lpcat1	2324.2	-0.199584	0.0627401	-3.18112	0.00146709	0.0148499	2174.72	2141.47	2543.23	2437.36
ENSMUST00000147566	ENSMUSG00000021608	Lpcat1	1558.36	-0.224218	0.0712402	-3.14735	0.00164758	0.0162995	1447.81	1416.1	1714.43	1655.07
ENSMUST00000022121	ENSMUSG00000021621	Zcchc9	380.509	-0.370268	0.118621	-3.12145	0.00179964	0.0174046	309.387	339.429	437.834	435.387
ENSMUST00000178084	ENSMUSG00000021621	Zcchc9	270.166	-0.37951	0.131792	-2.87962	0.00398149	0.0324157	222.278	232.553	319.15	306.682
ENSMUST00000178637	ENSMUSG00000021621	Zcchc9	426.43	-0.362059	0.114401	-3.16483	0.00155175	0.0155331	348.436	382.971	494.682	479.63
ENSMUST00000022185	ENSMUSG00000021678	F2rl1	1087.27	-0.273181	0.0828491	-3.29734	0.000976069	0.010802	994.245	961.88	1245.68	1147.29
ENSMUST00000022212	ENSMUSG00000021701	Plk2	874.175	-0.429916	0.090421	-4.75461	1.99e-06	5.52e-05	770.965	698.649	985.375	1041.71
ENSMUST00000049488	ENSMUSG00000021703	Serinc5	193.321	-0.546599	0.145153	-3.76568	0.000166096	0.00250894	147.184	146.459	244.349	235.29
ENSMUST00000022264	ENSMUSG00000021745	Ptprg	803.794	-0.489044	0.0920678	-5.31178	1.09e-07	4.17e-06	651.816	664.014	990.362	908.984
ENSMUST00000119888	ENSMUSG00000021745	Ptprg	333.639	-0.40047	0.123142	-3.25209	0.0011456	0.012235	286.359	273.126	389.961	385.112
ENSMUST00000142917	ENSMUSG00000021745	Ptprg	642.964	-0.481938	0.100115	-4.81385	1.48e-06	4.28e-05	516.647	535.367	796.877	722.964
ENSMUST00000148113	ENSMUSG00000021745	Ptprg	110.85	-0.55438	0.166969	-3.32025	0.000899379	0.0101133	70.0878	86.0942	166.556	120.662
ENSMUST00000022272	ENSMUSG00000021752	Kctd6	289.386	-0.368241	0.129412	-2.84549	0.00443429	0.03513	244.306	246.408	347.076	319.753
ENSMUST00000170111	ENSMUSG00000021752	Kctd6	347.542	-0.351603	0.123335	-2.85079	0.00436109	0.0347161	299.375	296.877	421.876	372.04
ENSMUST00000070731	ENSMUSG00000021756	Il6st	1561.04	-0.225458	0.0708207	-3.1835	0.00145505	0.0147588	1418.78	1448.76	1705.46	1671.16
ENSMUST00000183663	ENSMUSG00000021756	Il6st	1830.36	-0.197704	0.0671143	-2.94579	0.00322134	0.0275224	1693.12	1707.04	1988.7	1932.6
ENSMUST00000022322	ENSMUSG00000021794	Glud1	6605.84	-0.413374	0.0468327	-8.8266	1.08e-18	1.94e-16	5640.06	5656.49	7505.01	7621.79
ENSMUST00000159784	ENSMUSG00000021794	Glud1	2493.54	-0.368339	0.0615217	-5.98713	2.14e-09	1.16e-07	2149.69	2183.03	2760.65	2880.8
ENSMUST00000161593	ENSMUSG00000021794	Glud1	2048.88	-0.368565	0.0648786	-5.68084	1.34e-08	6.33e-07	1797.25	1760.48	2287.91	2349.88
ENSMUST00000162912	ENSMUSG00000021794	Glud1	1033.27	-0.401731	0.0821922	-4.8877	1.02e-06	3.09e-05	868.087	894.588	1176.87	1193.54
ENSMUST00000163955	ENSMUSG00000021794	Glud1	2222.66	-0.343779	0.0630858	-5.44939	5.05e-08	2.1e-06	1919.4	1980.17	2489.37	2501.72
ENSMUST00000022340	ENSMUSG00000021806	Nid2	5516.12	-0.26938	0.0497218	-5.41774	6.04e-08	2.46e-06	4957.21	5026.12	6149.62	5931.52
ENSMUST00000065504	ENSMUSG00000021814	Anxa7	1845.12	-0.266445	0.0703647	-3.78662	0.000152708	0.00233869	1630.04	1705.06	1941.83	2103.53
ENSMUST00000100844	ENSMUSG00000021814	Anxa7	1845.86	-0.266714	0.0703755	-3.78987	0.000150727	0.00231228	1630.04	1706.05	1942.83	2104.54
ENSMUST00000074077	ENSMUSG00000021835	Bmp4	440.838	-1.0953	0.120418	-9.09587	9.38e-20	1.88e-17	231.29	284.012	588.433	659.617
ENSMUST00000100676	ENSMUSG00000021835	Bmp4	436.082	-1.09927	0.120658	-9.11063	8.19e-20	1.65e-17	227.285	281.043	586.438	649.562
ENSMUST00000135408	ENSMUSG00000021835	Bmp4	88.0088	-0.929208	0.169688	-5.47599	4.35e-08	1.84e-06	45.0564	43.5419	123.671	139.766
ENSMUST00000073150	ENSMUSG00000021846	Peli2	666.204	-0.609793	0.0975605	-6.25041	4.09e-10	2.53e-08	531.666	497.763	807.848	827.537
ENSMUST00000048615	ENSMUSG00000021871	Pnp	1604.63	-0.208756	0.0709464	-2.94245	0.00325628	0.0277531	1449.82	1517.04	1749.34	1702.33
ENSMUST00000178092	ENSMUSG00000021871	Pnp	1600.88	-0.208751	0.0711118	-2.93553	0.00332975	0.0282531	1444.81	1515.06	1746.35	1697.31
ENSMUST00000049206	ENSMUSG00000021895	Arhgef3	249.533	-0.534527	0.137247	-3.89463	9.83e-05	0.00161667	184.231	201.876	286.238	325.786
ENSMUST00000090147	ENSMUSG00000021900	Btd	167.397	-0.428352	0.153242	-2.79526	0.00518574	0.0395074	142.178	125.678	180.519	221.213
ENSMUST00000022521	ENSMUSG00000021948	Prkcd	534.592	-0.30004	0.105398	-2.84672	0.00441726	0.0350304	488.612	457.19	610.374	582.192
ENSMUST00000112206	ENSMUSG00000021948	Prkcd	470.414	-0.312034	0.110963	-2.81205	0.00492269	0.0379581	427.535	398.804	548.539	506.779
ENSMUST00000112207	ENSMUSG00000021948	Prkcd	469.914	-0.309577	0.111005	-2.78886	0.00528942	0.0401128	427.535	398.804	547.542	505.773
ENSMUST00000112208	ENSMUSG00000021948	Prkcd	550.073	-0.292446	0.104403	-2.80112	0.00509252	0.0389622	505.633	471.044	625.334	598.28
ENSMUST00000112210	ENSMUSG00000021948	Prkcd	550.073	-0.292446	0.104403	-2.80112	0.00509252	0.0389622	505.633	471.044	625.334	598.28
ENSMUST00000112211	ENSMUSG00000021948	Prkcd	550.574	-0.294591	0.10437	-2.82255	0.00476435	0.0370332	505.633	471.044	626.332	599.286
ENSMUST00000022531	ENSMUSG00000021959	Lats2	282.702	-0.355964	0.130407	-2.72965	0.00634014	0.0459978	252.316	229.585	325.134	323.775
ENSMUST00000022573	ENSMUSG00000021996	Esd	1436.61	-0.316545	0.0756779	-4.1828	2.88e-05	0.000560859	1329.66	1213.24	1596.75	1606.81
ENSMUST00000175712	ENSMUSG00000021996	Esd	1059.58	-0.322603	0.0835356	-3.86186	0.000112525	0.00180865	973.219	894.588	1164.9	1205.61
ENSMUST00000175887	ENSMUSG00000021996	Esd	1428.14	-0.326041	0.0759194	-4.29457	1.75e-05	0.000366416	1317.65	1200.37	1592.76	1601.78
ENSMUST00000176188	ENSMUSG00000021996	Esd	959.014	-0.383284	0.0866904	-4.42129	9.81e-06	0.00022397	859.076	787.712	1072.14	1117.13
ENSMUST00000176484	ENSMUSG00000021996	Esd	387.021	-0.331969	0.117584	-2.82325	0.00475401	0.0369744	342.429	329.533	451.797	424.327
ENSMUST00000176726	ENSMUSG00000021996	Esd	1025.61	-0.335308	0.0843039	-3.97737	6.97e-05	0.00120271	938.175	859.952	1142.96	1161.37
ENSMUST00000176957	ENSMUSG00000021996	Esd	1434.62	-0.322749	0.0757188	-4.26246	2.02e-05	0.000417357	1324.66	1208.29	1600.74	1604.8
ENSMUST00000177137	ENSMUSG00000021996	Esd	1428.64	-0.323966	0.0759741	-4.26416	2.01e-05	0.000414746	1319.65	1201.36	1589.77	1603.79
ENSMUST00000177181	ENSMUSG00000021996	Esd	1428.64	-0.323966	0.0759741	-4.26416	2.01e-05	0.000414746	1319.65	1201.36	1589.77	1603.79
ENSMUST00000177283	ENSMUSG00000021996	Esd	1364.49	-0.333621	0.0774825	-4.30576	1.66e-05	0.000351084	1258.58	1139.02	1521.95	1538.44
ENSMUST00000177445	ENSMUSG00000021996	Esd	815.605	-0.355284	0.090465	-3.92731	8.59e-05	0.00143989	728.913	686.774	907.583	939.149
ENSMUST00000022593	ENSMUSG00000022016	Akap11	981.737	-0.323102	0.0839702	-3.84782	0.000119174	0.00189233	870.089	859.952	1122.01	1074.89
ENSMUST00000123853	ENSMUSG00000022016	Akap11	981.737	-0.323102	0.0839702	-3.84782	0.000119174	0.00189233	870.089	859.952	1122.01	1074.89
ENSMUST00000022599	ENSMUSG00000022021	Diaph3	876.324	-0.516089	0.0871821	-5.91967	3.23e-09	1.71e-07	704.883	715.472	1042.22	1042.72
ENSMUST00000168889	ENSMUSG00000022021	Diaph3	767.124	-0.492109	0.092158	-5.33984	9.3e-08	3.64e-06	610.765	643.232	914.564	899.934
ENSMUST00000070515	ENSMUSG00000022040	Ephx2	164.261	-1.43961	0.154862	-9.29613	1.46e-20	3.17e-18	64.0802	66.3024	273.272	253.389
ENSMUST00000111089	ENSMUSG00000022054	Nefm	982.573	-0.409289	0.0837122	-4.88924	1.01e-06	3.07e-05	821.028	849.067	1128.99	1131.2
ENSMUST00000022639	ENSMUSG00000022055	Nefl	1398.46	-0.850665	0.0746233	-11.3995	4.21e-30	1.97e-27	957.198	999.484	1817.16	1819.98
ENSMUST00000022663	ENSMUSG00000022074	Tnfrsf10b	664.454	-0.340306	0.0963198	-3.53308	0.000410742	0.00534532	581.728	576.93	744.018	755.141
ENSMUST00000022688	ENSMUSG00000022094	Slc39a14	376.836	-0.484165	0.120602	-4.01456	5.96e-05	0.0010518	313.392	294.897	475.733	423.321
ENSMUST00000068044	ENSMUSG00000022094	Slc39a14	752.936	-0.418408	0.0941769	-4.44279	8.88e-06	0.000205924	662.83	607.607	888.633	852.675
ENSMUST00000152067	ENSMUSG00000022094	Slc39a14	381.588	-0.48774	0.119824	-4.07047	4.69e-05	0.000854726	317.397	297.866	479.722	431.365
ENSMUST00000155825	ENSMUSG00000022094	Slc39a14	147.144	-0.466845	0.157553	-2.9631	0.00304559	0.0263353	129.162	98.9588	186.503	173.954
ENSMUST00000170967	ENSMUSG00000022105	Rb1	160.865	-0.519849	0.151842	-3.42363	0.000617915	0.00745846	124.155	120.73	197.474	201.103
ENSMUST00000022702	ENSMUSG00000022106	Rcbtb2	626.482	-0.668412	0.0992186	-6.73676	1.62e-11	1.25e-09	467.585	473.023	768.952	796.367
ENSMUST00000110952	ENSMUSG00000022106	Rcbtb2	576.022	-0.641917	0.102222	-6.27965	3.39e-10	2.13e-08	438.549	435.419	702.13	727.992
ENSMUST00000163339	ENSMUSG00000022106	Rcbtb2	146.385	-0.520166	0.155332	-3.34874	0.000811792	0.00933518	110.138	110.834	175.532	189.037
ENSMUST00000163533	ENSMUSG00000022106	Rcbtb2	268.523	-0.650782	0.132614	-4.90736	9.23e-07	2.82e-05	190.238	202.866	337.102	343.886
ENSMUST00000163546	ENSMUSG00000022106	Rcbtb2	155.351	-0.468772	0.153328	-3.05731	0.00223333	0.0206383	117.147	125.678	183.511	195.07
ENSMUST00000163650	ENSMUSG00000022106	Rcbtb2	136.383	-0.469628	0.157601	-2.97986	0.00288379	0.0252799	104.13	106.876	160.572	173.954
ENSMUST00000163797	ENSMUSG00000022106	Rcbtb2	481.061	-0.612747	0.108773	-5.63324	1.77e-08	8.15e-07	364.456	372.085	590.427	597.275
ENSMUST00000164298	ENSMUSG00000022106	Rcbtb2	495.063	-0.621409	0.107656	-5.77217	7.83e-09	3.88e-07	376.471	379.012	607.382	617.385
ENSMUST00000164822	ENSMUSG00000022106	Rcbtb2	624.982	-0.674101	0.0995402	-6.77214	1.27e-11	9.9e-10	461.578	474.013	765.96	798.378
ENSMUST00000165334	ENSMUSG00000022106	Rcbtb2	126.142	-0.441916	0.160292	-2.75694	0.00583455	0.0432721	96.1203	100.938	144.615	162.893
ENSMUST00000165429	ENSMUSG00000022106	Rcbtb2	278.019	-0.636449	0.131043	-4.85679	1.19e-06	3.56e-05	201.252	209.793	345.081	355.952
ENSMUST00000165567	ENSMUSG00000022106	Rcbtb2	275.021	-0.661229	0.131382	-5.03289	4.83e-07	1.58e-05	197.247	203.855	350.068	348.913
ENSMUST00000165646	ENSMUSG00000022106	Rcbtb2	150.858	-0.472404	0.154207	-3.06343	0.00218815	0.0203222	114.143	120.73	179.522	189.037
ENSMUST00000165727	ENSMUSG00000022106	Rcbtb2	244.746	-0.515479	0.135903	-3.793	0.00014884	0.00228845	189.237	193.959	304.19	291.599
ENSMUST00000166875	ENSMUSG00000022106	Rcbtb2	191.838	-0.586958	0.145498	-4.03413	5.48e-05	0.000976085	140.176	144.48	239.362	243.334
ENSMUST00000167021	ENSMUSG00000022106	Rcbtb2	142.89	-0.514225	0.156171	-3.29271	0.000992261	0.0109255	108.135	107.865	170.546	185.014
ENSMUST00000167401	ENSMUSG00000022106	Rcbtb2	217.808	-0.598092	0.141736	-4.21976	2.45e-05	0.000489887	152.191	171.199	265.293	282.549
ENSMUST00000169479	ENSMUSG00000022106	Rcbtb2	624.733	-0.673205	0.0995791	-6.76051	1.38e-11	1.07e-09	461.578	474.013	764.962	798.378
ENSMUST00000169513	ENSMUSG00000022106	Rcbtb2	639.457	-0.670553	0.098688	-6.79468	1.09e-11	8.54e-10	471.59	487.867	784.909	813.46
ENSMUST00000170278	ENSMUSG00000022106	Rcbtb2	180.885	-0.645903	0.148241	-4.35712	1.32e-05	0.000288853	135.169	122.709	232.381	233.279
ENSMUST00000170368	ENSMUSG00000022106	Rcbtb2	191.354	-0.624661	0.145845	-4.28304	1.84e-05	0.000384089	136.17	141.511	238.365	249.367
ENSMUST00000170370	ENSMUSG00000022106	Rcbtb2	237.348	-0.677315	0.138098	-4.90459	9.36e-07	2.86e-05	169.212	170.209	291.224	318.748
ENSMUST00000170677	ENSMUSG00000022106	Rcbtb2	640.947	-0.662485	0.0986389	-6.71626	1.86e-11	1.42e-09	473.593	491.825	784.909	813.46
ENSMUST00000171070	ENSMUSG00000022106	Rcbtb2	178.605	-0.5656	0.148352	-3.81255	0.000137541	0.0021364	131.164	135.574	217.421	230.263
ENSMUST00000171163	ENSMUSG00000022106	Rcbtb2	243.067	-0.657126	0.136753	-4.8052	1.55e-06	4.44e-05	172.216	180.105	301.198	318.748
ENSMUST00000171767	ENSMUSG00000022106	Rcbtb2	590.192	-0.6192	0.101367	-6.1085	1.01e-09	5.82e-08	442.554	463.127	723.074	732.014
ENSMUST00000088419	ENSMUSG00000022139	Mbnl2	258.604	-0.858291	0.13791	-6.22354	4.86e-10	2.96e-08	180.226	153.386	373.006	327.797
ENSMUST00000167459	ENSMUSG00000022139	Mbnl2	257.111	-0.862959	0.13809	-6.24926	4.12e-10	2.54e-08	179.224	151.407	370.014	327.797
ENSMUST00000054487	ENSMUSG00000022178	Ajuba	3493.13	-0.263156	0.0560124	-4.69818	2.62e-06	7.03e-05	3238.05	3095.43	3785.92	3853.13
ENSMUST00000022793	ENSMUSG00000022185	Acin1	7278.79	-0.173195	0.0458341	-3.77874	0.000157626	0.00240232	6866.6	6802.43	7677.55	7768.6
ENSMUST00000022794	ENSMUSG00000022185	Acin1	5120.73	-0.160756	0.0494454	-3.25118	0.00114925	0.0122637	4840.06	4819.3	5376.68	5446.87
ENSMUST00000111484	ENSMUSG00000022185	Acin1	6407.17	-0.161698	0.0470073	-3.43984	0.00058205	0.00709217	6066.6	6016.7	6736.06	6809.34
ENSMUST00000124271	ENSMUSG00000022185	Acin1	2148.61	-0.171399	0.0634429	-2.70163	0.00689996	0.0489923	1996.5	2036.57	2289.9	2271.45
ENSMUST00000125265	ENSMUSG00000022185	Acin1	994.49	-0.25936	0.0837502	-3.09684	0.00195598	0.0186191	923.156	875.786	1096.08	1082.94
ENSMUST00000126166	ENSMUSG00000022185	Acin1	5153.4	-0.158848	0.0493353	-3.21976	0.00128299	0.0133558	4869.1	4858.88	5410.59	5475.02
ENSMUST00000141453	ENSMUSG00000022185	Acin1	5153.39	-0.158574	0.0493383	-3.21401	0.00130894	0.013572	4869.1	4859.87	5409.59	5475.02
ENSMUST00000147714	ENSMUSG00000022185	Acin1	7193.43	-0.176919	0.0459204	-3.85273	0.000116807	0.00186132	6774.48	6715.35	7598.76	7685.14
ENSMUST00000148754	ENSMUSG00000022185	Acin1	5120.97	-0.160887	0.0494409	-3.25413	0.0011374	0.012164	4840.06	4819.3	5377.68	5446.87
ENSMUST00000150371	ENSMUSG00000022185	Acin1	5159.88	-0.15866	0.0493105	-3.21757	0.00129283	0.0134383	4876.11	4864.82	5418.57	5480.05
ENSMUST00000151487	ENSMUSG00000022185	Acin1	1477.68	-0.225226	0.0721619	-3.12112	0.00180162	0.0174157	1337.67	1376.52	1594.75	1601.78
ENSMUST00000167015	ENSMUSG00000022185	Acin1	4227.39	-0.140822	0.0519194	-2.71233	0.00668126	0.0478764	4016.03	4016.74	4402.27	4474.53
ENSMUST00000067458	ENSMUSG00000022231	Sema5a	933.808	-0.593946	0.0889972	-6.67376	2.49e-11	1.86e-09	750.94	709.535	1192.82	1081.93
ENSMUST00000090247	ENSMUSG00000022263	Trio	798.029	-0.539978	0.0915129	-5.90056	3.62e-09	1.89e-07	661.829	615.524	949.471	965.293
ENSMUST00000022875	ENSMUSG00000022265	Ank	218.784	-0.455913	0.14068	-3.24078	0.00119203	0.0126091	171.214	180.105	252.328	271.489
ENSMUST00000022890	ENSMUSG00000022280	Rnf19a	582.829	-0.366935	0.103364	-3.54991	0.000385358	0.00507887	487.611	514.586	634.31	694.81
ENSMUST00000022927	ENSMUSG00000022314	Rad21	7072.55	-0.171434	0.0459902	-3.72761	0.000193303	0.00285416	6643.32	6647.07	7539.92	7459.9
ENSMUST00000022977	ENSMUSG00000022351	Sqle	2455.81	-0.441317	0.0617686	-7.14468	9.02e-13	8.33e-11	2116.65	2024.7	2857.39	2824.49
ENSMUST00000100640	ENSMUSG00000022351	Sqle	2453.05	-0.441573	0.061678	-7.15934	8.11e-13	7.54e-11	2111.64	2024.7	2853.4	2822.48
ENSMUST00000161953	ENSMUSG00000022351	Sqle	357.627	-0.533158	0.121164	-4.40031	1.08e-05	0.00024411	284.356	279.064	449.802	417.288
ENSMUST00000162142	ENSMUSG00000022351	Sqle	2089.45	-0.469513	0.0645886	-7.2693	3.61e-13	3.54e-11	1763.21	1716.94	2467.43	2410.22
ENSMUST00000080371	ENSMUSG00000022353	Mtss1	1498.12	-0.382184	0.0724623	-5.27425	1.33e-07	5.02e-06	1285.61	1297.35	1742.36	1667.14
ENSMUST00000170629	ENSMUSG00000022385	Gtse1	4338.37	-0.20547	0.0520756	-3.94561	7.96e-05	0.00135043	4084.11	3961.32	4661.58	4646.48
ENSMUST00000001226	ENSMUSG00000022436	Sh3bp1	1501.65	-0.2125	0.0717327	-2.96238	0.00305266	0.0263747	1389.74	1382.46	1638.64	1595.75
ENSMUST00000132047	ENSMUSG00000022436	Sh3bp1	1428.02	-0.199836	0.0732132	-2.7295	0.00634297	0.0460077	1341.68	1307.25	1550.87	1512.29
ENSMUST00000016771	ENSMUSG00000022443	Myh9	10058.2	-0.26933	0.0458445	-5.87487	4.23e-09	2.19e-07	9267.6	8942.91	11225.1	10797.2
ENSMUST00000123101	ENSMUSG00000022443	Myh9	1464.51	-0.307325	0.0745339	-4.1233	3.73e-05	0.00070045	1352.69	1249.85	1640.63	1614.85
ENSMUST00000124844	ENSMUSG00000022443	Myh9	961.206	-0.319658	0.0879597	-3.63414	0.000278906	0.00387288	898.124	796.619	1069.15	1080.93
ENSMUST00000126796	ENSMUSG00000022443	Myh9	1752.41	-0.305639	0.0707905	-4.31751	1.58e-05	0.000336553	1624.03	1494.28	1964.77	1926.56
ENSMUST00000129453	ENSMUSG00000022443	Myh9	1508.74	-0.314613	0.0743991	-4.22872	2.35e-05	0.000473895	1395.75	1277.56	1693.49	1668.15
ENSMUST00000134878	ENSMUSG00000022443	Myh9	831.891	-0.342668	0.0926837	-3.69718	0.00021801	0.00316333	770.965	679.847	925.535	951.216
ENSMUST00000139729	ENSMUSG00000022443	Myh9	947.323	-0.249852	0.0863827	-2.89238	0.00382333	0.0314452	895.121	824.327	1044.22	1025.62
ENSMUST00000023087	ENSMUSG00000022451	Twf1	2148.78	-0.394421	0.0651786	-6.05138	1.44e-09	8.07e-08	1836.3	1855.48	2523.28	2380.05
ENSMUST00000152590	ENSMUSG00000022451	Twf1	416.887	-0.353357	0.118411	-2.98416	0.00284354	0.0249863	342.429	374.064	510.64	440.415
ENSMUST00000155654	ENSMUSG00000022451	Twf1	754.303	-0.348925	0.0926589	-3.76569	0.000166088	0.00250894	661.829	650.16	874.67	830.554
ENSMUST00000023112	ENSMUSG00000022474	Pmm1	5585.77	-0.25071	0.0534633	-4.68938	2.74e-06	7.29e-05	5021.29	5157.73	5849.42	6314.62
ENSMUST00000071462	ENSMUSG00000022474	Pmm1	5463.64	-0.255191	0.0537238	-4.75006	2.03e-06	5.63e-05	4885.12	5053.83	5736.72	6178.88
ENSMUST00000125593	ENSMUSG00000022474	Pmm1	1820.12	-0.305821	0.0708357	-4.31732	1.58e-05	0.000336723	1558.95	1679.33	1960.78	2081.41
ENSMUST00000129406	ENSMUSG00000022474	Pmm1	3085.98	-0.285707	0.0596981	-4.78586	1.7e-06	4.83e-05	2708.39	2835.17	3304.2	3496.17
ENSMUST00000147645	ENSMUSG00000022474	Pmm1	2834.82	-0.182003	0.059729	-3.04715	0.00231026	0.0212214	2625.29	2675.85	2941.17	3096.98
ENSMUST00000155781	ENSMUSG00000022474	Pmm1	4056.71	-0.231769	0.0571212	-4.0575	4.96e-05	0.000896075	3620.53	3823.77	4249.68	4532.85
ENSMUST00000078357	ENSMUSG00000022505	Emp2	124.387	-0.510411	0.160443	-3.18126	0.00146638	0.0148451	89.1116	96.9797	153.591	157.866
ENSMUST00000023222	ENSMUSG00000022562	Oplah	230.347	-0.639252	0.139822	-4.57191	4.83e-06	0.000120314	165.207	170.209	275.267	310.704
ENSMUST00000163127	ENSMUSG00000022562	Oplah	40.2282	-0.477613	0.170968	-2.79357	0.00521294	0.0396666	26.0326	23.7501	58.8433	52.2867
ENSMUST00000164189	ENSMUSG00000022562	Oplah	154.674	-0.636373	0.154436	-4.12062	3.78e-05	0.000707373	112.14	105.886	187.501	213.169
ENSMUST00000171340	ENSMUSG00000022562	Oplah	234.846	-0.645749	0.138707	-4.65549	3.23e-06	8.47e-05	170.213	171.199	283.246	314.726
ENSMUST00000023226	ENSMUSG00000022565	Plec	2353.27	-0.656818	0.062211	-10.5579	4.67e-26	1.64e-23	1810.27	1807.98	2939.17	2855.66
ENSMUST00000054449	ENSMUSG00000022565	Plec	2344.52	-0.659535	0.0623501	-10.5779	3.77e-26	1.37e-23	1799.25	1801.05	2933.19	2844.6
ENSMUST00000071869	ENSMUSG00000022565	Plec	2344.77	-0.659788	0.0623359	-10.5844	3.52e-26	1.31e-23	1799.25	1801.05	2933.19	2845.6
ENSMUST00000072692	ENSMUSG00000022565	Plec	2345.52	-0.660507	0.062342	-10.5949	3.15e-26	1.19e-23	1799.25	1801.05	2935.18	2846.61
ENSMUST00000073418	ENSMUSG00000022565	Plec	2346.02	-0.658488	0.0623359	-10.5635	4.4e-26	1.56e-23	1801.26	1803.03	2934.18	2845.6
ENSMUST00000074834	ENSMUSG00000022565	Plec	2345.02	-0.658765	0.0623445	-10.5665	4.26e-26	1.52e-23	1801.26	1801.05	2933.19	2844.6
ENSMUST00000076442	ENSMUSG00000022565	Plec	2346.02	-0.658488	0.0623359	-10.5635	4.4e-26	1.56e-23	1801.26	1803.03	2934.18	2845.6
ENSMUST00000080857	ENSMUSG00000022565	Plec	2345.02	-0.660041	0.0623218	-10.5908	3.29e-26	1.23e-23	1799.25	1801.05	2933.19	2846.61
ENSMUST00000089610	ENSMUSG00000022565	Plec	2346.77	-0.658612	0.0623057	-10.5706	4.08e-26	1.47e-23	1801.26	1804.02	2934.18	2847.61
ENSMUST00000165210	ENSMUSG00000022565	Plec	867.331	-0.576555	0.0883913	-6.52276	6.9e-11	4.82e-09	675.846	691.722	1076.13	1025.62
ENSMUST00000165453	ENSMUSG00000022565	Plec	285.034	-0.68987	0.130143	-5.30088	1.15e-07	4.39e-06	209.262	200.886	370.014	359.974
ENSMUST00000166428	ENSMUSG00000022565	Plec	277.297	-0.667669	0.131153	-5.09075	3.57e-07	1.2e-05	206.258	196.928	352.062	353.941
ENSMUST00000167754	ENSMUSG00000022565	Plec	287.28	-0.683113	0.129738	-5.26531	1.4e-07	5.21e-06	211.265	203.855	371.012	362.99
ENSMUST00000169108	ENSMUSG00000022565	Plec	2344.52	-0.659535	0.0623501	-10.5779	3.77e-26	1.37e-23	1799.25	1801.05	2933.19	2844.6
ENSMUST00000169289	ENSMUSG00000022565	Plec	285.537	-0.693416	0.130047	-5.33203	9.71e-08	3.78e-06	209.262	200.886	370.014	361.985
ENSMUST00000169438	ENSMUSG00000022565	Plec	2344.77	-0.65915	0.0623472	-10.5723	4.01e-26	1.45e-23	1800.25	1801.05	2933.19	2844.6
ENSMUST00000169714	ENSMUSG00000022565	Plec	2344.52	-0.659535	0.0623501	-10.5779	3.77e-26	1.37e-23	1799.25	1801.05	2933.19	2844.6
ENSMUST00000171562	ENSMUSG00000022565	Plec	2344.52	-0.659535	0.0623501	-10.5779	3.77e-26	1.37e-23	1799.25	1801.05	2933.19	2844.6
ENSMUST00000171634	ENSMUSG00000022565	Plec	362.985	-0.71195	0.120938	-5.88692	3.93e-09	2.04e-07	271.34	251.355	472.741	456.503
ENSMUST00000023268	ENSMUSG00000022602	Arc	137.629	-0.431508	0.157244	-2.74419	0.00606613	0.0444866	114.143	103.907	166.556	165.91
ENSMUST00000110009	ENSMUSG00000022602	Arc	137.629	-0.431508	0.157244	-2.74419	0.00606613	0.0444866	114.143	103.907	166.556	165.91
ENSMUST00000170334	ENSMUSG00000022617	Chkb	650.938	-0.26259	0.0972513	-2.70011	0.0069316	0.0491393	592.742	579.899	704.125	726.986
ENSMUST00000171140	ENSMUSG00000022617	Chkb	595.032	-0.275572	0.100868	-2.73201	0.00629492	0.0457541	538.674	526.461	640.295	674.699
ENSMUST00000023291	ENSMUSG00000022619	Mapk8ip2	59.7518	-0.492945	0.173223	-2.84573	0.00443093	0.0351167	48.0602	31.6668	72.8061	86.4741
ENSMUST00000023341	ENSMUSG00000022661	Cd200	18.5018	-0.413303	0.147718	-2.79792	0.0051433	0.0392612	5.00627	10.8855	24.9336	33.1819
ENSMUST00000163230	ENSMUSG00000022661	Cd200	18.7532	-0.420889	0.148056	-2.84276	0.00447248	0.0353719	5.00627	10.8855	24.9336	34.1875
ENSMUST00000159287	ENSMUSG00000022710	Usp7	1259.48	-0.211144	0.0761508	-2.77271	0.00555913	0.0417011	1152.44	1172.66	1359.38	1353.42
ENSMUST00000160326	ENSMUSG00000022710	Usp7	9743.23	-0.183339	0.0443516	-4.13377	3.57e-05	0.000674088	9250.58	8978.54	10301.6	10442.3
ENSMUST00000160405	ENSMUSG00000022710	Usp7	9965.4	-0.182325	0.0441083	-4.13359	3.57e-05	0.000674431	9457.84	9194.27	10531.9	10677.5
ENSMUST00000161046	ENSMUSG00000022710	Usp7	9185.59	-0.182753	0.0443403	-4.1216	3.76e-05	0.000704585	8701.9	8487.7	9750.03	9802.75
ENSMUST00000162445	ENSMUSG00000022710	Usp7	7802.74	-0.183045	0.0455083	-4.02223	5.76e-05	0.00102068	7376.24	7223.01	8267.98	8343.75
ENSMUST00000162929	ENSMUSG00000022710	Usp7	1979.66	-0.202197	0.0655701	-3.08367	0.00204463	0.019262	1803.26	1868.34	2116.36	2130.68
ENSMUST00000172505	ENSMUSG00000022710	Usp7	3356.45	-0.214679	0.0555935	-3.86158	0.000112654	0.00181026	3065.84	3135.02	3640.3	3584.65
ENSMUST00000023454	ENSMUSG00000022770	Dlg1	2108.01	-0.273231	0.0638383	-4.28005	1.87e-05	0.000388758	1919.4	1884.18	2321.82	2306.65
ENSMUST00000064477	ENSMUSG00000022770	Dlg1	2357.11	-0.25826	0.0615355	-4.19693	2.71e-05	0.000531976	2152.7	2126.63	2590.1	2559.03
ENSMUST00000100001	ENSMUSG00000022770	Dlg1	2355.6	-0.2566	0.0616088	-4.16499	3.11e-05	0.000598934	2152.7	2126.63	2592.1	2550.99
ENSMUST00000115196	ENSMUSG00000022770	Dlg1	1662.64	-0.290181	0.0695575	-4.17181	3.02e-05	0.0005843	1513.9	1463.6	1851.07	1821.99
ENSMUST00000115201	ENSMUSG00000022770	Dlg1	1773.78	-0.291661	0.0677316	-4.30613	1.66e-05	0.00035065	1605.01	1570.48	1947.81	1971.81
ENSMUST00000115205	ENSMUSG00000022770	Dlg1	2324.64	-0.254402	0.0618865	-4.11078	3.94e-05	0.000734928	2126.66	2099.91	2557.19	2514.79
ENSMUST00000131136	ENSMUSG00000022770	Dlg1	695.172	-0.279731	0.0967851	-2.89023	0.0038496	0.0315829	651.816	591.774	776.931	760.168
ENSMUST00000132176	ENSMUSG00000022770	Dlg1	2355.6	-0.2566	0.0616088	-4.16499	3.11e-05	0.000598934	2152.7	2126.63	2592.1	2550.99
ENSMUST00000140258	ENSMUSG00000022770	Dlg1	298.134	-0.358191	0.12753	-2.80869	0.00497442	0.0382761	250.313	258.283	345.081	338.858
ENSMUST00000023477	ENSMUSG00000022789	Dnm1l	3140.53	-0.236298	0.058595	-4.03274	5.51e-05	0.00098132	2879.61	2872.78	3509.65	3300.09
ENSMUST00000096229	ENSMUSG00000022789	Dnm1l	3148.52	-0.237039	0.0586541	-4.0413	5.32e-05	0.00095154	2886.61	2878.71	3521.62	3307.13
ENSMUST00000115749	ENSMUSG00000022789	Dnm1l	3159.26	-0.235631	0.0584985	-4.02799	5.63e-05	0.000998538	2898.63	2889.6	3529.6	3319.2
ENSMUST00000023502	ENSMUSG00000022808	Snx4	1463.06	-0.272352	0.0722615	-3.76897	0.000163919	0.00248141	1307.64	1330.01	1599.74	1614.85
ENSMUST00000069345	ENSMUSG00000022817	Itgb5	1320.26	-0.917044	0.0788423	-11.6314	2.85e-31	1.39e-28	874.094	910.421	1677.53	1818.97
ENSMUST00000115028	ENSMUSG00000022817	Itgb5	1320.01	-0.916595	0.0788836	-11.6196	3.28e-31	1.59e-28	874.094	910.421	1676.53	1818.97
ENSMUST00000134262	ENSMUSG00000022817	Itgb5	363.331	-0.806721	0.122329	-6.59468	4.26e-11	3.07e-09	254.318	242.449	452.794	503.762
ENSMUST00000148462	ENSMUSG00000022817	Itgb5	161.169	-0.746053	0.153069	-4.87397	1.09e-06	3.29e-05	103.129	109.844	204.455	227.246
ENSMUST00000151930	ENSMUSG00000022817	Itgb5	223.883	-0.771061	0.14259	-5.40753	6.39e-08	2.59e-06	142.178	158.334	275.267	319.753
ENSMUST00000077867	ENSMUSG00000022822	Abcc5	942.198	-0.276952	0.0892577	-3.10284	0.00191675	0.0183205	862.079	828.285	1101.07	977.359
ENSMUST00000079158	ENSMUSG00000022822	Abcc5	3954.81	-0.199981	0.0559103	-3.57681	0.000347809	0.00467201	3713.65	3633.77	4373.35	4098.47
ENSMUST00000115547	ENSMUSG00000022822	Abcc5	3791.21	-0.201448	0.0574565	-3.50609	0.000454746	0.00579562	3544.44	3494.24	4220.76	3905.41
ENSMUST00000134413	ENSMUSG00000022822	Abcc5	3418.38	-0.188258	0.0565691	-3.32793	0.000874933	0.00989667	3230.04	3148.87	3729.07	3565.55
ENSMUST00000134962	ENSMUSG00000022822	Abcc5	1171.48	-0.352414	0.0902095	-3.90662	9.36e-05	0.00154871	1064.33	971.776	1440.16	1209.63
ENSMUST00000150340	ENSMUSG00000022822	Abcc5	474.382	-0.297712	0.108946	-2.73266	0.00628256	0.0456837	419.525	419.585	538.566	519.85
ENSMUST00000007207	ENSMUSG00000022843	Clcn2	1394.16	-0.266311	0.0786611	-3.38554	0.000710379	0.00837063	1230.54	1286.46	1613.7	1445.93
ENSMUST00000120099	ENSMUSG00000022843	Clcn2	1367.23	-0.276412	0.078748	-3.51008	0.000447965	0.00572542	1205.51	1252.82	1585.78	1424.81
ENSMUST00000131522	ENSMUSG00000022843	Clcn2	1277.26	-0.265601	0.0831134	-3.19565	0.00139519	0.0142782	1110.39	1194.43	1491.03	1313.2
ENSMUST00000148131	ENSMUSG00000022843	Clcn2	1403.91	-0.264135	0.0782892	-3.37384	0.000741278	0.00865705	1247.56	1289.43	1624.67	1453.97
ENSMUST00000153075	ENSMUSG00000022843	Clcn2	1408.14	-0.275514	0.0785626	-3.50694	0.000453299	0.00578069	1233.54	1299.33	1633.65	1466.04
ENSMUST00000023572	ENSMUSG00000022865	Cxadr	695.898	-0.331068	0.0957403	-3.45798	0.000544239	0.00671762	624.782	593.753	800.867	764.19
ENSMUST00000023583	ENSMUSG00000022868	Ahsg	34.2477	-0.585646	0.168079	-3.48435	0.00049334	0.00620584	18.0226	15.8334	52.8592	50.2757
ENSMUST00000023587	ENSMUSG00000022871	Fetub	316.15	-1.24205	0.129068	-9.62329	6.38e-22	1.58e-19	155.194	176.147	473.738	459.52
ENSMUST00000116625	ENSMUSG00000022871	Fetub	274.942	-1.25707	0.13423	-9.36506	7.6e-21	1.71e-18	133.167	147.449	409.908	409.244
ENSMUST00000167399	ENSMUSG00000022871	Fetub	310.411	-1.26889	0.129594	-9.79134	1.23e-22	3.29e-20	152.191	167.24	471.743	450.47
ENSMUST00000170805	ENSMUSG00000022871	Fetub	332.179	-1.28287	0.126267	-10.16	2.99e-24	9.28e-22	166.208	176.147	496.677	489.685
ENSMUST00000077605	ENSMUSG00000022884	Eif4a2	10646.2	-0.137637	0.0481255	-2.85996	0.00423689	0.0340243	10325.9	9931.51	11525.3	10802.2
ENSMUST00000144493	ENSMUSG00000022884	Eif4a2	3386.84	-0.167253	0.0577459	-2.89636	0.0037752	0.0311274	3237.05	3133.04	3691.17	3486.11
ENSMUST00000005406	ENSMUSG00000022892	App	186.805	-0.759991	0.151853	-5.00479	5.59e-07	1.8e-05	115.144	130.626	282.248	219.202
ENSMUST00000128084	ENSMUSG00000022900	Ildr1	253.995	-0.434794	0.134405	-3.23495	0.00121664	0.0128112	214.268	200.886	303.192	297.632
ENSMUST00000023629	ENSMUSG00000022912	Pros1	138.212	-0.691535	0.159681	-4.33072	1.49e-05	0.000319458	105.132	79.1671	180.519	188.031
ENSMUST00000113827	ENSMUSG00000022914	Brwd1	635.641	-0.29419	0.0986431	-2.98237	0.00286029	0.0251018	546.684	582.868	704.125	708.887
ENSMUST00000023672	ENSMUSG00000022951	Rcan1	657.209	-0.295575	0.0974292	-3.03375	0.00241537	0.0220072	584.732	582.868	709.111	752.124
ENSMUST00000060005	ENSMUSG00000022951	Rcan1	698.902	-0.294014	0.0950589	-3.09297	0.00198165	0.018815	623.781	619.482	756.984	795.361
ENSMUST00000056482	ENSMUSG00000022957	Itsn1	1258.63	-0.225088	0.0769059	-2.92679	0.00342477	0.0288648	1183.48	1127.14	1357.38	1366.49
ENSMUST00000113996	ENSMUSG00000022957	Itsn1	1244.9	-0.233515	0.0771102	-3.02833	0.00245912	0.02228	1164.46	1113.29	1343.42	1358.45
ENSMUST00000113999	ENSMUSG00000022957	Itsn1	1258.87	-0.225592	0.0768973	-2.93368	0.00334974	0.0283997	1183.48	1127.14	1358.38	1366.49
ENSMUST00000114036	ENSMUSG00000022961	Son	7865.62	-0.16567	0.0484983	-3.41599	0.000635513	0.007627	7528.43	7282.38	8545.24	8106.45
ENSMUST00000114037	ENSMUSG00000022961	Son	9490.17	-0.18716	0.0460051	-4.06824	4.74e-05	0.000861219	9020.29	8708.38	10300.6	9931.46
ENSMUST00000117633	ENSMUSG00000022961	Son	9492.17	-0.187269	0.0460169	-4.06957	4.71e-05	0.000857046	9022.3	8709.37	10303.6	9933.47
ENSMUST00000119368	ENSMUSG00000022961	Son	8155.27	-0.166093	0.0486899	-3.41124	0.000646672	0.00774268	7827.8	7525.82	8865.39	8402.07
ENSMUST00000122302	ENSMUSG00000022961	Son	2576.37	-0.235956	0.0606452	-3.89077	9.99e-05	0.00163665	2408.01	2310.69	2806.52	2780.24
ENSMUST00000140312	ENSMUSG00000022961	Son	9543.84	-0.187528	0.0461899	-4.05993	4.91e-05	0.000887825	9073.36	8752.91	10372.4	9976.7
ENSMUST00000145235	ENSMUSG00000022961	Son	731.823	-0.274623	0.0931254	-2.94896	0.00318841	0.027304	667.836	645.212	810.84	803.405
ENSMUST00000146079	ENSMUSG00000022961	Son	962.377	-0.304214	0.0859119	-3.541	0.000398617	0.00522192	890.114	818.39	1072.14	1068.86
ENSMUST00000147461	ENSMUSG00000022961	Son	683.351	-0.258669	0.0960296	-2.69364	0.00706775	0.0499079	628.787	604.639	766.957	733.019
ENSMUST00000147891	ENSMUSG00000022961	Son	3680.34	-0.247113	0.058483	-4.22539	2.39e-05	0.000480099	3457.33	3255.75	4128	3880.28
ENSMUST00000151503	ENSMUSG00000022961	Son	471.48	-0.314962	0.110186	-2.85845	0.00425714	0.0341406	430.539	396.825	521.611	536.944
ENSMUST00000121759	ENSMUSG00000022973	Synj1	619.263	-0.278987	0.103153	-2.70459	0.0068389	0.0486841	589.738	516.565	708.114	662.633
ENSMUST00000170853	ENSMUSG00000022973	Synj1	618.514	-0.27835	0.103029	-2.70166	0.0068994	0.0489923	588.737	516.565	706.119	662.633
ENSMUST00000192768	ENSMUSG00000022995	Enah	257.484	-0.534089	0.139599	-3.82588	0.000130308	0.00204335	212.266	185.053	350.068	282.549
ENSMUST00000081224	ENSMUSG00000023008	Fmnl3	346.435	-0.555239	0.121936	-4.55351	5.28e-06	0.000129902	267.335	272.137	413.898	432.371
ENSMUST00000088233	ENSMUSG00000023008	Fmnl3	348.932	-0.559165	0.121638	-4.59695	4.29e-06	0.000108228	268.336	274.116	417.887	435.387
ENSMUST00000120633	ENSMUSG00000023008	Fmnl3	348.431	-0.556169	0.121691	-4.57035	4.87e-06	0.000121026	268.336	274.116	416.89	434.382
ENSMUST00000023769	ENSMUSG00000023027	Atf1	1525.36	-0.265022	0.0722192	-3.6697	0.000242838	0.00345744	1365.71	1392.35	1712.44	1630.94
ENSMUST00000082209	ENSMUSG00000023033	Scn8a	126.591	-0.501767	0.162473	-3.08831	0.00201302	0.0190239	92.1153	96.9797	180.519	136.75
ENSMUST00000108909	ENSMUSG00000023033	Scn8a	124.086	-0.475803	0.163056	-2.91804	0.00352239	0.0295373	90.1128	97.9693	175.532	132.728
ENSMUST00000108910	ENSMUSG00000023033	Scn8a	123.838	-0.480749	0.163076	-2.948	0.00319833	0.0273643	90.1128	96.9797	175.532	132.728
ENSMUST00000023818	ENSMUSG00000023055	Calcoco1	1443.59	-0.278666	0.0724841	-3.84452	0.000120791	0.00191414	1294.62	1301.31	1593.75	1584.69
ENSMUST00000168112	ENSMUSG00000023055	Calcoco1	642.75	-0.345419	0.0977753	-3.53278	0.000411208	0.00534722	560.702	557.138	713.101	740.058
ENSMUST00000171838	ENSMUSG00000023055	Calcoco1	1226.78	-0.245744	0.0774011	-3.17494	0.00149866	0.0151112	1111.39	1122.19	1363.37	1310.18
ENSMUST00000023826	ENSMUSG00000023064	Sncg	42.2351	-0.459853	0.170404	-2.69861	0.00696297	0.0493229	21.0263	31.6668	47.8725	68.3749
ENSMUST00000023846	ENSMUSG00000023084	Lrrc71	95.431	-0.451475	0.167173	-2.70065	0.00692039	0.049093	75.094	69.2712	115.692	121.667
ENSMUST00000057884	ENSMUSG00000023170	Gps2	685.41	-0.321034	0.0952048	-3.37204	0.000746132	0.00869921	603.756	601.67	761.97	774.245
ENSMUST00000072581	ENSMUSG00000023170	Gps2	678.919	-0.319875	0.0955709	-3.34699	0.000816936	0.00938054	597.748	596.722	752.994	768.212
ENSMUST00000116358	ENSMUSG00000023170	Gps2	676.668	-0.317889	0.095642	-3.32374	0.000888205	0.010009	596.747	594.743	751.997	763.185
ENSMUST00000134581	ENSMUSG00000023170	Gps2	236.789	-0.40641	0.137929	-2.94652	0.00321369	0.0274831	203.254	188.022	266.291	289.588
ENSMUST00000001544	ENSMUSG00000023186	Vwa5a	215.107	-0.720279	0.145406	-4.95355	7.29e-07	2.28e-05	133.167	162.292	261.304	303.665
ENSMUST00000118144	ENSMUSG00000023186	Vwa5a	213.105	-0.715023	0.145617	-4.91031	9.09e-07	2.79e-05	132.165	161.303	259.309	299.643
ENSMUST00000024042	ENSMUSG00000023272	Creld2	1293.52	-0.221955	0.0755149	-2.93922	0.00329039	0.0279756	1190.49	1187.51	1382.32	1413.75
ENSMUST00000024119	ENSMUSG00000023348	Trip6	1033.36	-0.400059	0.0823808	-4.85621	1.2e-06	3.57e-05	900.127	863.911	1178.86	1190.53
ENSMUST00000024238	ENSMUSG00000023473	Celsr3	298.656	-0.527836	0.130245	-4.05264	5.06e-05	0.000913062	214.268	253.335	364.03	362.99
ENSMUST00000195857	ENSMUSG00000023473	Celsr3	26.2534	-0.471456	0.161591	-2.91758	0.00352756	0.0295728	15.0188	11.8751	37.8991	40.2205
ENSMUST00000213524	ENSMUSG00000023473	Celsr3	298.405	-0.526114	0.130278	-4.0384	5.38e-05	0.000961471	214.268	253.335	364.03	361.985
ENSMUST00000024599	ENSMUSG00000023830	Igf2r	1774.58	-0.414035	0.0700641	-5.90938	3.43e-09	1.81e-07	1524.91	1496.26	2111.38	1965.78
ENSMUST00000095595	ENSMUSG00000023902	Zscan10	2671.88	-0.312729	0.0627995	-4.9798	6.36e-07	2.02e-05	2444.06	2302.77	3055.86	2884.82
ENSMUST00000115509	ENSMUSG00000023902	Zscan10	2440.4	-0.316976	0.0638312	-4.96586	6.84e-07	2.15e-05	2216.78	2110.79	2796.55	2637.46
ENSMUST00000117606	ENSMUSG00000023902	Zscan10	1240.41	-0.286078	0.0778544	-3.67453	0.000238286	0.0034066	1136.42	1085.58	1398.28	1341.35
ENSMUST00000118369	ENSMUSG00000023902	Zscan10	1362.47	-0.275544	0.0756516	-3.64228	0.000270234	0.00377159	1253.57	1198.39	1535.91	1462.02
ENSMUST00000120967	ENSMUSG00000023902	Zscan10	2671.88	-0.312729	0.0627995	-4.9798	6.36e-07	2.02e-05	2444.06	2302.77	3055.86	2884.82
ENSMUST00000122285	ENSMUSG00000023902	Zscan10	1359.22	-0.276754	0.0755454	-3.66341	0.000248884	0.00352916	1247.56	1197.4	1531.92	1460.01
ENSMUST00000123866	ENSMUSG00000023902	Zscan10	1382.91	-0.266805	0.0750983	-3.55274	0.000381238	0.00503617	1271.59	1226.1	1555.86	1478.1
ENSMUST00000125912	ENSMUSG00000023902	Zscan10	679.655	-0.266958	0.0960337	-2.77984	0.00543863	0.0409805	627.786	594.743	750.002	746.091
ENSMUST00000129227	ENSMUSG00000023902	Zscan10	2340.48	-0.298692	0.066152	-4.51524	6.32e-06	0.000152795	2153.7	2025.69	2685.85	2496.69
ENSMUST00000133749	ENSMUSG00000023902	Zscan10	783.188	-0.262626	0.0919812	-2.85522	0.00430072	0.0343937	715.896	696.67	889.63	830.554
ENSMUST00000138487	ENSMUSG00000023902	Zscan10	1292.58	-0.28092	0.0771329	-3.64203	0.000270499	0.00377446	1189.49	1131.1	1459.11	1390.62
ENSMUST00000148062	ENSMUSG00000023902	Zscan10	2613.95	-0.311256	0.0633165	-4.91588	8.84e-07	2.72e-05	2394	2252.3	2990.04	2819.46
ENSMUST00000024706	ENSMUSG00000023913	Pla2g7	21.0068	-0.585269	0.153717	-3.80744	0.000140413	0.00217473	7.00878	5.93753	37.8991	33.1819
ENSMUST00000024727	ENSMUSG00000023932	Cdc5l	4606.11	-0.175087	0.0509589	-3.43585	0.000590701	0.00717953	4350.45	4290.86	4851.08	4932.04
ENSMUST00000009138	ENSMUSG00000024006	Stk38	2535.98	-0.232451	0.0609073	-3.81647	0.000135373	0.00210964	2361.96	2288.92	2709.78	2783.26
ENSMUST00000119274	ENSMUSG00000024006	Stk38	1630.92	-0.21569	0.0708327	-3.04507	0.00232629	0.02135	1530.92	1476.47	1718.42	1797.86
ENSMUST00000156732	ENSMUSG00000024006	Stk38	929.049	-0.236487	0.0862567	-2.74166	0.00611293	0.0447464	874.094	821.358	1023.27	997.469
ENSMUST00000024839	ENSMUSG00000024042	Sik1	1499.09	-0.24298	0.0736465	-3.29928	0.000969335	0.0107463	1415.77	1318.13	1649.61	1612.84
ENSMUST00000180037	ENSMUSG00000024073	Birc6	7979.99	-0.15643	0.0557228	-2.80728	0.00499617	0.0384045	7626.55	7445.66	8913.26	7934.51
ENSMUST00000182133	ENSMUSG00000024073	Birc6	7786.93	-0.154904	0.0552723	-2.80255	0.00507	0.0388169	7407.27	7309.1	8682.87	7748.49
ENSMUST00000182597	ENSMUSG00000024073	Birc6	7787.44	-0.155081	0.0552352	-2.80765	0.0049904	0.0383721	7407.27	7309.1	8682.87	7750.5
ENSMUST00000182804	ENSMUSG00000024073	Birc6	375.485	-0.366074	0.120345	-3.04187	0.00235112	0.0215371	311.39	329.533	454.789	406.227
ENSMUST00000182944	ENSMUSG00000024073	Birc6	7786.93	-0.154904	0.0552723	-2.80255	0.00507	0.0388169	7407.27	7309.1	8682.87	7748.49
ENSMUST00000183224	ENSMUSG00000024073	Birc6	7778.46	-0.155968	0.0552666	-2.82209	0.00477112	0.0370714	7398.26	7296.24	8675.89	7743.46
ENSMUST00000183249	ENSMUSG00000024073	Birc6	2449.05	-0.241538	0.0658089	-3.6703	0.000242266	0.00345008	2326.91	2146.42	2741.7	2581.15
ENSMUST00000024888	ENSMUSG00000024083	Pja2	717.47	-0.332932	0.096822	-3.4386	0.000584725	0.00711927	596.747	658.076	834.777	780.278
ENSMUST00000024889	ENSMUSG00000024083	Pja2	711.485	-0.339301	0.0970287	-3.49691	0.000470675	0.00596306	590.74	650.16	829.79	775.251
ENSMUST00000172733	ENSMUSG00000024083	Pja2	716.226	-0.334472	0.0967093	-3.45853	0.000543124	0.00670613	598.75	653.128	836.771	776.256
ENSMUST00000172818	ENSMUSG00000024083	Pja2	722.211	-0.328189	0.0964966	-3.40104	0.000671303	0.00798349	604.757	661.045	841.758	781.284
ENSMUST00000040789	ENSMUSG00000024084	Qpct	98.6828	-0.655674	0.166664	-3.9341	8.35e-05	0.00140693	63.079	66.3024	135.639	129.711
ENSMUST00000063417	ENSMUSG00000024097	Srsf7	5727.86	-0.149897	0.0493878	-3.03511	0.0024045	0.0219272	5401.76	5446.69	5913.25	6149.72
ENSMUST00000024954	ENSMUSG00000024140	Epas1	960.746	-0.430905	0.0860364	-5.0084	5.49e-07	1.77e-05	842.054	774.848	1120.02	1106.06
ENSMUST00000024967	ENSMUSG00000024151	Msh2	6610.57	-0.157561	0.0475511	-3.31351	0.000921339	0.0102976	6207.77	6277.95	6868.7	7087.86
ENSMUST00000025010	ENSMUSG00000024180	Tmem8	943.786	-0.298984	0.0859472	-3.47869	0.00050387	0.00630808	819.025	859.952	1022.28	1073.89
ENSMUST00000128597	ENSMUSG00000024180	Tmem8	508.108	-0.299211	0.107047	-2.79515	0.00518756	0.0395118	438.549	460.159	551.531	582.192
ENSMUST00000019726	ENSMUSG00000024197	Plin3	2078.7	-0.351997	0.0677443	-5.19596	2.04e-07	7.3e-06	1898.38	1733.76	2331.79	2350.89
ENSMUST00000025036	ENSMUSG00000024201	Kdm4b	1087.5	-0.549389	0.0831519	-6.60705	3.92e-11	2.83e-09	852.067	887.661	1356.39	1253.88
ENSMUST00000086835	ENSMUSG00000024201	Kdm4b	1080.24	-0.544347	0.0835019	-6.51898	7.08e-11	4.94e-09	845.058	886.671	1345.42	1243.82
ENSMUST00000132363	ENSMUSG00000024201	Kdm4b	101.389	-0.47811	0.166366	-2.87384	0.00405512	0.0329062	68.0852	83.1254	128.657	125.689
ENSMUST00000139679	ENSMUSG00000024201	Kdm4b	196.255	-0.416134	0.148636	-2.79969	0.00511513	0.0391019	165.207	153.386	261.304	205.125
ENSMUST00000141507	ENSMUSG00000024201	Kdm4b	696.256	-0.545088	0.0952925	-5.72015	1.06e-08	5.15e-07	546.684	563.076	849.737	825.526
ENSMUST00000002444	ENSMUSG00000024206	Rfx2	1579.73	-0.24538	0.073407	-3.34274	0.000829569	0.0094996	1496.87	1381.47	1755.32	1685.24
ENSMUST00000086801	ENSMUSG00000024206	Rfx2	1576.73	-0.244996	0.0733158	-3.34165	0.000832825	0.00952861	1492.87	1380.48	1751.34	1682.22
ENSMUST00000025058	ENSMUSG00000024219	Anks1	980.307	-0.363676	0.0846062	-4.29846	1.72e-05	0.000360589	865.083	833.233	1138.97	1083.94
ENSMUST00000088027	ENSMUSG00000024219	Anks1	980.307	-0.363676	0.0846062	-4.29846	1.72e-05	0.000360589	865.083	833.233	1138.97	1083.94
ENSMUST00000114842	ENSMUSG00000024219	Anks1	920.877	-0.354887	0.0858662	-4.13302	3.58e-05	0.000675806	811.015	789.692	1058.18	1024.62
ENSMUST00000139173	ENSMUSG00000024219	Anks1	699.168	-0.333295	0.0946972	-3.51959	0.000432211	0.00556333	621.778	601.67	785.907	787.317
ENSMUST00000025079	ENSMUSG00000024236	Svil	551.876	-0.315349	0.105752	-2.98197	0.00286396	0.0251236	513.643	456.2	629.324	608.336
ENSMUST00000126977	ENSMUSG00000024236	Svil	583.098	-0.338057	0.103052	-3.28047	0.00103635	0.0112924	533.668	481.93	666.225	650.567
ENSMUST00000127297	ENSMUSG00000024236	Svil	516.396	-0.327561	0.10763	-3.04341	0.00233913	0.0214549	472.592	429.481	597.409	566.104
ENSMUST00000131609	ENSMUSG00000024236	Svil	501.669	-0.337947	0.108168	-3.12428	0.00178244	0.0172727	454.569	417.606	579.457	555.043
ENSMUST00000140448	ENSMUSG00000024236	Svil	536.856	-0.326295	0.106018	-3.07774	0.00208579	0.0195532	488.612	450.263	623.34	585.209
ENSMUST00000143254	ENSMUSG00000024236	Svil	558.615	-0.322877	0.104876	-3.07866	0.00207934	0.0195105	515.646	463.127	638.3	617.385
ENSMUST00000210707	ENSMUSG00000024236	Svil	563.347	-0.321686	0.104461	-3.07949	0.00207357	0.0194676	518.649	469.065	646.279	619.396
ENSMUST00000025081	ENSMUSG00000024238	Zeb1	523.376	-0.35839	0.105068	-3.41103	0.00064717	0.00774623	449.563	453.231	591.425	599.286
ENSMUST00000025089	ENSMUSG00000024242	Map4k3	1358.73	-0.347912	0.0747674	-4.65326	3.27e-06	8.55e-05	1164.46	1210.27	1544.89	1515.31
ENSMUST00000112389	ENSMUSG00000024242	Map4k3	1360.23	-0.345521	0.0747015	-4.62535	3.74e-06	9.63e-05	1167.46	1212.25	1544.89	1516.31
ENSMUST00000098361	ENSMUSG00000024266	Adad2	175.822	-0.553614	0.149662	-3.69909	0.000216372	0.00314392	122.153	141.511	219.416	220.207
ENSMUST00000025166	ENSMUSG00000024304	Cdh2	348.819	-0.372565	0.121733	-3.0605	0.00220964	0.0204674	285.357	307.762	397.94	404.216
ENSMUST00000115850	ENSMUSG00000024304	Cdh2	325.832	-0.367915	0.124612	-2.95249	0.00315222	0.0270788	265.332	288.96	376.996	372.04
ENSMUST00000082235	ENSMUSG00000024313	Mep1b	817.599	-1.22181	0.0928121	-13.1643	1.41e-39	9.53e-37	477.598	455.211	1132.98	1204.6
ENSMUST00000025193	ENSMUSG00000024335	Brd2	8401.97	-0.193177	0.0449286	-4.29964	1.71e-05	0.000359023	7894.88	7766.29	9047.9	8898.79
ENSMUST00000095347	ENSMUSG00000024335	Brd2	6696.54	-0.210452	0.0479935	-4.38501	1.16e-05	0.000258937	6297.89	6100.81	7292.58	7094.9
ENSMUST00000114242	ENSMUSG00000024335	Brd2	8394.21	-0.190878	0.0449892	-4.24274	2.21e-05	0.00045033	7896.89	7763.32	9036.93	8879.69
ENSMUST00000142570	ENSMUSG00000024335	Brd2	2135.05	-0.177931	0.0654533	-2.71844	0.00655914	0.0472059	2053.57	1943.55	2311.84	2231.23
ENSMUST00000148143	ENSMUSG00000024335	Brd2	1773.42	-0.19931	0.0689572	-2.89034	0.00384827	0.0315761	1648.06	1643.71	1955.79	1846.12
ENSMUST00000151986	ENSMUSG00000024335	Brd2	5425.47	-0.195158	0.048954	-3.98656	6.7e-05	0.00116113	5031.3	5071.64	5851.41	5747.51
ENSMUST00000154232	ENSMUSG00000024335	Brd2	8397.7	-0.19148	0.0449847	-4.25655	2.08e-05	0.000427003	7896.89	7766.29	9043.91	8883.71
ENSMUST00000155286	ENSMUSG00000024335	Brd2	1729.41	-0.201473	0.0686669	-2.93406	0.0033456	0.0283722	1634.05	1573.45	1865.03	1845.12
ENSMUST00000173032	ENSMUSG00000024335	Brd2	1743.74	-0.204477	0.0692628	-2.95219	0.00315528	0.0270977	1620.03	1610.06	1924.87	1819.98
ENSMUST00000173204	ENSMUSG00000024335	Brd2	2111.75	-0.21292	0.0643277	-3.30993	0.000933203	0.0104025	1953.45	1947.51	2315.83	2230.23
ENSMUST00000025236	ENSMUSG00000024378	Stard4	821.67	-0.28027	0.0890616	-3.14692	0.00164998	0.0163176	728.913	743.181	903.593	910.995
ENSMUST00000025243	ENSMUSG00000024384	Iws1	1939.21	-0.188429	0.0667722	-2.82197	0.0047729	0.0370801	1824.28	1791.16	2122.35	2019.07
ENSMUST00000092070	ENSMUSG00000024421	Lama3	168.752	-1.05904	0.155376	-6.81601	9.36e-12	7.42e-10	104.13	74.2191	253.325	243.334
ENSMUST00000188815	ENSMUSG00000024421	Lama3	164.015	-1.06819	0.156941	-6.80632	1e-11	7.89e-10	101.127	69.2712	245.347	240.318
ENSMUST00000077494	ENSMUSG00000024426	Atat1	247.962	-0.370207	0.135613	-2.72988	0.0063358	0.0459731	214.268	203.855	297.208	276.516
ENSMUST00000025300	ENSMUSG00000024431	Nr3c1	328.693	-0.6144	0.124388	-4.93939	7.84e-07	2.44e-05	239.3	256.303	407.914	411.255
ENSMUST00000097592	ENSMUSG00000024431	Nr3c1	160.831	-0.475964	0.152542	-3.12021	0.00180723	0.0174565	117.147	133.594	192.487	200.097
ENSMUST00000115567	ENSMUSG00000024431	Nr3c1	386.385	-0.608388	0.118043	-5.15396	2.55e-07	8.94e-06	283.355	304.793	473.738	483.652
ENSMUST00000115571	ENSMUSG00000024431	Nr3c1	386.137	-0.610542	0.118017	-5.17334	2.3e-07	8.16e-06	283.355	303.804	473.738	483.652
ENSMUST00000152853	ENSMUSG00000024431	Nr3c1	113.607	-0.470045	0.164136	-2.86375	0.00418658	0.0337235	77.0965	95.0005	149.602	132.728
ENSMUST00000025338	ENSMUSG00000024462	Gabbr1	2937.42	-0.213823	0.0642662	-3.32715	0.000877401	0.00991569	2846.56	2577.88	3248.35	3076.87
ENSMUST00000172792	ENSMUSG00000024462	Gabbr1	2595.67	-0.242235	0.0650207	-3.7255	0.000194927	0.00287478	2477.1	2263.19	2890.3	2752.09
ENSMUST00000173823	ENSMUSG00000024462	Gabbr1	2822.38	-0.218434	0.064722	-3.37496	0.000738276	0.00863319	2736.43	2466.05	3107.72	2979.34
ENSMUST00000037072	ENSMUSG00000024483	Ankhd1	1562.75	-0.213807	0.0739073	-2.8929	0.00381698	0.0314042	1458.83	1424.02	1758.32	1609.83
ENSMUST00000142977	ENSMUSG00000024483	Ankhd1	3377.57	-0.182039	0.0642217	-2.83454	0.00458919	0.0360488	3176.98	3137	3823.82	3372.49
ENSMUST00000025399	ENSMUSG00000024521	Pmaip1	1012.13	-0.487169	0.0827437	-5.88768	3.92e-09	2.04e-07	828.037	836.202	1203.79	1180.47
ENSMUST00000025430	ENSMUSG00000024548	Setbp1	23.2493	-0.550522	0.157109	-3.50408	0.000458194	0.00583483	7.00878	10.8855	37.8991	37.204
ENSMUST00000091851	ENSMUSG00000024558	Mapk4	194.819	-0.411721	0.144908	-2.84125	0.00449366	0.0354925	163.204	155.365	223.405	237.301
ENSMUST00000159162	ENSMUSG00000024558	Mapk4	164.075	-0.420301	0.15095	-2.78436	0.00536332	0.0405609	132.165	132.605	198.471	193.059
ENSMUST00000162863	ENSMUSG00000024558	Mapk4	192.824	-0.414864	0.145393	-2.8534	0.00432535	0.0345321	161.202	153.386	220.413	236.296
ENSMUST00000057950	ENSMUSG00000024565	Sall3	790.732	-0.261898	0.091856	-2.85118	0.00435567	0.0346818	735.921	690.733	889.63	846.642
ENSMUST00000170482	ENSMUSG00000024576	Csnk1a1	445.166	-0.33217	0.115635	-2.87259	0.00407128	0.0330059	398.499	375.054	541.558	465.553
ENSMUST00000080418	ENSMUSG00000024589	Nedd4l	435.5	-0.600942	0.115907	-5.18471	2.16e-07	7.71e-06	311.39	355.262	558.512	516.834
ENSMUST00000163516	ENSMUSG00000024589	Nedd4l	467.457	-0.602619	0.113634	-5.30316	1.14e-07	4.35e-06	333.417	382.971	599.403	554.038
ENSMUST00000025490	ENSMUSG00000024594	Prrc1	427.185	-0.380623	0.114554	-3.32266	0.000891633	0.010039	354.444	372.085	512.635	469.575
ENSMUST00000025505	ENSMUSG00000024603	Dctn4	996.836	-0.317457	0.086254	-3.68049	0.000232788	0.00334233	871.091	888.65	1057.18	1170.42
ENSMUST00000162053	ENSMUSG00000024640	Psat1	2345.79	-0.184206	0.0640415	-2.87635	0.00402303	0.0326862	2167.71	2213.71	2417.56	2584.17
ENSMUST00000052011	ENSMUSG00000024642	Tle4	2742.29	-0.177019	0.0589409	-3.00333	0.00267044	0.0237722	2574.22	2564.02	2954.13	2876.77
ENSMUST00000167776	ENSMUSG00000024642	Tle4	2743.28	-0.176962	0.0589309	-3.00287	0.00267449	0.0237964	2574.22	2566	2955.13	2877.78
ENSMUST00000038627	ENSMUSG00000024695	Zfp91	1737.46	-0.209484	0.0705844	-2.96785	0.00299891	0.0260569	1665.08	1546.73	1896.95	1841.09
ENSMUST00000025632	ENSMUSG00000024726	Carnmt1	907.289	-0.394819	0.0871853	-4.5285	5.94e-06	0.000144292	800.002	750.108	1025.27	1053.78
ENSMUST00000025663	ENSMUSG00000024754	Tmem2	1012.41	-0.274251	0.0827515	-3.31415	0.000919226	0.0102831	917.148	903.494	1131.98	1097.02
ENSMUST00000096194	ENSMUSG00000024754	Tmem2	1012.66	-0.273521	0.0827343	-3.30602	0.000946318	0.0105264	917.148	904.484	1131.98	1097.02
ENSMUST00000025679	ENSMUSG00000024767	Otub1	1522.87	-0.212115	0.0718498	-2.9522	0.00315519	0.0270977	1381.73	1429.96	1617.69	1662.11
ENSMUST00000123594	ENSMUSG00000024767	Otub1	1523.61	-0.210646	0.0718948	-2.92992	0.00339051	0.0286412	1381.73	1432.92	1617.69	1662.11
ENSMUST00000123743	ENSMUSG00000024767	Otub1	723.428	-0.260912	0.0955886	-2.72953	0.00634239	0.0460077	621.778	682.816	809.843	779.273
ENSMUST00000142085	ENSMUSG00000024767	Otub1	774.88	-0.252518	0.0925188	-2.72937	0.0063455	0.0460154	672.842	730.316	851.731	844.631
ENSMUST00000050148	ENSMUSG00000024780	Cdc37l1	942.459	-0.263554	0.0860374	-3.06324	0.00218952	0.0203319	858.074	843.129	1069.15	999.48
ENSMUST00000025728	ENSMUSG00000024816	Frmd8	1431.24	-0.239186	0.0752072	-3.18037	0.0014709	0.0148837	1360.7	1252.82	1549.87	1561.56
ENSMUST00000025778	ENSMUSG00000024827	Gldc	512.135	-0.374628	0.108745	-3.44501	0.000571031	0.00698495	416.521	459.169	562.502	610.347
ENSMUST00000025811	ENSMUSG00000024875	Yif1a	536.648	-0.353694	0.107796	-3.28114	0.00103387	0.0112674	450.564	475.992	571.478	648.556
ENSMUST00000025846	ENSMUSG00000024908	Ppp6r3	3525.23	-0.177459	0.055522	-3.19619	0.00139254	0.0142581	3239.06	3366.58	3779.93	3715.37
ENSMUST00000113997	ENSMUSG00000024908	Ppp6r3	3527.49	-0.178356	0.0554756	-3.21503	0.00130429	0.013535	3241.06	3366.58	3782.92	3719.39
ENSMUST00000172362	ENSMUSG00000024908	Ppp6r3	3518.74	-0.176566	0.055572	-3.17724	0.00148683	0.0150159	3233.05	3362.62	3770.96	3708.33
ENSMUST00000070118	ENSMUSG00000024909	Efemp2	183.088	-0.535332	0.147491	-3.62959	0.000283877	0.0039315	135.169	143.49	220.413	233.279
ENSMUST00000165485	ENSMUSG00000024909	Efemp2	182.085	-0.53128	0.147703	-3.59695	0.00032197	0.00436967	134.168	143.49	219.416	231.268
ENSMUST00000166253	ENSMUSG00000024909	Efemp2	147.629	-0.476336	0.15491	-3.07493	0.00210554	0.0196885	118.148	110.834	177.527	184.009
ENSMUST00000166558	ENSMUSG00000024909	Efemp2	111.912	-0.481761	0.164216	-2.93371	0.00334937	0.0283997	79.099	89.063	128.657	150.827
ENSMUST00000167304	ENSMUSG00000024909	Efemp2	72.2122	-0.482106	0.171858	-2.80526	0.00502762	0.0385923	52.0652	50.469	86.7689	99.5458
ENSMUST00000167371	ENSMUSG00000024909	Efemp2	181.339	-0.529755	0.147878	-3.58238	0.000340478	0.0045892	134.168	142.501	217.421	231.268
ENSMUST00000167855	ENSMUSG00000024909	Efemp2	98.1762	-0.477561	0.167848	-2.84521	0.00443827	0.0351519	66.0827	79.1671	110.705	136.75
ENSMUST00000169943	ENSMUSG00000024909	Efemp2	110.413	-0.478521	0.164339	-2.91179	0.00359364	0.0299553	79.099	87.0838	127.66	147.81
ENSMUST00000025862	ENSMUSG00000024921	Smarca2	159.902	-0.611613	0.152803	-4.00263	6.26e-05	0.00109863	116.145	113.803	194.482	215.18
ENSMUST00000099537	ENSMUSG00000024921	Smarca2	160.156	-0.621408	0.152784	-4.06725	4.76e-05	0.000864136	116.145	112.813	195.479	216.185
ENSMUST00000112637	ENSMUSG00000024921	Smarca2	45.2348	-0.46642	0.172252	-2.70777	0.00677369	0.048363	29.0364	29.6877	55.8512	66.3639
ENSMUST00000176030	ENSMUSG00000024921	Smarca2	159.902	-0.611613	0.152803	-4.00263	6.26e-05	0.00109863	116.145	113.803	194.482	215.18
ENSMUST00000176769	ENSMUSG00000024921	Smarca2	159.406	-0.612746	0.15299	-4.00514	6.2e-05	0.00108878	116.145	112.813	193.485	215.18
ENSMUST00000207054	ENSMUSG00000024921	Smarca2	45.2348	-0.46642	0.172252	-2.70777	0.00677369	0.048363	29.0364	29.6877	55.8512	66.3639
ENSMUST00000208751	ENSMUSG00000024921	Smarca2	45.2348	-0.46642	0.172252	-2.70777	0.00677369	0.048363	29.0364	29.6877	55.8512	66.3639
ENSMUST00000208915	ENSMUSG00000024921	Smarca2	45.2348	-0.46642	0.172252	-2.70777	0.00677369	0.048363	29.0364	29.6877	55.8512	66.3639
ENSMUST00000209085	ENSMUSG00000024921	Smarca2	45.2348	-0.46642	0.172252	-2.70777	0.00677369	0.048363	29.0364	29.6877	55.8512	66.3639
ENSMUST00000025891	ENSMUSG00000024942	Capn1	808.401	-0.294237	0.093665	-3.14137	0.00168157	0.0165324	733.919	704.587	950.468	844.631
ENSMUST00000164843	ENSMUSG00000024942	Capn1	808.148	-0.293357	0.0938861	-3.12461	0.00178042	0.0172584	733.919	704.587	951.466	842.62
ENSMUST00000096096	ENSMUSG00000024989	Cep55	2655.41	-0.324326	0.0649722	-4.99176	5.98e-07	1.91e-05	2429.04	2265.17	3078.8	2848.62
ENSMUST00000116506	ENSMUSG00000024989	Cep55	1877.09	-0.311643	0.0722939	-4.31078	1.63e-05	0.000345083	1725.16	1606.1	2186.18	1990.92
ENSMUST00000169673	ENSMUSG00000024989	Cep55	2793.91	-0.317658	0.0640997	-4.95569	7.21e-07	2.26e-05	2551.19	2401.73	3241.37	2981.35
ENSMUST00000169713	ENSMUSG00000024998	Plce1	296.841	-1.07909	0.133473	-8.08469	6.23e-16	8.37e-14	173.217	166.251	460.773	387.123
ENSMUST00000182267	ENSMUSG00000024998	Plce1	280.117	-1.09894	0.135461	-8.11257	4.96e-16	6.68e-14	162.203	152.397	435.839	370.029
ENSMUST00000182481	ENSMUSG00000024998	Plce1	298.597	-1.08316	0.133626	-8.10591	5.24e-16	7.04e-14	176.221	164.272	464.762	389.134
ENSMUST00000182589	ENSMUSG00000024998	Plce1	158.185	-1.06703	0.156197	-6.83132	8.41e-12	6.73e-10	85.1066	80.1567	256.317	211.158
ENSMUST00000182999	ENSMUSG00000024998	Plce1	32.4911	-0.460197	0.167072	-2.75449	0.00587845	0.0434545	21.0263	16.823	47.8725	44.2426
ENSMUST00000183131	ENSMUSG00000024998	Plce1	35.9679	-0.478766	0.168246	-2.84564	0.00443224	0.0351226	21.0263	20.7814	60.838	41.226
ENSMUST00000026120	ENSMUSG00000025128	Bhlhe22	86.9342	-0.501874	0.168973	-2.97015	0.00297653	0.0259305	62.0777	63.3337	109.708	112.617
ENSMUST00000026125	ENSMUSG00000025134	Alyref	3002.01	-0.243182	0.0644272	-3.77453	0.000160313	0.00243435	2816.53	2663.97	3098.75	3428.8
ENSMUST00000155325	ENSMUSG00000025134	Alyref	1939.09	-0.23782	0.0683877	-3.47752	0.00050608	0.00633067	1792.24	1753.55	2025.6	2184.98
ENSMUST00000156685	ENSMUSG00000025134	Alyref	1602.83	-0.210898	0.0743332	-2.8372	0.00455118	0.0358038	1537.93	1422.04	1664.57	1786.8
ENSMUST00000026133	ENSMUSG00000025140	Pycr1	497.606	-1.07183	0.110309	-9.71664	2.56e-22	6.64e-20	316.396	284.012	688.167	701.848
ENSMUST00000133908	ENSMUSG00000025140	Pycr1	78.5164	-0.657569	0.17208	-3.8213	0.000132749	0.00207595	52.0652	43.5419	90.7583	127.7
ENSMUST00000139706	ENSMUSG00000025140	Pycr1	186.992	-0.967023	0.149528	-6.46716	9.99e-11	6.81e-09	117.147	99.9484	250.333	280.538
ENSMUST00000141254	ENSMUSG00000025140	Pycr1	254.966	-0.992834	0.137564	-7.21726	5.3e-13	5.09e-11	160.201	143.49	338.099	378.073
ENSMUST00000151876	ENSMUSG00000025140	Pycr1	215.224	-0.982671	0.143784	-6.83436	8.24e-12	6.61e-10	134.168	118.751	289.23	318.748
ENSMUST00000170556	ENSMUSG00000025140	Pycr1	332.687	-1.04873	0.126514	-8.28941	1.14e-16	1.66e-14	208.261	186.043	452.794	483.652
ENSMUST00000062213	ENSMUSG00000025212	Sfxn3	283.913	-1.09071	0.132259	-8.24678	1.63e-16	2.31e-14	155.194	168.23	395.945	416.283
ENSMUST00000084493	ENSMUSG00000025212	Sfxn3	283.414	-1.09292	0.132248	-8.26416	1.41e-16	2.02e-14	155.194	167.24	395.945	415.277
ENSMUST00000111954	ENSMUSG00000025212	Sfxn3	281.92	-1.09737	0.132716	-8.26856	1.36e-16	1.95e-14	153.192	166.251	391.956	416.283
ENSMUST00000026262	ENSMUSG00000025232	Hexa	716.267	-0.366142	0.0984528	-3.71895	0.000200049	0.0029393	619.776	614.534	758.978	871.78
ENSMUST00000084715	ENSMUSG00000025241	Fyco1	460.966	-0.427029	0.1121	-3.80937	0.000139321	0.0021598	394.494	374.064	563.499	511.806
ENSMUST00000167595	ENSMUSG00000025241	Fyco1	461.216	-0.431119	0.112041	-3.84788	0.000119145	0.00189233	393.493	374.064	564.496	512.812
ENSMUST00000026302	ENSMUSG00000025268	Maged2	657.353	-0.283962	0.0983235	-2.88804	0.00387649	0.0317497	561.703	611.566	717.09	739.052
ENSMUST00000112697	ENSMUSG00000025268	Maged2	651.88	-0.290337	0.098362	-2.95172	0.00316012	0.0271245	558.7	601.67	710.109	737.041
ENSMUST00000112699	ENSMUSG00000025268	Maged2	657.353	-0.283962	0.0983235	-2.88804	0.00387649	0.0317497	561.703	611.566	717.09	739.052
ENSMUST00000112700	ENSMUSG00000025268	Maged2	657.353	-0.283962	0.0983235	-2.88804	0.00387649	0.0317497	561.703	611.566	717.09	739.052
ENSMUST00000145342	ENSMUSG00000025268	Maged2	663.847	-0.291733	0.0974576	-2.99344	0.00275856	0.0243961	568.712	612.555	732.05	742.069
ENSMUST00000087253	ENSMUSG00000025272	Tro	320.144	-0.583426	0.127618	-4.57166	4.84e-06	0.000120414	240.301	248.387	423.871	368.018
ENSMUST00000087258	ENSMUSG00000025272	Tro	576.619	-0.559377	0.105231	-5.31571	1.06e-07	4.1e-06	459.575	448.284	743.021	655.595
ENSMUST00000112709	ENSMUSG00000025272	Tro	576.87	-0.560434	0.105138	-5.33046	9.8e-08	3.81e-06	459.575	448.284	743.021	656.6
ENSMUST00000148604	ENSMUSG00000025272	Tro	173.287	-0.446263	0.150773	-2.95983	0.00307811	0.0265472	136.17	139.532	226.397	191.048
ENSMUST00000151403	ENSMUSG00000025272	Tro	259.968	-0.554072	0.137183	-4.03891	5.37e-05	0.000959651	204.256	193.959	351.065	290.593
ENSMUST00000163450	ENSMUSG00000025272	Tro	91.9274	-0.598074	0.168909	-3.5408	0.000398915	0.00522365	65.0815	58.3857	134.641	109.601
ENSMUST00000163969	ENSMUSG00000025272	Tro	249.228	-0.523236	0.138685	-3.77285	0.000161393	0.00244847	200.251	187.032	333.113	276.516
ENSMUST00000164071	ENSMUSG00000025272	Tro	111.403	-0.550284	0.164949	-3.33609	0.000849672	0.00966771	85.1066	74.2191	157.58	128.706
ENSMUST00000169450	ENSMUSG00000025272	Tro	63.6976	-0.504317	0.172895	-2.91689	0.00353537	0.0296264	44.0552	42.5523	90.7583	77.4245
ENSMUST00000052678	ENSMUSG00000025278	Flnb	6691.06	-0.552199	0.0553417	-9.97799	1.9e-23	5.37e-21	5537.93	5247.79	8358.74	7619.78
ENSMUST00000026324	ENSMUSG00000025287	Acot9	1348.38	-0.231999	0.0744644	-3.11557	0.0018359	0.0176738	1218.53	1250.84	1460.11	1464.03
ENSMUST00000126200	ENSMUSG00000025287	Acot9	655.373	-0.263168	0.0967189	-2.72095	0.00650941	0.0469177	586.735	593.753	724.071	716.931
ENSMUST00000131332	ENSMUSG00000025287	Acot9	1348.87	-0.230896	0.0744536	-3.10121	0.00192729	0.0183973	1219.53	1251.83	1460.11	1464.03
ENSMUST00000111493	ENSMUSG00000025314	Ptprj	325.04	-0.602773	0.1313	-4.5908	4.42e-06	0.000111154	276.346	212.762	416.89	394.161
ENSMUST00000111495	ENSMUSG00000025314	Ptprj	212.359	-0.600208	0.143971	-4.16895	3.06e-05	0.000590277	172.216	141.511	273.272	262.439
ENSMUST00000168621	ENSMUSG00000025314	Ptprj	340.011	-0.60084	0.128437	-4.67808	2.9e-06	7.68e-05	286.359	227.605	436.836	409.244
ENSMUST00000026407	ENSMUSG00000025351	Cd63	1755.74	-0.53565	0.0704008	-7.60857	2.77e-14	3.09e-12	1391.74	1446.78	2025.6	2158.84
ENSMUST00000105229	ENSMUSG00000025351	Cd63	1772.72	-0.531497	0.070095	-7.58252	3.39e-14	3.72e-12	1408.76	1462.61	2043.56	2175.93
ENSMUST00000026415	ENSMUSG00000025358	Cdk2	2901.23	-0.169373	0.0580132	-2.91956	0.00350524	0.0294288	2765.46	2686.73	3071.82	3080.89
ENSMUST00000026416	ENSMUSG00000025358	Cdk2	2925.18	-0.167607	0.0578307	-2.89823	0.00375275	0.0309903	2788.49	2712.46	3095.75	3104.02
ENSMUST00000054125	ENSMUSG00000025359	Pmel	364.12	-0.385101	0.119842	-3.21341	0.0013117	0.0135921	317.397	298.856	414.895	425.332
ENSMUST00000026433	ENSMUSG00000025369	Smarcc2	947.021	-0.331214	0.0861954	-3.84259	0.000121742	0.00192776	840.052	822.348	1101.07	1024.62
ENSMUST00000099131	ENSMUSG00000025369	Smarcc2	947.269	-0.330424	0.0861732	-3.83441	0.000125864	0.00198405	840.052	823.338	1101.07	1024.62
ENSMUST00000105235	ENSMUSG00000025369	Smarcc2	959.011	-0.325971	0.0857322	-3.8022	0.000143416	0.00221579	855.071	832.244	1111.04	1037.69
ENSMUST00000133285	ENSMUSG00000025395	Prim1	1403.11	-0.247688	0.0732087	-3.38331	0.000716183	0.00842178	1277.6	1276.57	1535.91	1522.35
ENSMUST00000135580	ENSMUSG00000025395	Prim1	337.461	-0.603019	0.122871	-4.90773	9.21e-07	2.82e-05	256.321	256.303	413.898	423.321
ENSMUST00000026469	ENSMUSG00000025402	Nab2	392.201	-0.508343	0.121655	-4.17857	2.93e-05	0.000569512	314.394	310.731	428.858	514.823
ENSMUST00000099157	ENSMUSG00000025402	Nab2	388.694	-0.502801	0.121824	-4.12726	3.67e-05	0.000690754	310.389	310.731	424.868	508.79
ENSMUST00000114776	ENSMUSG00000025423	Pias2	2484.57	-0.179041	0.0610543	-2.93249	0.00336255	0.0284584	2285.86	2365.12	2660.91	2626.4
ENSMUST00000114777	ENSMUSG00000025423	Pias2	3534.36	-0.228443	0.0543999	-4.19932	2.68e-05	0.00052765	3240.06	3255.75	3839.77	3801.85
ENSMUST00000168882	ENSMUSG00000025423	Pias2	3529.11	-0.229353	0.0544444	-4.21261	2.52e-05	0.000501994	3236.05	3247.83	3838.78	3793.8
ENSMUST00000026595	ENSMUSG00000025521	Tmem192	629.559	-0.30637	0.102016	-3.00316	0.00267189	0.02378	558.7	553.18	657.249	749.107
ENSMUST00000079896	ENSMUSG00000025521	Tmem192	623.803	-0.299601	0.102052	-2.93577	0.00332724	0.0282394	553.693	551.201	651.265	739.052
ENSMUST00000209852	ENSMUSG00000025521	Tmem192	542.143	-0.335508	0.108023	-3.10588	0.00189711	0.0181681	460.577	482.919	569.483	655.595
ENSMUST00000209923	ENSMUSG00000025521	Tmem192	626.815	-0.306296	0.102516	-2.98778	0.00281014	0.0247619	555.696	551.201	652.263	748.102
ENSMUST00000026635	ENSMUSG00000025555	Farp1	150.865	-0.514679	0.154621	-3.32864	0.000872696	0.0098745	109.137	119.74	180.519	194.064
ENSMUST00000211803	ENSMUSG00000025558	Dock9	391.956	-0.330997	0.118044	-2.80401	0.00504717	0.0386904	321.402	359.221	449.802	437.398
ENSMUST00000026663	ENSMUSG00000025578	Cbx8	78.9673	-0.475413	0.171403	-2.77365	0.00554308	0.0416105	56.0702	57.3961	86.7689	115.634
ENSMUST00000026666	ENSMUSG00000025579	Gaa	1509.84	-0.300673	0.0714662	-4.20721	2.59e-05	0.000512368	1357.7	1333.97	1677.53	1670.16
ENSMUST00000106259	ENSMUSG00000025579	Gaa	1511.33	-0.298581	0.0713928	-4.18223	2.89e-05	0.000561796	1357.7	1338.91	1677.53	1671.16
ENSMUST00000128753	ENSMUSG00000025579	Gaa	505.11	-0.338568	0.107833	-3.13975	0.0016909	0.0165925	446.559	431.461	594.417	548.005
ENSMUST00000026698	ENSMUSG00000025608	Podxl	442.463	-0.371265	0.112328	-3.3052	0.000949098	0.0105498	383.48	373.075	522.608	490.69
ENSMUST00000026760	ENSMUSG00000025666	Tmem47	748.52	-0.346761	0.0931866	-3.72115	0.00019832	0.00291807	646.81	656.097	871.678	819.493
ENSMUST00000171953	ENSMUSG00000025666	Tmem47	472.411	-0.323585	0.109049	-2.96734	0.00300384	0.0260889	415.52	410.679	538.566	524.878
ENSMUST00000045692	ENSMUSG00000025738	Fbxl16	83.7159	-0.556447	0.170211	-3.26917	0.00107863	0.0116603	64.0802	50.469	109.708	110.606
ENSMUST00000172002	ENSMUSG00000025739	Gng13	337.805	-0.36371	0.123555	-2.94371	0.00324303	0.0276476	273.342	302.814	390.959	384.106
ENSMUST00000146520	ENSMUSG00000025747	Tyms	1339.8	-0.234913	0.0765379	-3.06923	0.00214611	0.0200144	1177.47	1272.61	1455.12	1453.97
ENSMUST00000154751	ENSMUSG00000025747	Tyms	1435.37	-0.216029	0.0747155	-2.89136	0.0038358	0.0315189	1272.59	1372.56	1550.87	1545.47
ENSMUST00000196095	ENSMUSG00000025747	Tyms	1339.79	-0.219633	0.0761324	-2.88488	0.00391566	0.0320039	1189.49	1275.58	1445.15	1448.94
ENSMUST00000026858	ENSMUSG00000025758	Plk4	1031.74	-0.241464	0.0831771	-2.903	0.00369601	0.0306221	912.142	967.817	1141.96	1105.06
ENSMUST00000167556	ENSMUSG00000025758	Plk4	979.336	-0.245114	0.084459	-2.90217	0.00370585	0.0306794	867.086	914.38	1084.11	1051.77
ENSMUST00000203295	ENSMUSG00000025758	Plk4	1031.74	-0.241464	0.0831771	-2.903	0.00369601	0.0306221	912.142	967.817	1141.96	1105.06
ENSMUST00000203895	ENSMUSG00000025758	Plk4	1031.74	-0.241464	0.0831771	-2.903	0.00369601	0.0306221	912.142	967.817	1141.96	1105.06
ENSMUST00000026865	ENSMUSG00000025764	Jade1	6819.14	-0.146424	0.0486165	-3.01181	0.00259698	0.0232579	6524.17	6408.57	7345.44	6998.37
ENSMUST00000163764	ENSMUSG00000025764	Jade1	6817.39	-0.145941	0.048616	-3.0019	0.00268297	0.0238516	6523.17	6408.57	7342.44	6995.36
ENSMUST00000168086	ENSMUSG00000025764	Jade1	6324.32	-0.149747	0.048362	-3.09638	0.001959	0.018645	5998.51	5981.07	6789.91	6527.79
ENSMUST00000170711	ENSMUSG00000025764	Jade1	4066.14	-0.143204	0.0531021	-2.69677	0.0070016	0.0495352	3849.82	3869.29	4344.43	4201.03
ENSMUST00000191921	ENSMUSG00000025764	Jade1	1421.59	-0.209117	0.0766692	-2.72753	0.00638112	0.0462158	1364.71	1261.73	1578.79	1481.12
ENSMUST00000191952	ENSMUSG00000025764	Jade1	2723.99	-0.198364	0.0602194	-3.29401	0.000987674	0.01089	2581.23	2480.9	2967.1	2866.72
ENSMUST00000026900	ENSMUSG00000025793	Hgs	1555.57	-0.28095	0.0715061	-3.92904	8.53e-05	0.00143074	1406.76	1388.39	1675.54	1751.6
ENSMUST00000106203	ENSMUSG00000025793	Hgs	1555.57	-0.28095	0.0715061	-3.92904	8.53e-05	0.00143074	1406.76	1388.39	1675.54	1751.6
ENSMUST00000106205	ENSMUSG00000025793	Hgs	1555.57	-0.28095	0.0715061	-3.92904	8.53e-05	0.00143074	1406.76	1388.39	1675.54	1751.6
ENSMUST00000135231	ENSMUSG00000025793	Hgs	705.708	-0.267325	0.0980601	-2.72613	0.00640815	0.0463843	676.847	591.774	774.936	779.273
ENSMUST00000090006	ENSMUSG00000025809	Itgb1	4788.66	-0.472544	0.0523126	-9.03308	1.67e-19	3.26e-17	3915.9	4070.18	5484.39	5684.17
ENSMUST00000124826	ENSMUSG00000025809	Itgb1	4359.58	-0.456391	0.0537732	-8.48735	2.11e-17	3.34e-15	3584.49	3732.73	4958.79	5162.31
ENSMUST00000135281	ENSMUSG00000025809	Itgb1	793.825	-0.420244	0.090943	-4.62096	3.82e-06	9.82e-05	677.849	662.035	938.5	896.918
ENSMUST00000149116	ENSMUSG00000025809	Itgb1	1135.12	-0.492232	0.0812685	-6.05686	1.39e-09	7.84e-08	925.158	938.13	1288.57	1388.61
ENSMUST00000026921	ENSMUSG00000025812	Pard3	868.112	-0.28599	0.090856	-3.14773	0.00164542	0.0162827	801.003	750.108	1006.32	915.017
ENSMUST00000079777	ENSMUSG00000025812	Pard3	730.098	-0.31987	0.0962284	-3.32407	0.000887147	0.0100007	668.837	615.524	851.731	784.3
ENSMUST00000159537	ENSMUSG00000025812	Pard3	680.894	-0.310891	0.0982091	-3.1656	0.00154763	0.0154983	622.78	578.909	792.888	728.997
ENSMUST00000160272	ENSMUSG00000025812	Pard3	1029.2	-0.288405	0.0839148	-3.43687	0.000588469	0.00715654	950.19	889.64	1165.89	1111.09
ENSMUST00000160581	ENSMUSG00000025812	Pard3	703.88	-0.32062	0.0970525	-3.30358	0.000954599	0.0105941	642.805	594.743	819.816	758.157
ENSMUST00000160593	ENSMUSG00000025812	Pard3	623.43	-0.305392	0.10075	-3.03119	0.00243589	0.022117	561.703	540.315	728.061	663.639
ENSMUST00000160766	ENSMUSG00000025812	Pard3	995.245	-0.29347	0.0848382	-3.45918	0.000541831	0.0066941	915.146	859.952	1130.99	1074.89
ENSMUST00000161277	ENSMUSG00000025812	Pard3	656.647	-0.304058	0.0995525	-3.05425	0.00225622	0.020807	597.748	564.065	767.955	696.821
ENSMUST00000161355	ENSMUSG00000025812	Pard3	704.133	-0.32347	0.0968999	-3.33818	0.000843279	0.00961637	641.804	594.743	819.816	760.168
ENSMUST00000162309	ENSMUSG00000025812	Pard3	1022.21	-0.288785	0.0843222	-3.42478	0.000615292	0.0074325	944.182	882.713	1160.91	1101.04
ENSMUST00000162456	ENSMUSG00000025812	Pard3	623.451	-0.333186	0.10055	-3.31364	0.000920889	0.0102963	554.694	534.378	733.047	671.683
ENSMUST00000162531	ENSMUSG00000025812	Pard3	765.063	-0.315345	0.0945101	-3.33663	0.000848015	0.00965639	703.881	645.212	886.638	824.521
ENSMUST00000162536	ENSMUSG00000025812	Pard3	1011.72	-0.295696	0.0844836	-3.50005	0.000465177	0.00591061	929.163	873.807	1152.93	1090.98
ENSMUST00000162602	ENSMUSG00000025812	Pard3	704.63	-0.321367	0.0968715	-3.31745	0.000908424	0.0101974	642.805	595.732	819.816	760.168
ENSMUST00000162665	ENSMUSG00000025812	Pard3	867.865	-0.286815	0.0909087	-3.15497	0.00160512	0.0159673	801.003	749.118	1006.32	915.017
ENSMUST00000046901	ENSMUSG00000025856	Pdgfa	3211.92	-0.233461	0.0560389	-4.16605	3.1e-05	0.000596712	2969.72	2921.26	3492.7	3463.99
ENSMUST00000076095	ENSMUSG00000025856	Pdgfa	3411.1	-0.230325	0.0553149	-4.16389	3.13e-05	0.000601284	3159.96	3104.34	3725.08	3655.04
ENSMUST00000110896	ENSMUSG00000025856	Pdgfa	2586.21	-0.220389	0.0606962	-3.63101	0.000282311	0.0039124	2418.03	2347.3	2835.45	2744.05
ENSMUST00000110897	ENSMUSG00000025856	Pdgfa	2619.93	-0.219774	0.059877	-3.67042	0.000242151	0.00344934	2443.06	2385.9	2852.4	2798.34
ENSMUST00000124080	ENSMUSG00000025856	Pdgfa	1477.97	-0.232397	0.0735033	-3.16173	0.00156836	0.0156709	1375.72	1331	1646.61	1558.55
ENSMUST00000144934	ENSMUSG00000025856	Pdgfa	2253.22	-0.242492	0.0631502	-3.83993	0.000123068	0.00194516	2087.61	2027.67	2484.38	2413.23
ENSMUST00000026978	ENSMUSG00000025860	Xiap	1410.51	-0.26561	0.074335	-3.57315	0.000352718	0.00472787	1256.57	1292.4	1584.78	1508.27
ENSMUST00000055483	ENSMUSG00000025860	Xiap	1413.76	-0.263668	0.0740525	-3.56055	0.000370072	0.00490857	1260.58	1296.36	1582.78	1515.31
ENSMUST00000115094	ENSMUSG00000025860	Xiap	1432.72	-0.262239	0.0739363	-3.54683	0.000389903	0.00513232	1276.6	1316.15	1606.72	1531.4
ENSMUST00000115095	ENSMUSG00000025860	Xiap	1431.48	-0.266784	0.0739949	-3.60544	0.000311621	0.00425767	1273.59	1312.19	1608.72	1531.4
ENSMUST00000145065	ENSMUSG00000025860	Xiap	1195.8	-0.242467	0.0782246	-3.09963	0.00193763	0.0184779	1076.35	1103.39	1326.47	1277
ENSMUST00000027066	ENSMUSG00000025932	Eya1	268.962	-0.639221	0.134656	-4.74708	2.06e-06	5.7e-05	182.228	212.762	353.06	327.797
ENSMUST00000080664	ENSMUSG00000025932	Eya1	244.95	-0.608697	0.140918	-4.3195	1.56e-05	0.000334095	160.201	201.876	327.129	290.593
ENSMUST00000168081	ENSMUSG00000025932	Eya1	268.962	-0.639221	0.134656	-4.74708	2.06e-06	5.7e-05	182.228	212.762	353.06	327.797
ENSMUST00000185453	ENSMUSG00000025932	Eya1	52.9411	-0.480202	0.17294	-2.77669	0.00549148	0.041297	27.0338	42.5523	73.8034	68.3749
ENSMUST00000188857	ENSMUSG00000025932	Eya1	60.4189	-0.474544	0.173199	-2.73988	0.00614616	0.0449087	30.0376	51.4586	85.7715	74.408
ENSMUST00000190337	ENSMUSG00000025932	Eya1	181.309	-0.679313	0.150711	-4.5074	6.56e-06	0.000157462	112.14	139.532	249.336	224.229
ENSMUST00000087374	ENSMUSG00000025964	Adam23	1842.72	-0.200659	0.0688788	-2.91322	0.00357725	0.0298582	1754.2	1664.49	2024.61	1927.57
ENSMUST00000097717	ENSMUSG00000025964	Adam23	1645.05	-0.216051	0.0747399	-2.8907	0.00384381	0.031556	1582.98	1448.76	1842.09	1706.36
ENSMUST00000114107	ENSMUSG00000025964	Adam23	1796	-0.189522	0.0700275	-2.70639	0.00680187	0.0485202	1719.15	1626.88	1975.74	1862.21
ENSMUST00000027112	ENSMUSG00000025969	Nrp2	305.162	-0.675314	0.131276	-5.14424	2.69e-07	9.35e-06	207.259	234.532	418.884	359.974
ENSMUST00000063594	ENSMUSG00000025969	Nrp2	568.395	-0.687176	0.107852	-6.37149	1.87e-10	1.22e-08	411.515	428.492	771.944	661.628
ENSMUST00000075144	ENSMUSG00000025969	Nrp2	582.621	-0.674093	0.107406	-6.27614	3.47e-10	2.16e-08	426.534	440.367	790.893	672.688
ENSMUST00000102822	ENSMUSG00000025969	Nrp2	582.621	-0.674093	0.107406	-6.27614	3.47e-10	2.16e-08	426.534	440.367	790.893	672.688
ENSMUST00000114155	ENSMUSG00000025969	Nrp2	338.873	-0.630343	0.126533	-4.98166	6.3e-07	2.01e-05	245.307	260.262	458.778	391.145
ENSMUST00000114157	ENSMUSG00000025969	Nrp2	568.395	-0.687176	0.107852	-6.37149	1.87e-10	1.22e-08	411.515	428.492	771.944	661.628
ENSMUST00000027157	ENSMUSG00000026005	Rpe	1108.03	-0.492011	0.0807548	-6.09266	1.11e-09	6.4e-08	888.112	931.203	1291.56	1321.24
ENSMUST00000113995	ENSMUSG00000026005	Rpe	1110.02	-0.491197	0.0806524	-6.0903	1.13e-09	6.46e-08	890.114	933.182	1295.55	1321.24
ENSMUST00000142920	ENSMUSG00000026005	Rpe	1110.52	-0.492246	0.0806405	-6.10421	1.03e-09	5.97e-08	890.114	933.182	1296.55	1322.25
ENSMUST00000151016	ENSMUSG00000026005	Rpe	403.32	-0.498522	0.115493	-4.31647	1.59e-05	0.000337686	321.402	327.554	486.704	477.619
ENSMUST00000190404	ENSMUSG00000026005	Rpe	672.318	-0.541275	0.096161	-5.62884	1.81e-08	8.34e-07	532.667	540.315	806.851	809.438
ENSMUST00000027174	ENSMUSG00000026020	Nop58	6211.49	-0.141965	0.0480579	-2.95405	0.00313636	0.026972	5969.47	5830.65	6593.44	6452.38
ENSMUST00000190265	ENSMUSG00000026020	Nop58	4194.94	-0.155846	0.0534963	-2.91322	0.00357726	0.0298582	4022.04	3903.93	4509.99	4343.82
ENSMUST00000191142	ENSMUSG00000026020	Nop58	6749.39	-0.128387	0.0470615	-2.72806	0.00637083	0.0461672	6518.16	6368.99	7113.05	6997.37
ENSMUST00000034868	ENSMUSG00000026034	Clk1	1245.74	-0.246125	0.0830141	-2.96486	0.00302825	0.0262214	1161.45	1104.38	1446.15	1270.97
ENSMUST00000129577	ENSMUSG00000026034	Clk1	908.98	-0.253137	0.0926134	-2.73326	0.00627106	0.045628	850.064	795.629	1066.16	924.067
ENSMUST00000131051	ENSMUSG00000026034	Clk1	334.535	-0.334636	0.124148	-2.69546	0.00702922	0.0496915	277.347	300.835	393.951	366.007
ENSMUST00000135380	ENSMUSG00000026034	Clk1	624.167	-0.295656	0.100545	-2.94053	0.00327648	0.0278806	562.705	545.263	726.066	662.633
ENSMUST00000148330	ENSMUSG00000026034	Clk1	1198.08	-0.246024	0.0829968	-2.96426	0.00303414	0.0262579	1118.4	1060.84	1382.32	1230.75
ENSMUST00000151338	ENSMUSG00000026034	Clk1	1172.62	-0.244923	0.0840835	-2.91286	0.00358137	0.0298807	1100.38	1033.13	1354.39	1202.59
ENSMUST00000156931	ENSMUSG00000026034	Clk1	1314.64	-0.247149	0.0826555	-2.99011	0.00278879	0.0246185	1229.54	1160.79	1531.92	1336.33
ENSMUST00000186552	ENSMUSG00000026034	Clk1	574.998	-0.345721	0.104912	-3.29534	0.000983014	0.010854	507.636	489.846	691.159	611.352
ENSMUST00000027263	ENSMUSG00000026094	Stk17b	293.675	-0.48874	0.128592	-3.80071	0.000144281	0.00222696	230.288	239.48	360.041	344.891
ENSMUST00000027367	ENSMUSG00000026176	Ctdsp1	1029.14	-0.240193	0.0832249	-2.88608	0.00390077	0.0319236	923.156	952.974	1088.1	1152.32
ENSMUST00000027495	ENSMUSG00000026276	2002-09-01	4458.19	-0.27144	0.052924	-5.12887	2.91e-07	1e-05	3936.93	4122.63	4834.12	4939.08
ENSMUST00000112912	ENSMUSG00000026276	2002-09-01	1220.76	-0.265637	0.0792309	-3.35269	0.000800295	0.00922478	1056.32	1147.92	1336.44	1342.36
ENSMUST00000129211	ENSMUSG00000026276	2002-09-01	1164.64	-0.275979	0.0800714	-3.44666	0.000567557	0.00695363	1009.26	1084.59	1269.62	1295.1
ENSMUST00000131175	ENSMUSG00000026276	2002-09-01	1162.39	-0.274698	0.0801332	-3.42802	0.000608	0.00736702	1007.26	1083.6	1268.62	1290.07
ENSMUST00000136182	ENSMUSG00000026276	2002-09-01	902.74	-0.292054	0.0902524	-3.23596	0.00121232	0.0127679	755.946	853.025	980.389	1021.6
ENSMUST00000142401	ENSMUSG00000026276	2002-09-01	904.976	-0.290593	0.0902567	-3.21963	0.00128355	0.0133594	756.948	856.984	985.375	1020.6
ENSMUST00000149532	ENSMUSG00000026276	2002-09-01	816.568	-0.273656	0.0961045	-2.84748	0.00440667	0.0349847	673.844	790.681	875.668	926.078
ENSMUST00000150931	ENSMUSG00000026276	2002-09-01	1208.05	-0.266753	0.078938	-3.37927	0.00072679	0.00853056	1051.32	1129.12	1320.48	1331.3
ENSMUST00000152476	ENSMUSG00000026276	2002-09-01	590.171	-0.29184	0.101635	-2.87145	0.00408588	0.0330923	506.634	542.294	667.223	644.534
ENSMUST00000152778	ENSMUSG00000026276	2002-09-01	793.118	-0.271097	0.0967522	-2.80198	0.00507905	0.0388733	657.824	765.941	844.75	903.956
ENSMUST00000168776	ENSMUSG00000026276	2002-09-01	4454.7	-0.273241	0.0529138	-5.16388	2.42e-07	8.53e-06	3930.92	4116.69	4835.12	4936.06
ENSMUST00000172165	ENSMUSG00000026276	2002-09-01	4451.71	-0.272784	0.0529051	-5.1561	2.52e-07	8.86e-06	3929.92	4113.72	4830.13	4933.05
ENSMUST00000179353	ENSMUSG00000026276	2002-09-01	4454.2	-0.273266	0.052938	-5.162	2.44e-07	8.61e-06	3929.92	4116.69	4834.12	4936.06
ENSMUST00000042275	ENSMUSG00000026288	Inpp5d	490.925	-1.51656	0.114124	-13.2887	2.69e-40	1.95e-37	229.287	224.637	797.875	711.903
ENSMUST00000072999	ENSMUSG00000026288	Inpp5d	490.173	-1.51356	0.114234	-13.2496	4.53e-40	3.21e-37	229.287	224.637	796.877	709.892
ENSMUST00000163548	ENSMUSG00000026288	Inpp5d	65.2379	-0.927773	0.172981	-5.36343	8.17e-08	3.25e-06	28.0351	29.6877	108.71	94.5183
ENSMUST00000167032	ENSMUSG00000026288	Inpp5d	490.925	-1.51656	0.114124	-13.2887	2.69e-40	1.95e-37	229.287	224.637	797.875	711.903
ENSMUST00000168783	ENSMUSG00000026288	Inpp5d	438.692	-1.5176	0.118577	-12.7984	1.67e-37	1.03e-34	203.254	196.928	717.09	637.495
ENSMUST00000169754	ENSMUSG00000026288	Inpp5d	490.925	-1.51656	0.114124	-13.2887	2.69e-40	1.95e-37	229.287	224.637	797.875	711.903
ENSMUST00000170300	ENSMUSG00000026288	Inpp5d	489.421	-1.51056	0.114346	-13.2104	7.64e-40	5.23e-37	229.287	224.637	795.88	707.881
ENSMUST00000027649	ENSMUSG00000026398	Nr5a2	2262.43	-0.313846	0.0635368	-4.93959	7.83e-07	2.44e-05	1981.48	2035.58	2569.16	2463.51
ENSMUST00000168126	ENSMUSG00000026398	Nr5a2	1715.16	-0.310218	0.0699715	-4.43349	9.27e-06	0.000213912	1511.89	1534.85	1963.77	1850.14
ENSMUST00000192357	ENSMUSG00000026398	Nr5a2	1271.74	-0.265614	0.0768431	-3.45658	0.000547081	0.00674837	1146.44	1150.89	1431.19	1358.45
ENSMUST00000192929	ENSMUSG00000026398	Nr5a2	1214.09	-0.279208	0.0779073	-3.58385	0.000338568	0.0045654	1084.36	1096.46	1368.36	1307.17
ENSMUST00000027650	ENSMUSG00000026399	Cd55	248.019	-0.527571	0.135178	-3.90279	9.51e-05	0.00156925	194.243	191.98	303.192	302.66
ENSMUST00000140725	ENSMUSG00000026399	Cd55	208.747	-0.444234	0.142847	-3.10987	0.00187171	0.0179636	163.204	173.178	261.304	237.301
ENSMUST00000027677	ENSMUSG00000026421	Csrp1	789.623	-0.58731	0.0940314	-6.2459	4.21e-10	2.59e-08	624.782	610.576	909.577	1013.56
ENSMUST00000097561	ENSMUSG00000026421	Csrp1	791.367	-0.585415	0.0937702	-6.24308	4.29e-10	2.63e-08	626.785	612.555	912.569	1013.56
ENSMUST00000097588	ENSMUSG00000026425	Srgap2	1823.22	-0.245895	0.0678368	-3.6248	0.00028919	0.0039998	1666.09	1657.56	2030.59	1938.63
ENSMUST00000186543	ENSMUSG00000026425	Srgap2	904.291	-0.233442	0.0859072	-2.71737	0.00658024	0.0473252	825.033	827.296	974.405	990.431
ENSMUST00000027752	ENSMUSG00000026478	Lamc1	14046.5	-0.296219	0.0484324	-6.11613	9.59e-10	5.55e-08	12815	12346.1	16122.1	14902.7
ENSMUST00000159251	ENSMUSG00000026478	Lamc1	1150.18	-0.249468	0.0908628	-2.74554	0.00604106	0.0443389	1032.29	1053.91	1381.32	1133.21
ENSMUST00000160515	ENSMUSG00000026478	Lamc1	820.431	-0.394404	0.0926829	-4.25541	2.09e-05	0.000428912	698.875	700.629	994.351	887.868
ENSMUST00000161744	ENSMUSG00000026478	Lamc1	2775.25	-0.354297	0.059133	-5.99154	2.08e-09	1.14e-07	2435.05	2416.57	3178.53	3070.84
ENSMUST00000163011	ENSMUSG00000026478	Lamc1	2241.6	-0.342471	0.068625	-4.99047	6.02e-07	1.92e-05	2012.52	1918.81	2644.96	2390.11
ENSMUST00000027833	ENSMUSG00000026553	Copa	4558.28	-0.140917	0.0513015	-2.74684	0.00601717	0.0442254	4389.5	4272.05	4774.28	4797.3
ENSMUST00000135192	ENSMUSG00000026553	Copa	4608.48	-0.142989	0.051255	-2.78975	0.00527485	0.0400269	4439.56	4310.65	4834.12	4849.59
ENSMUST00000027846	ENSMUSG00000026563	Tada1	219.453	-0.445872	0.14318	-3.11406	0.00184532	0.0177455	158.198	194.949	271.277	253.389
ENSMUST00000085992	ENSMUSG00000026564	Dusp27	1462.52	-0.431324	0.0725088	-5.94858	2.7e-09	1.46e-07	1226.54	1243.91	1707.45	1672.17
ENSMUST00000192369	ENSMUSG00000026564	Dusp27	1462.77	-0.430775	0.0724957	-5.94208	2.81e-09	1.51e-07	1227.54	1243.91	1707.45	1672.17
ENSMUST00000068705	ENSMUSG00000026566	Mpzl1	1041.45	-0.288356	0.081959	-3.5183	0.000434327	0.00558627	932.167	930.213	1130.99	1172.43
ENSMUST00000111435	ENSMUSG00000026566	Mpzl1	1044.45	-0.291556	0.081778	-3.56521	0.000363565	0.00483619	934.17	931.203	1137.97	1174.44
ENSMUST00000027898	ENSMUSG00000026604	Ptpn14	448.693	-0.844189	0.112865	-7.47963	7.45e-14	7.9e-12	310.389	298.856	610.374	575.154
ENSMUST00000097442	ENSMUSG00000026604	Ptpn14	1283.26	-0.941883	0.0768216	-12.2606	1.47e-34	8.14e-32	871.091	845.108	1706.45	1710.38
ENSMUST00000128275	ENSMUSG00000026604	Ptpn14	515.135	-0.848765	0.106918	-7.93845	2.05e-15	2.57e-13	344.431	358.231	683.18	674.699
ENSMUST00000148129	ENSMUSG00000026604	Ptpn14	54.4935	-0.554466	0.173181	-3.20166	0.00136638	0.0140358	38.0476	29.6877	71.8087	78.43
ENSMUST00000194127	ENSMUSG00000026604	Ptpn14	217.065	-0.655548	0.141026	-4.64841	3.35e-06	8.72e-05	154.193	158.334	284.243	271.489
ENSMUST00000195038	ENSMUSG00000026604	Ptpn14	353.764	-0.845069	0.122449	-6.90142	5.15e-12	4.29e-10	226.283	247.397	464.762	476.613
ENSMUST00000085678	ENSMUSG00000026608	Kctd3	1144.06	-0.347899	0.0808596	-4.30251	1.69e-05	0.000354877	1016.27	980.682	1333.45	1245.83
ENSMUST00000193143	ENSMUSG00000026608	Kctd3	1149.56	-0.349923	0.0807289	-4.33455	1.46e-05	0.000314924	1022.28	982.661	1339.43	1253.88
ENSMUST00000193273	ENSMUSG00000026608	Kctd3	179.105	-0.408422	0.149067	-2.73986	0.00614651	0.0449087	157.197	134.584	207.447	217.191
ENSMUST00000195787	ENSMUSG00000026608	Kctd3	493.161	-0.323127	0.107659	-3.00138	0.00268759	0.0238842	441.553	421.565	559.51	550.016
ENSMUST00000016315	ENSMUSG00000026639	Lamb3	24.0084	-0.45271	0.158486	-2.85646	0.00428391	0.0342795	12.015	11.8751	30.9176	41.226
ENSMUST00000159955	ENSMUSG00000026639	Lamb3	24.0084	-0.45271	0.158486	-2.85646	0.00428391	0.0342795	12.015	11.8751	30.9176	41.226
ENSMUST00000194677	ENSMUSG00000026639	Lamb3	24.0084	-0.45271	0.158486	-2.85646	0.00428391	0.0342795	12.015	11.8751	30.9176	41.226
ENSMUST00000027986	ENSMUSG00000026672	Optn	264.487	-0.391049	0.134108	-2.91593	0.00354626	0.02969	218.273	223.647	288.232	327.797
ENSMUST00000114996	ENSMUSG00000026672	Optn	265.236	-0.392397	0.134011	-2.92811	0.00341032	0.0287699	218.273	224.637	289.23	328.803
ENSMUST00000145501	ENSMUSG00000026672	Optn	144.384	-0.440304	0.156473	-2.81393	0.00489393	0.0378011	113.142	114.792	161.57	188.031
ENSMUST00000028071	ENSMUSG00000026739	Bmi1	486.27	-0.558137	0.108274	-5.15487	2.54e-07	8.9e-06	383.48	380.992	597.409	583.198
ENSMUST00000051929	ENSMUSG00000026739	Bmi1	435.03	-0.499806	0.112988	-4.42351	9.71e-06	0.00022216	352.441	348.335	534.576	504.768
ENSMUST00000156284	ENSMUSG00000026739	Bmi1	164.129	-0.443467	0.15217	-2.91429	0.00356498	0.0297953	140.176	120.73	191.49	204.119
ENSMUST00000091418	ENSMUSG00000026740	Dnajc1	783.146	-0.442109	0.0919289	-4.80925	1.52e-06	4.37e-05	642.805	665.993	885.641	938.144
ENSMUST00000163130	ENSMUSG00000026740	Dnajc1	88.455	-0.459725	0.169125	-2.71826	0.00656261	0.0472255	71.089	60.3649	104.721	117.645
ENSMUST00000028076	ENSMUSG00000026743	Mllt10	2845.21	-0.459817	0.0582993	-7.88717	3.09e-15	3.82e-13	2355.95	2408.66	3320.16	3296.07
ENSMUST00000114669	ENSMUSG00000026743	Mllt10	2508.39	-0.461726	0.0604026	-7.64413	2.1e-14	2.35e-12	2085.61	2109.8	2930.2	2907.94
ENSMUST00000114671	ENSMUSG00000026743	Mllt10	2848.72	-0.463795	0.0583086	-7.95414	1.8e-15	2.28e-13	2352.95	2409.65	3325.14	3307.13
ENSMUST00000114680	ENSMUSG00000026743	Mllt10	2164.43	-0.444639	0.0646217	-6.88064	5.96e-12	4.93e-10	1772.22	1870.32	2495.35	2519.82
ENSMUST00000133649	ENSMUSG00000026743	Mllt10	323.816	-0.38019	0.125633	-3.02619	0.0024766	0.0224093	263.33	284.012	389.961	357.963
ENSMUST00000148229	ENSMUSG00000026743	Mllt10	301.4	-0.438889	0.127389	-3.44527	0.000570493	0.00697972	241.302	253.335	360.041	350.924
ENSMUST00000150422	ENSMUSG00000026743	Mllt10	287.348	-0.380775	0.13144	-2.89694	0.0037682	0.0310852	226.283	257.293	348.073	317.742
ENSMUST00000154041	ENSMUSG00000026743	Mllt10	356.549	-0.398534	0.121222	-3.28765	0.00101028	0.0110755	294.369	304.793	429.855	397.178
ENSMUST00000028087	ENSMUSG00000026753	Ppp6c	1264.09	-0.298784	0.0761564	-3.92329	8.73e-05	0.00146102	1114.4	1139.02	1400.27	1402.69
ENSMUST00000204257	ENSMUSG00000026753	Ppp6c	920.211	-0.253084	0.0862084	-2.93573	0.00332769	0.0282394	810.014	857.973	1004.32	1008.53
ENSMUST00000204701	ENSMUSG00000026753	Ppp6c	954.159	-0.267513	0.0852261	-3.13887	0.00169603	0.0166376	834.044	885.682	1054.19	1042.72
ENSMUST00000028125	ENSMUSG00000026788	Zbtb43	1428.31	-0.272016	0.0731927	-3.71644	0.000202049	0.00296249	1282.61	1292.4	1594.75	1543.46
ENSMUST00000095035	ENSMUSG00000026788	Zbtb43	1411.08	-0.27362	0.0735788	-3.71874	0.000200219	0.00294042	1267.59	1274.59	1578.79	1523.35
ENSMUST00000028135	ENSMUSG00000026796	Fam129b	3135.93	-0.300704	0.0577457	-5.20738	1.92e-07	6.91e-06	2750.44	2851	3412.91	3529.35
ENSMUST00000150875	ENSMUSG00000026796	Fam129b	764.574	-0.324838	0.0915198	-3.54938	0.000386145	0.00508711	679.851	664.014	855.721	858.708
ENSMUST00000151607	ENSMUSG00000026796	Fam129b	843.865	-0.251875	0.0881252	-2.85815	0.00426118	0.0341627	758.95	770.889	920.548	925.072
ENSMUST00000154514	ENSMUSG00000026796	Fam129b	599.499	-0.315635	0.100843	-3.12996	0.0017483	0.0170231	515.646	539.326	655.255	687.771
ENSMUST00000009705	ENSMUSG00000026814	Eng	971.556	-0.372616	0.0838475	-4.44398	8.83e-06	0.000204994	829.038	848.077	1105.06	1104.05
ENSMUST00000113272	ENSMUSG00000026814	Eng	937.593	-0.376397	0.0849682	-4.42986	9.43e-06	0.000217066	801.003	814.431	1076.13	1058.81
ENSMUST00000156306	ENSMUSG00000026814	Eng	366.594	-0.431104	0.120097	-3.58963	0.000331153	0.00447885	293.367	313.7	417.887	441.42
ENSMUST00000167841	ENSMUSG00000026814	Eng	994.257	-0.354246	0.0830736	-4.26425	2.01e-05	0.000414746	859.076	870.838	1129.99	1117.13
ENSMUST00000192455	ENSMUSG00000026814	Eng	207.487	-0.436674	0.14611	-2.98867	0.00280198	0.0247142	146.183	188.022	242.354	253.389
ENSMUST00000068271	ENSMUSG00000026817	Ak1	1637.57	-0.291296	0.0695823	-4.18636	2.83e-05	0.000553903	1447.81	1483.39	1812.17	1806.91
ENSMUST00000113277	ENSMUSG00000026817	Ak1	1624.85	-0.289611	0.0697302	-4.15332	3.28e-05	0.000626133	1438.8	1471.52	1794.22	1794.84
ENSMUST00000113278	ENSMUSG00000026817	Ak1	1624.85	-0.289611	0.0697302	-4.15332	3.28e-05	0.000626133	1438.8	1471.52	1794.22	1794.84
ENSMUST00000135392	ENSMUSG00000026817	Ak1	621.974	-0.27789	0.0988505	-2.81122	0.00493547	0.0380287	557.698	555.159	675.202	699.837
ENSMUST00000028280	ENSMUSG00000026837	Col5a1	650.527	-0.400463	0.0972324	-4.11861	3.81e-05	0.000713364	558.7	546.253	743.021	754.135
ENSMUST00000028199	ENSMUSG00000026848	Tor1b	939.632	-0.24962	0.0873701	-2.85704	0.00427611	0.0342519	866.084	839.171	980.389	1072.88
ENSMUST00000156711	ENSMUSG00000026848	Tor1b	924.145	-0.249062	0.0879367	-2.83229	0.00462165	0.036254	849.063	828.285	962.437	1056.79
ENSMUST00000028222	ENSMUSG00000026864	Hspa5	14590.2	-0.356659	0.043084	-8.27821	1.25e-16	1.81e-14	12529.7	13005.2	16202.8	16623.1
ENSMUST00000100171	ENSMUSG00000026864	Hspa5	14582	-0.357008	0.0430728	-8.28848	1.15e-16	1.67e-14	12520.7	12996.3	16197.9	16613.1
ENSMUST00000129333	ENSMUSG00000026864	Hspa5	2541.11	-0.393229	0.0626535	-6.27626	3.47e-10	2.16e-08	2114.65	2255.27	2853.4	2941.13
ENSMUST00000137145	ENSMUSG00000026864	Hspa5	4384.66	-0.331587	0.0561041	-5.9102	3.42e-09	1.8e-07	3712.65	4025.65	4958.79	4841.55
ENSMUST00000145466	ENSMUSG00000026864	Hspa5	5189.41	-0.336661	0.0507453	-6.63432	3.26e-11	2.39e-09	4471.6	4674.82	5825.48	5785.72
ENSMUST00000155595	ENSMUSG00000026864	Hspa5	3676.14	-0.304881	0.0556817	-5.47543	4.36e-08	1.84e-06	3249.07	3308.19	3972.42	4174.89
ENSMUST00000065001	ENSMUSG00000026883	Dab2ip	1944.04	-0.196504	0.0658118	-2.98585	0.00282788	0.0248903	1826.29	1787.2	2104.39	2058.29
ENSMUST00000091010	ENSMUSG00000026883	Dab2ip	1970.47	-0.194772	0.0654838	-2.97435	0.0029361	0.0256435	1844.31	1820.84	2136.31	2080.41
ENSMUST00000112981	ENSMUSG00000026883	Dab2ip	1957	-0.198881	0.0655986	-3.03178	0.00243116	0.0220855	1830.29	1804.02	2122.35	2071.36
ENSMUST00000112983	ENSMUSG00000026883	Dab2ip	1933.79	-0.194952	0.0659465	-2.95621	0.00311441	0.0268198	1815.27	1781.26	2095.42	2043.2
ENSMUST00000112986	ENSMUSG00000026883	Dab2ip	1752.72	-0.193615	0.0680076	-2.84696	0.00441386	0.0350123	1622.03	1638.76	1897.94	1852.16
ENSMUST00000112987	ENSMUSG00000026883	Dab2ip	1967.48	-0.195779	0.0654516	-2.99121	0.00277877	0.0245438	1840.3	1817.87	2131.32	2080.41
ENSMUST00000112992	ENSMUSG00000026883	Dab2ip	1958.73	-0.194817	0.0655571	-2.97172	0.00296139	0.025823	1831.29	1811.94	2122.35	2069.35
ENSMUST00000145698	ENSMUSG00000026883	Dab2ip	1970.47	-0.194772	0.0654838	-2.97435	0.0029361	0.0256435	1844.31	1820.84	2136.31	2080.41
ENSMUST00000156669	ENSMUSG00000026883	Dab2ip	1456.66	-0.216734	0.0726606	-2.98282	0.00285602	0.0250819	1326.66	1357.72	1590.76	1551.51
ENSMUST00000076431	ENSMUSG00000026926	Pmpca	3118.31	-0.160708	0.05637	-2.85096	0.00435878	0.0347021	2956.7	2923.24	3298.22	3295.07
ENSMUST00000102925	ENSMUSG00000026956	Uap1l1	621.968	-0.489016	0.101896	-4.79919	1.59e-06	4.56e-05	522.654	490.836	700.135	774.245
ENSMUST00000131025	ENSMUSG00000026956	Uap1l1	361.688	-0.513992	0.120645	-4.26035	2.04e-05	0.000420763	294.369	281.043	421.876	449.464
ENSMUST00000138985	ENSMUSG00000026956	Uap1l1	143.628	-0.423928	0.156488	-2.70901	0.00674851	0.0482215	113.142	115.782	160.572	185.014
ENSMUST00000146226	ENSMUSG00000026956	Uap1l1	304.998	-0.485218	0.12829	-3.7822	0.000155448	0.00237487	259.325	229.585	359.044	372.04
ENSMUST00000151131	ENSMUSG00000026956	Uap1l1	272.549	-0.496085	0.133788	-3.708	0.000208901	0.00304731	223.28	208.803	306.184	351.93
ENSMUST00000152537	ENSMUSG00000026956	Uap1l1	311.96	-0.44132	0.126498	-3.48876	0.000485265	0.00612383	266.333	245.418	362.036	374.051
ENSMUST00000028347	ENSMUSG00000026970	Rbms1	696.314	-0.270129	0.0951509	-2.83896	0.00452614	0.0356737	610.765	640.264	758.978	775.251
ENSMUST00000028362	ENSMUSG00000026980	Ly75	955.411	-0.269319	0.084935	-3.17089	0.00151974	0.0152699	845.058	875.786	1070.15	1030.65
ENSMUST00000112533	ENSMUSG00000026980	Ly75	1159.42	-0.289662	0.0793189	-3.65186	0.000260348	0.00365794	1029.29	1044.02	1313.5	1250.86
ENSMUST00000037903	ENSMUSG00000026991	Pkp4	3029	-0.160494	0.0570717	-2.81215	0.00492115	0.0379515	2873.6	2838.14	3173.55	3230.71
ENSMUST00000102754	ENSMUSG00000026991	Pkp4	3046.72	-0.159852	0.056925	-2.80812	0.00498324	0.0383264	2892.62	2853.97	3196.49	3243.79
ENSMUST00000112577	ENSMUSG00000026991	Pkp4	2979.36	-0.162674	0.0575223	-2.82802	0.00468366	0.0365628	2840.56	2772.83	3130.66	3173.4
ENSMUST00000168631	ENSMUSG00000026991	Pkp4	3034.24	-0.158613	0.0570323	-2.78111	0.00541737	0.0408665	2881.61	2844.08	3178.53	3232.73
ENSMUST00000183359	ENSMUSG00000026991	Pkp4	2925.64	-0.162908	0.0575926	-2.82863	0.0046748	0.0365298	2770.47	2741.16	3070.82	3120.11
ENSMUST00000065889	ENSMUSG00000027014	Cwc22	1396.58	-0.242375	0.0793906	-3.05294	0.00226612	0.0208749	1193.49	1351.78	1551.87	1489.17
ENSMUST00000111818	ENSMUSG00000027014	Cwc22	1396.07	-0.242423	0.0794877	-3.04982	0.00228981	0.0210459	1192.49	1351.78	1551.87	1488.16
ENSMUST00000111819	ENSMUSG00000027014	Cwc22	1395.58	-0.243483	0.0795042	-3.06252	0.00219485	0.0203663	1191.49	1350.79	1551.87	1488.16
ENSMUST00000111821	ENSMUSG00000027014	Cwc22	1396.07	-0.242423	0.0794877	-3.04982	0.00228981	0.0210459	1192.49	1351.78	1551.87	1488.16
ENSMUST00000111824	ENSMUSG00000027014	Cwc22	1114.48	-0.236464	0.0861755	-2.74398	0.00606996	0.044504	946.185	1087.56	1242.69	1181.48
ENSMUST00000137494	ENSMUSG00000027014	Cwc22	1068.37	-0.255834	0.0864646	-2.95883	0.00308808	0.026626	900.127	1034.12	1176.87	1162.37
ENSMUST00000080953	ENSMUSG00000027070	Lrp2	476.224	-0.42954	0.109194	-3.93373	8.36e-05	0.00140859	390.489	403.752	544.55	566.104
ENSMUST00000111616	ENSMUSG00000027071	P2rx3	18.2449	-0.420199	0.149184	-2.81665	0.00485281	0.0375618	8.01003	7.91671	31.915	25.1378
ENSMUST00000090732	ENSMUSG00000027082	Tfpi	257.941	-0.442433	0.134309	-3.29415	0.000987185	0.01089	206.258	213.751	319.15	292.604
ENSMUST00000111711	ENSMUSG00000027082	Tfpi	261.686	-0.448354	0.133941	-3.3474	0.00081573	0.0093701	209.262	215.73	326.131	295.621
ENSMUST00000111714	ENSMUSG00000027082	Tfpi	258.937	-0.440784	0.134268	-3.28287	0.00102756	0.0112165	207.259	214.741	321.145	292.604
ENSMUST00000111717	ENSMUSG00000027082	Tfpi	251.44	-0.427818	0.135374	-3.16027	0.00157622	0.0157279	200.251	211.772	309.176	284.56
ENSMUST00000150261	ENSMUSG00000027082	Tfpi	247.22	-0.456721	0.135601	-3.36814	0.00075678	0.00879729	197.247	201.876	304.19	285.566
ENSMUST00000028499	ENSMUSG00000027087	Itgav	738.088	-0.403151	0.095009	-4.24329	2.2e-05	0.000449666	633.794	619.482	888.633	810.444
ENSMUST00000111740	ENSMUSG00000027087	Itgav	736.838	-0.402811	0.0951284	-4.23439	2.29e-05	0.000464531	632.792	618.493	887.636	808.433
ENSMUST00000028603	ENSMUSG00000027180	Fbxo3	678.981	-0.418531	0.0959348	-4.36266	1.28e-05	0.00028256	580.727	564.065	795.88	775.251
ENSMUST00000102565	ENSMUSG00000027180	Fbxo3	599.381	-0.348001	0.102795	-3.38539	0.000710778	0.00837072	550.689	488.857	671.212	686.766
ENSMUST00000111135	ENSMUSG00000027180	Fbxo3	599.381	-0.348001	0.102795	-3.38539	0.000710778	0.00837072	550.689	488.857	671.212	686.766
ENSMUST00000111136	ENSMUSG00000027180	Fbxo3	654.256	-0.421721	0.0972818	-4.33504	1.46e-05	0.000314516	557.698	543.284	769.949	746.091
ENSMUST00000143799	ENSMUSG00000027180	Fbxo3	565.678	-0.341133	0.106085	-3.21566	0.00130143	0.013512	527.661	455.211	635.308	644.534
ENSMUST00000028607	ENSMUSG00000027184	Caprin1	12582.1	-0.134407	0.0421014	-3.19246	0.00141066	0.0144038	11991	11983.9	13033.3	13320
ENSMUST00000111147	ENSMUSG00000027184	Caprin1	12436.2	-0.131646	0.0421433	-3.12378	0.00178545	0.0172965	11866.9	11854.3	12873.7	13150.1
ENSMUST00000143349	ENSMUSG00000027184	Caprin1	3685.64	-0.145109	0.0536992	-2.70226	0.00688693	0.0489219	3489.37	3502.15	3863.71	3887.31
ENSMUST00000145606	ENSMUSG00000027184	Caprin1	2752.81	-0.170861	0.0585604	-2.91769	0.00352636	0.0295666	2595.25	2574.91	2938.17	2902.92
ENSMUST00000129945	ENSMUSG00000027201	Myef2	721.826	-0.304101	0.0936073	-3.24869	0.00115937	0.0123361	644.807	634.326	815.827	792.344
ENSMUST00000028639	ENSMUSG00000027210	Meis2	557.316	-1.02728	0.108238	-9.49092	2.29e-21	5.34e-19	374.469	316.668	773.939	764.19
ENSMUST00000074285	ENSMUSG00000027210	Meis2	545.067	-1.01909	0.10899	-9.35028	8.74e-21	1.94e-18	367.46	310.731	755.986	746.091
ENSMUST00000102538	ENSMUSG00000027210	Meis2	557.316	-1.02728	0.108238	-9.49092	2.29e-21	5.34e-19	374.469	316.668	773.939	764.19
ENSMUST00000110906	ENSMUSG00000027210	Meis2	558.065	-1.01717	0.10796	-9.42173	4.44e-21	1.01e-18	376.471	319.637	769.949	766.201
ENSMUST00000110907	ENSMUSG00000027210	Meis2	593.063	-1.03942	0.106994	-9.71479	2.61e-22	6.7e-20	399.5	332.502	827.795	812.455
ENSMUST00000110908	ENSMUSG00000027210	Meis2	593.063	-1.03942	0.106994	-9.71479	2.61e-22	6.7e-20	399.5	332.502	827.795	812.455
ENSMUST00000118654	ENSMUSG00000027210	Meis2	101.463	-0.776018	0.166566	-4.65892	3.18e-06	8.34e-05	65.0815	56.4065	146.609	137.755
ENSMUST00000120995	ENSMUSG00000027210	Meis2	229.702	-0.908573	0.141442	-6.42365	1.33e-10	8.89e-09	154.193	130.626	305.187	328.803
ENSMUST00000133990	ENSMUSG00000027210	Meis2	171.944	-0.83903	0.151759	-5.52872	3.23e-08	1.4e-06	118.148	96.9797	238.365	234.285
ENSMUST00000134314	ENSMUSG00000027210	Meis2	135.456	-0.861319	0.160805	-5.35628	8.5e-08	3.36e-06	90.1128	69.2712	203.458	178.981
ENSMUST00000135543	ENSMUSG00000027210	Meis2	72.4376	-0.670684	0.172624	-3.88522	0.000102236	0.00166753	43.0539	42.5523	119.681	84.4631
ENSMUST00000138526	ENSMUSG00000027210	Meis2	96.9225	-0.704359	0.168408	-4.18245	2.88e-05	0.000561417	61.0765	59.3753	150.599	116.64
ENSMUST00000140461	ENSMUSG00000027210	Meis2	179.707	-0.952044	0.15419	-6.1745	6.64e-10	3.95e-08	120.15	86.0942	273.272	239.312
ENSMUST00000149217	ENSMUSG00000027210	Meis2	111.958	-0.816877	0.164445	-4.96748	6.78e-07	2.14e-05	71.089	61.3545	164.562	150.827
ENSMUST00000150477	ENSMUSG00000027210	Meis2	85.9824	-0.792488	0.169731	-4.66907	3.03e-06	7.98e-05	52.0652	45.5211	123.671	122.673
ENSMUST00000151279	ENSMUSG00000027210	Meis2	220.153	-0.922538	0.142431	-6.4771	9.35e-11	6.41e-09	143.179	126.667	317.155	293.61
ENSMUST00000154671	ENSMUSG00000027210	Meis2	118.676	-0.819377	0.165057	-4.9642	6.9e-07	2.17e-05	75.094	64.3232	190.493	144.794
ENSMUST00000177493	ENSMUSG00000027210	Meis2	149.966	-0.903106	0.155998	-5.78922	7.07e-09	3.53e-07	95.1191	81.1462	211.437	212.163
ENSMUST00000189640	ENSMUSG00000027210	Meis2	169.21	-0.861375	0.152327	-5.65479	1.56e-08	7.26e-07	114.143	94.0109	231.384	237.301
ENSMUST00000110551	ENSMUSG00000027227	Sord	284.507	-0.715615	0.131288	-5.4507	5.02e-08	2.09e-06	189.237	213.751	367.022	368.018
ENSMUST00000090614	ENSMUSG00000027247	Arhgap1	1686.07	-0.258564	0.0704144	-3.67204	0.000240621	0.00343365	1571.97	1485.37	1873.01	1813.95
ENSMUST00000111329	ENSMUSG00000027247	Arhgap1	1692.31	-0.258148	0.0701572	-3.67956	0.000233633	0.00334987	1575.97	1493.29	1878	1821.99
ENSMUST00000111330	ENSMUSG00000027247	Arhgap1	1682.57	-0.25569	0.0706455	-3.61934	0.000295352	0.00406716	1570.97	1483.39	1872.01	1803.89
ENSMUST00000111331	ENSMUSG00000027247	Arhgap1	1680.82	-0.258091	0.0704696	-3.66244	0.000249822	0.00353928	1565.96	1482.4	1869.02	1805.9
ENSMUST00000123702	ENSMUSG00000027247	Arhgap1	935.962	-0.246465	0.0860884	-2.86292	0.00419752	0.0337857	860.077	841.15	1053.19	989.425
ENSMUST00000028683	ENSMUSG00000027248	Pdia3	11347.2	-0.128773	0.0436013	-2.95342	0.00314276	0.027016	10655.3	11010.2	11772.6	11950.5
ENSMUST00000135079	ENSMUSG00000027248	Pdia3	6728.67	-0.136553	0.0467347	-2.92187	0.00347937	0.0292741	6339.94	6468.94	7065.18	7040.6
ENSMUST00000028689	ENSMUSG00000027253	Lrp4	600.925	-0.36932	0.104518	-3.53354	0.000410031	0.00533811	475.595	556.149	683.18	688.777
ENSMUST00000143874	ENSMUSG00000027253	Lrp4	240.468	-0.375493	0.136601	-2.74883	0.00598084	0.0440252	195.244	208.803	274.269	283.555
ENSMUST00000028694	ENSMUSG00000027257	Pacsin3	421.247	-0.353611	0.11345	-3.1169	0.00182766	0.0176079	361.453	364.169	477.728	481.641
ENSMUST00000059566	ENSMUSG00000027257	Pacsin3	414.018	-0.363656	0.114149	-3.1858	0.00144353	0.0146592	355.445	354.273	470.746	475.608
ENSMUST00000111349	ENSMUSG00000027257	Pacsin3	426.256	-0.346834	0.113055	-3.06782	0.00215626	0.0200822	371.465	365.158	479.722	488.679
ENSMUST00000168916	ENSMUSG00000027257	Pacsin3	421.247	-0.353611	0.11345	-3.1169	0.00182766	0.0176079	361.453	364.169	477.728	481.641
ENSMUST00000028763	ENSMUSG00000027298	Tyro3	1962.93	-0.205733	0.0662032	-3.1076	0.0018861	0.0180801	1840.3	1795.11	2066.5	2149.79
ENSMUST00000110783	ENSMUSG00000027298	Tyro3	1953.42	-0.2053	0.0661218	-3.10487	0.0019036	0.0182224	1827.29	1791.16	2058.52	2136.72
ENSMUST00000028771	ENSMUSG00000027306	Nusap1	1352.39	-0.25157	0.0745666	-3.37377	0.000741475	0.00865774	1227.54	1230.06	1500	1451.96
ENSMUST00000068225	ENSMUSG00000027306	Nusap1	1458.97	-0.223344	0.0727965	-3.06806	0.00215454	0.0200692	1348.69	1332.98	1606.72	1547.48
ENSMUST00000028781	ENSMUSG00000027312	Atrn	599.226	-0.312238	0.100627	-3.10292	0.00191619	0.0183179	532.667	523.492	688.167	652.578
ENSMUST00000061491	ENSMUSG00000027359	Slc27a2	129.421	-0.497947	0.161851	-3.07658	0.00209391	0.0196088	112.14	82.1358	167.554	155.855
ENSMUST00000141482	ENSMUSG00000027359	Slc27a2	97.181	-0.457299	0.167219	-2.73473	0.00624317	0.0454619	80.1003	66.3024	123.671	118.651
ENSMUST00000028852	ENSMUSG00000027374	Mrps5	1903.7	-0.227797	0.0691544	-3.29403	0.000987617	0.01089	1710.14	1784.23	1984.71	2135.71
ENSMUST00000128535	ENSMUSG00000027374	Mrps5	1671.35	-0.241505	0.0739078	-3.26766	0.00108442	0.0117068	1495.87	1553.65	1724.41	1911.48
ENSMUST00000028897	ENSMUSG00000027408	Cpxm1	423.352	-0.570682	0.113636	-5.02203	5.11e-07	1.66e-05	331.415	327.554	519.616	514.823
ENSMUST00000028921	ENSMUSG00000027433	Xrn2	3568.77	-0.389058	0.0549575	-7.07925	1.45e-12	1.29e-10	3118.9	3037.05	4099.08	4020.04
ENSMUST00000137358	ENSMUSG00000027433	Xrn2	578.094	-0.355965	0.101738	-3.49884	0.000467288	0.00593312	511.641	487.867	654.257	658.611
ENSMUST00000147057	ENSMUSG00000027433	Xrn2	793.541	-0.368734	0.0901938	-4.08824	4.35e-05	0.000799937	682.855	686.774	903.593	900.94
ENSMUST00000056495	ENSMUSG00000027478	Dnmt3b	2069.58	-0.663519	0.0659101	-10.067	7.73e-24	2.31e-21	1608.01	1560.58	2614.04	2495.68
ENSMUST00000072997	ENSMUSG00000027478	Dnmt3b	2069.08	-0.663677	0.0659193	-10.068	7.65e-24	2.3e-21	1607.01	1560.58	2614.04	2494.68
ENSMUST00000081628	ENSMUSG00000027478	Dnmt3b	2067.07	-0.665077	0.0658885	-10.094	5.87e-24	1.8e-21	1602.01	1560.58	2613.04	2492.67
ENSMUST00000088976	ENSMUSG00000027478	Dnmt3b	2066.58	-0.662351	0.0659406	-10.0447	9.7e-24	2.83e-21	1607.01	1558.6	2609.05	2491.66
ENSMUST00000103150	ENSMUSG00000027478	Dnmt3b	2064.08	-0.663912	0.0659168	-10.072	7.35e-24	2.22e-21	1601	1558.6	2608.05	2488.65
ENSMUST00000103151	ENSMUSG00000027478	Dnmt3b	2063.57	-0.664068	0.0659278	-10.0727	7.3e-24	2.22e-21	1600	1558.6	2608.05	2487.64
ENSMUST00000109771	ENSMUSG00000027478	Dnmt3b	1958.33	-0.650258	0.0675786	-9.62225	6.44e-22	1.59e-19	1514.9	1499.23	2484.38	2334.8
ENSMUST00000109772	ENSMUSG00000027478	Dnmt3b	2066.08	-0.662509	0.0659493	-10.0457	9.59e-24	2.81e-21	1606.01	1558.6	2609.05	2490.66
ENSMUST00000109773	ENSMUSG00000027478	Dnmt3b	2066.57	-0.665233	0.0659	-10.0946	5.84e-24	1.79e-21	1601	1560.58	2613.04	2491.66
ENSMUST00000109774	ENSMUSG00000027478	Dnmt3b	2069.58	-0.663519	0.0659101	-10.067	7.73e-24	2.31e-21	1608.01	1560.58	2614.04	2495.68
ENSMUST00000132132	ENSMUSG00000027478	Dnmt3b	289.165	-0.529901	0.131423	-4.03204	5.53e-05	0.000983158	207.259	244.428	355.054	349.919
ENSMUST00000140811	ENSMUSG00000027478	Dnmt3b	232.009	-0.472542	0.141049	-3.35018	0.00080758	0.00929514	169.212	199.897	262.301	296.626
ENSMUST00000080493	ENSMUSG00000027523	Gnas	3441.38	-0.248343	0.0560141	-4.43358	9.27e-06	0.000213897	3200.01	3075.64	3707.13	3782.74
ENSMUST00000087871	ENSMUSG00000027523	Gnas	3838.9	-0.201974	0.0542373	-3.72389	0.000196174	0.00289181	3605.51	3521.95	4046.22	4181.93
ENSMUST00000087876	ENSMUSG00000027523	Gnas	3510.76	-0.240034	0.0557415	-4.3062	1.66e-05	0.00035065	3273.1	3149.86	3765.97	3854.13
ENSMUST00000109083	ENSMUSG00000027523	Gnas	743.68	-0.313983	0.0942916	-3.32991	0.000868736	0.00984426	675.846	636.305	803.859	858.708
ENSMUST00000109084	ENSMUSG00000027523	Gnas	3732.49	-0.242737	0.0549453	-4.41779	9.97e-06	0.000227052	3459.33	3362.62	3981.4	4126.63
ENSMUST00000109085	ENSMUSG00000027523	Gnas	3738.49	-0.242745	0.0549212	-4.41988	9.88e-06	0.000225197	3464.34	3368.56	3987.38	4133.67
ENSMUST00000109087	ENSMUSG00000027523	Gnas	3739.23	-0.244417	0.0548663	-4.45477	8.4e-06	0.000195975	3460.33	3369.55	3990.37	4136.68
ENSMUST00000109088	ENSMUSG00000027523	Gnas	3441.38	-0.248343	0.0560141	-4.43358	9.27e-06	0.000213897	3200.01	3075.64	3707.13	3782.74
ENSMUST00000109095	ENSMUSG00000027523	Gnas	62.2573	-0.802075	0.173162	-4.63193	3.62e-06	9.38e-05	36.0451	25.7293	94.7476	92.5072
ENSMUST00000109096	ENSMUSG00000027523	Gnas	3547.23	-0.250051	0.055435	-4.51071	6.46e-06	0.000155436	3294.12	3170.64	3827.8	3896.36
ENSMUST00000124935	ENSMUSG00000027523	Gnas	1611.11	-0.232768	0.0699191	-3.3291	0.000871265	0.00986405	1478.85	1472.51	1727.4	1765.68
ENSMUST00000129534	ENSMUSG00000027523	Gnas	1562.41	-0.213247	0.0707193	-3.0154	0.00256641	0.0230596	1460.83	1423.03	1680.52	1685.24
ENSMUST00000130761	ENSMUSG00000027523	Gnas	635.782	-0.315846	0.0998847	-3.16211	0.00156632	0.0156555	587.736	531.409	715.095	708.887
ENSMUST00000130940	ENSMUSG00000027523	Gnas	2198.89	-0.240048	0.063345	-3.78954	0.000150929	0.00231482	2043.56	1976.21	2379.66	2396.14
ENSMUST00000131125	ENSMUSG00000027523	Gnas	1365.98	-0.261574	0.0740712	-3.53138	0.000413394	0.00536763	1239.55	1233.03	1480.06	1511.29
ENSMUST00000148640	ENSMUSG00000027523	Gnas	1670.84	-0.245256	0.0692672	-3.54073	0.000399022	0.00522396	1537.93	1508.13	1796.22	1841.09
ENSMUST00000154658	ENSMUSG00000027523	Gnas	3441.88	-0.247888	0.0560431	-4.42317	9.73e-06	0.000222354	3202.01	3075.64	3707.13	3782.74
ENSMUST00000156623	ENSMUSG00000027523	Gnas	3464.53	-0.230278	0.0558472	-4.12336	3.73e-05	0.00070045	3240.06	3122.15	3706.13	3789.78
ENSMUST00000180362	ENSMUSG00000027523	Gnas	667.99	-0.340483	0.0986473	-3.45151	0.00055745	0.00685211	611.766	552.19	768.952	739.052
ENSMUST00000185956	ENSMUSG00000027523	Gnas	3517.01	-0.242255	0.0556625	-4.35221	1.35e-05	0.000294417	3274.1	3154.81	3774.95	3864.19
ENSMUST00000186907	ENSMUSG00000027523	Gnas	3517.01	-0.242255	0.0556625	-4.35221	1.35e-05	0.000294417	3274.1	3154.81	3774.95	3864.19
ENSMUST00000029060	ENSMUSG00000027546	Atp9a	628.885	-0.549484	0.0991477	-5.54207	2.99e-08	1.31e-06	490.614	507.659	743.021	774.245
ENSMUST00000109175	ENSMUSG00000027546	Atp9a	630.883	-0.549973	0.0990846	-5.55054	2.85e-08	1.26e-06	491.616	509.638	745.016	777.262
ENSMUST00000109176	ENSMUSG00000027546	Atp9a	628.885	-0.549484	0.0991477	-5.54207	2.99e-08	1.31e-06	490.614	507.659	743.021	774.245
ENSMUST00000109177	ENSMUSG00000027546	Atp9a	628.383	-0.549891	0.0991788	-5.54444	2.95e-08	1.3e-06	489.613	507.659	743.021	773.24
ENSMUST00000140188	ENSMUSG00000027546	Atp9a	248.785	-0.592887	0.135212	-4.38487	1.16e-05	0.000258967	188.236	186.043	312.169	308.693
ENSMUST00000178504	ENSMUSG00000027546	Atp9a	628.633	-0.54863	0.0991352	-5.53416	3.13e-08	1.36e-06	490.614	507.659	743.021	773.24
ENSMUST00000029061	ENSMUSG00000027547	Sall4	6221.71	-0.337034	0.0484722	-6.95315	3.57e-12	3.04e-10	5589	5378.41	6984.4	6935.03
ENSMUST00000075044	ENSMUSG00000027547	Sall4	3104.97	-0.318114	0.0577546	-5.50803	3.63e-08	1.56e-06	2818.53	2689.7	3468.76	3442.88
ENSMUST00000103074	ENSMUSG00000027547	Sall4	4554.13	-0.327498	0.0514826	-6.36134	2e-10	1.3e-08	4087.12	3968.25	5101.41	5059.74
ENSMUST00000137536	ENSMUSG00000027547	Sall4	1019.48	-0.331823	0.0822862	-4.03254	5.52e-05	0.000981866	900.127	890.63	1150.93	1136.23
ENSMUST00000150588	ENSMUSG00000027547	Sall4	1155.79	-0.34393	0.079226	-4.34112	1.42e-05	0.000307436	990.24	1031.15	1286.57	1315.21
ENSMUST00000029078	ENSMUSG00000027562	Car2	244.524	-0.458443	0.136147	-3.36728	0.000759144	0.00881988	198.248	195.939	281.251	302.66
ENSMUST00000103059	ENSMUSG00000027570	Col9a3	106.22	-0.534101	0.166391	-3.20991	0.00132775	0.0137061	84.1053	68.2816	122.673	149.821
ENSMUST00000132527	ENSMUSG00000027570	Col9a3	106.472	-0.537316	0.166408	-3.22891	0.00124263	0.0130348	84.1053	68.2816	122.673	150.827
ENSMUST00000029092	ENSMUSG00000027575	Arfgap1	1119.64	-0.274509	0.0813819	-3.3731	0.000743277	0.00867074	1010.26	1003.44	1185.84	1279.01
ENSMUST00000108859	ENSMUSG00000027575	Arfgap1	1115.38	-0.267639	0.0811403	-3.29848	0.000972106	0.0107695	1009.26	1002.45	1182.85	1266.95
ENSMUST00000108860	ENSMUSG00000027575	Arfgap1	1091.94	-0.274002	0.0822147	-3.33276	0.000859902	0.00975237	991.241	972.765	1155.92	1247.84
ENSMUST00000108861	ENSMUSG00000027575	Arfgap1	880.936	-0.255357	0.0881682	-2.89625	0.00377657	0.0311338	812.017	782.764	934.511	994.453
ENSMUST00000108862	ENSMUSG00000027575	Arfgap1	1092.19	-0.274552	0.0822501	-3.33802	0.000843778	0.00962033	991.241	972.765	1155.92	1248.85
ENSMUST00000136590	ENSMUSG00000027575	Arfgap1	1089.45	-0.275759	0.0825082	-3.3422	0.000831178	0.00951458	986.235	971.776	1150.93	1248.85
ENSMUST00000145629	ENSMUSG00000027575	Arfgap1	1144.11	-0.267947	0.0804209	-3.33181	0.000862833	0.0097809	1041.3	1022.24	1214.76	1298.12
ENSMUST00000029155	ENSMUSG00000027624	Epb41l1	522.172	-0.346737	0.108653	-3.19123	0.0014167	0.0144467	481.603	422.554	609.377	575.154
ENSMUST00000103135	ENSMUSG00000027624	Epb41l1	522.172	-0.346737	0.108653	-3.19123	0.0014167	0.0144467	481.603	422.554	609.377	575.154
ENSMUST00000103136	ENSMUSG00000027624	Epb41l1	532.392	-0.327469	0.10774	-3.03945	0.0023701	0.0216794	493.618	436.408	618.353	581.187
ENSMUST00000103137	ENSMUSG00000027624	Epb41l1	533.889	-0.329025	0.107709	-3.05476	0.00225242	0.020778	494.619	437.398	621.345	582.192
ENSMUST00000109572	ENSMUSG00000027624	Epb41l1	497.685	-0.328752	0.109661	-2.99788	0.00271866	0.0241076	459.575	408.7	575.467	546.999
ENSMUST00000109574	ENSMUSG00000027624	Epb41l1	519.636	-0.318553	0.108395	-2.93882	0.00329466	0.0280006	480.602	430.471	605.388	562.082
ENSMUST00000109577	ENSMUSG00000027624	Epb41l1	533.639	-0.327979	0.107685	-3.04573	0.00232114	0.021312	494.619	437.398	620.348	582.192
ENSMUST00000029170	ENSMUSG00000027641	Rbl1	502.951	-0.35249	0.107277	-3.2858	0.00101694	0.0111329	443.555	425.523	557.515	585.209
ENSMUST00000029175	ENSMUSG00000027646	Src	1532.39	-0.295816	0.0724553	-4.08274	4.45e-05	0.000816931	1410.77	1326.05	1699.47	1693.28
ENSMUST00000092576	ENSMUSG00000027646	Src	1534.39	-0.296336	0.072463	-4.08948	4.32e-05	0.000796148	1412.77	1327.04	1703.46	1694.29
ENSMUST00000109529	ENSMUSG00000027646	Src	945.323	-0.324963	0.084567	-3.84267	0.000121702	0.0019276	837.048	827.296	1063.17	1053.78
ENSMUST00000109531	ENSMUSG00000027646	Src	1475.22	-0.303478	0.0731619	-4.14803	3.35e-05	0.000639201	1350.69	1275.58	1636.64	1637.98
ENSMUST00000109533	ENSMUSG00000027646	Src	1527.16	-0.297184	0.0726479	-4.09075	4.3e-05	0.000792476	1406.76	1319.12	1692.49	1690.27
ENSMUST00000108234	ENSMUSG00000027669	Gnb4	149.415	-0.513902	0.156009	-3.29404	0.000987572	0.01089	118.148	107.865	170.546	201.103
ENSMUST00000152901	ENSMUSG00000027669	Gnb4	149.415	-0.513902	0.156009	-3.29404	0.000987572	0.01089	118.148	107.865	170.546	201.103
ENSMUST00000155737	ENSMUSG00000027669	Gnb4	173.889	-0.503661	0.150715	-3.34182	0.000832323	0.00952594	139.174	128.646	197.474	230.263
ENSMUST00000184130	ENSMUSG00000027669	Gnb4	97.7307	-0.510328	0.168707	-3.02494	0.00248684	0.0224891	76.0953	64.3232	106.716	143.788
ENSMUST00000192116	ENSMUSG00000027669	Gnb4	76.4704	-0.465185	0.171583	-2.71114	0.00670528	0.0480052	57.0715	53.4378	85.7715	109.601
ENSMUST00000088095	ENSMUSG00000027678	Ncoa3	5296.24	-0.318664	0.0518017	-6.15162	7.67e-10	4.5e-08	4787.99	4612.47	6030.94	5753.55
ENSMUST00000109252	ENSMUSG00000027678	Ncoa3	4796.7	-0.315795	0.0535323	-5.89915	3.65e-09	1.91e-07	4366.47	4155.28	5455.47	5209.56
ENSMUST00000153507	ENSMUSG00000027678	Ncoa3	609.458	-0.272949	0.10119	-2.6974	0.00698827	0.0494742	562.705	529.43	697.143	648.556
ENSMUST00000108296	ENSMUSG00000027699	Ect2	1961.92	-0.216738	0.0662357	-3.27222	0.00106706	0.011555	1797.25	1820.84	2162.24	2067.34
ENSMUST00000108298	ENSMUSG00000027699	Ect2	3107.71	-0.224926	0.0575706	-3.90695	9.35e-05	0.00154695	2891.62	2826.26	3418.89	3294.06
ENSMUST00000108300	ENSMUSG00000027699	Ect2	3107.96	-0.225131	0.0575832	-3.90967	9.24e-05	0.00153369	2891.62	2826.26	3419.89	3294.06
ENSMUST00000176242	ENSMUSG00000027699	Ect2	3107.71	-0.224926	0.0575706	-3.90695	9.35e-05	0.00154695	2891.62	2826.26	3418.89	3294.06
ENSMUST00000184113	ENSMUSG00000027699	Ect2	3076.49	-0.224096	0.0578225	-3.87558	0.00010637	0.00172557	2861.58	2800.54	3387.98	3255.85
ENSMUST00000029259	ENSMUSG00000027709	Mccc1	611.193	-0.46841	0.101354	-4.6215	3.81e-06	9.79e-05	520.652	484.898	696.146	743.074
ENSMUST00000198515	ENSMUSG00000027709	Mccc1	447.052	-0.408575	0.112095	-3.64489	0.000267504	0.00374428	387.485	364.169	506.651	529.906
ENSMUST00000199113	ENSMUSG00000027709	Mccc1	626.413	-0.452671	0.100347	-4.51106	6.45e-06	0.000155301	536.672	501.721	710.109	757.152
ENSMUST00000200163	ENSMUSG00000027709	Mccc1	247.241	-0.500085	0.136143	-3.67322	0.000239511	0.00342091	185.232	204.845	294.216	304.671
ENSMUST00000011492	ENSMUSG00000027710	Acad9	3100.78	-0.5918	0.0572543	-10.3363	4.83e-25	1.57e-22	2426.04	2485.85	3784.92	3706.32
ENSMUST00000195896	ENSMUSG00000027710	Acad9	1706.28	-0.548998	0.0686008	-8.00279	1.22e-15	1.58e-13	1374.72	1369.59	2035.58	2045.21
ENSMUST00000196395	ENSMUSG00000027710	Acad9	940.636	-0.522816	0.086858	-6.0192	1.75e-09	9.71e-08	792.993	727.347	1116.03	1126.17
ENSMUST00000196535	ENSMUSG00000027710	Acad9	574.887	-0.560197	0.103396	-5.41795	6.03e-08	2.46e-06	454.569	451.252	726.066	667.661
ENSMUST00000196648	ENSMUSG00000027710	Acad9	662.247	-0.579947	0.0999806	-5.80059	6.61e-09	3.31e-07	507.636	528.44	850.734	762.179
ENSMUST00000197344	ENSMUSG00000027710	Acad9	273.174	-0.464463	0.132045	-3.51744	0.000435723	0.00560194	212.266	228.595	336.105	315.731
ENSMUST00000197588	ENSMUSG00000027710	Acad9	1191.39	-0.538518	0.078795	-6.83442	8.23e-12	6.61e-10	979.226	939.119	1401.27	1445.93
ENSMUST00000198050	ENSMUSG00000027710	Acad9	882.03	-0.533651	0.0876068	-6.09143	1.12e-09	6.42e-08	692.867	725.368	1066.16	1043.72
ENSMUST00000198987	ENSMUSG00000027710	Acad9	2496.67	-0.584329	0.0610815	-9.56638	1.11e-21	2.68e-19	1975.47	1988.08	3057.86	2965.26
ENSMUST00000199193	ENSMUSG00000027710	Acad9	773.923	-0.55149	0.0917365	-6.01167	1.84e-09	1.01e-07	605.758	626.409	944.484	919.039
ENSMUST00000029315	ENSMUSG00000027751	Supt20	1014.82	-0.261967	0.0858507	-3.05143	0.00227756	0.0209547	967.211	865.89	1108.05	1118.13
ENSMUST00000170552	ENSMUSG00000027751	Supt20	1145.61	-0.276281	0.0838042	-3.29674	0.000978135	0.0108153	1088.36	969.797	1295.55	1228.74
ENSMUST00000197502	ENSMUSG00000027751	Supt20	1664.52	-0.280848	0.073835	-3.80372	0.000142537	0.00220436	1575.97	1414.12	1856.06	1811.93
ENSMUST00000199674	ENSMUSG00000027751	Supt20	1899.2	-0.263575	0.0702515	-3.75188	0.000175512	0.00262597	1803.26	1633.81	2097.41	2062.31
ENSMUST00000200439	ENSMUSG00000027751	Supt20	1902.48	-0.271301	0.0708467	-3.82941	0.000128449	0.00201822	1807.26	1624.9	2107.39	2070.35
ENSMUST00000200441	ENSMUSG00000027751	Supt20	1023.06	-0.259341	0.0856379	-3.02834	0.00245901	0.02228	976.222	873.807	1116.03	1126.17
ENSMUST00000200450	ENSMUSG00000027751	Supt20	817.226	-0.271483	0.0947991	-2.86377	0.00418631	0.0337235	776.973	690.733	942.49	858.708
ENSMUST00000029346	ENSMUSG00000027777	Schip1	806.264	-0.350602	0.0940168	-3.72915	0.000192129	0.00284083	729.914	670.941	957.45	866.752
ENSMUST00000169909	ENSMUSG00000027777	Schip1	549.871	-0.371379	0.10577	-3.51118	0.000446114	0.00570872	493.618	449.273	650.268	606.325
ENSMUST00000170788	ENSMUSG00000027777	Schip1	551.865	-0.372494	0.105698	-3.52413	0.000424873	0.00548821	494.619	451.252	654.257	607.33
ENSMUST00000182532	ENSMUSG00000027777	Schip1	806.512	-0.349711	0.0939502	-3.7223	0.000197414	0.00290736	729.914	671.931	957.45	866.752
ENSMUST00000182719	ENSMUSG00000027777	Schip1	810.519	-0.35618	0.0941169	-3.78445	0.00015405	0.00235595	733.919	670.941	964.431	872.786
ENSMUST00000182997	ENSMUSG00000027777	Schip1	549.871	-0.371379	0.10577	-3.51118	0.000446114	0.00570872	493.618	449.273	650.268	606.325
ENSMUST00000192555	ENSMUSG00000027777	Schip1	592.264	-0.379753	0.104198	-3.64454	0.000267868	0.00374771	520.652	491.825	719.085	637.495
ENSMUST00000029400	ENSMUSG00000027820	Mme	1825.29	-0.440112	0.0677664	-6.49455	8.33e-11	5.75e-09	1511.89	1563.55	2142.29	2083.42
ENSMUST00000193805	ENSMUSG00000027820	Mme	689.953	-0.342173	0.0954413	-3.58517	0.000336856	0.00454817	605.758	596.722	761.97	795.361
ENSMUST00000194134	ENSMUSG00000027820	Mme	2413.17	-0.466839	0.0619917	-7.53068	5.05e-14	5.47e-12	1999.5	2026.68	2867.36	2759.13
ENSMUST00000194150	ENSMUSG00000027820	Mme	1675.49	-0.446104	0.0696071	-6.40888	1.47e-10	9.73e-09	1388.74	1426	1972.75	1914.5
ENSMUST00000029453	ENSMUSG00000027860	Vangl1	2302.79	-0.326775	0.0639016	-5.11373	3.16e-07	1.08e-05	2061.58	2005.9	2642.96	2500.71
ENSMUST00000159388	ENSMUSG00000027860	Vangl1	1969.54	-0.324134	0.066256	-4.89214	9.97e-07	3.03e-05	1772.22	1709.02	2234.05	2162.86
ENSMUST00000159586	ENSMUSG00000027860	Vangl1	102.158	-0.476794	0.167905	-2.83967	0.00451601	0.0356161	64.0802	87.0838	115.692	141.777
ENSMUST00000160226	ENSMUSG00000027860	Vangl1	589.407	-0.312207	0.103144	-3.02691	0.0024707	0.0223688	505.633	532.399	692.156	627.44
ENSMUST00000161021	ENSMUSG00000027860	Vangl1	773.928	-0.352069	0.0943551	-3.73132	0.000190476	0.00282103	658.825	684.795	922.543	829.548
ENSMUST00000161722	ENSMUSG00000027860	Vangl1	43.9805	-0.466596	0.171368	-2.72276	0.00647381	0.0467092	23.0288	32.6564	51.8619	68.3749
ENSMUST00000162361	ENSMUSG00000027860	Vangl1	492.847	-0.337015	0.108632	-3.10234	0.00191997	0.01834	426.534	430.471	580.454	533.928
ENSMUST00000168312	ENSMUSG00000027860	Vangl1	869.061	-0.396762	0.0909449	-4.36266	1.28e-05	0.00028256	706.885	774.848	1034.25	960.265
ENSMUST00000029588	ENSMUSG00000027968	Larp7	1571.84	-0.466621	0.0709547	-6.57632	4.82e-11	3.43e-09	1316.65	1300.32	1807.19	1863.22
ENSMUST00000195976	ENSMUSG00000027968	Larp7	1019.4	-0.45722	0.0824621	-5.54462	2.95e-08	1.3e-06	858.074	840.161	1187.84	1191.53
ENSMUST00000197698	ENSMUSG00000027968	Larp7	546.144	-0.382178	0.103714	-3.68493	0.000228763	0.00329352	474.594	458.179	621.345	630.457
ENSMUST00000107691	ENSMUSG00000027993	Trim2	850.58	-0.302446	0.0930419	-3.25064	0.00115145	0.0122788	704.883	803.546	919.551	974.342
ENSMUST00000107692	ENSMUSG00000027993	Trim2	850.58	-0.302446	0.0930419	-3.25064	0.00115145	0.0122788	704.883	803.546	919.551	974.342
ENSMUST00000107693	ENSMUSG00000027993	Trim2	701.071	-0.316938	0.0952789	-3.32642	0.000879694	0.00993268	597.748	637.295	780.92	788.322
ENSMUST00000107695	ENSMUSG00000027993	Trim2	854.074	-0.301145	0.0932181	-3.23054	0.00123557	0.0129672	706.885	808.494	921.545	979.37
ENSMUST00000029623	ENSMUSG00000027995	Tlr2	30.2286	-0.450795	0.164183	-2.7457	0.00603828	0.0443305	12.015	21.7709	42.8858	44.2426
ENSMUST00000029692	ENSMUSG00000028057	Rit1	140.625	-0.517211	0.15653	-3.30422	0.000952405	0.0105791	103.129	108.855	172.54	177.976
ENSMUST00000165846	ENSMUSG00000028057	Rit1	54.2193	-0.484806	0.173216	-2.79886	0.00512839	0.0391843	37.0464	35.6252	71.8087	72.397
ENSMUST00000166234	ENSMUSG00000028057	Rit1	162.371	-0.571653	0.151635	-3.76993	0.000163292	0.00247369	119.149	120.73	201.463	208.141
ENSMUST00000170377	ENSMUSG00000028057	Rit1	162.371	-0.571653	0.151635	-3.76993	0.000163292	0.00247369	119.149	120.73	201.463	208.141
ENSMUST00000171645	ENSMUSG00000028057	Rit1	76.438	-0.496966	0.171747	-2.89359	0.0038086	0.0313527	46.0577	61.3545	91.7556	106.584
ENSMUST00000172187	ENSMUSG00000028057	Rit1	67.1914	-0.475841	0.172594	-2.757	0.00583352	0.0432696	42.0527	52.4482	84.7742	89.4907
ENSMUST00000172252	ENSMUSG00000028057	Rit1	135.878	-0.510951	0.157575	-3.24258	0.00118451	0.0125442	100.125	104.896	167.554	170.937
ENSMUST00000172333	ENSMUSG00000028057	Rit1	138.128	-0.516617	0.15703	-3.28992	0.00100214	0.011015	102.128	105.886	170.546	173.954
ENSMUST00000029699	ENSMUSG00000028063	Lmna	507.07	-0.650623	0.106801	-6.0919	1.12e-09	6.41e-08	385.483	378.023	633.313	631.462
ENSMUST00000036252	ENSMUSG00000028063	Lmna	375.675	-0.545668	0.118892	-4.58961	4.44e-06	0.000111564	304.381	285.001	452.794	460.525
ENSMUST00000120377	ENSMUSG00000028063	Lmna	461.646	-0.646571	0.11122	-5.81346	6.12e-09	3.07e-07	360.451	333.491	574.47	578.17
ENSMUST00000135494	ENSMUSG00000028063	Lmna	145.921	-0.523485	0.156659	-3.34156	0.000833098	0.00952861	117.147	101.928	170.546	194.064
ENSMUST00000147537	ENSMUSG00000028063	Lmna	169.087	-0.463227	0.150166	-3.08476	0.00203714	0.0191971	130.163	136.563	199.469	210.152
ENSMUST00000149068	ENSMUSG00000028063	Lmna	125.16	-0.651666	0.161124	-4.04449	5.24e-05	0.000940832	89.1116	81.1462	175.532	154.849
ENSMUST00000029719	ENSMUSG00000028078	Dclk2	718.17	-0.500343	0.0961714	-5.20262	1.96e-07	7.07e-06	585.733	581.878	893.62	811.449
ENSMUST00000191752	ENSMUSG00000028078	Dclk2	945.152	-0.500376	0.0883217	-5.66539	1.47e-08	6.86e-07	777.974	763.962	1178.86	1059.81
ENSMUST00000192260	ENSMUSG00000028078	Dclk2	139.666	-0.465718	0.160061	-2.90963	0.00361858	0.0301153	125.157	90.0525	175.532	167.921
ENSMUST00000192773	ENSMUSG00000028078	Dclk2	739.678	-0.493595	0.0955865	-5.16386	2.42e-07	8.53e-06	617.773	588.805	917.556	834.576
ENSMUST00000193400	ENSMUSG00000028078	Dclk2	141.168	-0.455254	0.161158	-2.8249	0.00472958	0.0368436	130.163	88.0734	179.522	166.915
ENSMUST00000193632	ENSMUSG00000028078	Dclk2	519.615	-0.479884	0.110702	-4.33491	1.46e-05	0.000314516	427.535	418.596	666.225	566.104
ENSMUST00000194452	ENSMUSG00000028078	Dclk2	401.726	-0.415743	0.118389	-3.51166	0.000445311	0.00570076	331.415	339.429	499.669	436.393
ENSMUST00000195561	ENSMUSG00000028078	Dclk2	690.46	-0.503462	0.09821	-5.12638	2.95e-07	1.01e-05	566.71	553.18	865.694	776.256
ENSMUST00000107664	ENSMUSG00000028082	Sh3d19	472.724	-0.457728	0.109157	-4.19328	2.75e-05	0.000539605	384.481	393.856	557.515	555.043
ENSMUST00000182666	ENSMUSG00000028082	Sh3d19	508.424	-0.458464	0.106535	-4.30343	1.68e-05	0.000353758	410.514	427.502	598.406	597.275
ENSMUST00000183202	ENSMUSG00000028082	Sh3d19	201.61	-0.502359	0.145627	-3.44963	0.000561346	0.00689192	159.199	154.376	225.4	267.467
ENSMUST00000064900	ENSMUSG00000028101	Pias3	745.247	-0.273907	0.0923629	-2.96555	0.00302146	0.026177	662.83	674.899	828.792	814.466
ENSMUST00000107076	ENSMUSG00000028101	Pias3	744.751	-0.272292	0.0923403	-2.94879	0.00319025	0.0273159	663.831	673.91	826.798	814.466
ENSMUST00000107077	ENSMUSG00000028101	Pias3	744.999	-0.274894	0.092363	-2.97623	0.00291816	0.0255314	662.83	673.91	828.792	814.466
ENSMUST00000197383	ENSMUSG00000028127	Abcd3	1085.29	-0.225869	0.0805475	-2.80418	0.00504453	0.0386797	991.241	999.484	1158.91	1191.53
ENSMUST00000056758	ENSMUSG00000028161	Ppp3ca	315.159	-0.450842	0.126306	-3.56944	0.000357744	0.00477692	264.331	250.366	386.969	358.968
ENSMUST00000070198	ENSMUSG00000028161	Ppp3ca	471.749	-0.478174	0.109199	-4.37892	1.19e-05	0.000264126	385.483	383.96	561.504	556.049
ENSMUST00000029814	ENSMUSG00000028164	Manba	4251.64	-0.382898	0.0540921	-7.07863	1.46e-12	1.29e-10	3782.74	3570.43	4853.07	4800.32
ENSMUST00000130147	ENSMUSG00000028164	Manba	849.86	-0.380545	0.0938568	-4.05452	5.02e-05	0.000906519	782.98	674.899	992.357	949.205
ENSMUST00000131610	ENSMUSG00000028164	Manba	1074.43	-0.310189	0.0880474	-3.52298	0.000426719	0.00550641	1007.26	894.588	1259.64	1136.23
ENSMUST00000134478	ENSMUSG00000028164	Manba	914.477	-0.360423	0.0898655	-4.01069	6.05e-05	0.00106649	838.049	746.15	1063.17	1010.54
ENSMUST00000140893	ENSMUSG00000028164	Manba	1071.93	-0.309725	0.0879023	-3.52352	0.00042586	0.00549759	1004.26	893.598	1255.66	1134.22
ENSMUST00000147872	ENSMUSG00000028164	Manba	669.447	-0.332602	0.0975894	-3.40818	0.000653976	0.00781433	605.758	565.055	771.944	735.03
ENSMUST00000153412	ENSMUSG00000028164	Manba	1155.09	-0.404806	0.0788937	-5.13102	2.88e-07	9.94e-06	974.22	995.526	1338.44	1312.19
ENSMUST00000029817	ENSMUSG00000028167	Bdh2	71.6937	-0.508619	0.171928	-2.95833	0.0030931	0.0266546	46.0577	53.4378	91.7556	95.5238
ENSMUST00000120397	ENSMUSG00000028167	Bdh2	71.6937	-0.508619	0.171928	-2.95833	0.0030931	0.0266546	46.0577	53.4378	91.7556	95.5238
ENSMUST00000154869	ENSMUSG00000028167	Bdh2	57.7195	-0.577933	0.173201	-3.33678	0.000847561	0.00965296	34.0426	37.6044	78.7901	80.4411
ENSMUST00000068952	ENSMUSG00000028173	Wls	312.525	-1.27016	0.13036	-9.74355	1.97e-22	5.14e-20	169.212	151.407	443.818	485.663
ENSMUST00000196276	ENSMUSG00000028173	Wls	69.7207	-0.706956	0.172291	-4.10326	4.07e-05	0.000756558	38.0476	42.5523	98.737	99.5458
ENSMUST00000197328	ENSMUSG00000028173	Wls	190.457	-1.18337	0.148202	-7.98485	1.41e-15	1.82e-13	96.1203	95.9901	295.214	274.505
ENSMUST00000198878	ENSMUSG00000028173	Wls	253.24	-1.23202	0.137202	-8.97956	2.72e-19	5.23e-17	131.164	128.646	366.025	387.123
ENSMUST00000200191	ENSMUSG00000028173	Wls	300.013	-1.28158	0.131262	-9.76354	1.61e-22	4.23e-20	157.197	147.449	429.855	465.553
ENSMUST00000200571	ENSMUSG00000028173	Wls	182.956	-1.17478	0.149693	-7.84794	4.23e-15	5.18e-13	91.1141	93.0213	284.243	263.444
ENSMUST00000118539	ENSMUSG00000028179	Cth	1375.82	-0.631111	0.0757507	-8.33142	7.99e-17	1.17e-14	1035.3	1093.5	1721.41	1653.06
ENSMUST00000125028	ENSMUSG00000028179	Cth	399.084	-0.508155	0.115961	-4.38213	1.18e-05	0.000261555	314.394	324.585	477.728	479.63
ENSMUST00000129805	ENSMUSG00000028179	Cth	498.798	-0.574141	0.107802	-5.3259	1e-07	3.9e-06	400.501	378.023	614.364	602.302
ENSMUST00000198009	ENSMUSG00000028179	Cth	266.241	-0.550328	0.132487	-4.15382	3.27e-05	0.000625894	201.252	209.793	327.129	326.792
ENSMUST00000029846	ENSMUSG00000028195	Cyr61	602.63	-0.90752	0.101591	-8.93305	4.14e-19	7.84e-17	409.513	392.867	819.816	788.322
ENSMUST00000029850	ENSMUSG00000028199	Cryz	721.383	-0.26815	0.0956692	-2.80289	0.00506477	0.0387923	647.811	649.17	755.986	832.565
ENSMUST00000184537	ENSMUSG00000028199	Cryz	722.633	-0.27056	0.0954852	-2.83353	0.00460371	0.0361448	648.812	649.17	758.978	833.571
ENSMUST00000192462	ENSMUSG00000028199	Cryz	721.383	-0.26815	0.0956692	-2.80289	0.00506477	0.0387923	647.811	649.17	755.986	832.565
ENSMUST00000029865	ENSMUSG00000028211	Trp53inp1	2806.21	-0.420025	0.0603701	-6.9575	3.46e-12	2.95e-10	2431.04	2344.33	3303.2	3146.25
ENSMUST00000132010	ENSMUSG00000028211	Trp53inp1	2814.94	-0.418007	0.0602897	-6.93331	4.11e-12	3.47e-10	2440.06	2354.23	3311.18	3154.3
ENSMUST00000132346	ENSMUSG00000028211	Trp53inp1	414.012	-0.397824	0.114261	-3.48172	0.000498202	0.00625361	345.432	353.283	480.72	476.613
ENSMUST00000132693	ENSMUSG00000028211	Trp53inp1	489.631	-0.365001	0.108197	-3.37348	0.000742255	0.00866252	418.524	422.554	574.47	542.977
ENSMUST00000029885	ENSMUSG00000028228	Cpne3	793.479	-0.257879	0.0901988	-2.859	0.00424974	0.0340971	721.904	712.504	862.702	876.808
ENSMUST00000029911	ENSMUSG00000028248	Pnisr	1933.46	-0.206349	0.0676373	-3.05082	0.00228218	0.0209941	1802.26	1777.3	2145.29	2009.02
ENSMUST00000098238	ENSMUSG00000028248	Pnisr	1932.71	-0.207495	0.0676866	-3.06553	0.00217286	0.0202099	1799.25	1777.3	2146.28	2008.01
ENSMUST00000029946	ENSMUSG00000028278	Rragd	738.219	-0.469852	0.0928114	-5.06244	4.14e-07	1.36e-05	612.767	605.628	862.702	871.78
ENSMUST00000084747	ENSMUSG00000028278	Rragd	680.795	-0.454475	0.0959016	-4.73898	2.15e-06	5.9e-05	569.713	560.107	782.915	810.444
ENSMUST00000098190	ENSMUSG00000028278	Rragd	736.222	-0.465457	0.0929317	-5.00859	5.48e-07	1.77e-05	611.766	605.628	856.718	870.775
ENSMUST00000030117	ENSMUSG00000028409	Smu1	3109.14	-0.23204	0.0604648	-3.8376	0.000124243	0.00196193	2805.51	2897.51	3239.37	3494.16
ENSMUST00000130503	ENSMUSG00000028409	Smu1	1940.62	-0.211525	0.0688707	-3.07134	0.00213104	0.0198944	1754.2	1830.74	2010.64	2166.88
ENSMUST00000107651	ENSMUSG00000028412	Slc44a1	2571.22	-0.194599	0.0611441	-3.18262	0.00145947	0.0147918	2371.97	2412.62	2684.85	2815.44
ENSMUST00000079978	ENSMUSG00000028456	Unc13b	674.63	-0.38454	0.0978397	-3.9303	8.48e-05	0.00142552	574.72	578.909	807.848	737.041
ENSMUST00000107952	ENSMUSG00000028456	Unc13b	560.548	-0.383301	0.104471	-3.66898	0.000243524	0.00346487	483.605	473.023	673.207	612.358
ENSMUST00000107953	ENSMUSG00000028456	Unc13b	559.057	-0.386663	0.104492	-3.7004	0.000215259	0.00312991	482.604	470.054	671.212	612.358
ENSMUST00000149945	ENSMUSG00000028456	Unc13b	175.801	-0.438484	0.149078	-2.94131	0.00326829	0.0278328	141.177	140.522	221.41	200.097
ENSMUST00000163653	ENSMUSG00000028456	Unc13b	560.548	-0.383301	0.104471	-3.66898	0.000243524	0.00346487	483.605	473.023	673.207	612.358
ENSMUST00000207569	ENSMUSG00000028456	Unc13b	699.592	-0.391125	0.096651	-4.04678	5.19e-05	0.000933292	590.74	602.659	838.766	766.201
ENSMUST00000207708	ENSMUSG00000028456	Unc13b	451.666	-0.362408	0.112231	-3.22913	0.00124166	0.0130268	387.485	387.919	539.563	491.696
ENSMUST00000030187	ENSMUSG00000028465	Tln1	5269.71	-0.34097	0.053969	-6.31788	2.65e-10	1.69e-08	4764.97	4503.62	6077.81	5732.43
ENSMUST00000125509	ENSMUSG00000028465	Tln1	731.3	-0.34607	0.0960997	-3.60115	0.000316807	0.00431261	646.81	625.42	870.681	782.289
ENSMUST00000134623	ENSMUSG00000028465	Tln1	396.516	-0.390118	0.116246	-3.35597	0.000790873	0.00913122	332.416	338.439	467.754	447.453
ENSMUST00000000466	ENSMUSG00000028494	Plin2	341.603	-0.378893	0.127302	-2.97633	0.00291717	0.0255264	266.333	310.731	366.025	423.321
ENSMUST00000138605	ENSMUSG00000028494	Plin2	147.914	-0.512379	0.157623	-3.25067	0.00115135	0.0122788	110.138	112.813	161.57	207.136
ENSMUST00000154999	ENSMUSG00000028494	Plin2	124.402	-0.439432	0.162998	-2.69594	0.00701899	0.0496303	89.1116	103.907	132.647	171.943
ENSMUST00000106830	ENSMUSG00000028519	Dab1	462.03	-0.453703	0.110757	-4.09639	4.2e-05	0.000775711	378.474	382.971	525.6	561.076
ENSMUST00000038207	ENSMUSG00000028528	Dnajc6	690.959	-0.513876	0.100709	-5.1026	3.35e-07	1.13e-05	570.715	543.284	884.644	765.196
ENSMUST00000094953	ENSMUSG00000028528	Dnajc6	679.971	-0.521635	0.101251	-5.15189	2.58e-07	9.01e-06	557.698	534.378	873.673	754.135
ENSMUST00000106929	ENSMUSG00000028528	Dnajc6	689.461	-0.515303	0.100472	-5.1288	2.92e-07	1e-05	567.711	543.284	881.652	765.196
ENSMUST00000106930	ENSMUSG00000028528	Dnajc6	686.204	-0.514542	0.100708	-5.10926	3.23e-07	1.1e-05	562.705	543.284	878.66	760.168
ENSMUST00000106933	ENSMUSG00000028528	Dnajc6	679.971	-0.521635	0.101251	-5.15189	2.58e-07	9.01e-06	557.698	534.378	873.673	754.135
ENSMUST00000030315	ENSMUSG00000028580	Pum1	4123.63	-0.290534	0.0570218	-5.09514	3.48e-07	1.17e-05	3738.68	3657.52	4734.39	4363.93
ENSMUST00000097862	ENSMUSG00000028580	Pum1	3291.43	-0.286543	0.0599368	-4.78076	1.75e-06	4.93e-05	2967.72	2943.04	3779.93	3475.05
ENSMUST00000097864	ENSMUSG00000028580	Pum1	3293.44	-0.287728	0.0597356	-4.81668	1.46e-06	4.23e-05	2967.72	2944.03	3779.93	3482.09
ENSMUST00000105991	ENSMUSG00000028580	Pum1	3860.55	-0.293252	0.0575413	-5.09637	3.46e-07	1.17e-05	3507.39	3409.13	4426.21	4099.48
ENSMUST00000105992	ENSMUSG00000028580	Pum1	4060.71	-0.292372	0.0574254	-5.09134	3.56e-07	1.2e-05	3678.61	3599.13	4669.56	4295.55
ENSMUST00000143277	ENSMUSG00000028580	Pum1	637.721	-0.336393	0.106286	-3.16498	0.00155093	0.0155288	592.742	517.555	774.936	665.65
ENSMUST00000030326	ENSMUSG00000028591	Pramef12	502.491	-0.479137	0.106956	-4.47974	7.47e-06	0.000176617	417.523	402.762	594.417	595.264
ENSMUST00000052999	ENSMUSG00000028601	Echdc2	1117.01	-0.280531	0.0803322	-3.49214	0.000479169	0.0060554	979.226	1025.21	1216.76	1246.84
ENSMUST00000106691	ENSMUSG00000028601	Echdc2	651.57	-0.304561	0.100218	-3.03897	0.00237388	0.0216982	539.676	612.555	727.063	726.986
ENSMUST00000116307	ENSMUSG00000028601	Echdc2	1030.61	-0.311441	0.083088	-3.74833	0.000178018	0.00265778	883.106	942.088	1148.94	1148.3
ENSMUST00000116309	ENSMUSG00000028601	Echdc2	1117.01	-0.280531	0.0803322	-3.49214	0.000479169	0.0060554	979.226	1025.21	1216.76	1246.84
ENSMUST00000125647	ENSMUSG00000028601	Echdc2	1112.5	-0.283949	0.0807293	-3.5173	0.000435956	0.00560379	969.213	1024.22	1213.77	1242.81
ENSMUST00000126900	ENSMUSG00000028601	Echdc2	822.087	-0.281113	0.0904673	-3.10734	0.00188781	0.0180932	707.886	763.962	915.561	900.94
ENSMUST00000127392	ENSMUSG00000028601	Echdc2	690.743	-0.286002	0.0981978	-2.91251	0.00358538	0.0298983	577.723	654.118	768.952	762.179
ENSMUST00000130942	ENSMUSG00000028601	Echdc2	1048.58	-0.312978	0.0825935	-3.78938	0.000151023	0.00231534	898.124	957.922	1172.88	1165.39
ENSMUST00000133049	ENSMUSG00000028601	Echdc2	913.741	-0.260822	0.0859615	-3.03417	0.00241202	0.0219893	809.013	842.14	1003.33	1000.49
ENSMUST00000135718	ENSMUSG00000028601	Echdc2	847.758	-0.292369	0.0909827	-3.21346	0.00131148	0.0135921	718.9	791.671	963.434	917.028
ENSMUST00000138701	ENSMUSG00000028601	Echdc2	569.203	-0.339936	0.104027	-3.26778	0.00108396	0.0117059	474.594	515.576	664.231	622.413
ENSMUST00000150487	ENSMUSG00000028601	Echdc2	478.305	-0.325951	0.111364	-2.92689	0.00342366	0.0288648	393.493	441.356	557.515	520.856
ENSMUST00000030361	ENSMUSG00000028618	Tmem59	1587	-0.300446	0.070661	-4.25194	2.12e-05	0.000434758	1406.76	1423.03	1729.39	1788.81
ENSMUST00000106753	ENSMUSG00000028618	Tmem59	1442.91	-0.31481	0.0730631	-4.30874	1.64e-05	0.000347583	1260.58	1296.36	1586.77	1627.93
ENSMUST00000127652	ENSMUSG00000028618	Tmem59	1485.69	-0.326364	0.0722985	-4.51412	6.36e-06	0.000153545	1307.64	1313.18	1631.65	1690.27
ENSMUST00000128123	ENSMUSG00000028618	Tmem59	806.43	-0.282236	0.090649	-3.1135	0.00184882	0.0177737	701.879	741.202	875.668	906.973
ENSMUST00000141013	ENSMUSG00000028618	Tmem59	823.685	-0.284298	0.0897214	-3.16868	0.00153134	0.0153693	722.905	750.108	891.625	930.1
ENSMUST00000154007	ENSMUSG00000028618	Tmem59	1345.27	-0.322869	0.0764252	-4.22465	2.39e-05	0.000481532	1151.44	1223.13	1469.09	1537.43
ENSMUST00000030393	ENSMUSG00000028641	P3h1	1321.62	-0.237767	0.0754793	-3.15009	0.00163218	0.0161725	1181.48	1233.03	1446.15	1425.82
ENSMUST00000081606	ENSMUSG00000028641	P3h1	1170.36	-0.231196	0.0783653	-2.95024	0.0031753	0.0272325	1056.32	1086.57	1272.61	1265.94
ENSMUST00000102662	ENSMUSG00000028641	P3h1	1312.86	-0.232351	0.075884	-3.06192	0.00219919	0.0203845	1172.47	1231.05	1436.17	1411.74
ENSMUST00000121111	ENSMUSG00000028641	P3h1	1321.87	-0.238251	0.075467	-3.15702	0.00159392	0.0158759	1181.48	1233.03	1446.15	1426.82
ENSMUST00000136278	ENSMUSG00000028641	P3h1	1241.25	-0.253166	0.0772376	-3.27775	0.00104637	0.0113835	1100.38	1152.87	1362.37	1349.4
ENSMUST00000153940	ENSMUSG00000028641	P3h1	1230.74	-0.24615	0.0777193	-3.16717	0.0015393	0.0154246	1090.37	1149.9	1350.4	1332.31
ENSMUST00000082108	ENSMUSG00000028649	Macf1	12882.5	-0.257392	0.0830464	-3.09938	0.00193927	0.0184879	11510.4	11813.7	14957.2	13248.6
ENSMUST00000084301	ENSMUSG00000028649	Macf1	14049.8	-0.279835	0.0862014	-3.2463	0.00116917	0.0124131	12427.6	12763.7	16483.1	14524.6
ENSMUST00000097897	ENSMUSG00000028649	Macf1	14049.8	-0.279835	0.0862014	-3.2463	0.00116917	0.0124131	12427.6	12763.7	16483.1	14524.6
ENSMUST00000106213	ENSMUSG00000028649	Macf1	11868.2	-0.323467	0.0531911	-6.08122	1.19e-09	6.81e-08	10427.1	10594.5	13974.8	12476.4
ENSMUST00000106220	ENSMUSG00000028649	Macf1	12709.5	-0.259098	0.0829158	-3.12483	0.00177908	0.0172481	11343.2	11652.4	14761.7	13080.7
ENSMUST00000106224	ENSMUSG00000028649	Macf1	14049.8	-0.279835	0.0862014	-3.2463	0.00116917	0.0124131	12427.6	12763.7	16483.1	14524.6
ENSMUST00000123765	ENSMUSG00000028649	Macf1	2052.77	-0.343423	0.0653743	-5.25318	1.49e-07	5.55e-06	1839.3	1761.47	2330.79	2279.5
ENSMUST00000134458	ENSMUSG00000028649	Macf1	11655.1	-0.284776	0.0542029	-5.25389	1.49e-07	5.53e-06	10362	10596.5	13591.8	12070.2
ENSMUST00000140596	ENSMUSG00000028649	Macf1	1258.87	-0.273045	0.0805359	-3.39035	0.000698041	0.00825469	1070.34	1195.42	1407.25	1362.47
ENSMUST00000149022	ENSMUSG00000028649	Macf1	1699.74	-0.378686	0.0694815	-5.45017	5.03e-08	2.1e-06	1496.87	1439.85	1957.79	1904.44
ENSMUST00000151346	ENSMUSG00000028649	Macf1	12976.1	-0.259509	0.0837867	-3.09726	0.00195319	0.0185953	11585.5	11885	15087.8	13346.2
ENSMUST00000154824	ENSMUSG00000028649	Macf1	2449.68	-0.331497	0.0615044	-5.38981	7.05e-08	2.84e-06	2188.74	2131.57	2778.6	2699.8
ENSMUST00000030412	ENSMUSG00000028657	Ppt1	535.595	-0.347257	0.10438	-3.32685	0.000878341	0.00992453	457.573	471.044	600.401	613.363
ENSMUST00000120157	ENSMUSG00000028657	Ppt1	588.525	-0.314513	0.100934	-3.11603	0.00183304	0.0176516	513.643	522.503	647.276	670.677
ENSMUST00000067567	ENSMUSG00000028670	Lypla2	1334.45	-0.208376	0.0746826	-2.79016	0.00526823	0.0399955	1240.55	1226.1	1421.21	1449.95
ENSMUST00000105852	ENSMUSG00000028670	Lypla2	1334.96	-0.209336	0.074673	-2.80337	0.00505717	0.0387435	1240.55	1226.1	1422.21	1450.96
ENSMUST00000030453	ENSMUSG00000028690	Mmachc	587.413	-0.275664	0.102368	-2.69287	0.00708395	0.0499998	518.649	532.399	677.196	621.407
ENSMUST00000030536	ENSMUSG00000028756	Pink1	352.201	-0.577184	0.122029	-4.72988	2.25e-06	6.14e-05	267.335	275.106	415.892	450.47
ENSMUST00000105816	ENSMUSG00000028756	Pink1	195.592	-0.563316	0.146506	-3.845	0.000120553	0.00191085	139.174	154.376	228.392	260.428
ENSMUST00000105817	ENSMUSG00000028756	Pink1	300.74	-0.509118	0.129486	-3.93183	8.43e-05	0.00141837	233.292	242.449	340.094	387.123
ENSMUST00000084214	ENSMUSG00000028760	Eif4g3	1863.96	-0.304383	0.0692375	-4.39622	1.1e-05	0.000248396	1720.15	1599.17	2105.39	2031.14
ENSMUST00000084215	ENSMUSG00000028760	Eif4g3	1874.46	-0.302806	0.0690213	-4.38714	1.15e-05	0.000256694	1731.17	1609.07	2112.37	2045.21
ENSMUST00000105831	ENSMUSG00000028760	Eif4g3	1864.46	-0.30433	0.0691782	-4.39922	1.09e-05	0.000245163	1720.15	1600.16	2105.39	2032.14
ENSMUST00000133902	ENSMUSG00000028760	Eif4g3	686.709	-0.348785	0.0997282	-3.49736	0.000469895	0.00595614	631.791	560.107	808.846	746.091
ENSMUST00000135745	ENSMUSG00000028760	Eif4g3	264.98	-0.371037	0.136897	-2.71033	0.00672156	0.0480999	245.307	200.886	324.137	289.588
ENSMUST00000140796	ENSMUSG00000028760	Eif4g3	1250.47	-0.314864	0.0795605	-3.95755	7.57e-05	0.00129305	1151.44	1061.83	1432.19	1356.44
ENSMUST00000203828	ENSMUSG00000028760	Eif4g3	1775.78	-0.297188	0.0702243	-4.23198	2.32e-05	0.000468333	1638.05	1532.87	2010.64	1921.54
ENSMUST00000030547	ENSMUSG00000028763	Hspg2	18011.2	-0.237703	0.0436908	-5.44058	5.31e-08	2.2e-06	16606.8	16406.4	20072.5	18959
ENSMUST00000155648	ENSMUSG00000028763	Hspg2	1370.11	-0.324044	0.0748272	-4.33056	1.49e-05	0.000319584	1240.55	1177.61	1533.91	1528.38
ENSMUST00000171332	ENSMUSG00000028763	Hspg2	18012.4	-0.237646	0.0437008	-5.43802	5.39e-08	2.23e-06	16607.8	16408.4	20074.5	18959
ENSMUST00000070532	ENSMUSG00000028773	Fabp3	1060.72	-0.484894	0.0832658	-5.82345	5.76e-09	2.92e-07	837.048	908.442	1262.64	1234.77
ENSMUST00000030563	ENSMUSG00000028779	Pef1	480.125	-0.394763	0.110407	-3.57553	0.000349523	0.00469102	383.48	429.481	556.518	551.021
ENSMUST00000118199	ENSMUSG00000028779	Pef1	481.868	-0.391967	0.110432	-3.54939	0.000386122	0.00508711	384.481	432.45	558.512	552.027
ENSMUST00000066257	ENSMUSG00000028790	Khdrbs1	4547.83	-0.145304	0.0512833	-2.83335	0.0046063	0.0361561	4360.46	4267.11	4746.36	4817.41
ENSMUST00000030636	ENSMUSG00000028832	Stmn1	3142.37	-0.335155	0.0588894	-5.69126	1.26e-08	6e-07	2720.41	2815.38	3418.89	3614.82
ENSMUST00000105867	ENSMUSG00000028832	Stmn1	3116.39	-0.330588	0.0589894	-5.60419	2.09e-08	9.52e-07	2703.38	2796.58	3385.98	3579.63
ENSMUST00000105868	ENSMUSG00000028832	Stmn1	2925.65	-0.329044	0.0602513	-5.46118	4.73e-08	1.98e-06	2541.18	2624.39	3169.56	3367.46
ENSMUST00000127279	ENSMUSG00000028832	Stmn1	2425.39	-0.316434	0.0624547	-5.06662	4.05e-07	1.34e-05	2107.64	2194.91	2649.94	2749.07
ENSMUST00000130253	ENSMUSG00000028832	Stmn1	961.755	-0.313153	0.0864385	-3.62284	0.000291388	0.00402225	819.025	881.723	1043.22	1103.05
ENSMUST00000084241	ENSMUSG00000028868	Wasf2	2868.11	-0.196101	0.0609615	-3.21681	0.00129625	0.0134671	2744.44	2589.75	2996.02	3142.23
ENSMUST00000030724	ENSMUSG00000028893	Sesn2	2789.58	-0.283735	0.0596418	-4.75733	1.96e-06	5.46e-05	2543.18	2471.99	3010.98	3132.17
ENSMUST00000198650	ENSMUSG00000028970	Abcb1b	240.59	-0.489115	0.139176	-3.51435	0.000440826	0.00565608	204.256	176.147	274.269	307.687
ENSMUST00000094962	ENSMUSG00000029004	Kmt2e	612.216	-0.296085	0.101779	-2.90909	0.00362481	0.0301512	561.703	524.482	711.106	651.573
ENSMUST00000115128	ENSMUSG00000029004	Kmt2e	612.466	-0.294862	0.101812	-2.89614	0.0037778	0.0311358	562.705	524.482	711.106	651.573
ENSMUST00000030865	ENSMUSG00000029007	Agtrap	2967.28	-0.250221	0.0576581	-4.33974	1.43e-05	0.000309058	2731.42	2674.86	3263.31	3199.54
ENSMUST00000103231	ENSMUSG00000029019	Nppb	44.0169	-0.719529	0.171645	-4.19196	2.77e-05	0.000542384	22.0276	18.8022	61.8353	73.4025
ENSMUST00000030895	ENSMUSG00000029029	Wrap73	495.661	-0.397931	0.113452	-3.50748	0.00045237	0.00577351	386.484	450.263	538.566	607.33
ENSMUST00000142665	ENSMUSG00000029029	Wrap73	518.629	-0.387467	0.111526	-3.47424	0.000512298	0.00639829	408.511	472.034	561.504	632.468
ENSMUST00000030898	ENSMUSG00000029032	Arhgef16	128.895	-0.514233	0.15931	-3.22788	0.00124709	0.0130751	95.1191	97.9693	156.583	165.91
ENSMUST00000129189	ENSMUSG00000029032	Arhgef16	41.9675	-0.492366	0.170729	-2.88391	0.00392775	0.0320736	19.0238	31.6668	56.8486	60.3308
ENSMUST00000144145	ENSMUSG00000029032	Arhgef16	131.648	-0.501703	0.158793	-3.15947	0.00158057	0.0157654	99.1241	99.9484	156.583	170.937
ENSMUST00000169623	ENSMUSG00000029032	Arhgef16	120.64	-0.458017	0.161166	-2.8419	0.00448459	0.0354482	91.1141	95.0005	144.615	151.833
ENSMUST00000070953	ENSMUSG00000029056	Pank4	521.599	-0.295104	0.108177	-2.72797	0.00637247	0.0461738	483.605	440.367	607.382	555.043
ENSMUST00000067081	ENSMUSG00000029062	Cdk11b	2452.88	-0.20258	0.0616376	-3.28664	0.00101391	0.0111055	2314.9	2235.48	2665.9	2595.23
ENSMUST00000105598	ENSMUSG00000029062	Cdk11b	2452.88	-0.202001	0.061665	-3.27578	0.00105371	0.01144	2315.9	2235.48	2665.9	2594.22
ENSMUST00000105600	ENSMUSG00000029062	Cdk11b	2472.35	-0.202066	0.0619673	-3.26084	0.00111082	0.0119276	2339.93	2247.36	2696.82	2605.29
ENSMUST00000030944	ENSMUSG00000029068	Ccnl2	1904.41	-0.187573	0.0662696	-2.83046	0.00464812	0.0363989	1803.26	1748.6	2024.61	2041.19
ENSMUST00000139066	ENSMUSG00000029068	Ccnl2	2320.65	-0.186107	0.0635172	-2.93003	0.00338934	0.0286352	2230.79	2100.9	2484.38	2466.52
ENSMUST00000101237	ENSMUSG00000029082	Bst1	40.245	-0.485816	0.170562	-2.84833	0.00439489	0.034919	29.0364	19.7918	56.8486	55.3032
ENSMUST00000118126	ENSMUSG00000029082	Bst1	33.9969	-0.455407	0.167043	-2.72628	0.00640523	0.0463685	25.0313	14.8438	50.8645	45.2481
ENSMUST00000030964	ENSMUSG00000029084	Cd38	411.826	-1.09225	0.116862	-9.34652	9.06e-21	2.01e-18	234.293	251.355	578.459	583.198
ENSMUST00000196600	ENSMUSG00000029084	Cd38	66.5191	-0.804141	0.17292	-4.65036	3.31e-06	8.65e-05	36.0451	31.6668	88.7636	109.601
ENSMUST00000030986	ENSMUSG00000029103	Lrpap1	3464.55	-0.660688	0.0564824	-11.6972	1.32e-31	6.58e-29	2666.34	2661	4163.91	4366.94
ENSMUST00000132754	ENSMUSG00000029103	Lrpap1	384.385	-0.570086	0.118316	-4.81835	1.45e-06	4.2e-05	288.361	307.762	459.775	481.641
ENSMUST00000147028	ENSMUSG00000029103	Lrpap1	2518.86	-0.690836	0.0611466	-11.298	1.34e-29	6.21e-27	1899.38	1916.83	3077.8	3181.44
ENSMUST00000152028	ENSMUSG00000029103	Lrpap1	971.087	-0.6276	0.0860537	-7.29312	3.03e-13	3e-11	722.905	774.848	1164.9	1221.7
ENSMUST00000153664	ENSMUSG00000029103	Lrpap1	1957.24	-0.679423	0.0662454	-10.2561	1.11e-24	3.55e-22	1463.83	1511.1	2402.6	2451.44
ENSMUST00000031002	ENSMUSG00000029119	Man2b2	113.953	-0.701188	0.163945	-4.27697	1.89e-05	0.000393137	81.1015	66.3024	157.58	150.827
ENSMUST00000124711	ENSMUSG00000029119	Man2b2	71.725	-0.604278	0.172036	-3.5125	0.000443906	0.0056874	50.0627	41.5627	97.7397	97.5348
ENSMUST00000031034	ENSMUSG00000029148	Nrbp1	2062.51	-0.228102	0.0645451	-3.53399	0.000409332	0.00533487	1895.37	1892.09	2198.15	2264.42
ENSMUST00000200857	ENSMUSG00000029148	Nrbp1	1124.76	-0.238037	0.0795104	-2.99379	0.00275539	0.0243777	1024.28	1029.17	1205.79	1239.8
ENSMUST00000202576	ENSMUSG00000029148	Nrbp1	2064.5	-0.228576	0.0645101	-3.54325	0.00039522	0.00518822	1896.37	1894.07	2201.14	2266.43
ENSMUST00000202801	ENSMUSG00000029148	Nrbp1	732.042	-0.266587	0.0928755	-2.87037	0.00409987	0.0331821	655.821	662.035	799.87	810.444
ENSMUST00000031103	ENSMUSG00000029201	Ugdh	841.402	-0.415272	0.0900972	-4.60915	4.04e-06	0.000103015	731.916	691.722	942.49	999.48
ENSMUST00000125375	ENSMUSG00000029201	Ugdh	810.393	-0.398654	0.0905439	-4.40288	1.07e-05	0.000241573	708.888	671.931	914.564	946.188
ENSMUST00000131263	ENSMUSG00000029201	Ugdh	277.253	-0.394313	0.133109	-2.96234	0.00305311	0.026375	235.295	227.605	298.206	347.908
ENSMUST00000139402	ENSMUSG00000029201	Ugdh	297.212	-0.358086	0.131019	-2.73309	0.00627437	0.0456416	276.346	229.585	347.076	335.841
ENSMUST00000080359	ENSMUSG00000029249	Rest	4752.31	-0.16352	0.0512245	-3.19222	0.00141185	0.0144113	4551.7	4402.68	5064.51	4990.36
ENSMUST00000113449	ENSMUSG00000029249	Rest	4663.15	-0.162987	0.0513831	-3.172	0.00151393	0.0152286	4460.58	4327.47	4975.75	4888.81
ENSMUST00000031170	ENSMUSG00000029253	Cenpc1	1069	-0.263412	0.0938254	-2.80747	0.00499322	0.0383891	926.16	1000.47	1290.56	1058.81
ENSMUST00000081567	ENSMUSG00000029267	Mtf2	5496.63	-0.15957	0.0508689	-3.13688	0.00170756	0.0167273	5223.54	5148.83	5958.13	5656.01
ENSMUST00000112626	ENSMUSG00000029267	Mtf2	3886.23	-0.15662	0.0544325	-2.87732	0.00401066	0.0326026	3682.61	3657.52	4196.82	4007.98
ENSMUST00000124195	ENSMUSG00000029267	Mtf2	4304.16	-0.156226	0.0541511	-2.88501	0.00391405	0.0319949	4111.15	4019.71	4670.56	4415.21
ENSMUST00000131264	ENSMUSG00000029267	Mtf2	5234.77	-0.152111	0.0512506	-2.96799	0.00299753	0.0260557	4999.26	4906.38	5651.95	5381.51
ENSMUST00000131291	ENSMUSG00000029267	Mtf2	4105.23	-0.160487	0.0543202	-2.95446	0.00313217	0.026947	3911.9	3830.7	4450.15	4228.18
ENSMUST00000134026	ENSMUSG00000029267	Mtf2	3803.35	-0.149585	0.0540759	-2.76621	0.00567123	0.0424049	3606.52	3596.16	4075.15	3935.58
ENSMUST00000141592	ENSMUSG00000029267	Mtf2	4590.01	-0.159386	0.0526281	-3.02853	0.0024575	0.0222722	4368.47	4292.83	4965.77	4732.95
ENSMUST00000143412	ENSMUSG00000029267	Mtf2	5080.73	-0.146335	0.0513367	-2.85049	0.00436516	0.0347397	4860.08	4774.76	5467.44	5220.63
ENSMUST00000198662	ENSMUSG00000029267	Mtf2	4107.99	-0.154184	0.0552469	-2.79082	0.00525746	0.0399329	3947.94	3817.83	4458.13	4208.07
ENSMUST00000198965	ENSMUSG00000029291	Rufy3	455.995	-0.329989	0.111456	-2.96071	0.0030693	0.0264857	414.519	380.002	513.632	515.828
ENSMUST00000031243	ENSMUSG00000029304	Spp1	14965.1	-0.142512	0.0430161	-3.313	0.000923024	0.0103128	13893.4	14536.1	15777	15653.8
ENSMUST00000086833	ENSMUSG00000029304	Spp1	14978	-0.14268	0.0430199	-3.3166	0.000911197	0.0102242	13904.4	14547.9	15793.9	15665.9
ENSMUST00000112747	ENSMUSG00000029304	Spp1	14942.4	-0.141817	0.0429595	-3.30117	0.000962835	0.0106799	13880.4	14513.3	15748.1	15627.7
ENSMUST00000112748	ENSMUSG00000029304	Spp1	14971.1	-0.142363	0.0430128	-3.30977	0.000933713	0.0104064	13900.4	14542	15786	15655.8
ENSMUST00000031256	ENSMUSG00000029313	Aff1	4921.29	-0.193147	0.0554302	-3.4845	0.000493052	0.00620344	4637.81	4529.35	5481.4	5036.62
ENSMUST00000054979	ENSMUSG00000029313	Aff1	4922.3	-0.193102	0.0554526	-3.48228	0.000497162	0.00624642	4640.81	4528.36	5482.4	5037.62
ENSMUST00000031268	ENSMUSG00000029326	Enoph1	1477.17	-0.247508	0.0745778	-3.31879	0.000904083	0.0101589	1351.69	1336.93	1544.89	1675.19
ENSMUST00000169390	ENSMUSG00000029326	Enoph1	1635.2	-0.242479	0.0720685	-3.36456	0.000766655	0.00889893	1493.87	1489.33	1708.45	1849.14
ENSMUST00000199518	ENSMUSG00000029326	Enoph1	725.179	-0.276437	0.0963834	-2.8681	0.00412945	0.0333486	659.826	639.274	756.984	844.631
ENSMUST00000200223	ENSMUSG00000029326	Enoph1	481.349	-0.302788	0.11136	-2.719	0.00654799	0.0471526	397.498	451.252	522.608	554.038
ENSMUST00000086900	ENSMUSG00000029328	Hnrnpdl	5352.37	-0.172973	0.0498043	-3.47306	0.000514567	0.00642026	5081.36	4968.72	5756.67	5602.72
ENSMUST00000128187	ENSMUSG00000029328	Hnrnpdl	5887.02	-0.165471	0.048252	-3.42932	0.000605097	0.00733467	5578.99	5507.06	6296.23	6165.81
ENSMUST00000141337	ENSMUSG00000029328	Hnrnpdl	2141.07	-0.220597	0.0636419	-3.46623	0.000527813	0.00655972	1957.45	1986.1	2285.91	2334.8
ENSMUST00000149384	ENSMUSG00000029328	Hnrnpdl	4605.59	-0.172347	0.0526015	-3.27646	0.00105116	0.0114261	4374.48	4274.03	4998.69	4775.18
ENSMUST00000151323	ENSMUSG00000029328	Hnrnpdl	2281.76	-0.176302	0.0624326	-2.82388	0.00474467	0.0369291	2157.7	2117.72	2452.47	2399.15
ENSMUST00000153442	ENSMUSG00000029328	Hnrnpdl	5526.65	-0.177661	0.0501335	-3.54377	0.000394455	0.00518141	5254.58	5104.3	5977.08	5770.64
ENSMUST00000031355	ENSMUSG00000029407	Uso1	2686.58	-0.219201	0.0599895	-3.65399	0.000258195	0.0036329	2448.07	2504.65	2843.43	2950.18
ENSMUST00000201642	ENSMUSG00000029407	Uso1	1847.68	-0.215243	0.0675211	-3.18779	0.00143367	0.014582	1674.1	1734.75	1959.78	2022.09
ENSMUST00000202155	ENSMUSG00000029407	Uso1	2648.37	-0.217665	0.0603609	-3.60606	0.000310884	0.00425014	2412.02	2472.98	2799.54	2908.95
ENSMUST00000118268	ENSMUSG00000029446	Psph	473.417	-0.317697	0.108819	-2.91951	0.00350585	0.02943	415.52	414.638	530.587	532.922
ENSMUST00000031435	ENSMUSG00000029475	Kdm2b	2159.64	-0.183539	0.0635054	-2.89014	0.00385075	0.031584	1990.49	2044.49	2291.9	2311.68
ENSMUST00000031474	ENSMUSG00000029501	Ankle2	1018.76	-0.2703	0.0848478	-3.1857	0.00144402	0.0146612	897.123	937.14	1165.89	1074.89
ENSMUST00000086674	ENSMUSG00000029501	Ankle2	996.031	-0.269649	0.0859645	-3.13675	0.00170832	0.0167295	874.094	919.328	1142.96	1047.74
ENSMUST00000197188	ENSMUSG00000029501	Ankle2	948.336	-0.25129	0.0876381	-2.86736	0.00413908	0.033405	843.056	876.775	1087.1	986.409
ENSMUST00000031651	ENSMUSG00000029647	Pan3	1002.01	-0.30831	0.0852147	-3.61804	0.000296846	0.00408238	921.153	855.004	1145.95	1085.95
ENSMUST00000175807	ENSMUSG00000029647	Pan3	825.965	-0.254649	0.0924125	-2.75557	0.00585906	0.0433671	785.984	708.545	931.519	877.813
ENSMUST00000176505	ENSMUSG00000029647	Pan3	696.662	-0.265084	0.0978206	-2.7099	0.00673036	0.04813	662.83	590.784	781.917	751.118
ENSMUST00000176596	ENSMUSG00000029647	Pan3	920.619	-0.29025	0.0886788	-3.27305	0.00106395	0.0115273	860.077	782.764	1049.21	990.431
ENSMUST00000176600	ENSMUSG00000029647	Pan3	1021.72	-0.301224	0.0838584	-3.59205	0.000328087	0.00444269	935.171	881.723	1161.91	1108.08
ENSMUST00000176753	ENSMUSG00000029647	Pan3	530.302	-0.301266	0.105395	-2.85844	0.00425734	0.0341406	472.592	465.107	611.372	572.137
ENSMUST00000177465	ENSMUSG00000029647	Pan3	530.798	-0.300991	0.105393	-2.85589	0.00429164	0.034337	472.592	466.096	612.369	572.137
ENSMUST00000085554	ENSMUSG00000029651	Mtus2	24.4807	-0.44195	0.158433	-2.78951	0.00527884	0.0400519	12.015	12.8646	43.8831	29.1599
ENSMUST00000085558	ENSMUSG00000029651	Mtus2	114.132	-0.648843	0.166776	-3.8905	0.000100037	0.00163749	77.0965	73.2295	181.517	124.684
ENSMUST00000031736	ENSMUSG00000029722	Agfg2	300.386	-0.467588	0.128465	-3.63982	0.000272825	0.00379918	232.291	253.335	369.017	346.902
ENSMUST00000100544	ENSMUSG00000029722	Agfg2	302.134	-0.471321	0.12833	-3.67272	0.00023998	0.00342683	232.291	255.314	371.012	349.919
ENSMUST00000138604	ENSMUSG00000029722	Agfg2	109.402	-0.449617	0.163737	-2.74598	0.00603313	0.0443065	84.1053	84.115	133.644	135.744
ENSMUST00000151839	ENSMUSG00000029722	Agfg2	176.565	-0.441811	0.148394	-2.97729	0.00290812	0.0254755	142.178	140.522	216.424	207.136
ENSMUST00000031775	ENSMUSG00000029761	Cald1	1307.53	-0.399124	0.0756872	-5.27333	1.34e-07	5.03e-06	1140.43	1096.46	1497.01	1496.2
ENSMUST00000079391	ENSMUSG00000029761	Cald1	1977.43	-0.476384	0.0660655	-7.21079	5.56e-13	5.31e-11	1643.06	1639.75	2264.97	2361.95
ENSMUST00000115021	ENSMUSG00000029761	Cald1	2011.89	-0.471279	0.0656422	-7.17951	7e-13	6.56e-11	1680.1	1667.46	2302.87	2397.14
ENSMUST00000115026	ENSMUSG00000029761	Cald1	1977.43	-0.476384	0.0660655	-7.21079	5.56e-13	5.31e-11	1643.06	1639.75	2264.97	2361.95
ENSMUST00000115027	ENSMUSG00000029761	Cald1	2031.09	-0.472944	0.065436	-7.22758	4.92e-13	4.75e-11	1684.11	1693.19	2325.81	2421.28
ENSMUST00000123823	ENSMUSG00000029761	Cald1	392.052	-0.354067	0.117725	-3.00758	0.0026334	0.0235305	329.412	344.377	427.86	466.558
ENSMUST00000126181	ENSMUSG00000029761	Cald1	309.448	-0.399182	0.127635	-3.12753	0.00176282	0.0171289	259.325	258.283	339.097	381.09
ENSMUST00000136907	ENSMUSG00000029761	Cald1	379.331	-0.375875	0.119208	-3.1531	0.00161544	0.0160421	315.395	329.533	415.892	456.503
ENSMUST00000142512	ENSMUSG00000029761	Cald1	533.94	-0.358181	0.105734	-3.38757	0.000705144	0.00831525	472.592	448.284	586.438	628.446
ENSMUST00000142716	ENSMUSG00000029761	Cald1	469.995	-0.438816	0.109721	-3.99938	6.35e-05	0.00111222	385.483	394.846	537.568	562.082
ENSMUST00000149009	ENSMUSG00000029761	Cald1	2013.89	-0.472211	0.0656848	-7.18904	6.52e-13	6.17e-11	1680.1	1669.44	2303.86	2402.17
ENSMUST00000038406	ENSMUSG00000029762	Akr1b8	674.394	-0.554771	0.0972596	-5.70402	1.17e-08	5.63e-07	534.669	534.378	785.907	842.62
ENSMUST00000133370	ENSMUSG00000029762	Akr1b8	507.024	-0.514531	0.106867	-4.81467	1.47e-06	4.27e-05	412.516	401.773	595.414	618.391
ENSMUST00000041401	ENSMUSG00000029804	Herc3	377.36	-0.4086	0.118549	-3.44668	0.000567526	0.00695363	327.41	304.793	438.831	438.404
ENSMUST00000031838	ENSMUSG00000029814	Igf2bp3	1914.98	-0.279949	0.0687483	-4.07208	4.66e-05	0.00084974	1792.24	1651.62	2093.42	2122.64
ENSMUST00000031840	ENSMUSG00000029816	Gpnmb	70.503	-0.610303	0.172743	-3.53302	0.000410839	0.00534532	53.0664	34.6356	92.7529	101.557
ENSMUST00000204260	ENSMUSG00000029816	Gpnmb	59.9936	-0.517528	0.173206	-2.98793	0.00280871	0.0247527	49.0614	28.6981	82.7795	79.4356
ENSMUST00000204013	ENSMUSG00000029817	Tra2a	908.976	-0.329538	0.0892886	-3.69071	0.000223633	0.00323151	785.984	809.483	1074.14	966.298
ENSMUST00000031850	ENSMUSG00000029826	Zc3hav1	420.581	-0.431661	0.114202	-3.77981	0.000156951	0.00239376	359.45	339.429	484.709	498.735
ENSMUST00000114898	ENSMUSG00000029826	Zc3hav1	391.627	-0.459556	0.117187	-3.92155	8.8e-05	0.00146968	331.415	309.741	456.783	468.569
ENSMUST00000114900	ENSMUSG00000029826	Zc3hav1	600.465	-0.483683	0.102333	-4.72656	2.28e-06	6.23e-05	502.629	477.971	679.191	742.069
ENSMUST00000143702	ENSMUSG00000029826	Zc3hav1	415.39	-0.451444	0.11637	-3.87938	0.000104722	0.00170279	357.448	325.575	469.749	508.79
ENSMUST00000031859	ENSMUSG00000029833	Trim24	5558.46	-0.187984	0.0491721	-3.82298	0.000131847	0.00206338	5250.57	5128.05	5988.05	5867.17
ENSMUST00000120238	ENSMUSG00000029833	Trim24	4779.81	-0.183511	0.0516492	-3.55303	0.000380828	0.00503286	4545.69	4392.78	5162.25	5018.52
ENSMUST00000120428	ENSMUSG00000029833	Trim24	5529.27	-0.190297	0.0493852	-3.85332	0.000116527	0.00185921	5224.54	5090.44	5966.11	5836
ENSMUST00000149828	ENSMUSG00000029833	Trim24	2401.77	-0.19456	0.0617158	-3.15252	0.00161868	0.0160666	2229.79	2239.44	2615.03	2522.83
ENSMUST00000153004	ENSMUSG00000029833	Trim24	1249.66	-0.21487	0.0777423	-2.76387	0.00571199	0.0426041	1137.42	1165.74	1387.3	1308.17
ENSMUST00000068583	ENSMUSG00000030232	Aebp2	733.293	-0.264777	0.0933271	-2.83708	0.00455277	0.0358073	671.841	649.17	819.816	792.344
ENSMUST00000160836	ENSMUSG00000030232	Aebp2	885.535	-0.245565	0.0878184	-2.79629	0.00516934	0.039409	815.02	794.639	996.346	936.133
ENSMUST00000161335	ENSMUSG00000030232	Aebp2	1254.99	-0.213118	0.0781948	-2.72547	0.00642097	0.046445	1176.47	1138.03	1398.28	1307.17
ENSMUST00000088373	ENSMUSG00000030257	Srgap3	108.195	-0.787367	0.164868	-4.77574	1.79e-06	5.04e-05	66.0827	64.3232	157.58	144.794
ENSMUST00000113169	ENSMUSG00000030257	Srgap3	100.7	-0.757766	0.166429	-4.55309	5.29e-06	0.000130084	62.0777	60.3649	144.615	135.744
ENSMUST00000019220	ENSMUSG00000030374	Strn4	1757.72	-0.214761	0.0722088	-2.97416	0.00293792	0.0256544	1603.01	1638.76	1800.21	1988.91
ENSMUST00000108495	ENSMUSG00000030374	Strn4	1756.97	-0.214453	0.0722106	-2.96983	0.00297968	0.0259543	1603.01	1637.77	1799.21	1987.9
ENSMUST00000168693	ENSMUSG00000030376	Slc8a2	119.436	-0.696468	0.165456	-4.20937	2.56e-05	0.000508435	89.1116	64.3232	180.519	143.788
ENSMUST00000211649	ENSMUSG00000030376	Slc8a2	123.432	-0.721993	0.163873	-4.40581	1.05e-05	0.000238592	89.1116	68.2816	185.506	150.827
ENSMUST00000032568	ENSMUSG00000030409	Dmpk	251.162	-0.367422	0.135952	-2.70259	0.00688009	0.0489064	206.258	217.709	307.182	273.5
ENSMUST00000032570	ENSMUSG00000030410	Dmwd	1395.25	-0.205708	0.0760448	-2.70509	0.00682867	0.0486452	1312.64	1268.65	1442.16	1557.54
ENSMUST00000032629	ENSMUSG00000030447	Cyfip1	3578.84	-0.177923	0.0546834	-3.2537	0.00113913	0.0121742	3390.24	3315.12	3769.96	3840.06
ENSMUST00000085255	ENSMUSG00000030447	Cyfip1	3321.2	-0.20076	0.0554574	-3.62008	0.000294507	0.00405818	3094.87	3073.66	3531.59	3584.65
ENSMUST00000163845	ENSMUSG00000030447	Cyfip1	3309.95	-0.196926	0.0555028	-3.54804	0.000388114	0.00511091	3091.87	3064.76	3517.63	3565.55
ENSMUST00000173267	ENSMUSG00000030447	Cyfip1	2083.23	-0.237754	0.0640523	-3.71187	0.000205738	0.00300813	1910.39	1901	2241.03	2280.5
ENSMUST00000173497	ENSMUSG00000030447	Cyfip1	2796.2	-0.173491	0.0582874	-2.97648	0.00291576	0.0255176	2604.26	2642.2	2974.08	2964.25
ENSMUST00000032705	ENSMUSG00000030494	Rhpn2	188.815	-0.548052	0.147014	-3.72788	0.000193098	0.0028518	133.167	152.397	230.386	239.312
ENSMUST00000085556	ENSMUSG00000030494	Rhpn2	175.093	-0.576509	0.150367	-3.834	0.000126077	0.0019864	119.149	139.532	212.434	229.257
ENSMUST00000055576	ENSMUSG00000030513	Pcsk6	2075.99	-0.182754	0.0650606	-2.80898	0.00496992	0.0382473	1973.47	1905.95	2176.2	2248.33
ENSMUST00000098391	ENSMUSG00000030513	Pcsk6	2072	-0.181705	0.0652337	-2.78545	0.0053454	0.0404691	1972.47	1901	2169.22	2245.31
ENSMUST00000176209	ENSMUSG00000030513	Pcsk6	2033.56	-0.188342	0.0655549	-2.87305	0.00406532	0.0329669	1930.42	1861.42	2135.31	2207.1
ENSMUST00000167377	ENSMUSG00000030536	Iqgap1	3366.39	-0.281538	0.0598561	-4.70358	2.56e-06	6.88e-05	3065.84	2991.53	3858.72	3549.46
[truncated: 2,053 more rows]

## Sheet: 5.2_AA>WT mRNA
Table S5.2: List of differential expressed genes (AA>WT)
ensembl_transcript_id	ensembl_gene_id	external_gene_name	baseMean	log2FoldChange	lfcSE	stat	pvalue	padj	AA10_Rep1	AA10_Rep2	WT25_Rep1	WT25_Rep2
ENSMUST00000034567	ENSMUSG00000000168	Dlat	1800.07	0.252201	0.0671556	3.75547	0.000173016	0.00259478	1956.45	1970.27	1643.62	1629.94
ENSMUST00000125919	ENSMUSG00000000168	Dlat	711.335	0.271282	0.0942272	2.87902	0.00398912	0.0324694	774.97	792.66	650.268	627.44
ENSMUST00000126933	ENSMUSG00000000168	Dlat	600.247	0.282095	0.101356	2.78321	0.00538232	0.0406606	645.809	683.806	552.528	518.845
ENSMUST00000000175	ENSMUSG00000000171	Sdhd	2556.33	0.222939	0.0719459	3.0987	0.00194375	0.0185233	2668.34	2856.94	2178.2	2521.83
ENSMUST00000000188	ENSMUSG00000000184	Ccnd2	125.474	0.441431	0.159937	2.76004	0.00577948	0.0429954	156.196	149.428	98.737	97.5348
ENSMUST00000000260	ENSMUSG00000000253	Gmpr	99.4591	0.572091	0.16714	3.42284	0.000619711	0.0074749	117.147	142.501	69.814	68.3749
ENSMUST00000128873	ENSMUSG00000000253	Gmpr	73.0171	0.605052	0.172078	3.51616	0.000437842	0.00562574	89.1116	109.844	48.8698	44.2426
ENSMUST00000000326	ENSMUSG00000000317	Bcl6b	123.211	0.644362	0.161333	3.99398	6.5e-05	0.00113281	172.216	152.397	84.7742	83.4576
ENSMUST00000090103	ENSMUSG00000000325	Arvcf	628.209	0.366169	0.0985394	3.71597	0.000202427	0.00296566	705.884	724.379	535.573	546.999
ENSMUST00000115610	ENSMUSG00000000325	Arvcf	613.502	0.369056	0.0994654	3.71039	0.000206937	0.00302146	692.867	705.577	518.619	536.944
ENSMUST00000115612	ENSMUSG00000000325	Arvcf	623.229	0.362531	0.0988312	3.66819	0.000244276	0.00347321	700.878	716.462	530.587	544.988
ENSMUST00000115613	ENSMUSG00000000325	Arvcf	628.209	0.366169	0.0985394	3.71597	0.000202427	0.00296566	705.884	724.379	535.573	546.999
ENSMUST00000115614	ENSMUSG00000000325	Arvcf	628.209	0.366169	0.0985394	3.71597	0.000202427	0.00296566	705.884	724.379	535.573	546.999
ENSMUST00000150253	ENSMUSG00000000325	Arvcf	446.87	0.341529	0.112662	3.03145	0.00243379	0.0221046	500.627	512.607	368.02	406.227
ENSMUST00000088194	ENSMUSG00000000399	Ndufa9	1769.48	0.320595	0.069002	4.64618	3.38e-06	8.81e-05	1934.42	2012.82	1532.92	1597.76
ENSMUST00000205002	ENSMUSG00000000399	Ndufa9	1775.21	0.324693	0.0689006	4.71248	2.45e-06	6.6e-05	1943.43	2021.73	1535.91	1599.77
ENSMUST00000000449	ENSMUSG00000000439	Mkrn2	2450.84	0.324628	0.0613072	5.2951	1.19e-07	4.52e-06	2769.47	2699.6	2142.29	2192.02
ENSMUST00000204409	ENSMUSG00000000439	Mkrn2	207.495	0.489043	0.142894	3.42243	0.000620644	0.00748279	240.301	263.231	164.562	161.888
ENSMUST00000000451	ENSMUSG00000000441	Raf1	3411.63	0.322836	0.0564653	5.71742	1.08e-08	5.23e-07	3883.86	3720.85	2987.04	3054.75
ENSMUST00000112949	ENSMUSG00000000441	Raf1	3261.89	0.328359	0.0571793	5.74263	9.32e-09	4.56e-07	3720.66	3563.51	2848.41	2914.98
ENSMUST00000124553	ENSMUSG00000000441	Raf1	1078.21	0.314761	0.081234	3.87475	0.000106735	0.00172984	1229.54	1175.63	957.45	950.21
ENSMUST00000127503	ENSMUSG00000000441	Raf1	1349.19	0.296045	0.0748609	3.95461	7.67e-05	0.00130762	1520.9	1467.56	1214.76	1193.54
ENSMUST00000130528	ENSMUSG00000000441	Raf1	3027.85	0.302406	0.0577933	5.23255	1.67e-07	6.14e-06	3412.27	3294.34	2679.86	2724.94
ENSMUST00000147979	ENSMUSG00000000441	Raf1	919.185	0.272422	0.0859102	3.17101	0.00151908	0.0152657	1006.26	1017.3	844.75	808.433
ENSMUST00000203142	ENSMUSG00000000441	Raf1	1141.43	0.329723	0.0815864	4.04139	5.31e-05	0.000951451	1331.67	1227.09	986.373	1020.6
ENSMUST00000203276	ENSMUSG00000000441	Raf1	983.616	0.313376	0.0834799	3.7539	0.000174102	0.00260673	1110.39	1083.6	867.689	872.786
ENSMUST00000203759	ENSMUSG00000000441	Raf1	867.01	0.280753	0.0908141	3.09151	0.00199141	0.0188849	1000.25	915.369	748.008	804.411
ENSMUST00000203826	ENSMUSG00000000441	Raf1	961.158	0.314862	0.0841796	3.74036	0.000183757	0.00272986	1084.36	1060.84	844.75	854.686
ENSMUST00000204512	ENSMUSG00000000441	Raf1	952.67	0.317628	0.0844503	3.76113	0.00016915	0.0025459	1076.35	1051.93	837.769	844.631
ENSMUST00000106313	ENSMUSG00000000486	2001-09-01	3614.42	0.446699	0.055432	8.05851	7.72e-16	1.02e-13	4214.28	4154.29	2978.07	3111.06
ENSMUST00000106314	ENSMUSG00000000486	2001-09-01	3632.14	0.44591	0.0552618	8.06905	7.08e-16	9.43e-14	4235.3	4172.1	2997.02	3124.13
ENSMUST00000131208	ENSMUSG00000000486	2001-09-01	1138.65	0.373887	0.0827237	4.51971	6.19e-06	0.000149895	1335.67	1253.81	939.498	1025.62
ENSMUST00000133591	ENSMUSG00000000486	2001-09-01	2441.4	0.46856	0.0622623	7.52558	5.25e-14	5.68e-12	2833.55	2861.89	1981.72	2088.45
ENSMUST00000133733	ENSMUSG00000000486	2001-09-01	1751.1	0.486306	0.0683459	7.11537	1.12e-12	1e-10	2074.6	2036.57	1428.2	1465.03
ENSMUST00000133913	ENSMUSG00000000486	2001-09-01	1839.96	0.471841	0.0673438	7.00646	2.44e-12	2.11e-10	2173.72	2126.63	1507.98	1551.51
ENSMUST00000138541	ENSMUSG00000000486	2001-09-01	1293.03	0.472961	0.075685	6.24908	4.13e-10	2.54e-08	1515.9	1512.09	1061.17	1082.94
ENSMUST00000142356	ENSMUSG00000000486	2001-09-01	2232.79	0.476064	0.0626559	7.59808	3.01e-14	3.33e-12	2613.27	2607.57	1846.08	1864.22
ENSMUST00000152267	ENSMUSG00000000486	2001-09-01	3343.2	0.446728	0.0561837	7.9512	1.85e-15	2.33e-13	3899.88	3841.58	2766.63	2864.71
ENSMUST00000000543	ENSMUSG00000000531	Grasp	447.667	0.31968	0.112924	2.83092	0.00464146	0.0363596	528.662	478.961	398.937	384.106
ENSMUST00000000641	ENSMUSG00000000627	Sema4f	164.845	0.598807	0.152199	3.93436	8.34e-05	0.00140579	215.27	204.845	128.657	110.606
ENSMUST00000000642	ENSMUSG00000000628	Hk2	6486.37	0.313168	0.0535975	5.84296	5.13e-09	2.61e-07	7480.37	6930.09	5920.23	5614.79
ENSMUST00000168725	ENSMUSG00000000628	Hk2	1090.81	0.254805	0.0839173	3.03638	0.00239436	0.0218568	1251.57	1135.06	1010.31	966.298
ENSMUST00000169270	ENSMUSG00000000628	Hk2	412.247	0.391343	0.119044	3.28738	0.00101125	0.0110822	516.647	436.408	354.057	341.875
ENSMUST00000170833	ENSMUSG00000000628	Hk2	3615.78	0.330521	0.0581013	5.68871	1.28e-08	6.07e-07	4153.2	3927.68	3282.26	3100
ENSMUST00000101257	ENSMUSG00000000693	Loxl3	351.624	0.338282	0.123547	2.73809	0.00617963	0.0450879	428.537	371.096	302.195	304.671
ENSMUST00000125975	ENSMUSG00000000738	Spg7	1437.95	0.270848	0.0747632	3.62274	0.000291496	0.00402286	1620.03	1538.81	1260.64	1332.31
ENSMUST00000128803	ENSMUSG00000000738	Spg7	1531.61	0.249072	0.0740751	3.36243	0.000772601	0.0089597	1733.17	1607.09	1362.37	1423.81
ENSMUST00000142541	ENSMUSG00000000738	Spg7	580.72	0.331047	0.10529	3.14416	0.00166565	0.0164292	674.845	634.326	472.741	540.966
ENSMUST00000149248	ENSMUSG00000000738	Spg7	1475.17	0.255963	0.0743489	3.44273	0.000575867	0.00703133	1657.07	1567.51	1300.54	1375.54
ENSMUST00000153285	ENSMUSG00000000738	Spg7	1465.42	0.25724	0.0743181	3.46134	0.000537498	0.00665039	1641.05	1563.55	1289.57	1367.5
ENSMUST00000000939	ENSMUSG00000000915	Hip1r	423.319	0.471417	0.115203	4.09204	4.28e-05	0.000788317	486.609	516.565	329.123	360.979
ENSMUST00000089688	ENSMUSG00000000957	Mmp14	579.741	0.725682	0.105653	6.86851	6.49e-12	5.33e-10	781.979	694.691	407.914	434.382
ENSMUST00000197874	ENSMUSG00000000957	Mmp14	123.739	0.473462	0.160764	2.94508	0.00322871	0.0275457	159.199	146.459	90.7583	98.5403
ENSMUST00000197947	ENSMUSG00000000957	Mmp14	111.495	0.46223	0.163393	2.82895	0.00467003	0.0365107	137.172	138.542	81.7822	88.4852
ENSMUST00000000984	ENSMUSG00000000958	Slc7a7	520.355	0.491645	0.105588	4.65628	3.22e-06	8.44e-05	611.766	624.43	418.884	426.338
ENSMUST00000195970	ENSMUSG00000000958	Slc7a7	521.35	0.490711	0.105542	4.64942	3.33e-06	8.69e-05	611.766	626.409	419.882	427.343
ENSMUST00000195999	ENSMUSG00000000958	Slc7a7	84.0393	0.578694	0.170044	3.40321	0.000665996	0.00792869	110.138	112.813	50.8645	62.3418
ENSMUST00000196966	ENSMUSG00000000958	Slc7a7	180.801	0.460924	0.14861	3.10158	0.00192492	0.0183818	209.262	227.605	151.596	134.739
ENSMUST00000197440	ENSMUSG00000000958	Slc7a7	532.319	0.52658	0.104755	5.02677	4.99e-07	1.62e-05	635.796	642.243	420.879	430.36
ENSMUST00000200545	ENSMUSG00000000958	Slc7a7	206.06	0.435516	0.143003	3.0455	0.00232295	0.0213256	243.305	247.397	158.578	174.959
ENSMUST00000001083	ENSMUSG00000001056	Nhp2	3576.95	0.238145	0.0570129	4.17703	2.95e-05	0.00057301	3851.82	3907.88	3166.57	3381.54
ENSMUST00000127405	ENSMUSG00000001056	Nhp2	3617.41	0.234284	0.0567394	4.12912	3.64e-05	0.000685623	3897.88	3939.55	3208.45	3423.77
ENSMUST00000001116	ENSMUSG00000001089	Luzp1	2589.61	0.314628	0.0612998	5.13261	2.86e-07	9.87e-06	2894.62	2865.85	2362.71	2235.26
ENSMUST00000063021	ENSMUSG00000001089	Luzp1	1505.36	0.325603	0.0766361	4.2487	2.15e-05	0.000440237	1681.1	1686.26	1406.25	1247.84
ENSMUST00000105849	ENSMUSG00000001089	Luzp1	2617.29	0.314743	0.0611285	5.14887	2.62e-07	9.15e-06	2922.66	2899.49	2388.64	2258.38
ENSMUST00000170102	ENSMUSG00000001089	Luzp1	2617.54	0.314451	0.0611007	5.14643	2.65e-07	9.26e-06	2922.66	2899.49	2388.64	2259.39
ENSMUST00000001156	ENSMUSG00000001128	Cfp	261.159	0.403454	0.134634	2.99666	0.00272952	0.0241801	304.381	306.772	232.381	201.103
ENSMUST00000001185	ENSMUSG00000001157	Gmcl1	952.289	0.267236	0.0854466	3.12753	0.00176284	0.0171289	1077.35	1015.32	849.737	866.752
ENSMUST00000001186	ENSMUSG00000001158	Snrnp27	667.29	0.362481	0.105423	3.43834	0.000585298	0.00712364	698.875	821.358	536.571	612.358
ENSMUST00000113683	ENSMUSG00000001158	Snrnp27	542.563	0.351755	0.113156	3.10859	0.00187985	0.0180307	563.706	670.941	432.847	502.757
ENSMUST00000131674	ENSMUSG00000001158	Snrnp27	642.852	0.372064	0.106127	3.50583	0.000455193	0.00580014	679.851	789.692	512.635	589.231
ENSMUST00000001240	ENSMUSG00000001211	Agpat3	389.378	0.344433	0.118837	2.89837	0.00375107	0.0309804	427.535	458.179	354.057	317.742
ENSMUST00000105388	ENSMUSG00000001211	Agpat3	359.902	0.367105	0.124191	2.95597	0.00311692	0.0268342	395.495	431.461	332.115	280.538
ENSMUST00000105389	ENSMUSG00000001211	Agpat3	349.661	0.378272	0.125431	3.01577	0.00256331	0.0230416	381.478	425.523	319.15	272.494
ENSMUST00000105390	ENSMUSG00000001211	Agpat3	359.653	0.369214	0.124103	2.97506	0.00292929	0.0256004	395.495	431.461	331.118	280.538
ENSMUST00000166360	ENSMUSG00000001211	Agpat3	359.403	0.367624	0.124188	2.96023	0.00307408	0.0265197	394.494	431.461	331.118	280.538
ENSMUST00000001258	ENSMUSG00000001228	Uhrf1	10218.3	0.135355	0.0459033	2.9487	0.0031911	0.0273159	10989.8	10422.3	9785.93	9675.05
ENSMUST00000113035	ENSMUSG00000001228	Uhrf1	10151.1	0.134417	0.0459263	2.9268	0.00342472	0.0288648	10913.7	10351.1	9723.1	9616.73
ENSMUST00000113038	ENSMUSG00000001228	Uhrf1	10218.3	0.135355	0.0459033	2.9487	0.0031911	0.0273159	10989.8	10422.3	9785.93	9675.05
ENSMUST00000113039	ENSMUSG00000001228	Uhrf1	10151.1	0.134417	0.0459263	2.9268	0.00342472	0.0288648	10913.7	10351.1	9723.1	9616.73
ENSMUST00000142387	ENSMUSG00000001228	Uhrf1	2072.91	0.225435	0.07169	3.14458	0.00166327	0.0164109	2247.81	2236.47	2029.59	1777.75
ENSMUST00000038794	ENSMUSG00000001229	Dpp9	1314.01	0.277205	0.0750863	3.69182	0.000222657	0.00321962	1459.83	1432.92	1185.84	1177.46
ENSMUST00000001327	ENSMUSG00000001281	Itgb7	202.225	0.813353	0.144489	5.62917	1.81e-08	8.33e-07	280.351	265.21	135.639	127.7
ENSMUST00000043172	ENSMUSG00000001288	Rarg	1713.03	0.27008	0.0700233	3.857	0.000114788	0.00183809	1827.29	1932.67	1567.82	1524.36
ENSMUST00000063339	ENSMUSG00000001288	Rarg	1752.45	0.263043	0.0699108	3.76256	0.000168186	0.00253439	1864.33	1973.24	1618.69	1553.52
ENSMUST00000001347	ENSMUSG00000001313	Rnd2	237.306	0.914105	0.140128	6.52334	6.88e-11	4.8e-09	323.405	331.512	160.572	133.733
ENSMUST00000134980	ENSMUSG00000001313	Rnd2	549.239	0.375927	0.110346	3.4068	0.000657299	0.00784659	616.772	642.243	515.627	422.316
ENSMUST00000153185	ENSMUSG00000001313	Rnd2	650.248	0.488052	0.10154	4.80649	1.54e-06	4.42e-05	766.96	773.858	569.483	490.69
ENSMUST00000001460	ENSMUSG00000001424	Snd1	3452.5	0.315836	0.0556948	5.67084	1.42e-08	6.68e-07	3908.89	3769.34	3049.88	3081.9
ENSMUST00000163772	ENSMUSG00000001424	Snd1	211.081	0.410436	0.142207	2.88619	0.00389937	0.0319163	261.327	236.512	173.538	172.948
ENSMUST00000164915	ENSMUSG00000001424	Snd1	2401.05	0.305991	0.0626335	4.88542	1.03e-06	3.12e-05	2734.42	2592.72	2136.31	2140.74
ENSMUST00000165151	ENSMUSG00000001424	Snd1	856.825	0.322101	0.0877302	3.67149	0.000241136	0.00343945	959.201	958.911	747.01	762.179
ENSMUST00000167201	ENSMUSG00000001424	Snd1	2123.02	0.318073	0.0649832	4.89469	9.85e-07	2.99e-05	2427.04	2302.77	1883.98	1878.3
ENSMUST00000169321	ENSMUSG00000001424	Snd1	334.868	0.408482	0.124537	3.28001	0.00103805	0.011305	409.513	371.096	270.28	288.582
ENSMUST00000169579	ENSMUSG00000001424	Snd1	638.641	0.280815	0.100853	2.7844	0.00536266	0.0405609	748.938	665.003	568.486	572.137
ENSMUST00000171195	ENSMUSG00000001424	Snd1	542.272	0.327736	0.10703	3.06209	0.00219801	0.0203776	649.814	571.982	478.725	468.569
ENSMUST00000171532	ENSMUSG00000001424	Snd1	537.483	0.340627	0.105206	3.23772	0.00120491	0.0127026	630.79	584.847	469.749	464.547
ENSMUST00000072755	ENSMUSG00000001435	Col18a1	4040.29	0.181361	0.0532848	3.40363	0.000664977	0.00792022	4228.29	4372	3756.99	3803.86
ENSMUST00000081654	ENSMUSG00000001435	Col18a1	4047.75	0.182404	0.0532914	3.42277	0.000619868	0.0074749	4234.3	4384.87	3767.96	3803.86
ENSMUST00000105409	ENSMUSG00000001435	Col18a1	3628.1	0.199731	0.0552252	3.61668	0.00029841	0.0041021	3802.76	3968.25	3384.98	3356.4
ENSMUST00000105410	ENSMUSG00000001436	Slc19a1	525.028	0.513275	0.10598	4.84312	1.28e-06	3.79e-05	608.762	647.191	425.866	418.294
ENSMUST00000130703	ENSMUSG00000001436	Slc19a1	137.653	0.442958	0.157925	2.80487	0.00503372	0.038625	160.201	174.168	115.692	100.551
ENSMUST00000131031	ENSMUSG00000001436	Slc19a1	131.426	0.448909	0.158813	2.82665	0.00470383	0.0366929	153.192	167.24	104.721	100.551
ENSMUST00000136925	ENSMUSG00000001436	Slc19a1	369.343	0.46632	0.121831	3.8276	0.000129396	0.00203143	411.515	465.107	312.169	288.582
ENSMUST00000144234	ENSMUSG00000001436	Slc19a1	520.778	0.507807	0.106603	4.76351	1.9e-06	5.32e-05	599.751	644.222	424.868	414.271
ENSMUST00000073316	ENSMUSG00000001517	Foxm1	2442.32	0.215803	0.0639065	3.37686	0.000733194	0.00858812	2635.3	2627.36	2342.76	2163.86
ENSMUST00000112148	ENSMUSG00000001517	Foxm1	1455.55	0.3067	0.0742507	4.1306	3.62e-05	0.000681607	1610.02	1624.9	1340.43	1246.84
ENSMUST00000123988	ENSMUSG00000001517	Foxm1	478.778	0.377976	0.109894	3.43947	0.00058285	0.00709918	563.706	534.378	423.871	393.156
ENSMUST00000203040	ENSMUSG00000001517	Foxm1	863.374	0.276528	0.0932082	2.96678	0.00300939	0.0261054	914.145	991.568	822.808	724.975
ENSMUST00000203258	ENSMUSG00000001517	Foxm1	555.782	0.316336	0.105939	2.98601	0.00282648	0.0248814	602.755	644.222	515.627	460.525
ENSMUST00000001559	ENSMUSG00000001518	Itfg2	800.48	0.343855	0.0907672	3.78831	0.000151674	0.00232398	928.162	877.765	695.148	700.843
ENSMUST00000142615	ENSMUSG00000001518	Itfg2	815.454	0.339358	0.0902259	3.7612	0.000169099	0.00254574	945.183	891.619	712.103	712.909
ENSMUST00000203026	ENSMUSG00000001518	Itfg2	282.41	0.36882	0.129651	2.84471	0.00444512	0.0351882	325.407	325.575	241.357	237.301
ENSMUST00000203374	ENSMUSG00000001518	Itfg2	602.074	0.318625	0.099956	3.18765	0.00143435	0.0145842	682.855	666.983	533.579	524.878
ENSMUST00000001562	ENSMUSG00000001521	Tulp3	1814.95	0.388935	0.0680237	5.71763	1.08e-08	5.23e-07	2115.65	2020.74	1561.84	1561.56
ENSMUST00000138313	ENSMUSG00000001521	Tulp3	343.531	0.388565	0.121687	3.19315	0.00140731	0.0143766	395.495	398.804	289.23	290.593
ENSMUST00000123903	ENSMUSG00000001552	Jup	761.583	0.260119	0.0922713	2.81907	0.0048163	0.0373527	855.071	816.41	698.14	676.71
ENSMUST00000128268	ENSMUSG00000001552	Jup	758.566	0.26652	0.0921585	2.89197	0.00382829	0.0314778	848.062	820.369	694.151	671.683
ENSMUST00000155746	ENSMUSG00000001552	Jup	764.81	0.263558	0.0918107	2.87067	0.00409606	0.0331598	854.069	826.306	699.138	679.727
ENSMUST00000001619	ENSMUSG00000001576	Ergic1	911.922	0.345216	0.0863583	3.99748	6.4e-05	0.00111838	1014.27	1042.04	778.925	812.455
ENSMUST00000163213	ENSMUSG00000001576	Ergic1	822.381	0.336197	0.0899694	3.73679	0.000186381	0.00276559	916.147	934.171	698.14	741.063
ENSMUST00000165802	ENSMUSG00000001576	Ergic1	726.326	0.345066	0.0939076	3.67452	0.000238293	0.0034066	818.024	822.348	614.364	650.567
ENSMUST00000167070	ENSMUSG00000001576	Ergic1	572.65	0.301496	0.10203	2.95496	0.00312711	0.0269109	637.799	639.274	494.682	518.845
ENSMUST00000167662	ENSMUSG00000001576	Ergic1	1686.93	0.311067	0.0687544	4.52431	6.06e-06	0.00014703	1873.35	1878.24	1509.98	1486.15
ENSMUST00000170640	ENSMUSG00000001576	Ergic1	400.904	0.339936	0.116182	2.92589	0.00343471	0.0289292	439.55	470.054	343.086	350.924
ENSMUST00000001672	ENSMUSG00000001627	Ifrd1	1855.03	0.384879	0.0666724	5.77269	7.8e-09	3.87e-07	2113.65	2107.82	1583.78	1614.85
ENSMUST00000164047	ENSMUSG00000001627	Ifrd1	684.084	0.410469	0.0956029	4.29348	1.76e-05	0.000368029	796.998	781.775	587.435	570.126
ENSMUST00000164354	ENSMUSG00000001627	Ifrd1	480.294	0.331617	0.108416	3.05875	0.00222266	0.0205607	539.676	544.274	412.9	424.327
ENSMUST00000165027	ENSMUSG00000001627	Ifrd1	563.113	0.329703	0.102648	3.21198	0.00131823	0.0136325	623.781	644.222	484.709	499.74
ENSMUST00000169319	ENSMUSG00000001627	Ifrd1	515.988	0.300867	0.105982	2.83885	0.0045276	0.0356763	568.712	582.868	445.813	466.558
ENSMUST00000169926	ENSMUSG00000001627	Ifrd1	631.957	0.366739	0.0988855	3.70873	0.000208303	0.00303999	706.885	732.295	530.587	558.06
ENSMUST00000170119	ENSMUSG00000001627	Ifrd1	615.233	0.362726	0.0995133	3.645	0.000267392	0.00374355	701.879	697.66	543.552	517.839
ENSMUST00000170752	ENSMUSG00000001627	Ifrd1	714.538	0.347206	0.094993	3.65507	0.000257114	0.00362302	786.985	828.285	605.388	637.495
ENSMUST00000171530	ENSMUSG00000001627	Ifrd1	1638.99	0.382413	0.0698343	5.47601	4.35e-08	1.84e-06	1869.34	1859.44	1390.3	1436.88
ENSMUST00000171553	ENSMUSG00000001627	Ifrd1	589.026	0.35835	0.101358	3.53547	0.000407044	0.00531241	652.817	685.785	500.666	516.834
ENSMUST00000113117	ENSMUSG00000001632	Brpf1	1799.34	0.294532	0.0703583	4.18618	2.84e-05	0.000553993	2048.56	1932.67	1658.58	1557.54
ENSMUST00000113119	ENSMUSG00000001632	Brpf1	1812.54	0.295137	0.0699642	4.21841	2.46e-05	0.000492062	2057.58	1953.45	1671.55	1567.6
ENSMUST00000113121	ENSMUSG00000001632	Brpf1	1812.29	0.294072	0.0698242	4.21161	2.54e-05	0.000504074	2055.57	1953.45	1670.55	1569.61
ENSMUST00000113122	ENSMUSG00000001632	Brpf1	1813.54	0.295777	0.0698494	4.2345	2.29e-05	0.000464463	2057.58	1956.42	1671.55	1568.6
ENSMUST00000203577	ENSMUSG00000001632	Brpf1	1771.37	0.294532	0.070548	4.17492	2.98e-05	0.000577455	2011.52	1907.93	1634.65	1531.4
ENSMUST00000204198	ENSMUSG00000001632	Brpf1	1766.12	0.308656	0.0700244	4.40783	1.04e-05	0.000236633	2012.52	1912.87	1612.7	1526.37
ENSMUST00000204626	ENSMUSG00000001632	Brpf1	1803.07	0.294508	0.0696987	4.22544	2.38e-05	0.000480099	2044.56	1944.54	1658.58	1564.58
ENSMUST00000102980	ENSMUSG00000001642	Akr1b3	6850.79	0.289585	0.0490596	5.90272	3.58e-09	1.87e-07	7500.39	7600.04	5979.07	6323.67
ENSMUST00000126991	ENSMUSG00000001642	Akr1b3	4783.65	0.32298	0.0513936	6.28445	3.29e-10	2.07e-08	5281.61	5376.43	4161.91	4314.66
ENSMUST00000136559	ENSMUSG00000001642	Akr1b3	6056.58	0.293433	0.0498445	5.88697	3.93e-09	2.04e-07	6593.25	6773.73	5303.87	5555.46
ENSMUST00000142761	ENSMUSG00000001642	Akr1b3	2073.21	0.217884	0.067912	3.20832	0.00133512	0.013766	2194.75	2277.04	1830.13	1990.92
ENSMUST00000154655	ENSMUSG00000001642	Akr1b3	3437.4	0.330409	0.0557307	5.92868	3.05e-09	1.63e-07	3784.74	3895.02	2998.01	3071.84
ENSMUST00000201392	ENSMUSG00000001642	Akr1b3	2201.98	0.217993	0.0653251	3.33704	0.000846743	0.00964889	2342.93	2405.69	1960.78	2098.51
ENSMUST00000001716	ENSMUSG00000001666	Ddt	912.251	0.359164	0.0868571	4.13512	3.55e-05	0.000671159	1046.31	1020.27	766.957	815.471
ENSMUST00000172820	ENSMUSG00000001666	Ddt	844.101	0.372579	0.0887105	4.19994	2.67e-05	0.000527252	973.219	948.026	714.098	741.063
ENSMUST00000001724	ENSMUSG00000001674	Ddx18	3166.86	0.160591	0.056556	2.83951	0.00451828	0.0356296	3327.17	3368.56	2947.15	3024.58
ENSMUST00000001812	ENSMUSG00000001761	Smo	691.462	0.934541	0.0980379	9.53245	1.54e-21	3.68e-19	924.157	930.213	431.85	479.63
ENSMUST00000201515	ENSMUSG00000001761	Smo	124.442	0.599251	0.163539	3.66428	0.000248035	0.00352029	154.193	170.209	71.8087	101.557
ENSMUST00000001920	ENSMUSG00000001864	Aif1l	74.5529	0.698999	0.172507	4.05201	5.08e-05	0.000915272	105.132	106.876	32.9123	53.2922
ENSMUST00000128271	ENSMUSG00000001864	Aif1l	22.6901	0.521453	0.155766	3.34767	0.000814933	0.00936266	41.0514	31.6668	6.9814	11.0606
ENSMUST00000138833	ENSMUSG00000001864	Aif1l	33.6637	0.602022	0.166656	3.61236	0.000303427	0.00416084	57.0715	46.5107	11.9681	19.1048
ENSMUST00000140649	ENSMUSG00000001864	Aif1l	21.4425	0.45947	0.154129	2.98108	0.00287233	0.0251865	36.0451	30.6772	6.9814	12.0662
ENSMUST00000145137	ENSMUSG00000001864	Aif1l	20.2103	0.425511	0.150716	2.82327	0.00475371	0.0369744	39.0489	23.7501	6.9814	11.0606
ENSMUST00000148056	ENSMUSG00000001864	Aif1l	32.1557	0.663016	0.166045	3.993	6.52e-05	0.00113659	55.0689	47.5002	10.9708	15.0827
ENSMUST00000151276	ENSMUSG00000001864	Aif1l	21.9392	0.460427	0.15541	2.96266	0.00304995	0.0263599	36.0451	31.6668	7.97875	12.0662
ENSMUST00000156743	ENSMUSG00000001864	Aif1l	20.6992	0.453343	0.152738	2.9681	0.00299644	0.0260534	37.0464	27.7085	6.9814	11.0606
ENSMUST00000108496	ENSMUSG00000001918	Slc1a5	872.372	0.238632	0.0878667	2.71584	0.00661074	0.0474904	966.21	933.182	812.835	777.262
ENSMUST00000127401	ENSMUSG00000001918	Slc1a5	872.372	0.238632	0.0878667	2.71584	0.00661074	0.0474904	966.21	933.182	812.835	777.262
ENSMUST00000002080	ENSMUSG00000002006	Pdzd4	842.12	0.265421	0.0911512	2.91187	0.00359268	0.0299512	896.122	954.953	726.066	791.339
ENSMUST00000114438	ENSMUSG00000002006	Pdzd4	811.68	0.265202	0.0923263	2.87244	0.0040731	0.0330147	864.082	920.317	699.138	763.185
ENSMUST00000002128	ENSMUSG00000002059	Rab34	190.812	0.49168	0.148074	3.3205	0.000898573	0.0101078	242.303	223.647	163.564	133.733
ENSMUST00000056241	ENSMUSG00000002059	Rab34	204.293	0.520871	0.145919	3.56959	0.000357538	0.00477519	266.333	236.512	171.543	142.783
ENSMUST00000108322	ENSMUSG00000002059	Rab34	204.542	0.517138	0.145992	3.54223	0.000396752	0.0052029	266.333	236.512	172.54	142.783
ENSMUST00000150941	ENSMUSG00000002059	Rab34	151.139	0.480775	0.155932	3.08323	0.00204767	0.0192849	190.238	181.095	129.655	103.568
ENSMUST00000156435	ENSMUSG00000002059	Rab34	148.903	0.537835	0.155535	3.45797	0.000544268	0.00671762	194.243	179.116	118.684	103.568
ENSMUST00000108023	ENSMUSG00000002068	Ccne1	1197.89	0.801708	0.0820546	9.77042	1.51e-22	3.97e-20	1545.94	1537.82	803.859	903.956
ENSMUST00000124979	ENSMUSG00000002068	Ccne1	295.073	0.702351	0.13317	5.2741	1.33e-07	5.02e-06	382.479	378.023	185.506	234.285
ENSMUST00000128785	ENSMUSG00000002068	Ccne1	372.326	0.705822	0.119415	5.91067	3.41e-09	1.8e-07	467.585	482.919	264.296	274.505
ENSMUST00000130329	ENSMUSG00000002068	Ccne1	460.744	0.705106	0.116495	6.05269	1.42e-09	8.01e-08	603.756	570.003	301.198	368.018
ENSMUST00000137097	ENSMUSG00000002068	Ccne1	334.91	0.632219	0.123915	5.10205	3.36e-07	1.14e-05	404.506	434.429	250.333	250.373
ENSMUST00000111430	ENSMUSG00000002100	Mybpc3	23.157	0.466241	0.153709	3.03328	0.00241914	0.0220287	28.0351	44.5315	5.98406	14.0772
ENSMUST00000137942	ENSMUSG00000002100	Mybpc3	23.157	0.466241	0.153709	3.03328	0.00241914	0.0220287	28.0351	44.5315	5.98406	14.0772
ENSMUST00000169776	ENSMUSG00000002100	Mybpc3	23.157	0.466241	0.153709	3.03328	0.00241914	0.0220287	28.0351	44.5315	5.98406	14.0772
ENSMUST00000002259	ENSMUSG00000002190	Clgn	88.1628	1.18397	0.170327	6.9512	3.62e-12	3.07e-10	132.165	152.397	34.907	33.1819
ENSMUST00000109831	ENSMUSG00000002190	Clgn	65.985	1.04388	0.173095	6.03065	1.63e-09	9.09e-08	97.1216	116.771	27.9256	22.1213
ENSMUST00000002292	ENSMUSG00000002222	Rmnd5a	2811.46	0.299348	0.0586076	5.10766	3.26e-07	1.11e-05	3068.84	3152.83	2501.34	2522.83
ENSMUST00000140696	ENSMUSG00000002222	Rmnd5a	675.362	0.348643	0.0958995	3.6355	0.000277441	0.00385339	752.943	774.848	586.438	587.22
ENSMUST00000144081	ENSMUSG00000002222	Rmnd5a	1459.28	0.309462	0.0735293	4.20869	2.57e-05	0.000509332	1606.01	1639.75	1331.45	1259.91
ENSMUST00000149415	ENSMUSG00000002222	Rmnd5a	2190.14	0.314082	0.0632918	4.96244	6.96e-07	2.19e-05	2403.01	2469.02	1939.83	1948.68
ENSMUST00000002360	ENSMUSG00000002289	Angptl4	316.067	0.424167	0.12649	3.35336	0.000798377	0.00920604	359.45	381.981	249.336	273.5
ENSMUST00000173869	ENSMUSG00000002289	Angptl4	314.815	0.431507	0.126713	3.40538	0.000660728	0.00787856	358.449	381.981	247.341	271.489
ENSMUST00000002412	ENSMUSG00000002341	Ncan	40.3887	0.462886	0.171142	2.7047	0.00683669	0.0486841	55.0689	55.417	25.9309	25.1378
ENSMUST00000019679	ENSMUSG00000002343	Armc6	717.119	0.303753	0.0990603	3.06635	0.00216692	0.0201636	775.972	823.338	588.433	680.733
ENSMUST00000135931	ENSMUSG00000002343	Armc6	384.979	0.403428	0.119686	3.37074	0.000749677	0.008726	443.555	450.263	300.2	345.897
ENSMUST00000002452	ENSMUSG00000002379	Ndufa11	1285.2	0.322488	0.0776772	4.15165	3.3e-05	0.000629755	1404.76	1467.56	1098.08	1170.42
ENSMUST00000002487	ENSMUSG00000002413	Braf	1169.79	0.371803	0.0809756	4.59154	4.4e-06	0.000110848	1329.66	1328.03	1058.18	963.282
ENSMUST00000101497	ENSMUSG00000002413	Braf	364.695	0.369276	0.122835	3.00627	0.00264472	0.0236082	419.525	418.596	337.102	283.555
ENSMUST00000002490	ENSMUSG00000002416	Ndufb2	639.29	0.425635	0.100544	4.23332	2.3e-05	0.000465855	701.879	782.764	535.573	536.944
ENSMUST00000119379	ENSMUSG00000002416	Ndufb2	639.042	0.426984	0.100426	4.25174	2.12e-05	0.000435009	702.88	781.775	535.573	535.939
ENSMUST00000128064	ENSMUSG00000002416	Ndufb2	372.381	0.370159	0.121953	3.03527	0.00240321	0.0219186	394.494	461.148	318.153	315.731
ENSMUST00000135671	ENSMUSG00000002416	Ndufb2	675.218	0.428415	0.0980431	4.36966	1.24e-05	0.00027432	746.935	821.358	568.486	564.093
ENSMUST00000146793	ENSMUSG00000002416	Ndufb2	608.873	0.415087	0.102362	4.05511	5.01e-05	0.000904706	665.834	744.17	507.648	517.839
ENSMUST00000002532	ENSMUSG00000002458	Rgs19	598.139	0.280506	0.100751	2.78414	0.00536693	0.0405833	680.852	643.232	538.566	529.906
ENSMUST00000108769	ENSMUSG00000002458	Rgs19	597.892	0.279493	0.100805	2.77262	0.00556063	0.0417024	680.852	642.243	538.566	529.906
ENSMUST00000108778	ENSMUSG00000002458	Rgs19	599.144	0.277799	0.100794	2.75611	0.0058494	0.0433364	682.855	642.243	539.563	531.917
ENSMUST00000165416	ENSMUSG00000002458	Rgs19	599.144	0.277799	0.100794	2.75611	0.0058494	0.0433364	682.855	642.243	539.563	531.917
ENSMUST00000011623	ENSMUSG00000002668	Dennd1c	47.8538	0.613814	0.172505	3.55824	0.000373343	0.00494536	65.0815	73.2295	22.9389	30.1654
ENSMUST00000069772	ENSMUSG00000002781	Tmem143	291.078	0.501229	0.128803	3.89146	9.96e-05	0.00163288	345.432	356.252	234.376	228.252
ENSMUST00000209292	ENSMUSG00000002781	Tmem143	289.584	0.499258	0.128974	3.871	0.000108391	0.00175158	343.43	354.273	232.381	228.252
ENSMUST00000209350	ENSMUSG00000002781	Tmem143	293.332	0.491579	0.12839	3.82879	0.000128774	0.00202282	347.435	357.241	235.373	233.279
ENSMUST00000211280	ENSMUSG00000002781	Tmem143	123.208	0.493691	0.160494	3.07607	0.00209751	0.0196358	152.191	154.376	92.7529	93.5127
ENSMUST00000058011	ENSMUSG00000002870	Mcm2	10156.6	0.478437	0.0446957	10.7043	9.71e-27	3.78e-24	11761.7	11945.3	8299.89	8619.26
ENSMUST00000203172	ENSMUSG00000002870	Mcm2	1221.15	0.573515	0.078163	7.33743	2.18e-13	2.2e-11	1438.8	1509.12	973.407	963.282
ENSMUST00000203935	ENSMUSG00000002870	Mcm2	1550.45	0.552536	0.0716761	7.70879	1.27e-14	1.47e-12	1820.28	1894.07	1250.67	1236.78
ENSMUST00000204217	ENSMUSG00000002870	Mcm2	1132.37	0.586516	0.0808297	7.25619	3.98e-13	3.89e-11	1335.67	1410.16	876.665	906.973
ENSMUST00000204365	ENSMUSG00000002870	Mcm2	2346.39	0.460173	0.0624202	7.37218	1.68e-13	1.72e-11	2694.37	2765.9	1991.7	1933.6
ENSMUST00000204393	ENSMUSG00000002870	Mcm2	2068.58	0.555978	0.064894	8.56748	1.06e-17	1.7e-15	2436.05	2517.51	1652.6	1668.15
ENSMUST00000205165	ENSMUSG00000002870	Mcm2	2478.12	0.469376	0.0612713	7.66062	1.85e-14	2.1e-12	2840.56	2941.06	2059.51	2071.36
ENSMUST00000002979	ENSMUSG00000002900	Lamb1	790.443	0.319376	0.0902805	3.5376	0.00040378	0.00527638	886.109	882.713	698.14	694.81
ENSMUST00000164919	ENSMUSG00000002900	Lamb1	320.814	0.356265	0.124694	2.85712	0.00427501	0.0342489	359.45	375.054	277.261	271.489
ENSMUST00000169088	ENSMUSG00000002900	Lamb1	789.445	0.316335	0.0903162	3.50253	0.000460859	0.00586522	883.106	881.723	698.14	694.81
ENSMUST00000003061	ENSMUSG00000002980	Bcam	2725.43	0.491669	0.0612043	8.03324	9.49e-16	1.25e-13	3240.06	3160.75	2180.19	2320.72
ENSMUST00000133271	ENSMUSG00000002980	Bcam	1507.38	0.455145	0.0777547	5.8536	4.81e-09	2.46e-07	1723.16	1789.18	1178.86	1338.34
ENSMUST00000133427	ENSMUSG00000002980	Bcam	454.143	0.514585	0.117464	4.38078	1.18e-05	0.000262895	499.626	592.763	342.089	382.095
ENSMUST00000135632	ENSMUSG00000002980	Bcam	434.54	0.491338	0.11248	4.36823	1.25e-05	0.000275928	513.643	521.513	350.068	352.935
ENSMUST00000155244	ENSMUSG00000002980	Bcam	849.328	0.479465	0.0955073	5.0202	5.16e-07	1.67e-05	941.178	1061.83	655.255	739.052
ENSMUST00000003156	ENSMUSG00000003072	Atp5d	2484.54	0.199707	0.0607211	3.28892	0.00100571	0.0110388	2695.37	2628.35	2313.84	2300.61
ENSMUST00000105366	ENSMUSG00000003072	Atp5d	2476.32	0.198958	0.060933	3.2652	0.00109386	0.0117845	2691.37	2613.5	2309.85	2290.56
ENSMUST00000105367	ENSMUSG00000003072	Atp5d	2496.53	0.200407	0.0606288	3.30547	0.000948162	0.0105431	2709.39	2641.21	2321.82	2313.69
ENSMUST00000032476	ENSMUSG00000003153	Slc2a3	16924.5	0.616684	0.0405447	15.21	3.04e-52	3.61e-49	20617.8	20454.8	13193.9	13431.6
ENSMUST00000165884	ENSMUSG00000003153	Slc2a3	2915.29	0.595078	0.0582488	10.2161	1.68e-24	5.26e-22	3483.36	3567.47	2326.8	2283.52
ENSMUST00000166135	ENSMUSG00000003153	Slc2a3	7951.54	0.62418	0.0452233	13.8022	2.47e-43	2.26e-40	9602.02	9746.46	6216.44	6241.22
ENSMUST00000168704	ENSMUSG00000003153	Slc2a3	17326.5	0.610483	0.0403072	15.1457	8.08e-52	9.09e-49	21107.4	20867.5	13584.8	13746.4
ENSMUST00000168801	ENSMUSG00000003153	Slc2a3	1726.62	0.616262	0.0705971	8.72928	2.56e-18	4.47e-16	2034.55	2177.09	1341.43	1353.42
ENSMUST00000169979	ENSMUSG00000003153	Slc2a3	2075.89	0.64174	0.064589	9.93576	2.91e-23	8.11e-21	2518.15	2574.91	1610.71	1599.77
ENSMUST00000170724	ENSMUSG00000003153	Slc2a3	1850.09	0.612106	0.0685109	8.93443	4.09e-19	7.78e-17	2189.74	2315.64	1462.11	1432.86
ENSMUST00000171541	ENSMUSG00000003153	Slc2a3	2003.47	0.607266	0.0670286	9.0598	1.31e-19	2.59e-17	2368.97	2501.68	1597.74	1545.47
ENSMUST00000003370	ENSMUSG00000003283	Hck	84.2215	0.817696	0.170544	4.79463	1.63e-06	4.64e-05	117.147	127.657	51.8619	40.2205
ENSMUST00000109799	ENSMUSG00000003283	Hck	84.2215	0.817696	0.170544	4.79463	1.63e-06	4.64e-05	117.147	127.657	51.8619	40.2205
ENSMUST00000189688	ENSMUSG00000003283	Hck	84.2215	0.817696	0.170544	4.79463	1.63e-06	4.64e-05	117.147	127.657	51.8619	40.2205
ENSMUST00000191431	ENSMUSG00000003283	Hck	80.2338	0.796379	0.171216	4.6513	3.3e-06	8.62e-05	111.139	121.719	49.8672	38.2095
ENSMUST00000003442	ENSMUSG00000003352	Cacnb3	525.966	0.348293	0.10498	3.31772	0.000907562	0.0101907	601.753	590.784	450.799	460.525
ENSMUST00000109150	ENSMUSG00000003352	Cacnb3	514.486	0.355569	0.105857	3.35896	0.000782359	0.00904881	590.74	578.909	438.831	449.464
ENSMUST00000003450	ENSMUSG00000003360	Ddx23	2943.79	0.736201	0.0591634	12.4435	1.52e-35	9.01e-33	3685.61	3715.9	2129.33	2244.31
ENSMUST00000159170	ENSMUSG00000003360	Ddx23	339.789	0.597212	0.12641	4.72438	2.31e-06	6.29e-05	455.57	387.919	265.293	250.373
ENSMUST00000159423	ENSMUSG00000003360	Ddx23	1990.86	0.742102	0.0665742	11.147	7.41e-29	3.31e-26	2533.17	2488.81	1433.18	1508.27
ENSMUST00000160506	ENSMUSG00000003360	Ddx23	1991.86	0.741038	0.0665	11.1434	7.71e-29	3.42e-26	2535.17	2487.83	1436.17	1508.27
ENSMUST00000161030	ENSMUSG00000003360	Ddx23	631.153	0.675001	0.102473	6.58713	4.48e-11	3.21e-09	841.053	741.202	467.754	474.602
ENSMUST00000162384	ENSMUSG00000003360	Ddx23	366.483	0.595882	0.122755	4.85422	1.21e-06	3.6e-05	486.609	420.575	284.243	274.505
ENSMUST00000003468	ENSMUSG00000003378	Grik5	180.869	0.403603	0.149178	2.7055	0.00682007	0.0486004	225.282	202.866	158.578	136.75
ENSMUST00000003620	ENSMUSG00000003526	Prodh	191.939	0.785167	0.147188	5.33446	9.58e-08	3.74e-06	242.303	273.126	129.655	122.673
ENSMUST00000126087	ENSMUSG00000003526	Prodh	107.424	0.713107	0.165507	4.30863	1.64e-05	0.00034764	134.168	159.324	66.822	69.3804
ENSMUST00000132241	ENSMUSG00000003526	Prodh	48.0962	0.484075	0.172624	2.80422	0.00504391	0.0386796	58.0727	72.24	32.9123	29.1599
ENSMUST00000136776	ENSMUSG00000003526	Prodh	191.939	0.785167	0.147188	5.33446	9.58e-08	3.74e-06	242.303	273.126	129.655	122.673
ENSMUST00000141635	ENSMUSG00000003526	Prodh	103.203	0.674317	0.165954	4.06326	4.84e-05	0.000877641	131.164	147.449	65.8247	68.3749
ENSMUST00000066027	ENSMUSG00000003531	Dgcr6	451.551	0.396711	0.112472	3.52721	0.000419971	0.00543461	506.634	536.357	365.028	398.183
ENSMUST00000076757	ENSMUSG00000003531	Dgcr6	451.551	0.396711	0.112472	3.52721	0.000419971	0.00543461	506.634	536.357	365.028	398.183
ENSMUST00000143343	ENSMUSG00000003531	Dgcr6	451.798	0.397896	0.11249	3.53716	0.000404455	0.0052841	506.634	537.347	365.028	398.183
ENSMUST00000148514	ENSMUSG00000003531	Dgcr6	310.526	0.424506	0.128543	3.30244	0.000958491	0.0106355	339.425	389.898	249.336	263.444
ENSMUST00000151266	ENSMUSG00000003531	Dgcr6	451.551	0.396711	0.112472	3.52721	0.000419971	0.00543461	506.634	536.357	365.028	398.183
ENSMUST00000153123	ENSMUSG00000003531	Dgcr6	451.551	0.396711	0.112472	3.52721	0.000419971	0.00543461	506.634	536.357	365.028	398.183
ENSMUST00000155387	ENSMUSG00000003531	Dgcr6	451.551	0.396711	0.112472	3.52721	0.000419971	0.00543461	506.634	536.357	365.028	398.183
ENSMUST00000003705	ENSMUSG00000003604	Aven	508.461	0.359481	0.106433	3.37752	0.000731424	0.00856971	582.73	574.951	446.81	429.354
ENSMUST00000099588	ENSMUSG00000003604	Aven	367.73	0.324517	0.120295	2.69767	0.00698274	0.0494462	416.521	414.638	337.102	302.66
ENSMUST00000003754	ENSMUSG00000003657	Calb2	18.9212	0.619588	0.149176	4.15341	3.28e-05	0.000626133	32.0401	35.6252	2.99203	5.02757
ENSMUST00000107771	ENSMUSG00000003868	Ruvbl2	4343.03	0.167718	0.0532046	3.15232	0.00161977	0.0160699	4639.81	4562.99	3987.38	4181.93
ENSMUST00000210439	ENSMUSG00000003868	Ruvbl2	2868.26	0.190936	0.0588764	3.243	0.00118277	0.0125279	3112.9	3014.29	2632.99	2712.87
ENSMUST00000211214	ENSMUSG00000003868	Ruvbl2	4411.22	0.159417	0.0530874	3.00293	0.00267397	0.0237952	4704.89	4616.43	4062.18	4261.37
ENSMUST00000211440	ENSMUSG00000003868	Ruvbl2	2467.28	0.188889	0.0622764	3.03307	0.00242082	0.0220376	2692.37	2575.9	2257.99	2342.85
ENSMUST00000211666	ENSMUSG00000003868	Ruvbl2	2499.96	0.189997	0.0619561	3.06664	0.00216479	0.0201497	2725.41	2614.49	2285.91	2374.02
ENSMUST00000210019	ENSMUSG00000003873	Bax	3016.56	0.186319	0.0602361	3.09314	0.00198048	0.0188068	3160.96	3273.56	2720.75	2910.96
ENSMUST00000211195	ENSMUSG00000003873	Bax	3218.46	0.182775	0.0608806	3.00219	0.00268045	0.0238405	3354.2	3503.14	2884.32	3132.17
ENSMUST00000004057	ENSMUSG00000003955	Fam162a	665.334	0.54963	0.0981938	5.59739	2.18e-08	9.87e-07	810.014	794.639	504.656	552.027
ENSMUST00000060792	ENSMUSG00000004044	Ptrf	533.359	0.780597	0.111842	6.97949	2.96e-12	2.53e-10	743.931	640.264	352.062	397.178
ENSMUST00000132934	ENSMUSG00000004044	Ptrf	109.263	0.597933	0.165959	3.6029	0.00031469	0.00429401	161.202	125.678	79.7875	70.3859
ENSMUST00000088357	ENSMUSG00000004263	Atn1	1805.76	0.568842	0.0710583	8.00529	1.19e-15	1.55e-13	2269.84	2076.16	1442.16	1434.87
ENSMUST00000133577	ENSMUSG00000004263	Atn1	166.902	0.486816	0.151004	3.22386	0.00126475	0.0132222	213.267	194.949	126.663	132.728
ENSMUST00000146872	ENSMUSG00000004263	Atn1	318.795	0.510274	0.126183	4.04392	5.26e-05	0.000942312	395.495	374.064	264.296	241.323
ENSMUST00000004375	ENSMUSG00000004264	Phb2	7280.71	0.462924	0.0486359	9.51816	1.76e-21	4.19e-19	8357.46	8566.87	5939.18	6259.32
ENSMUST00000124779	ENSMUSG00000004264	Phb2	2570.89	0.426882	0.0625925	6.82002	9.1e-12	7.24e-10	2904.64	3018.24	2113.37	2247.32
ENSMUST00000129422	ENSMUSG00000004264	Phb2	2129.29	0.445851	0.063986	6.96795	3.22e-12	2.74e-10	2451.07	2483.87	1767.29	1814.95
ENSMUST00000130279	ENSMUSG00000004264	Phb2	5224.72	0.481025	0.0506189	9.50287	2.04e-21	4.81e-19	6003.52	6209.67	4287.58	4398.12
ENSMUST00000143000	ENSMUSG00000004264	Phb2	2951.16	0.446889	0.0603131	7.40949	1.27e-13	1.32e-11	3387.24	3450.69	2395.62	2571.1
ENSMUST00000145447	ENSMUSG00000004264	Phb2	7434.23	0.455809	0.0482522	9.44638	3.51e-21	8.12e-19	8528.68	8715.31	6085.79	6407.13
ENSMUST00000147974	ENSMUSG00000004264	Phb2	2916.86	0.466813	0.0597567	7.81188	5.63e-15	6.78e-13	3304.14	3494.24	2409.58	2459.49
ENSMUST00000150847	ENSMUSG00000004264	Phb2	2083.25	0.403105	0.0677557	5.94938	2.69e-09	1.45e-07	2339.93	2428.45	1708.45	1856.18
ENSMUST00000125436	ENSMUSG00000004267	Eno2	111.53	0.449272	0.164111	2.73762	0.00618857	0.0451426	146.183	128.646	79.7875	91.5017
ENSMUST00000204896	ENSMUSG00000004267	Eno2	90.5698	0.465239	0.168928	2.75407	0.00588592	0.0434841	122.153	105.886	60.838	73.4025
ENSMUST00000004379	ENSMUSG00000004268	Emg1	2697.9	0.373843	0.0600245	6.22817	4.72e-10	2.88e-08	2991.75	3121.16	2328.8	2349.88
ENSMUST00000125795	ENSMUSG00000004268	Emg1	1982.11	0.355091	0.06636	5.35098	8.75e-08	3.44e-06	2177.73	2290.9	1738.37	1721.44
ENSMUST00000141251	ENSMUSG00000004268	Emg1	2414.01	0.384227	0.0612732	6.27072	3.59e-10	2.24e-08	2715.4	2772.83	2092.43	2075.38
ENSMUST00000142187	ENSMUSG00000004268	Emg1	2696.9	0.373435	0.060078	6.21583	5.11e-10	3.11e-08	2988.74	3121.16	2328.8	2348.88
ENSMUST00000203238	ENSMUSG00000004268	Emg1	1928.95	0.413558	0.0658736	6.27806	3.43e-10	2.15e-08	2191.74	2236.47	1647.61	1639.99
ENSMUST00000204334	ENSMUSG00000004268	Emg1	2512.09	0.331959	0.0619051	5.36239	8.21e-08	3.26e-06	2733.42	2885.64	2207.12	2222.18
ENSMUST00000004381	ENSMUSG00000004270	Lpcat3	1070.05	0.468228	0.0819071	5.71657	1.09e-08	5.25e-07	1284.61	1221.15	895.614	878.819
ENSMUST00000128721	ENSMUSG00000004270	Lpcat3	562.595	0.440354	0.103738	4.24487	2.19e-05	0.000446803	677.849	636.305	479.722	456.503
ENSMUST00000130020	ENSMUSG00000004270	Lpcat3	427.354	0.421012	0.113322	3.71517	0.000203071	0.00297328	504.632	490.836	364.03	349.919
ENSMUST00000133797	ENSMUSG00000004270	Lpcat3	360.927	0.407716	0.121704	3.35006	0.000807932	0.0092975	411.515	428.492	320.147	283.555
ENSMUST00000135516	ENSMUSG00000004270	Lpcat3	1053.09	0.471658	0.082453	5.72033	1.06e-08	5.15e-07	1267.59	1201.36	878.66	864.741
ENSMUST00000141069	ENSMUSG00000004270	Lpcat3	270.649	0.447426	0.131969	3.39038	0.00069795	0.00825469	322.404	319.637	228.392	212.163
ENSMUST00000141546	ENSMUSG00000004270	Lpcat3	341.628	0.425905	0.125888	3.38321	0.000716451	0.00842335	434.544	367.137	278.259	286.571
ENSMUST00000150597	ENSMUSG00000004270	Lpcat3	452.799	0.436665	0.110954	3.93554	8.3e-05	0.00139925	536.672	522.503	380.985	371.034
ENSMUST00000152176	ENSMUSG00000004270	Lpcat3	312.405	0.398752	0.12742	3.12943	0.00175147	0.0170408	385.483	341.408	262.301	260.428
ENSMUST00000004396	ENSMUSG00000004285	Atp6v1f	1173.48	0.289159	0.0787619	3.6713	0.000241321	0.00344051	1281.6	1313.18	1029.26	1069.87
ENSMUST00000143101	ENSMUSG00000004285	Atp6v1f	978.503	0.298636	0.0848786	3.51839	0.000434179	0.00558551	1050.32	1122.19	864.697	876.808
ENSMUST00000149646	ENSMUSG00000004285	Atp6v1f	980.246	0.30012	0.0849559	3.53265	0.000411409	0.00534722	1051.32	1126.15	864.697	878.819
ENSMUST00000004560	ENSMUSG00000004446	Bid	1555.62	0.503871	0.073906	6.81772	9.25e-12	7.34e-10	1883.36	1792.14	1225.74	1321.24
ENSMUST00000145948	ENSMUSG00000004446	Bid	373.945	0.445019	0.118447	3.75712	0.000171878	0.0025808	436.547	443.336	304.19	311.709
ENSMUST00000160684	ENSMUSG00000004446	Bid	1626.69	0.493253	0.0718568	6.8644	6.68e-12	5.47e-10	1945.44	1884.18	1293.55	1383.59
ENSMUST00000161594	ENSMUSG00000004446	Bid	452.068	0.513121	0.112042	4.57973	4.66e-06	0.000116413	558.7	525.471	352.062	372.04
ENSMUST00000004673	ENSMUSG00000004558	Ndrg2	72.0615	0.619373	0.171899	3.60313	0.000314407	0.00429108	102.128	95.0005	46.8751	44.2426
ENSMUST00000111632	ENSMUSG00000004558	Ndrg2	72.0615	0.619373	0.171899	3.60313	0.000314407	0.00429108	102.128	95.0005	46.8751	44.2426
ENSMUST00000057551	ENSMUSG00000004642	Slbp	1943.46	0.277469	0.0670067	4.14092	3.46e-05	0.000657354	2165.71	2108.81	1703.46	1795.85
ENSMUST00000075670	ENSMUSG00000004642	Slbp	1396.6	0.295886	0.0736632	4.01675	5.9e-05	0.00104268	1551.94	1540.79	1228.73	1264.94
ENSMUST00000101354	ENSMUSG00000004642	Slbp	1935.97	0.278564	0.0670596	4.15397	3.27e-05	0.000625671	2157.7	2101.89	1696.48	1787.8
ENSMUST00000139518	ENSMUSG00000004642	Slbp	1276.8	0.306313	0.0758759	4.03703	5.41e-05	0.000965516	1426.79	1411.15	1125	1144.27
ENSMUST00000143029	ENSMUSG00000004642	Slbp	734.626	0.269537	0.0928643	2.90249	0.00370214	0.0306567	817.023	800.577	655.255	665.65
ENSMUST00000146889	ENSMUSG00000004642	Slbp	974.975	0.267155	0.0847965	3.15054	0.00162967	0.0161552	1081.35	1060.84	850.734	906.973
ENSMUST00000148153	ENSMUSG00000004642	Slbp	1339.97	0.291266	0.0748311	3.89231	9.93e-05	0.00162844	1488.86	1474.49	1178.86	1217.68
ENSMUST00000151081	ENSMUSG00000004642	Slbp	845.657	0.264399	0.0882887	2.9947	0.00274711	0.0243188	927.161	930.213	750.002	775.251
ENSMUST00000130643	ENSMUSG00000004865	Srpk1	3570.54	0.164433	0.0570084	2.88436	0.00392207	0.0320439	3890.87	3668.4	3312.18	3410.7
ENSMUST00000005057	ENSMUSG00000004929	Thop1	3392.1	0.217728	0.0558878	3.8958	9.79e-05	0.00161015	3650.57	3658.51	3069.82	3189.49
ENSMUST00000166015	ENSMUSG00000004929	Thop1	1246.18	0.245125	0.0775313	3.16163	0.00156889	0.0156737	1345.68	1369.59	1103.06	1166.4
ENSMUST00000171484	ENSMUSG00000004929	Thop1	1087.47	0.238402	0.0803292	2.96781	0.00299933	0.0260569	1179.48	1185.53	983.381	1001.49
ENSMUST00000185896	ENSMUSG00000004945	Tmem242	305.645	0.344993	0.127483	2.70618	0.00680615	0.0485342	361.453	336.46	271.277	253.389
ENSMUST00000188282	ENSMUSG00000004945	Tmem242	305.879	0.361924	0.128215	2.82278	0.00476094	0.0370146	364.456	338.439	274.269	246.351
ENSMUST00000069949	ENSMUSG00000004980	Hnrnpa2b1	22464.8	0.170347	0.0391888	4.34682	1.38e-05	0.000301216	23665.6	23948	21011	21234.4
ENSMUST00000090002	ENSMUSG00000004980	Hnrnpa2b1	22848.3	0.172313	0.0390967	4.40737	1.05e-05	0.000237054	24088.2	24369.6	21364.1	21571.3
ENSMUST00000114459	ENSMUSG00000004980	Hnrnpa2b1	25182.4	0.175286	0.0389113	4.50477	6.64e-06	0.000159136	26904.7	26555.6	23782.7	23486.8
ENSMUST00000203220	ENSMUSG00000004980	Hnrnpa2b1	25159.7	0.17497	0.0389133	4.49642	6.91e-06	0.000164556	26877.7	26528.9	23763.7	23468.7
ENSMUST00000203253	ENSMUSG00000004980	Hnrnpa2b1	13761.9	0.167674	0.0417955	4.01176	6.03e-05	0.00106225	14423.1	14722.1	12856.8	13045.5
ENSMUST00000203655	ENSMUSG00000004980	Hnrnpa2b1	10213.5	0.191135	0.043912	4.35269	1.34e-05	0.000293984	10775.5	11025	9428.89	9624.77
ENSMUST00000203954	ENSMUSG00000004980	Hnrnpa2b1	22867	0.172884	0.0390872	4.42304	9.73e-06	0.000222401	24112.2	24394.3	21380.1	21581.3
ENSMUST00000204090	ENSMUSG00000004980	Hnrnpa2b1	9294.32	0.188892	0.0485707	3.88901	0.000100655	0.00164348	10145.7	9683.12	8918.25	8430.22
ENSMUST00000204158	ENSMUSG00000004980	Hnrnpa2b1	22798.8	0.172517	0.039107	4.41142	1.03e-05	0.000233081	24033.1	24323.1	21320.2	21519
ENSMUST00000204188	ENSMUSG00000004980	Hnrnpa2b1	25110.5	0.175187	0.0389234	4.50082	6.77e-06	0.000161497	26823.6	26482.4	23719.8	23416.4
ENSMUST00000204902	ENSMUSG00000004980	Hnrnpa2b1	5461.97	0.196939	0.0521619	3.77553	0.000159665	0.0024287	5673.1	6012.74	4994.7	5167.33
ENSMUST00000205204	ENSMUSG00000004980	Hnrnpa2b1	16111.8	0.188826	0.0403746	4.67686	2.91e-06	7.72e-05	17089.4	17269.3	15023	15065.6
ENSMUST00000035861	ENSMUSG00000005069	Pex5	2145.33	0.340932	0.0649404	5.24993	1.52e-07	5.63e-06	2459.08	2355.22	1917.89	1849.14
ENSMUST00000080557	ENSMUSG00000005069	Pex5	2139.1	0.338976	0.0649881	5.21598	1.83e-07	6.64e-06	2451.07	2346.31	1912.9	1846.12
ENSMUST00000112530	ENSMUSG00000005069	Pex5	2142.34	0.340704	0.0651216	5.2318	1.68e-07	6.16e-06	2458.08	2349.28	1916.89	1845.12
ENSMUST00000112531	ENSMUSG00000005069	Pex5	2138.11	0.337122	0.0651079	5.1779	2.24e-07	7.99e-06	2450.07	2342.36	1914.9	1845.12
ENSMUST00000112532	ENSMUSG00000005069	Pex5	2145.33	0.340932	0.0649404	5.24993	1.52e-07	5.63e-06	2459.08	2355.22	1917.89	1849.14
ENSMUST00000150899	ENSMUSG00000005069	Pex5	660.777	0.393145	0.100287	3.92018	8.85e-05	0.00147609	807.01	711.514	562.502	562.082
ENSMUST00000156415	ENSMUSG00000005069	Pex5	734.049	0.293272	0.0934652	3.13777	0.00170239	0.0166871	819.025	810.473	671.212	635.484
ENSMUST00000005292	ENSMUSG00000005161	Prdx2	7009.29	0.242891	0.0509562	4.76667	1.87e-06	5.25e-05	7504.4	7717.8	6176.55	6638.4
ENSMUST00000109733	ENSMUSG00000005161	Prdx2	6974.6	0.243769	0.0504729	4.8297	1.37e-06	4.02e-05	7480.37	7670.3	6156.6	6591.14
ENSMUST00000109734	ENSMUSG00000005161	Prdx2	7012.79	0.242367	0.0509371	4.75816	1.95e-06	5.44e-05	7509.4	7717.8	6180.54	6643.43
ENSMUST00000125893	ENSMUSG00000005161	Prdx2	5046.92	0.26292	0.0533648	4.92685	8.36e-07	2.59e-05	5411.78	5621.85	4437.18	4716.86
ENSMUST00000127215	ENSMUSG00000005161	Prdx2	3580.68	0.220423	0.058097	3.79405	0.00014821	0.00228034	3797.75	3925.7	3180.53	3418.75
ENSMUST00000138748	ENSMUSG00000005161	Prdx2	3569.65	0.259856	0.0572145	4.5418	5.58e-06	0.000136427	3808.77	3990.02	3158.59	3321.21
ENSMUST00000143402	ENSMUSG00000005161	Prdx2	5524.58	0.258727	0.0516873	5.00562	5.57e-07	1.79e-05	5938.44	6121.59	4877.01	5161.3
ENSMUST00000164807	ENSMUSG00000005161	Prdx2	6965.35	0.244336	0.0507523	4.81428	1.48e-06	4.27e-05	7462.34	7671.29	6141.64	6586.11
ENSMUST00000101385	ENSMUSG00000005225	Plekha8	437.561	0.639792	0.117425	5.4485	5.08e-08	2.11e-06	558.7	535.367	297.208	358.968
ENSMUST00000119706	ENSMUSG00000005225	Plekha8	1495.95	0.595189	0.0729509	8.15876	3.38e-16	4.65e-14	1818.28	1810.95	1144.95	1209.63
ENSMUST00000013882	ENSMUSG00000005362	Crbn	810.809	0.276617	0.0910736	3.03729	0.00238712	0.0217971	923.156	865.89	710.109	744.08
ENSMUST00000113239	ENSMUSG00000005362	Crbn	810.809	0.276617	0.0910736	3.03729	0.00238712	0.0217971	923.156	865.89	710.109	744.08
ENSMUST00000019576	ENSMUSG00000005481	Ddx39	7523.68	0.164755	0.0466374	3.53268	0.000411365	0.00534722	8001.02	7920.67	6958.47	7214.56
ENSMUST00000109810	ENSMUSG00000005481	Ddx39	7534.66	0.162633	0.0465387	3.49458	0.000474811	0.00600515	8005.02	7928.58	6978.41	7226.62
ENSMUST00000127505	ENSMUSG00000005481	Ddx39	7576.59	0.161687	0.0464871	3.4781	0.000504978	0.0063194	8044.07	7973.11	7019.3	7269.86
ENSMUST00000140521	ENSMUSG00000005481	Ddx39	7526.68	0.164309	0.046633	3.52346	0.000425949	0.00549761	8003.02	7922.64	6962.46	7218.58
ENSMUST00000172396	ENSMUSG00000005481	Ddx39	7811.19	0.156588	0.046189	3.39015	0.000698543	0.00825598	8266.35	8218.53	7250.69	7509.17
ENSMUST00000212949	ENSMUSG00000005481	Ddx39	7811.19	0.156588	0.046189	3.39015	0.000698543	0.00825598	8266.35	8218.53	7250.69	7509.17
ENSMUST00000005810	ENSMUSG00000005667	Mthfd2	1553.35	0.875266	0.0716028	12.2239	2.32e-34	1.26e-31	2050.57	2010.84	1081.12	1070.87
ENSMUST00000139802	ENSMUSG00000005667	Mthfd2	423.851	0.728343	0.117221	6.21344	5.18e-10	3.14e-08	506.634	580.888	301.198	306.682
ENSMUST00000141044	ENSMUSG00000005667	Mthfd2	550.62	0.777018	0.104029	7.46924	8.07e-14	8.51e-12	710.89	710.524	394.948	386.117
ENSMUST00000141193	ENSMUSG00000005667	Mthfd2	460.796	0.794318	0.111635	7.11535	1.12e-12	1e-10	582.73	617.503	316.158	326.792
ENSMUST00000203375	ENSMUSG00000005667	Mthfd2	323.964	0.804175	0.126493	6.35747	2.05e-10	1.32e-08	435.545	419.585	207.447	233.279
ENSMUST00000203847	ENSMUSG00000005667	Mthfd2	1267.33	0.868716	0.077093	11.2684	1.88e-29	8.64e-27	1678.1	1635.79	884.644	870.775
ENSMUST00000204472	ENSMUSG00000005667	Mthfd2	413.435	0.90334	0.115923	7.79256	6.57e-15	7.84e-13	561.703	550.211	263.299	278.527
ENSMUST00000005815	ENSMUSG00000005672	Kit	1752.32	0.347798	0.0715251	4.86261	1.16e-06	3.46e-05	1956.45	1988.08	1604.73	1460.01
ENSMUST00000144270	ENSMUSG00000005672	Kit	1752.32	0.347798	0.0715251	4.86261	1.16e-06	3.46e-05	1956.45	1988.08	1604.73	1460.01
ENSMUST00000202167	ENSMUSG00000005672	Kit	1007.13	0.336857	0.0850895	3.95885	7.53e-05	0.00128811	1121.4	1142.97	922.543	841.615
ENSMUST00000005817	ENSMUSG00000005674	Tomm40l	590.248	0.303329	0.103191	2.93948	0.00328766	0.0279562	622.78	694.691	515.627	527.894
ENSMUST00000111326	ENSMUSG00000005674	Tomm40l	581.524	0.30197	0.103755	2.91042	0.00360943	0.030059	613.768	683.806	505.653	522.867
ENSMUST00000111327	ENSMUSG00000005674	Tomm40l	578.774	0.293388	0.103616	2.8315	0.00463307	0.036321	609.763	677.868	511.637	515.828
ENSMUST00000143405	ENSMUSG00000005674	Tomm40l	528.877	0.323467	0.107954	2.99635	0.00273233	0.0242016	560.702	629.378	447.807	477.619
ENSMUST00000005824	ENSMUSG00000005681	Apoa2	140.355	0.880137	0.157467	5.58934	2.28e-08	1.03e-06	197.247	197.918	80.7848	85.4686
ENSMUST00000111319	ENSMUSG00000005681	Apoa2	140.355	0.880137	0.157467	5.58934	2.28e-08	1.03e-06	197.247	197.918	80.7848	85.4686
ENSMUST00000111320	ENSMUSG00000005681	Apoa2	140.104	0.877181	0.157518	5.56877	2.57e-08	1.15e-06	196.246	197.918	80.7848	85.4686
ENSMUST00000111321	ENSMUSG00000005681	Apoa2	140.355	0.880137	0.157467	5.58934	2.28e-08	1.03e-06	197.247	197.918	80.7848	85.4686
ENSMUST00000052325	ENSMUSG00000005732	Ranbp1	4146.13	0.157373	0.0549023	2.86642	0.00415148	0.033475	4253.33	4502.63	3971.42	3857.15
ENSMUST00000115645	ENSMUSG00000005732	Ranbp1	4146.13	0.157373	0.0549023	2.86642	0.00415148	0.033475	4253.33	4502.63	3971.42	3857.15
ENSMUST00000005954	ENSMUSG00000005804	Bloc1s6	534.898	0.400755	0.107741	3.7196	0.000199538	0.00293315	600.752	634.326	422.874	481.641
ENSMUST00000129690	ENSMUSG00000005804	Bloc1s6	266.88	0.410236	0.134304	3.05454	0.00225408	0.0207903	291.365	334.481	214.429	227.246
ENSMUST00000148460	ENSMUSG00000005804	Bloc1s6	510.933	0.415825	0.10944	3.79956	0.000144952	0.00223524	575.721	610.576	400.932	456.503
ENSMUST00000006046	ENSMUSG00000005892	Trh	10657.4	1.22295	0.05103	23.9653	6.41e-127	2.24e-123	14717.4	15298	6022.96	6591.14
ENSMUST00000165363	ENSMUSG00000005899	Smpd4	2844.02	0.16045	0.0587759	2.72987	0.006336	0.0459731	3057.83	2955.9	2706.79	2655.56
ENSMUST00000006128	ENSMUSG00000005973	Rcn1	2525.61	0.265671	0.0649807	4.08846	4.34e-05	0.000799405	2678.35	2853.97	2201.14	2368.99
ENSMUST00000127019	ENSMUSG00000005973	Rcn1	2195.56	0.260743	0.0658861	3.95748	7.57e-05	0.00129305	2345.94	2456.16	1925.87	2054.26
ENSMUST00000119161	ENSMUSG00000006005	Tpr	9043.58	0.137181	0.047222	2.90503	0.00367221	0.030486	9392.76	9570.31	8850.43	8360.84
ENSMUST00000124973	ENSMUSG00000006005	Tpr	9062.55	0.137346	0.0472241	2.90838	0.00363305	0.0301998	9413.79	9590.1	8869.38	8376.93
ENSMUST00000090541	ENSMUSG00000006057	Atp5g1	2897.49	0.183419	0.0624273	2.93812	0.00330207	0.0280446	3009.77	3165.69	2601.07	2813.43
ENSMUST00000107684	ENSMUSG00000006057	Atp5g1	2875.78	0.185051	0.062714	2.95072	0.00317037	0.0272027	2988.74	3143.92	2577.14	2793.32
ENSMUST00000107686	ENSMUSG00000006057	Atp5g1	2887.77	0.184207	0.06286	2.93044	0.00338487	0.0286051	3000.76	3155.8	2585.11	2809.4
ENSMUST00000178611	ENSMUSG00000006057	Atp5g1	2896.74	0.18326	0.0622965	2.94174	0.0032637	0.0277975	3009.77	3163.71	2602.07	2811.42
ENSMUST00000006381	ENSMUSG00000006219	Fblim1	3341.38	0.758338	0.0563839	13.4495	3.1e-41	2.5e-38	4292.37	4153.3	2471.42	2448.42
ENSMUST00000105784	ENSMUSG00000006219	Fblim1	3332.4	0.754627	0.056386	13.3832	7.58e-41	5.82e-38	4274.35	4140.44	2470.42	2444.4
ENSMUST00000105785	ENSMUSG00000006219	Fblim1	3332.16	0.754453	0.0563976	13.3774	8.2e-41	6.22e-38	4274.35	4139.45	2470.42	2444.4
ENSMUST00000123150	ENSMUSG00000006219	Fblim1	525.574	0.626577	0.105813	5.92156	3.19e-09	1.69e-07	662.83	638.285	393.951	407.233
ENSMUST00000127455	ENSMUSG00000006219	Fblim1	623.598	0.636601	0.0994446	6.40157	1.54e-10	1.02e-08	787.987	756.046	472.741	477.619
ENSMUST00000129602	ENSMUSG00000006219	Fblim1	631.835	0.653376	0.0993228	6.57831	4.76e-11	3.39e-09	807.01	764.952	473.738	481.641
ENSMUST00000130181	ENSMUSG00000006219	Fblim1	805.84	0.661838	0.0902245	7.33546	2.21e-13	2.23e-11	993.244	1009.38	608.38	612.358
ENSMUST00000131317	ENSMUSG00000006219	Fblim1	628.094	0.651645	0.0995255	6.54752	5.85e-11	4.11e-09	802.004	760.004	471.743	478.624
ENSMUST00000133874	ENSMUSG00000006219	Fblim1	371.163	0.688251	0.121353	5.67149	1.42e-08	6.66e-07	498.624	445.315	276.264	264.45
ENSMUST00000136831	ENSMUSG00000006219	Fblim1	455.759	0.61795	0.112436	5.496	3.89e-08	1.66e-06	590.74	538.336	349.07	344.891
ENSMUST00000137491	ENSMUSG00000006219	Fblim1	676.217	0.653237	0.0965309	6.76712	1.31e-11	1.02e-09	855.071	825.317	507.648	516.834
ENSMUST00000141518	ENSMUSG00000006219	Fblim1	833.496	0.66077	0.0894911	7.38364	1.54e-13	1.59e-11	1015.27	1054.9	628.326	635.484
ENSMUST00000147764	ENSMUSG00000006219	Fblim1	786.674	0.650001	0.0909921	7.14349	9.1e-13	8.35e-11	974.22	974.745	593.419	604.314
ENSMUST00000147785	ENSMUSG00000006219	Fblim1	685.712	0.654198	0.0963325	6.79104	1.11e-11	8.72e-10	870.089	834.223	510.64	527.894
ENSMUST00000153189	ENSMUSG00000006219	Fblim1	805.84	0.661838	0.0902245	7.33546	2.21e-13	2.23e-11	993.244	1009.38	608.38	612.358
ENSMUST00000073339	ENSMUSG00000006373	Pgrmc1	726.897	0.810825	0.0957082	8.47184	2.42e-17	3.78e-15	920.152	965.838	491.69	529.906
ENSMUST00000006611	ENSMUSG00000006442	Srm	3463.8	0.161304	0.0565318	2.85332	0.00432648	0.0345327	3683.61	3641.69	3177.54	3352.38
ENSMUST00000152701	ENSMUSG00000006442	Srm	2718.45	0.179821	0.060217	2.98622	0.00282452	0.0248677	2885.61	2900.48	2477.4	2610.31
ENSMUST00000006626	ENSMUSG00000006457	Actn3	70.3215	0.511841	0.172035	2.97522	0.0029278	0.0255909	91.1141	93.0213	46.8751	50.2757
ENSMUST00000006669	ENSMUSG00000006494	Pdk1	657.666	0.95527	0.100926	9.46503	2.93e-21	6.82e-19	881.103	894.588	455.786	399.189
ENSMUST00000129427	ENSMUSG00000006494	Pdk1	91.7216	0.564964	0.169072	3.34156	0.000833085	0.00952861	110.138	130.626	69.814	56.3087
ENSMUST00000129887	ENSMUSG00000006494	Pdk1	114.914	0.828973	0.165726	5.00207	5.67e-07	1.82e-05	170.213	156.355	78.7901	54.2977
ENSMUST00000134362	ENSMUSG00000006494	Pdk1	165.523	0.867035	0.153015	5.66634	1.46e-08	6.83e-07	231.29	228.595	110.705	91.5017
ENSMUST00000148249	ENSMUSG00000006494	Pdk1	142.33	0.864503	0.158794	5.44418	5.2e-08	2.16e-06	202.253	197.918	95.745	73.4025
ENSMUST00000151358	ENSMUSG00000006494	Pdk1	176.982	0.840012	0.151796	5.53383	3.13e-08	1.36e-06	242.303	244.428	124.668	96.5293
ENSMUST00000152696	ENSMUSG00000006494	Pdk1	147.324	0.886371	0.157013	5.64521	1.65e-08	7.64e-07	211.265	203.855	95.745	78.43
ENSMUST00000156036	ENSMUSG00000006494	Pdk1	604.073	0.945654	0.103463	9.13999	6.25e-20	1.28e-17	809.013	820.369	417.887	369.023
ENSMUST00000006760	ENSMUSG00000006585	Cdt1	4427.01	0.204393	0.0520706	3.9253	8.66e-05	0.00145082	4737.93	4756.95	4033.26	4179.92
ENSMUST00000212053	ENSMUSG00000006585	Cdt1	1638.95	0.19897	0.0716383	2.77743	0.00547912	0.0412336	1790.24	1723.86	1471.08	1570.61
ENSMUST00000212967	ENSMUSG00000006585	Cdt1	4431.26	0.20499	0.0520562	3.93786	8.22e-05	0.00138729	4743.94	4761.9	4036.25	4182.94
ENSMUST00000006764	ENSMUSG00000006589	Aprt	3146.85	0.551911	0.0567885	9.7187	2.51e-22	6.53e-20	3743.69	3772.31	2502.33	2569.09
ENSMUST00000211810	ENSMUSG00000006589	Aprt	1451.95	0.507682	0.0739947	6.86106	6.84e-12	5.59e-10	1667.09	1767.4	1190.83	1182.48
ENSMUST00000211823	ENSMUSG00000006589	Aprt	2708.24	0.539928	0.0592262	9.11638	7.77e-20	1.57e-17	3192	3256.74	2184.18	2200.06
ENSMUST00000212093	ENSMUSG00000006589	Aprt	2998.69	0.535963	0.0572298	9.3651	7.6e-21	1.71e-18	3551.45	3578.35	2421.55	2443.4
ENSMUST00000212834	ENSMUSG00000006589	Aprt	2457.28	0.531369	0.0611076	8.69563	3.45e-18	5.92e-16	2884.61	2953.92	2000.67	1989.91
ENSMUST00000213017	ENSMUSG00000006589	Aprt	2348.41	0.538602	0.062867	8.56733	1.06e-17	1.7e-15	2732.42	2860.9	1904.93	1895.39
ENSMUST00000213029	ENSMUSG00000006589	Aprt	2849.99	0.534784	0.0584416	9.15075	5.65e-20	1.17e-17	3357.2	3418.04	2289.9	2334.8
ENSMUST00000213030	ENSMUSG00000006589	Aprt	2898.83	0.541555	0.0581725	9.30947	1.28e-20	2.83e-18	3415.28	3489.29	2326.8	2363.96
ENSMUST00000213062	ENSMUSG00000006589	Aprt	2387.41	0.546338	0.0626958	8.71412	2.93e-18	5.08e-16	2866.59	2832.2	1876	1974.83
ENSMUST00000006825	ENSMUSG00000006649	Nphs1	85.0356	0.664323	0.169895	3.91021	9.22e-05	0.00153148	124.155	108.855	55.8512	51.2812
ENSMUST00000126297	ENSMUSG00000006649	Nphs1	79.5508	0.624151	0.170875	3.65268	0.00025952	0.00364793	115.144	100.938	53.8566	48.2646
ENSMUST00000149086	ENSMUSG00000006649	Nphs1	31.3944	0.455455	0.165991	2.74386	0.00607213	0.0445099	39.0489	50.469	16.9548	19.1048
ENSMUST00000006828	ENSMUSG00000006651	Aplp1	390.225	0.350949	0.116826	3.00404	0.00266424	0.0237387	453.568	435.419	340.094	331.819
ENSMUST00000208792	ENSMUSG00000006651	Aplp1	390.225	0.350949	0.116826	3.00404	0.00266424	0.0237387	453.568	435.419	340.094	331.819
ENSMUST00000006900	ENSMUSG00000006717	Acot13	226.483	0.476624	0.141428	3.37008	0.000751466	0.00874197	281.352	265.21	196.477	162.893
ENSMUST00000138603	ENSMUSG00000006930	Hap1	2417.2	0.199449	0.0624774	3.19233	0.00141129	0.0144079	2651.32	2528.4	2273.94	2215.15
ENSMUST00000087315	ENSMUSG00000007029	Vars	6198.31	0.259844	0.0475669	5.46271	4.69e-08	1.96e-06	6805.52	6726.23	5677.88	5583.62
ENSMUST00000172570	ENSMUSG00000007029	Vars	734.028	0.321199	0.095866	3.3505	0.000806659	0.0092879	840.052	805.525	680.188	610.347
ENSMUST00000172637	ENSMUSG00000007029	Vars	5752.65	0.253835	0.0482621	5.2595	1.44e-07	5.37e-06	6289.88	6245.29	5280.93	5194.48
ENSMUST00000172656	ENSMUSG00000007029	Vars	860.041	0.28577	0.0934995	3.05638	0.00224029	0.0206934	976.222	928.234	823.806	711.903
ENSMUST00000172999	ENSMUSG00000007029	Vars	1222.08	0.250165	0.077806	3.21523	0.00130338	0.0135278	1311.64	1355.74	1131.98	1088.97
ENSMUST00000173142	ENSMUSG00000007029	Vars	1162.28	0.22422	0.078572	2.85369	0.00432144	0.0345184	1240.55	1274.59	1071.15	1062.83
ENSMUST00000173302	ENSMUSG00000007029	Vars	1009.05	0.239004	0.0828148	2.886	0.00390172	0.0319272	1079.35	1116.26	921.545	919.039
ENSMUST00000173336	ENSMUSG00000007029	Vars	1151.77	0.262008	0.0787939	3.32524	0.000883438	0.00997138	1246.56	1277.56	1039.23	1043.72
ENSMUST00000173584	ENSMUSG00000007029	Vars	6189.07	0.25897	0.0476314	5.43697	5.42e-08	2.24e-06	6793.51	6714.36	5675.88	5572.55
ENSMUST00000174084	ENSMUSG00000007029	Vars	1286.89	0.257458	0.076244	3.37676	0.000733439	0.00858939	1415.77	1399.28	1139.96	1192.54
ENSMUST00000174260	ENSMUSG00000007029	Vars	1102.59	0.315045	0.0813193	3.87418	0.000106985	0.00173252	1251.57	1208.29	1003.33	947.194
ENSMUST00000007602	ENSMUSG00000007458	M6pr	3660.73	0.294881	0.0555122	5.31201	1.08e-07	4.17e-06	4005.01	4082.05	3200.48	3355.4
ENSMUST00000112610	ENSMUSG00000007458	M6pr	3663.48	0.296013	0.055494	5.33416	9.6e-08	3.74e-06	4010.02	4086.01	3201.47	3356.4
ENSMUST00000123093	ENSMUSG00000007458	M6pr	2977.35	0.308833	0.0574422	5.37641	7.6e-08	3.04e-06	3267.09	3340.85	2650.94	2650.53
ENSMUST00000088007	ENSMUSG00000007570	Fance	640.87	0.325619	0.0994403	3.27452	0.00105841	0.0114772	688.862	751.098	569.483	554.038
ENSMUST00000114801	ENSMUSG00000007570	Fance	663.62	0.310369	0.0975167	3.18272	0.00145897	0.0147891	714.895	767.921	584.443	587.22
ENSMUST00000114803	ENSMUSG00000007570	Fance	678.846	0.304729	0.096629	3.1536	0.00161272	0.0160179	730.915	782.764	599.403	602.302
ENSMUST00000114804	ENSMUSG00000007570	Fance	666.857	0.309748	0.0975742	3.17448	0.00150104	0.0151327	715.896	773.858	587.435	590.236
ENSMUST00000124870	ENSMUSG00000007570	Fance	683.344	0.300918	0.0962989	3.12483	0.00177905	0.0172481	735.921	785.733	604.39	607.33
ENSMUST00000007790	ENSMUSG00000007646	Rad51c	237.973	0.432023	0.136974	3.15406	0.00161016	0.0160037	282.354	281.043	200.466	188.031
ENSMUST00000067692	ENSMUSG00000007646	Rad51c	285.353	0.464286	0.129626	3.58174	0.00034131	0.00459746	336.421	343.387	236.37	225.235
ENSMUST00000129400	ENSMUSG00000007646	Rad51c	178.852	0.468075	0.14798	3.1631	0.00156099	0.0156072	215.27	217.709	137.633	144.794
ENSMUST00000153073	ENSMUSG00000007646	Rad51c	276.881	0.445748	0.13069	3.41073	0.000647883	0.00775266	323.405	332.502	228.392	223.224
ENSMUST00000112830	ENSMUSG00000007827	Ankrd26	842.756	0.605347	0.0912591	6.63328	3.28e-11	2.41e-09	1032.29	1029.17	690.162	619.396
ENSMUST00000188022	ENSMUSG00000007827	Ankrd26	64.82	0.468492	0.173102	2.70645	0.00680065	0.0485172	86.1078	83.1254	54.8539	35.193
ENSMUST00000188172	ENSMUSG00000007827	Ankrd26	123.929	0.469401	0.162045	2.89673	0.0037708	0.0311025	138.173	168.23	88.7636	100.551
ENSMUST00000008094	ENSMUSG00000007950	Abhd8	458.893	0.578267	0.111295	5.19581	2.04e-07	7.3e-06	542.679	579.899	358.046	354.946
ENSMUST00000212321	ENSMUSG00000007950	Abhd8	154.897	0.511882	0.154841	3.30586	0.00094687	0.0105306	202.253	182.084	127.66	107.59
ENSMUST00000212503	ENSMUSG00000007950	Abhd8	246.21	0.432115	0.135384	3.19177	0.00141406	0.0144268	287.36	294.897	199.469	203.114
ENSMUST00000008297	ENSMUSG00000008153	Clstn3	454.768	1.06304	0.113068	9.40177	5.37e-21	1.22e-18	643.806	626.409	264.296	284.56
ENSMUST00000112523	ENSMUSG00000008153	Clstn3	440.578	1.0508	0.114714	9.16018	5.18e-20	1.07e-17	627.786	600.68	255.32	278.527
ENSMUST00000124998	ENSMUSG00000008153	Clstn3	115.435	0.699326	0.164187	4.25934	2.05e-05	0.000422124	148.186	164.272	65.8247	83.4576
ENSMUST00000143283	ENSMUSG00000008153	Clstn3	108.256	0.603577	0.16484	3.66159	0.000250652	0.00354864	150.188	133.594	70.8114	78.43
ENSMUST00000147947	ENSMUSG00000008153	Clstn3	75.3336	0.565931	0.171679	3.29644	0.000979184	0.0108212	111.139	90.0525	49.8672	50.2757
ENSMUST00000150774	ENSMUSG00000008153	Clstn3	46.3427	0.689923	0.172211	4.00627	6.17e-05	0.00108449	64.0802	75.2087	20.9442	25.1378
ENSMUST00000156040	ENSMUSG00000008153	Clstn3	27.9268	0.508734	0.162215	3.13617	0.00171168	0.016752	45.0564	39.5835	9.97344	17.0937
ENSMUST00000008517	ENSMUSG00000008373	Prpf31	2315.96	0.187838	0.062543	3.00335	0.00267025	0.0237722	2509.14	2434.39	2132.32	2188
ENSMUST00000108636	ENSMUSG00000008373	Prpf31	2226.61	0.190518	0.063335	3.0081	0.00262884	0.0234932	2411.02	2346.31	2043.56	2105.54
ENSMUST00000179769	ENSMUSG00000008373	Prpf31	2315.96	0.187838	0.062543	3.00335	0.00267025	0.0237722	2509.14	2434.39	2132.32	2188
ENSMUST00000009256	ENSMUSG00000009112	Bcl2l13	1535.73	0.497215	0.0713532	6.96837	3.21e-12	2.74e-10	1827.29	1792.14	1271.61	1251.86
ENSMUST00000203037	ENSMUSG00000009112	Bcl2l13	250.674	0.385429	0.135476	2.845	0.0044412	0.0351626	278.349	304.793	214.429	205.125
ENSMUST00000204004	ENSMUSG00000009112	Bcl2l13	251.187	0.479361	0.136089	3.52241	0.00042765	0.00551616	292.366	311.72	188.498	212.163
ENSMUST00000109399	ENSMUSG00000009470	Tnpo1	9267.99	0.219764	0.0455235	4.82748	1.38e-06	4.05e-05	9876.37	10093.8	8712.79	8389
ENSMUST00000109401	ENSMUSG00000009470	Tnpo1	9269.99	0.219406	0.0455293	4.819	1.44e-06	4.2e-05	9876.37	10095.8	8715.79	8392.01
ENSMUST00000179271	ENSMUSG00000009470	Tnpo1	952.601	0.271178	0.085854	3.1586	0.00158531	0.015804	1045.31	1050.94	889.63	824.521
ENSMUST00000179301	ENSMUSG00000009470	Tnpo1	4059.44	0.213313	0.0571981	3.72938	0.000191952	0.00284083	4258.33	4476.9	3881.66	3620.85
ENSMUST00000010192	ENSMUSG00000010048	Ifrd2	1805.06	0.222517	0.0679227	3.27603	0.00105276	0.0114376	1909.39	1990.06	1648.61	1672.17
ENSMUST00000193153	ENSMUSG00000010048	Ifrd2	691.411	0.261591	0.0948591	2.75768	0.00582123	0.0431988	752.943	765.941	623.34	623.418
ENSMUST00000194932	ENSMUSG00000010048	Ifrd2	1804.81	0.222155	0.067946	3.26958	0.00107707	0.0116463	1908.39	1990.06	1648.61	1672.17
ENSMUST00000195725	ENSMUSG00000010048	Ifrd2	1133.24	0.282441	0.0806481	3.50214	0.000461541	0.00587073	1212.52	1288.44	1000.34	1031.66
ENSMUST00000010208	ENSMUSG00000010064	Slc38a3	52.819	0.656545	0.173073	3.79345	0.000148567	0.00228528	69.0865	84.115	29.9203	28.1544
ENSMUST00000167868	ENSMUSG00000010064	Slc38a3	52.5697	0.666013	0.173055	3.84856	0.000118816	0.00188902	69.0865	84.115	28.923	28.1544
ENSMUST00000177567	ENSMUSG00000010064	Slc38a3	51.5733	0.672902	0.172968	3.89033	0.000100108	0.00163749	68.0852	83.1254	26.9283	28.1544
ENSMUST00000193932	ENSMUSG00000010064	Slc38a3	52.3223	0.66123	0.173049	3.82106	0.000132882	0.0020775	69.0865	83.1254	28.923	28.1544
ENSMUST00000194895	ENSMUSG00000010064	Slc38a3	52.5757	0.651453	0.173065	3.7642	0.00016708	0.00252078	69.0865	83.1254	27.9256	30.1654
ENSMUST00000195739	ENSMUSG00000010064	Slc38a3	24.423	0.468849	0.159525	2.93903	0.00329237	0.0279887	36.0451	37.6044	10.9708	13.0717
ENSMUST00000010239	ENSMUSG00000010095	Slc3a2	3492.68	0.288019	0.0551533	5.22215	1.77e-07	6.45e-06	3797.75	3900.96	3113.71	3158.32
ENSMUST00000170157	ENSMUSG00000010095	Slc3a2	3514.88	0.292019	0.0550323	5.30632	1.12e-07	4.28e-06	3828.79	3928.67	3127.67	3174.41
ENSMUST00000205377	ENSMUSG00000010095	Slc3a2	1475.59	0.29544	0.0729148	4.05186	5.08e-05	0.000915606	1637.05	1629.85	1351.4	1284.04
ENSMUST00000205463	ENSMUSG00000010095	Slc3a2	1135.51	0.312553	0.079073	3.95272	7.73e-05	0.00131693	1262.58	1267.66	1012.3	999.48
ENSMUST00000205538	ENSMUSG00000010095	Slc3a2	892.647	0.308794	0.0874843	3.52971	0.000416014	0.00539815	970.215	1019.28	806.851	774.245
ENSMUST00000206560	ENSMUSG00000010095	Slc3a2	920.865	0.318393	0.0858695	3.70787	0.000209009	0.00304818	1011.27	1046.98	822.808	802.4
ENSMUST00000206598	ENSMUSG00000010095	Slc3a2	2746.2	0.277605	0.0594673	4.6682	3.04e-06	8e-05	2974.72	3060.8	2439.5	2509.76
ENSMUST00000206797	ENSMUSG00000010095	Slc3a2	1794.89	0.318983	0.0676306	4.71654	2.4e-06	6.5e-05	1979.48	2021.73	1606.72	1571.62
ENSMUST00000206895	ENSMUSG00000010095	Slc3a2	1063.29	0.317925	0.0821444	3.87032	0.000108692	0.001756	1158.45	1216.2	956.452	922.056
ENSMUST00000010421	ENSMUSG00000010277	2610507B11Rik	9584.24	0.135038	0.0436845	3.0912	0.00199349	0.0188961	10103.7	9976.04	9185.53	9071.74
ENSMUST00000010520	ENSMUSG00000010376	Nedd8	1579.65	0.246139	0.0749306	3.28489	0.00102023	0.0111574	1708.14	1733.76	1359.38	1517.32
ENSMUST00000163750	ENSMUSG00000010376	Nedd8	1553.7	0.240511	0.0752746	3.19511	0.00139778	0.0143024	1674.1	1705.06	1340.43	1495.2
ENSMUST00000010597	ENSMUSG00000010453	Kansl3	1734.35	0.205722	0.073653	2.79313	0.00522005	0.0397015	1970.47	1757.51	1614.7	1594.74
ENSMUST00000185912	ENSMUSG00000010453	Kansl3	1731.11	0.206558	0.0734952	2.8105	0.00494643	0.0380965	1965.46	1756.52	1609.71	1592.73
ENSMUST00000010698	ENSMUSG00000010554	Mettl16	923.188	0.268995	0.0894095	3.00858	0.00262473	0.0234664	974.22	1056.88	792.888	868.764
ENSMUST00000092912	ENSMUSG00000010554	Mettl16	924.694	0.261383	0.0891417	2.93222	0.00336544	0.0284715	974.22	1054.9	797.875	871.78
ENSMUST00000141755	ENSMUSG00000010554	Mettl16	1407.3	0.242493	0.0788652	3.07477	0.00210663	0.0196899	1471.84	1592.25	1219.75	1345.38
ENSMUST00000010753	ENSMUSG00000010609	Psen2	217.224	0.640273	0.141079	4.53841	5.67e-06	0.000138367	281.352	272.137	162.567	152.838
ENSMUST00000111104	ENSMUSG00000010609	Psen2	178.053	0.674722	0.148483	4.5441	5.52e-06	0.000135206	231.29	231.564	123.671	125.689
ENSMUST00000111105	ENSMUSG00000010609	Psen2	178.548	0.679729	0.1484	4.5804	4.64e-06	0.000116133	231.29	233.543	123.671	125.689
ENSMUST00000111106	ENSMUSG00000010609	Psen2	216.974	0.643844	0.141088	4.56342	5.03e-06	0.000124502	281.352	272.137	161.57	152.838
ENSMUST00000111108	ENSMUSG00000010609	Psen2	216.974	0.643844	0.141088	4.56342	5.03e-06	0.000124502	281.352	272.137	161.57	152.838
ENSMUST00000130029	ENSMUSG00000010609	Psen2	70.3122	0.509334	0.172155	2.95858	0.00309061	0.0266404	92.1153	92.0317	52.8592	44.2426
ENSMUST00000130711	ENSMUSG00000010609	Psen2	121.685	0.551266	0.162141	3.39992	0.000674047	0.00800765	156.196	154.376	97.7397	78.43
ENSMUST00000136291	ENSMUSG00000010609	Psen2	81.0347	0.563766	0.170269	3.31104	0.000929515	0.0103669	106.133	107.865	56.8486	53.2922
ENSMUST00000149590	ENSMUSG00000010609	Psen2	128.436	0.531993	0.159321	3.33913	0.000840407	0.00959232	160.201	163.282	95.745	94.5183
ENSMUST00000193897	ENSMUSG00000010609	Psen2	111.739	0.478172	0.164401	2.90858	0.00363075	0.0301887	146.183	132.605	92.7529	75.4135
ENSMUST00000010807	ENSMUSG00000010663	Fads1	1102.18	0.283176	0.0800897	3.53573	0.00040665	0.00530947	1229.54	1203.34	980.389	995.458
ENSMUST00000171737	ENSMUSG00000011179	Odc1	11853.3	0.167899	0.0450266	3.72888	0.000192332	0.00284316	12448.6	12659.8	10864.1	11440.7
ENSMUST00000078734	ENSMUSG00000011257	Pabpc4	5356.4	0.251568	0.0498757	5.0439	4.56e-07	1.49e-05	5799.26	5865.29	4965.77	4795.29
ENSMUST00000080178	ENSMUSG00000011257	Pabpc4	5402.07	0.252949	0.0496915	5.09038	3.57e-07	1.2e-05	5852.33	5916.75	5001.68	4837.52
ENSMUST00000106241	ENSMUSG00000011257	Pabpc4	5405.57	0.251997	0.0496698	5.07344	3.91e-07	1.3e-05	5856.33	5916.75	5006.66	4842.55
ENSMUST00000106243	ENSMUSG00000011257	Pabpc4	5381.85	0.251395	0.0498474	5.04329	4.58e-07	1.5e-05	5826.29	5893	4990.71	4817.41
ENSMUST00000124991	ENSMUSG00000011257	Pabpc4	1983.18	0.280778	0.0650726	4.31484	1.6e-05	0.000339948	2169.72	2195.9	1775.27	1791.82
ENSMUST00000183940	ENSMUSG00000011257	Pabpc4	5408.56	0.252906	0.0496477	5.09402	3.51e-07	1.18e-05	5860.34	5922.69	5006.66	4844.56
ENSMUST00000011733	ENSMUSG00000011589	Fsd1	435.074	0.387995	0.112928	3.43578	0.000590848	0.00717993	487.611	514.586	362.036	376.062
ENSMUST00000011896	ENSMUSG00000011752	Pgam1	4166.99	0.230698	0.0526813	4.37913	1.19e-05	0.00026406	4573.73	4441.27	3804.87	3848.1
ENSMUST00000012679	ENSMUSG00000012535	Tnpo3	4849.07	0.347994	0.0518284	6.71436	1.89e-11	1.44e-09	5319.66	5569.4	4224.75	4282.48
ENSMUST00000115251	ENSMUSG00000012535	Tnpo3	4781.2	0.346461	0.052053	6.65593	2.82e-11	2.09e-09	5239.56	5492.22	4170.89	4222.15
ENSMUST00000164325	ENSMUSG00000012535	Tnpo3	988.058	0.439904	0.0844974	5.20613	1.93e-07	6.94e-06	1117.4	1177.61	842.755	814.466
ENSMUST00000166844	ENSMUSG00000012535	Tnpo3	652.762	0.439009	0.0988156	4.44271	8.88e-06	0.000205926	734.92	786.723	560.507	528.9
ENSMUST00000169302	ENSMUSG00000012535	Tnpo3	2510.21	0.362131	0.0635362	5.69961	1.2e-08	5.75e-07	2729.42	2940.07	2163.24	2208.11
ENSMUST00000170350	ENSMUSG00000012535	Tnpo3	4303.26	0.359043	0.0537052	6.68544	2.3e-11	1.73e-09	4719.91	4978.62	3764.97	3749.56
ENSMUST00000170634	ENSMUSG00000012535	Tnpo3	1160.19	0.436521	0.0797552	5.47326	4.42e-08	1.86e-06	1311.64	1377.51	992.357	959.26
ENSMUST00000170647	ENSMUSG00000012535	Tnpo3	2143.27	0.320967	0.0638634	5.02584	5.01e-07	1.63e-05	2363.96	2414.6	1874.01	1920.53
ENSMUST00000171865	ENSMUSG00000012535	Tnpo3	700.593	0.356642	0.0947276	3.76492	0.0001666	0.00251528	788.988	799.587	596.411	617.385
ENSMUST00000045393	ENSMUSG00000013033	Adgrl1	2527.94	0.248149	0.0692878	3.58142	0.000341735	0.00460221	2934.67	2573.92	2340.77	2262.4
ENSMUST00000124355	ENSMUSG00000013033	Adgrl1	2577.57	0.255126	0.0682252	3.73947	0.000184408	0.00273824	2989.74	2639.23	2378.66	2302.63
ENSMUST00000131717	ENSMUSG00000013033	Adgrl1	2370.9	0.255406	0.0695286	3.6734	0.000239349	0.00341937	2748.44	2430.43	2195.15	2109.57
ENSMUST00000132500	ENSMUSG00000013033	Adgrl1	2516.72	0.247364	0.0692557	3.57175	0.000354605	0.00474391	2920.66	2562.04	2327.8	2256.37
ENSMUST00000141158	ENSMUSG00000013033	Adgrl1	3235.82	0.257679	0.0609658	4.22662	2.37e-05	0.000477791	3695.63	3371.53	2955.13	2921.02
ENSMUST00000152978	ENSMUSG00000013033	Adgrl1	2523.7	0.247716	0.0694107	3.56885	0.00035855	0.00478464	2930.67	2567.98	2336.78	2259.39
ENSMUST00000214732	ENSMUSG00000013419	Zfp651	49.8383	0.485178	0.172564	2.81159	0.00492979	0.0379942	56.0702	79.1671	28.923	35.193
ENSMUST00000078323	ENSMUSG00000013495	Tmem175	224.187	0.573211	0.140044	4.09308	4.26e-05	0.000785474	272.341	285.991	176.53	161.888
ENSMUST00000120327	ENSMUSG00000013495	Tmem175	190.244	0.638907	0.146639	4.35702	1.32e-05	0.000288853	235.295	252.345	142.62	130.717
ENSMUST00000146207	ENSMUSG00000013495	Tmem175	114.438	0.527208	0.163699	3.2206	0.00127922	0.0133364	132.165	158.334	81.7822	85.4686
ENSMUST00000013773	ENSMUSG00000013629	Cad	8065.82	0.489635	0.0519233	9.42996	4.1e-21	9.39e-19	9578.99	9326.87	6977.42	6379.98
ENSMUST00000200917	ENSMUSG00000013629	Cad	658.123	0.434267	0.096935	4.47998	7.46e-06	0.000176552	772.968	758.025	557.515	543.983
ENSMUST00000200953	ENSMUSG00000013629	Cad	7908.89	0.491178	0.0527928	9.30387	1.35e-20	2.96e-18	9409.78	9138.85	6852.75	6234.18
ENSMUST00000201182	ENSMUSG00000013629	Cad	7921.12	0.490942	0.0521496	9.4141	4.77e-21	1.08e-18	9412.79	9161.61	6850.75	6259.32
ENSMUST00000201256	ENSMUSG00000013629	Cad	881.13	0.437092	0.0900574	4.85348	1.21e-06	3.61e-05	1044.31	1003.44	776.931	699.837
ENSMUST00000201838	ENSMUSG00000013629	Cad	3466	0.496835	0.0660976	7.51668	5.62e-14	6.05e-12	4120.16	4039.5	3059.85	2644.5
ENSMUST00000201844	ENSMUSG00000013629	Cad	831.933	0.4353	0.0935966	4.65081	3.31e-06	8.64e-05	978.225	955.942	746.013	647.551
ENSMUST00000201870	ENSMUSG00000013629	Cad	1113.33	0.474735	0.0814165	5.83095	5.51e-09	2.8e-07	1314.65	1297.35	954.458	886.863
ENSMUST00000202227	ENSMUSG00000013629	Cad	598.348	0.448812	0.103281	4.34555	1.39e-05	0.000302452	673.844	727.347	520.613	471.586
ENSMUST00000202391	ENSMUSG00000013629	Cad	707.974	0.472106	0.0984712	4.79436	1.63e-06	4.64e-05	858.074	809.483	619.35	544.988
ENSMUST00000202795	ENSMUSG00000013629	Cad	7954.55	0.491392	0.0520643	9.43818	3.79e-21	8.75e-19	9454.84	9200.2	6876.68	6286.47
ENSMUST00000202827	ENSMUSG00000013629	Cad	948.943	0.472293	0.0852143	5.54241	2.98e-08	1.31e-06	1116.4	1110.32	803.859	765.196
ENSMUST00000202967	ENSMUSG00000013629	Cad	825.154	0.502274	0.0990605	5.07038	3.97e-07	1.32e-05	1012.27	950.005	736.04	602.302
ENSMUST00000202973	ENSMUSG00000013629	Cad	911.913	0.467208	0.0869384	5.37401	7.7e-08	3.08e-06	1095.37	1042.04	741.026	769.218
ENSMUST00000057578	ENSMUSG00000013736	Trnt1	1059.43	0.729009	0.0816488	8.92859	4.31e-19	8.13e-17	1331.67	1342.87	781.917	781.284
ENSMUST00000113247	ENSMUSG00000013736	Trnt1	361.357	0.77456	0.120674	6.41859	1.38e-10	9.15e-09	474.594	467.086	247.341	256.406
ENSMUST00000113248	ENSMUSG00000013736	Trnt1	766.119	0.773326	0.0921339	8.3935	4.72e-17	7.27e-15	987.236	977.713	552.528	546.999
ENSMUST00000113249	ENSMUSG00000013736	Trnt1	931.308	0.719409	0.0858093	8.38382	5.12e-17	7.83e-15	1182.48	1165.74	679.191	697.826
ENSMUST00000147084	ENSMUSG00000013736	Trnt1	145.1	0.578505	0.158463	3.65072	0.000261509	0.00367098	165.207	205.834	96.7423	112.617
ENSMUST00000154026	ENSMUSG00000013736	Trnt1	150.094	0.578796	0.157286	3.67989	0.000233335	0.00334865	172.216	210.782	99.7344	117.645
ENSMUST00000204782	ENSMUSG00000013736	Trnt1	259.13	0.670011	0.134152	4.99443	5.9e-07	1.89e-05	331.415	330.523	180.519	194.064
ENSMUST00000205163	ENSMUSG00000013736	Trnt1	177.755	0.686681	0.153674	4.46842	7.88e-06	0.000184981	210.263	257.293	106.716	136.75
ENSMUST00000014065	ENSMUSG00000013921	Clip3	334.799	0.614722	0.126163	4.87245	1.1e-06	3.31e-05	448.562	386.929	252.328	251.378
ENSMUST00000080316	ENSMUSG00000014075	Tctex1d2	135.232	0.44174	0.158453	2.78782	0.00530637	0.0402123	176.221	152.397	104.721	107.59
ENSMUST00000014614	ENSMUSG00000014470	Rnf166	417.466	0.315733	0.114393	2.76006	0.00577907	0.0429954	478.599	460.159	356.052	375.056
ENSMUST00000014694	ENSMUSG00000014550	Rbsn	953.519	0.312602	0.0870268	3.59202	0.000328127	0.00444269	1016.27	1111.31	828.792	857.703
ENSMUST00000014695	ENSMUSG00000014551	Mrps25	539.956	0.433684	0.111813	3.87867	0.000105028	0.00170688	631.791	630.368	399.935	497.729
ENSMUST00000134132	ENSMUSG00000014551	Mrps25	342.831	0.35766	0.122138	2.92833	0.00340789	0.0287572	398.499	385.939	286.238	300.648
ENSMUST00000014698	ENSMUSG00000014554	Dguok	271.885	0.474473	0.132115	3.59136	0.000328957	0.00445107	327.41	323.595	228.392	208.141
ENSMUST00000113888	ENSMUSG00000014554	Dguok	268.64	0.472727	0.132524	3.5671	0.000360959	0.00480864	322.404	320.627	225.4	206.13
ENSMUST00000138941	ENSMUSG00000014554	Dguok	272.625	0.488827	0.132187	3.69798	0.00021732	0.0031555	329.412	326.564	228.392	206.13
ENSMUST00000145455	ENSMUSG00000014554	Dguok	284.11	0.476238	0.130301	3.6549	0.000257283	0.00362458	342.429	337.45	238.365	218.196
ENSMUST00000206397	ENSMUSG00000014554	Dguok	219.283	0.43271	0.14059	3.07781	0.00208529	0.0195532	268.336	252.345	184.509	171.943
ENSMUST00000086819	ENSMUSG00000014602	Kif1a	189.989	0.646158	0.147459	4.38196	1.18e-05	0.000261659	238.298	250.366	146.609	124.684
ENSMUST00000112958	ENSMUSG00000014602	Kif1a	200.457	0.615878	0.14594	4.22009	2.44e-05	0.000489491	244.306	265.21	158.578	133.733
ENSMUST00000171556	ENSMUSG00000014602	Kif1a	193.735	0.633642	0.146454	4.32656	1.51e-05	0.000324666	241.302	254.324	149.602	129.711
ENSMUST00000171796	ENSMUSG00000014602	Kif1a	230.875	0.668403	0.140461	4.75864	1.95e-06	5.43e-05	287.36	305.783	178.524	151.833
ENSMUST00000190723	ENSMUSG00000014602	Kif1a	197.461	0.635728	0.146521	4.33882	1.43e-05	0.000310135	243.305	262.241	154.588	129.711
ENSMUST00000014750	ENSMUSG00000014606	Slc25a11	993.283	0.283972	0.0866211	3.27833	0.00104425	0.0113667	1143.43	1051.93	856.718	921.05
ENSMUST00000134804	ENSMUSG00000014606	Slc25a11	577.258	0.297479	0.104647	2.84268	0.00447362	0.0353749	677.849	608.597	493.685	528.9
ENSMUST00000078589	ENSMUSG00000014633	Cmc2	405.979	0.405383	0.123022	3.29521	0.000983489	0.0108573	471.59	473.023	297.208	382.095
ENSMUST00000128304	ENSMUSG00000014633	Cmc2	390.515	0.409707	0.122715	3.33868	0.00084178	0.00960314	460.577	449.273	290.227	361.985
ENSMUST00000131616	ENSMUSG00000014633	Cmc2	417.968	0.396185	0.120929	3.27619	0.00105218	0.0114332	487.611	480.94	311.171	392.15
ENSMUST00000134356	ENSMUSG00000014633	Cmc2	392.022	0.399471	0.121983	3.2748	0.00105736	0.0114697	463.58	446.304	295.214	362.99
ENSMUST00000148235	ENSMUSG00000014633	Cmc2	470.892	0.380919	0.117648	3.23778	0.00120464	0.0127018	548.687	535.367	352.062	447.453
ENSMUST00000150128	ENSMUSG00000014633	Cmc2	408.727	0.399164	0.122135	3.26822	0.00108226	0.0116935	474.594	474.013	302.195	384.106
ENSMUST00000155260	ENSMUSG00000014633	Cmc2	422.237	0.377676	0.121644	3.10476	0.00190433	0.0182266	493.618	478.961	314.163	402.205
ENSMUST00000014892	ENSMUSG00000014748	Tex261	1453.7	0.546564	0.0739365	7.39234	1.44e-13	1.5e-11	1775.22	1703.08	1142.96	1193.54
ENSMUST00000125614	ENSMUSG00000014748	Tex261	887.958	0.543427	0.0898234	6.04995	1.45e-09	8.14e-08	1114.4	1017.3	693.154	726.986
ENSMUST00000137773	ENSMUSG00000014748	Tex261	377.945	0.585724	0.119871	4.88629	1.03e-06	3.11e-05	489.613	441.356	291.224	289.588
ENSMUST00000138192	ENSMUSG00000014748	Tex261	314.688	0.3881	0.128658	3.01653	0.00255685	0.0230079	394.494	335.47	259.309	269.478
ENSMUST00000073149	ENSMUSG00000014786	Slc9a5	216.619	0.548468	0.150222	3.65104	0.000261183	0.00366779	318.399	222.657	167.554	157.866
ENSMUST00000212772	ENSMUSG00000014786	Slc9a5	215.581	0.529758	0.147061	3.60229	0.000315423	0.00430161	301.377	231.564	174.535	154.849
ENSMUST00000146012	ENSMUSG00000015087	Rabl6	931.437	0.230192	0.0854314	2.69447	0.00705009	0.0498055	994.245	1027.19	863.699	840.609
ENSMUST00000015256	ENSMUSG00000015112	Slc25a13	3102.12	0.340729	0.0613994	5.54938	2.87e-08	1.27e-06	3487.37	3470.49	2853.4	2597.24
ENSMUST00000188414	ENSMUSG00000015112	Slc25a13	3102.37	0.340929	0.0614	5.55259	2.81e-08	1.25e-06	3488.37	3470.49	2853.4	2597.24
ENSMUST00000203551	ENSMUSG00000015112	Slc25a13	433.073	0.326983	0.113374	2.8841	0.0039253	0.0320577	476.597	500.732	389.961	365.001
ENSMUST00000165017	ENSMUSG00000015176	Nolc1	7518.61	0.167239	0.0480063	3.48368	0.000494566	0.00621753	8144.2	7781.13	7175.89	6973.23
ENSMUST00000015612	ENSMUSG00000015468	Notch4	199.729	0.790277	0.145066	5.44771	5.1e-08	2.12e-06	274.343	261.251	137.633	125.689
ENSMUST00000173389	ENSMUSG00000015468	Notch4	194.5	0.768482	0.145761	5.27222	1.35e-07	5.06e-06	265.332	253.335	133.644	125.689
ENSMUST00000064953	ENSMUSG00000015474	Ppt2	362.464	0.439012	0.122668	3.57886	0.000345091	0.00464044	409.513	443.336	278.259	318.748
ENSMUST00000166040	ENSMUSG00000015474	Ppt2	284.601	0.434361	0.133318	3.25809	0.00112166	0.0120264	313.392	359.221	216.424	249.367
ENSMUST00000167097	ENSMUSG00000015474	Ppt2	221.273	0.480657	0.143053	3.35998	0.000779467	0.00902436	261.327	274.116	155.586	194.064
ENSMUST00000168391	ENSMUSG00000015474	Ppt2	286.098	0.424997	0.132496	3.20763	0.00133834	0.0137906	314.394	359.221	221.41	249.367
ENSMUST00000169067	ENSMUSG00000015474	Ppt2	286.347	0.422714	0.132366	3.19352	0.0014055	0.0143628	314.394	359.221	222.408	249.367
ENSMUST00000169969	ENSMUSG00000015474	Ppt2	266.391	0.446566	0.136919	3.26154	0.00110809	0.0119072	294.369	339.429	196.477	235.29
ENSMUST00000170345	ENSMUSG00000015474	Ppt2	189.848	0.441933	0.149227	2.96149	0.00306159	0.0264229	221.277	234.532	132.647	170.937
ENSMUST00000171121	ENSMUSG00000015474	Ppt2	361.465	0.440087	0.122791	3.58405	0.000338312	0.00456373	408.511	442.346	277.261	317.742
ENSMUST00000171376	ENSMUSG00000015474	Ppt2	362.702	0.447	0.122937	3.636	0.000276903	0.00384762	408.511	447.294	277.261	317.742
ENSMUST00000085077	ENSMUSG00000015709	Arnt2	119.014	0.495345	0.162762	3.04337	0.00233943	0.0214549	160.201	137.553	82.7795	95.5238
ENSMUST00000208232	ENSMUSG00000015709	Arnt2	118.512	0.497617	0.162749	3.05758	0.00223135	0.020623	159.199	137.553	82.7795	94.5183
ENSMUST00000209133	ENSMUSG00000015709	Arnt2	118.512	0.497617	0.162749	3.05758	0.00223135	0.020623	159.199	137.553	82.7795	94.5183
ENSMUST00000015877	ENSMUSG00000015733	Capza2	2582.69	0.235749	0.0610303	3.86282	0.000112087	0.00180207	2739.43	2860.9	2393.62	2336.81
ENSMUST00000130606	ENSMUSG00000015733	Capza2	1640.44	0.241138	0.0727222	3.31588	0.000913558	0.0102398	1704.13	1863.39	1496.02	1498.21
ENSMUST00000136771	ENSMUSG00000015733	Capza2	740.012	0.307285	0.0932102	3.29668	0.000978334	0.0108154	825.033	825.317	673.207	636.49
ENSMUST00000148694	ENSMUSG00000015733	Capza2	795.421	0.283083	0.0908562	3.11572	0.00183497	0.0176675	879.101	879.744	732.05	690.788
ENSMUST00000152005	ENSMUSG00000015733	Capza2	1012.48	0.26092	0.0832169	3.13542	0.00171607	0.0167767	1087.36	1132.09	930.522	899.934
ENSMUST00000156701	ENSMUSG00000015733	Capza2	960.095	0.252298	0.0849291	2.97069	0.00297129	0.0258991	1035.3	1063.81	892.622	848.653
ENSMUST00000015893	ENSMUSG00000015749	Anp32e	2404.08	0.294512	0.0610862	4.82125	1.43e-06	4.15e-05	2655.32	2658.03	2164.24	2138.73
ENSMUST00000165307	ENSMUSG00000015749	Anp32e	3760.55	0.245118	0.0535635	4.57622	4.73e-06	0.0001181	4116.15	4058.3	3423.88	3443.88
ENSMUST00000167876	ENSMUSG00000015749	Anp32e	1674.43	0.281331	0.0695036	4.04772	5.17e-05	0.000930078	1808.26	1880.22	1506.99	1502.24
ENSMUST00000168106	ENSMUSG00000015749	Anp32e	3753.06	0.246004	0.0535811	4.59124	4.41e-06	0.000110965	4109.14	4051.37	3418.89	3432.82
ENSMUST00000168471	ENSMUSG00000015749	Anp32e	767.538	0.309287	0.094725	3.26511	0.00109423	0.0117864	892.117	821.358	707.117	649.562
ENSMUST00000169426	ENSMUSG00000015749	Anp32e	1512.8	0.287336	0.0735072	3.90895	9.27e-05	0.00153702	1693.12	1647.66	1403.26	1307.17
ENSMUST00000170125	ENSMUSG00000015749	Anp32e	1338.16	0.255054	0.0747084	3.41399	0.000640186	0.00767577	1454.82	1469.54	1229.72	1198.57
ENSMUST00000170213	ENSMUSG00000015749	Anp32e	1412.17	0.29958	0.0746713	4.01199	6.02e-05	0.00106153	1563.96	1567.51	1300.54	1216.67
ENSMUST00000171035	ENSMUSG00000015749	Anp32e	1266.74	0.255801	0.0770629	3.31938	0.000902183	0.0101429	1346.69	1423.03	1148.94	1148.3
ENSMUST00000171368	ENSMUSG00000015749	Anp32e	1909.93	0.334706	0.0659068	5.07848	3.8e-07	1.27e-05	2130.67	2147.41	1690.5	1671.16
ENSMUST00000016081	ENSMUSG00000015937	H2afy	2540.33	0.293577	0.0608728	4.8228	1.42e-06	4.13e-05	2772.47	2840.12	2237.04	2311.68
ENSMUST00000045788	ENSMUSG00000015937	H2afy	2530.59	0.294993	0.0609719	4.83818	1.31e-06	3.87e-05	2763.46	2830.22	2226.07	2302.63
ENSMUST00000137835	ENSMUSG00000015937	H2afy	911.517	0.269545	0.0857743	3.14249	0.00167517	0.0165101	999.251	1005.42	810.84	830.554
ENSMUST00000139511	ENSMUSG00000015937	H2afy	1501.5	0.277672	0.0731858	3.79407	0.000148198	0.00228034	1602.01	1703.08	1337.44	1363.48
ENSMUST00000141031	ENSMUSG00000015937	H2afy	1245.02	0.285306	0.0793145	3.59715	0.000321719	0.0043672	1326.66	1423.03	1083.12	1147.29
ENSMUST00000141589	ENSMUSG00000015937	H2afy	1015.23	0.288833	0.0834641	3.46057	0.000539039	0.00666746	1094.37	1151.88	892.622	922.056
ENSMUST00000154564	ENSMUSG00000015937	H2afy	963.595	0.274929	0.0852804	3.22383	0.0012649	0.0132222	1031.29	1091.52	849.737	881.835
ENSMUST00000154778	ENSMUSG00000015937	H2afy	978.079	0.275036	0.0849399	3.23801	0.00120366	0.0127	1048.31	1106.36	858.713	898.929
ENSMUST00000016087	ENSMUSG00000015943	Bola1	399.211	0.41168	0.122443	3.36223	0.000773169	0.00896285	457.573	473.023	295.214	371.034
ENSMUST00000107099	ENSMUSG00000015943	Bola1	405.197	0.420034	0.12306	3.41323	0.000641969	0.00769275	464.582	482.919	295.214	378.073
ENSMUST00000177442	ENSMUSG00000015943	Bola1	400.447	0.423984	0.122821	3.45205	0.000556335	0.00684366	458.574	478.961	293.219	371.034
ENSMUST00000085555	ENSMUSG00000016181	Diexf	660.744	0.275909	0.0970148	2.84399	0.00445528	0.0352519	724.908	734.275	576.465	607.33
ENSMUST00000195291	ENSMUSG00000016181	Diexf	660.744	0.275909	0.0970148	2.84399	0.00445528	0.0352519	724.908	734.275	576.465	607.33
ENSMUST00000016400	ENSMUSG00000016256	Ctsz	610.345	0.558755	0.0998685	5.5949	2.21e-08	1e-06	726.91	750.108	481.717	482.646
ENSMUST00000016401	ENSMUSG00000016257	Slmo2	1529.24	0.271278	0.0724047	3.74669	0.000179185	0.00267393	1717.15	1641.73	1353.4	1404.7
ENSMUST00000117442	ENSMUSG00000016257	Slmo2	1258.69	0.288558	0.0777959	3.70917	0.000207942	0.00303543	1407.76	1374.54	1089.1	1163.38
ENSMUST00000120822	ENSMUSG00000016257	Slmo2	1119.44	0.293664	0.0806652	3.64053	0.00027208	0.0037898	1255.57	1224.12	970.415	1027.63
ENSMUST00000016463	ENSMUSG00000016319	Slc25a5	7088.85	0.38991	0.0472114	8.25881	1.47e-16	2.1e-14	8050.08	8068.11	6002.01	6235.19
ENSMUST00000126608	ENSMUSG00000016319	Slc25a5	4857.35	0.37334	0.0511703	7.29604	2.96e-13	2.95e-11	5478.86	5513.99	4135.98	4300.58
ENSMUST00000156672	ENSMUSG00000016319	Slc25a5	3398.07	0.382917	0.0555518	6.89298	5.46e-12	4.53e-10	3816.78	3899.97	2909.25	2966.26
ENSMUST00000102948	ENSMUSG00000016477	E2f3	1181.48	0.330503	0.0791611	4.17507	2.98e-05	0.000577253	1357.7	1290.42	1055.19	1022.61
ENSMUST00000016696	ENSMUSG00000016552	Foxred2	317.917	0.345098	0.127378	2.70924	0.00674385	0.0481991	388.486	337.45	277.261	268.472
ENSMUST00000088585	ENSMUSG00000016918	Sulf1	351.243	0.488645	0.122814	3.97873	6.93e-05	0.00119672	435.545	404.742	296.211	268.472
ENSMUST00000177608	ENSMUSG00000016918	Sulf1	371.432	0.510795	0.12082	4.22773	2.36e-05	0.000475752	461.578	432.45	312.169	279.533
ENSMUST00000180062	ENSMUSG00000016918	Sulf1	349.734	0.48633	0.123327	3.94344	8.03e-05	0.00136125	431.54	404.742	298.206	264.45
ENSMUST00000185780	ENSMUSG00000016918	Sulf1	179.348	0.518271	0.147936	3.50334	0.000459461	0.00584872	225.282	216.72	137.633	137.755
ENSMUST00000186051	ENSMUSG00000016918	Sulf1	242.985	0.397133	0.13769	2.88424	0.00392356	0.0320518	294.369	274.116	215.426	188.031
ENSMUST00000017430	ENSMUSG00000017286	Glod4	1066.33	0.324657	0.0840954	3.86058	0.000113119	0.00181588	1149.44	1237.98	906.585	971.326
ENSMUST00000164022	ENSMUSG00000017286	Glod4	793.905	0.311525	0.0918971	3.38994	0.000699091	0.0082609	860.077	912.401	681.186	721.959
ENSMUST00000167883	ENSMUSG00000017286	Glod4	587.829	0.305487	0.102155	2.99043	0.00278588	0.0245998	638.8	673.91	501.664	536.944
ENSMUST00000169532	ENSMUSG00000017286	Glod4	942.901	0.273042	0.0857615	3.18373	0.00145389	0.0147543	1012.27	1063.81	830.787	864.741
ENSMUST00000170017	ENSMUSG00000017286	Glod4	1046.13	0.319423	0.0851402	3.75173	0.000175618	0.00262693	1123.41	1215.21	887.636	958.254
ENSMUST00000170590	ENSMUSG00000017286	Glod4	524.697	0.304902	0.108183	2.81839	0.00482658	0.0374187	562.705	610.576	437.834	487.674
ENSMUST00000170710	ENSMUSG00000017286	Glod4	1009.24	0.30525	0.0862067	3.5409	0.000398762	0.00522273	1083.36	1162.77	856.718	934.122
ENSMUST00000017544	ENSMUSG00000017400	Stac2	100.737	0.598631	0.167262	3.579	0.000344905	0.00463917	138.173	127.657	77.7928	59.3253
ENSMUST00000017561	ENSMUSG00000017417	Plxdc1	44.8809	0.532349	0.172232	3.09089	0.00199555	0.0189071	65.0815	60.3649	26.9283	27.1489
ENSMUST00000107565	ENSMUSG00000017417	Plxdc1	39.6366	0.541251	0.170777	3.16935	0.0015278	0.0153387	57.0715	56.4065	21.9416	23.1268
ENSMUST00000092706	ENSMUSG00000017499	Cdc6	1353.17	0.221443	0.0775042	2.85717	0.00427438	0.0342489	1530.92	1394.33	1250.67	1236.78
ENSMUST00000093937	ENSMUSG00000017499	Cdc6	1294.02	0.228956	0.0784765	2.91752	0.00352832	0.0295752	1466.84	1337.92	1186.84	1184.49
ENSMUST00000133779	ENSMUSG00000017499	Cdc6	1358.15	0.22273	0.0771622	2.88652	0.0038953	0.0318872	1533.92	1403.24	1257.65	1237.79
ENSMUST00000017867	ENSMUSG00000017723	Wfdc2	490.636	0.542752	0.108085	5.02155	5.13e-07	1.66e-05	593.743	591.774	396.943	380.084
ENSMUST00000109344	ENSMUSG00000017723	Wfdc2	411.581	0.507062	0.1148	4.41693	1e-05	0.000227706	494.619	491.825	336.105	323.775
ENSMUST00000109345	ENSMUSG00000017723	Wfdc2	472.188	0.553949	0.109828	5.04378	4.56e-07	1.49e-05	580.727	565.055	380.985	361.985
ENSMUST00000125051	ENSMUSG00000017723	Wfdc2	297.527	0.52274	0.129273	4.0437	5.26e-05	0.000942935	353.443	369.116	247.341	220.207
ENSMUST00000146270	ENSMUSG00000017723	Wfdc2	241.413	0.546025	0.136923	3.98783	6.67e-05	0.00115554	292.366	301.824	193.485	177.976
ENSMUST00000017868	ENSMUSG00000017724	Etv4	514.028	1.03546	0.107884	9.59786	8.16e-22	1.99e-19	693.869	727.347	317.155	317.742
ENSMUST00000107176	ENSMUSG00000017724	Etv4	514.028	1.03546	0.107884	9.59786	8.16e-22	1.99e-19	693.869	727.347	317.155	317.742
ENSMUST00000129160	ENSMUSG00000017724	Etv4	220.104	1.0159	0.142476	7.13036	1e-12	9.11e-11	304.381	321.616	119.681	134.739
ENSMUST00000129995	ENSMUSG00000017724	Etv4	174.746	1.04648	0.152608	6.85729	7.02e-12	5.73e-10	253.317	256.303	82.7795	106.584
ENSMUST00000131117	ENSMUSG00000017724	Etv4	150.073	1.01375	0.156809	6.46489	1.01e-10	6.89e-09	221.277	216.72	72.8061	89.4907
ENSMUST00000131862	ENSMUSG00000017724	Etv4	201.9	1.05141	0.145629	7.2198	5.21e-13	5.01e-11	285.357	296.877	106.716	118.651
ENSMUST00000132040	ENSMUSG00000017724	Etv4	202.45	0.716147	0.144519	4.95538	7.22e-07	2.26e-05	252.316	278.074	137.633	141.777
ENSMUST00000137179	ENSMUSG00000017724	Etv4	160.284	1.009	0.153598	6.56912	5.06e-11	3.58e-09	232.291	231.564	84.7742	92.5072
ENSMUST00000140970	ENSMUSG00000017724	Etv4	187.205	1.04627	0.148222	7.05884	1.68e-12	1.47e-10	270.338	271.147	98.737	108.595
ENSMUST00000149099	ENSMUSG00000017724	Etv4	169.263	1.01553	0.151643	6.69686	2.13e-11	1.61e-09	246.308	242.449	90.7583	97.5348
ENSMUST00000154512	ENSMUSG00000017724	Etv4	74.2992	0.806081	0.171962	4.68755	2.76e-06	7.36e-05	118.148	99.9484	40.8911	38.2095
ENSMUST00000164750	ENSMUSG00000017724	Etv4	514.028	1.03546	0.107884	9.59786	8.16e-22	1.99e-19	693.869	727.347	317.155	317.742
ENSMUST00000059954	ENSMUSG00000017754	Pltp	508.148	0.43607	0.10656	4.09227	4.27e-05	0.000788007	590.74	595.732	431.85	414.271
ENSMUST00000109316	ENSMUSG00000017754	Pltp	515.145	0.448701	0.105913	4.23651	2.27e-05	0.000461514	605.758	601.67	432.847	420.305
ENSMUST00000109317	ENSMUSG00000017754	Pltp	501.912	0.439727	0.107176	4.10285	4.08e-05	0.000757456	586.735	586.826	427.86	406.227
ENSMUST00000128110	ENSMUSG00000017754	Pltp	144.674	0.482407	0.155432	3.10365	0.00191151	0.0182814	180.226	175.157	111.702	111.612
ENSMUST00000142603	ENSMUSG00000017754	Pltp	214.08	0.421527	0.141822	2.97222	0.0029565	0.0257961	263.33	243.439	167.554	181.998
ENSMUST00000148912	ENSMUSG00000017754	Pltp	178.147	0.450556	0.149363	3.01651	0.002557	0.0230079	230.288	198.907	142.62	140.772
ENSMUST00000156255	ENSMUSG00000017754	Pltp	172.648	0.514267	0.150491	3.41725	0.000632572	0.00760024	227.285	198.907	128.657	135.744
ENSMUST00000017922	ENSMUSG00000017778	Cox7c	1886.87	0.207544	0.066352	3.12792	0.00176047	0.0171193	2046.56	2008.86	1729.39	1762.66
ENSMUST00000078764	ENSMUSG00000017778	Cox7c	1840.41	0.197719	0.0667126	2.96374	0.00303925	0.0262986	1969.47	1973.24	1694.49	1724.46
ENSMUST00000131011	ENSMUSG00000017778	Cox7c	1888.61	0.209192	0.0663085	3.15483	0.00160592	0.0159727	2047.56	2013.81	1729.39	1763.67
ENSMUST00000132233	ENSMUSG00000017778	Cox7c	1841.19	0.193514	0.0667054	2.90102	0.00371951	0.0307601	1977.48	1961.36	1699.47	1726.47
ENSMUST00000018333	ENSMUSG00000018189	Uchl5	1155.68	0.229352	0.0806122	2.84513	0.00443928	0.0351519	1296.62	1209.28	1078.13	1038.7
ENSMUST00000185493	ENSMUSG00000018189	Uchl5	955.739	0.263462	0.0854799	3.08216	0.00205507	0.0193343	1079.35	1018.29	876.665	848.653
ENSMUST00000189936	ENSMUSG00000018189	Uchl5	1155.68	0.229352	0.0806122	2.84513	0.00443928	0.0351519	1296.62	1209.28	1078.13	1038.7
ENSMUST00000191512	ENSMUSG00000018189	Uchl5	429.598	0.305795	0.113335	2.69815	0.00697256	0.0493853	468.587	493.805	385.972	370.029
ENSMUST00000018549	ENSMUSG00000018405	Mrm1	356.765	0.359356	0.120269	2.98794	0.00280866	0.0247527	403.505	412.658	301.198	309.698
ENSMUST00000100347	ENSMUSG00000018411	Mapt	756.795	0.379147	0.0941118	4.02868	5.61e-05	0.000995877	902.129	826.306	660.241	638.501
ENSMUST00000106988	ENSMUSG00000018411	Mapt	839.409	0.361868	0.0900848	4.01698	5.89e-05	0.00104224	989.239	915.369	729.058	723.97
ENSMUST00000106989	ENSMUSG00000018411	Mapt	839.904	0.363335	0.0899742	4.03822	5.39e-05	0.000961966	989.239	917.348	729.058	723.97
ENSMUST00000106992	ENSMUSG00000018411	Mapt	1740.5	0.377633	0.0681813	5.53866	3.05e-08	1.33e-06	1992.49	1960.37	1515.96	1493.19
ENSMUST00000106993	ENSMUSG00000018411	Mapt	782.25	0.377848	0.0926107	4.07996	4.5e-05	0.000825575	929.163	855.994	678.194	665.65
ENSMUST00000126820	ENSMUSG00000018411	Mapt	352.347	0.348173	0.121877	2.85676	0.0042799	0.0342692	419.525	383.96	297.208	308.693
ENSMUST00000144836	ENSMUSG00000018411	Mapt	440.903	0.390566	0.112879	3.46006	0.000540062	0.00667617	528.662	487.867	370.014	377.067
ENSMUST00000092971	ENSMUSG00000018474	Chd3	833.218	0.748342	0.0905649	8.26305	1.42e-16	2.03e-14	1075.35	1045.99	627.329	584.203
ENSMUST00000108661	ENSMUSG00000018474	Chd3	977.123	0.723873	0.0843809	8.57864	9.6e-18	1.55e-15	1231.54	1234.02	734.045	708.887
ENSMUST00000122992	ENSMUSG00000018474	Chd3	321.917	0.625232	0.129555	4.82601	1.39e-06	4.07e-05	371.465	436.408	225.4	254.395
ENSMUST00000128981	ENSMUSG00000018474	Chd3	804.554	0.740259	0.0929368	7.96519	1.65e-15	2.1e-13	1046.31	999.484	614.364	558.06
ENSMUST00000135909	ENSMUSG00000018474	Chd3	253.638	0.563442	0.137053	4.11112	3.94e-05	0.000734069	297.372	330.523	179.522	207.136
ENSMUST00000144701	ENSMUSG00000018474	Chd3	73.3149	0.499586	0.172148	2.90207	0.00370707	0.0306807	101.127	90.0525	58.8433	43.2371
ENSMUST00000146930	ENSMUSG00000018474	Chd3	84.7486	0.568662	0.169982	3.34543	0.00082155	0.0094232	103.129	120.73	60.838	54.2977
ENSMUST00000151436	ENSMUSG00000018474	Chd3	85.763	0.65415	0.169778	3.85296	0.000116698	0.00186056	119.149	114.792	59.8406	49.2702
ENSMUST00000154046	ENSMUSG00000018474	Chd3	75.3058	0.51528	0.171845	2.99852	0.00271293	0.0240738	103.129	94.0109	59.8406	44.2426
ENSMUST00000041282	ENSMUSG00000018548	Trim37	1825.23	0.226544	0.0696195	3.25403	0.00113778	0.0121655	1908.39	2040.53	1640.63	1711.38
ENSMUST00000152637	ENSMUSG00000018548	Trim37	484.671	0.311111	0.112534	2.76459	0.00569937	0.0425402	500.627	586.826	421.876	429.354
ENSMUST00000154138	ENSMUSG00000018548	Trim37	600.727	0.312195	0.10168	3.07037	0.00213796	0.0199472	641.804	702.608	528.592	529.906
ENSMUST00000018714	ENSMUSG00000018570	2810408A11Rik	98.7672	0.463694	0.167153	2.77406	0.00553608	0.041568	129.162	117.761	81.7822	66.3639
ENSMUST00000100969	ENSMUSG00000018570	2810408A11Rik	98.7672	0.463694	0.167153	2.77406	0.00553608	0.041568	129.162	117.761	81.7822	66.3639
ENSMUST00000102580	ENSMUSG00000018570	2810408A11Rik	103.746	0.47828	0.16578	2.88503	0.00391373	0.0319949	132.165	127.657	84.7742	70.3859
ENSMUST00000108621	ENSMUSG00000018570	2810408A11Rik	98.7615	0.506595	0.166684	3.03925	0.00237171	0.021691	129.162	121.719	76.7955	67.3694
ENSMUST00000129234	ENSMUSG00000018570	2810408A11Rik	108.74	0.474428	0.164218	2.88901	0.00386453	0.0316723	137.172	133.594	86.7689	77.4245
ENSMUST00000137122	ENSMUSG00000018570	2810408A11Rik	98.7672	0.463694	0.167153	2.77406	0.00553608	0.041568	129.162	117.761	81.7822	66.3639
ENSMUST00000144431	ENSMUSG00000018570	2810408A11Rik	108.74	0.474428	0.164218	2.88901	0.00386453	0.0316723	137.172	133.594	86.7689	77.4245
ENSMUST00000084806	ENSMUSG00000018581	Dnah11	71.2999	0.529759	0.172443	3.07208	0.00212572	0.0198536	85.1066	103.907	41.8884	54.2977
ENSMUST00000176756	ENSMUSG00000018581	Dnah11	69.8027	0.538174	0.172563	3.11872	0.00181639	0.0175235	84.1053	101.928	40.8911	52.2867
ENSMUST00000108857	ENSMUSG00000018585	Atox1	953.987	0.532543	0.0897999	5.93033	3.02e-09	1.61e-07	1072.34	1210.27	745.016	788.322
ENSMUST00000138412	ENSMUSG00000018585	Atox1	883.898	0.532688	0.0905776	5.88102	4.08e-09	2.11e-07	1000.25	1115.27	701.132	718.942
ENSMUST00000018792	ENSMUSG00000018648	Dusp14	349.318	0.374408	0.12576	2.97717	0.00290921	0.0254779	396.496	408.7	266.291	325.786
ENSMUST00000100705	ENSMUSG00000018648	Dusp14	343.083	0.358156	0.125595	2.85167	0.00434903	0.0346406	387.485	398.804	266.291	319.753
ENSMUST00000164891	ENSMUSG00000018648	Dusp14	348.817	0.375066	0.125684	2.9842	0.00284317	0.0249863	395.495	408.7	266.291	324.781
ENSMUST00000103152	ENSMUSG00000018669	Cdk5rap3	1455.47	0.29036	0.0729615	3.97963	6.9e-05	0.00119251	1599	1617.98	1275.6	1329.29
ENSMUST00000134732	ENSMUSG00000018669	Cdk5rap3	1451.22	0.291642	0.0731258	3.98823	6.66e-05	0.00115426	1594	1615.01	1269.62	1326.27
ENSMUST00000149033	ENSMUSG00000018669	Cdk5rap3	570.349	0.287506	0.102235	2.81222	0.00492014	0.0379515	617.773	648.18	506.651	508.79
ENSMUST00000018821	ENSMUSG00000018677	Slc25a39	3194.68	0.166061	0.0580749	2.85943	0.004244	0.0340597	3373.22	3394.29	2916.23	3094.97
ENSMUST00000107098	ENSMUSG00000018677	Slc25a39	3193.93	0.165877	0.0581026	2.8549	0.00430508	0.0344095	3372.22	3393.3	2915.24	3094.97
ENSMUST00000123688	ENSMUSG00000018677	Slc25a39	1950.61	0.178072	0.0660239	2.69709	0.00699492	0.0495102	2104.64	2046.47	1800.21	1851.15
ENSMUST00000153395	ENSMUSG00000018677	Slc25a39	3189.43	0.166116	0.0581188	2.85822	0.0042603	0.03416	3365.21	3391.32	2911.25	3089.94
ENSMUST00000018871	ENSMUSG00000018727	Cpsf4l	140.392	0.715555	0.157159	4.55305	5.29e-06	0.000130084	193.242	182.084	95.745	90.4962
ENSMUST00000100248	ENSMUSG00000018727	Cpsf4l	148.374	0.699951	0.155363	4.50525	6.63e-06	0.000158881	202.253	190.991	103.724	96.5293
ENSMUST00000106617	ENSMUSG00000018727	Cpsf4l	142.381	0.689349	0.157072	4.38873	1.14e-05	0.000255362	193.242	184.063	102.726	89.4907
ENSMUST00000151396	ENSMUSG00000018727	Cpsf4l	74.5447	0.6831	0.171907	3.97366	7.08e-05	0.00121813	110.138	98.9588	49.8672	39.215
ENSMUST00000173655	ENSMUSG00000018727	Cpsf4l	146.875	0.704432	0.155924	4.51778	6.25e-06	0.000151033	201.252	189.011	103.724	93.5127
ENSMUST00000018914	ENSMUSG00000018770	Atp5g3	4550.94	0.45659	0.0564888	8.08284	6.33e-16	8.46e-14	5247.57	5322.01	3643.3	3990.88
ENSMUST00000111996	ENSMUSG00000018770	Atp5g3	4550.94	0.45659	0.0564888	8.08284	6.33e-16	8.46e-14	5247.57	5322.01	3643.3	3990.88
ENSMUST00000131045	ENSMUSG00000018770	Atp5g3	3712.07	0.449795	0.05715	7.87042	3.53e-15	4.34e-13	4254.33	4350.23	3010.98	3232.73
ENSMUST00000142768	ENSMUSG00000018770	Atp5g3	3993.95	0.457193	0.0569994	8.021	1.05e-15	1.38e-13	4578.73	4699.56	3217.43	3480.08
ENSMUST00000155474	ENSMUSG00000018770	Atp5g3	2859.09	0.466979	0.0606239	7.70288	1.33e-14	1.53e-12	3319.16	3345.8	2301.87	2469.54
ENSMUST00000021078	ENSMUSG00000018861	Fdxr	319.859	0.396287	0.124982	3.17076	0.00152038	0.0152739	381.478	361.2	268.285	268.472
ENSMUST00000155130	ENSMUSG00000018861	Fdxr	310.39	0.386643	0.126469	3.05721	0.00223408	0.0206422	372.466	346.356	261.304	261.433
ENSMUST00000082365	ENSMUSG00000018865	Sult4a1	843.385	0.623824	0.0892536	6.98934	2.76e-12	2.37e-10	1054.32	1018.29	638.3	662.633
ENSMUST00000019143	ENSMUSG00000018999	Slc35b4	682.644	0.35669	0.096934	3.67972	0.000233494	0.0033488	764.958	783.754	566.491	615.374
ENSMUST00000145857	ENSMUSG00000018999	Slc35b4	351.286	0.386224	0.120887	3.19491	0.00139874	0.01431	411.515	399.794	297.208	296.626
ENSMUST00000146514	ENSMUSG00000018999	Slc35b4	498.477	0.352573	0.110008	3.20497	0.00135077	0.0138982	545.683	587.816	405.919	454.492
ENSMUST00000019283	ENSMUSG00000019139	Isyna1	3519.84	0.240913	0.0556498	4.3291	1.5e-05	0.000321386	3760.71	3881.17	3170.56	3266.91
ENSMUST00000209285	ENSMUSG00000019139	Isyna1	3399.05	0.239761	0.0560565	4.27713	1.89e-05	0.000392996	3629.54	3747.57	3068.83	3150.27
ENSMUST00000209751	ENSMUSG00000019139	Isyna1	1291.19	0.240145	0.0777031	3.09055	0.00199788	0.0189263	1390.74	1418.08	1224.74	1131.2
ENSMUST00000210005	ENSMUSG00000019139	Isyna1	3519.84	0.240913	0.0556498	4.3291	1.5e-05	0.000321386	3760.71	3881.17	3170.56	3266.91
ENSMUST00000210358	ENSMUSG00000019139	Isyna1	1078.36	0.355783	0.0844413	4.21338	2.52e-05	0.000500766	1161.45	1277.56	962.437	912.001
ENSMUST00000210878	ENSMUSG00000019139	Isyna1	3519.59	0.241128	0.0556629	4.33194	1.48e-05	0.000318031	3760.71	3881.17	3169.56	3266.91
ENSMUST00000211117	ENSMUSG00000019139	Isyna1	832.843	0.372324	0.0935933	3.9781	6.95e-05	0.00119956	897.123	1000.47	747.01	686.766
ENSMUST00000211501	ENSMUSG00000019139	Isyna1	1122.65	0.352335	0.0818411	4.30511	1.67e-05	0.000351786	1261.58	1273.6	1021.28	934.122
ENSMUST00000019333	ENSMUSG00000019189	Rnf145	1620.23	0.223045	0.0701391	3.18003	0.00147258	0.0148983	1732.17	1769.38	1467.09	1512.29
ENSMUST00000019354	ENSMUSG00000019210	Atp6v1e1	1471.14	0.208781	0.0737799	2.82978	0.00465801	0.0364405	1583.98	1581.36	1312.5	1406.71
ENSMUST00000019456	ENSMUSG00000019312	Grb7	299.317	0.664003	0.128534	5.16597	2.39e-07	8.45e-06	393.493	366.148	217.421	220.207
ENSMUST00000127914	ENSMUSG00000019312	Grb7	298.317	0.661966	0.128544	5.14972	2.61e-07	9.11e-06	390.489	366.148	216.424	220.207
ENSMUST00000132771	ENSMUSG00000019312	Grb7	88.2864	0.458615	0.169286	2.70912	0.00674628	0.048211	115.144	106.876	72.8061	58.3198
ENSMUST00000133419	ENSMUSG00000019312	Grb7	83.3087	0.61546	0.170584	3.60795	0.000308623	0.00422312	118.148	106.876	46.8751	61.3363
ENSMUST00000156328	ENSMUSG00000019312	Grb7	297.819	0.658644	0.128605	5.12146	3.03e-07	1.04e-05	389.488	365.158	216.424	220.207
ENSMUST00000019611	ENSMUSG00000019467	Arhgef25	620.993	0.767498	0.100031	7.67262	1.69e-14	1.93e-12	813.018	782.764	451.797	436.393
ENSMUST00000167353	ENSMUSG00000019467	Arhgef25	619.749	0.765465	0.100175	7.64127	2.15e-14	2.4e-12	812.017	779.796	451.797	435.387
ENSMUST00000033752	ENSMUSG00000019558	Slc6a8	3341.35	0.156521	0.0567439	2.75837	0.00580899	0.0431296	3598.51	3456.63	3110.71	3199.54
ENSMUST00000114467	ENSMUSG00000019558	Slc6a8	2683.96	0.178434	0.0612436	2.91351	0.00357392	0.0298423	2941.68	2768.87	2487.37	2537.92
ENSMUST00000164449	ENSMUSG00000019558	Slc6a8	2254.93	0.172811	0.0640119	2.69966	0.00694096	0.0492001	2459.08	2330.48	2091.43	2138.73
ENSMUST00000019734	ENSMUSG00000019590	Cyb561	464.586	0.343647	0.112233	3.0619	0.0021994	0.0203845	517.648	536.357	376.996	427.343
ENSMUST00000121325	ENSMUSG00000019817	Plagl1	2095.58	0.943849	0.0653812	14.4361	3.07e-47	3.17e-44	2811.52	2751.06	1436.17	1383.59
ENSMUST00000121646	ENSMUSG00000019817	Plagl1	2511.57	0.929863	0.0623768	14.9072	2.96e-50	3.21e-47	3367.22	3271.58	1744.35	1663.12
ENSMUST00000121766	ENSMUSG00000019817	Plagl1	2063.69	0.937397	0.0658394	14.2376	5.35e-46	5.11e-43	2770.47	2699.6	1419.22	1365.49
ENSMUST00000123135	ENSMUSG00000019817	Plagl1	206.668	0.766594	0.145067	5.2844	1.26e-07	4.76e-06	256.321	293.908	131.649	144.794
ENSMUST00000124252	ENSMUSG00000019817	Plagl1	224.629	0.793146	0.141478	5.60616	2.07e-08	9.42e-07	284.356	315.679	141.623	156.86
ENSMUST00000126880	ENSMUSG00000019817	Plagl1	245.842	0.770828	0.136644	5.64116	1.69e-08	7.8e-07	314.394	334.481	164.562	169.932
ENSMUST00000129989	ENSMUSG00000019817	Plagl1	128.867	0.695992	0.162005	4.29611	1.74e-05	0.000364298	154.193	191.98	77.7928	91.5017
ENSMUST00000130313	ENSMUSG00000019817	Plagl1	387.235	0.933656	0.11924	7.83007	4.88e-15	5.94e-13	541.678	510.628	256.317	240.318
ENSMUST00000130449	ENSMUSG00000019817	Plagl1	158.269	0.747596	0.157443	4.74837	2.05e-06	5.67e-05	187.234	240.47	92.7529	112.617
ENSMUST00000130638	ENSMUSG00000019817	Plagl1	207.913	0.763573	0.146577	5.20938	1.89e-07	6.84e-06	254.318	299.845	126.663	150.827
ENSMUST00000130800	ENSMUSG00000019817	Plagl1	168.981	0.700465	0.155013	4.51875	6.22e-06	0.00015046	193.242	254.324	109.708	118.651
ENSMUST00000130894	ENSMUSG00000019817	Plagl1	148.059	0.697164	0.158954	4.38594	1.15e-05	0.00025801	173.217	221.668	89.7609	107.59
ENSMUST00000135095	ENSMUSG00000019817	Plagl1	260.331	0.817169	0.134437	6.07847	1.21e-09	6.92e-08	347.435	347.346	166.556	179.987
ENSMUST00000135261	ENSMUSG00000019817	Plagl1	245.332	0.799668	0.137818	5.80233	6.54e-09	3.28e-07	312.391	341.408	155.586	171.943
ENSMUST00000135826	ENSMUSG00000019817	Plagl1	213.379	0.783877	0.145092	5.40261	6.57e-08	2.65e-06	260.326	310.731	133.644	148.816
ENSMUST00000138433	ENSMUSG00000019817	Plagl1	197.438	0.751038	0.147993	5.07482	3.88e-07	1.29e-05	240.301	285.001	122.673	141.777
ENSMUST00000139262	ENSMUSG00000019817	Plagl1	182.945	0.76689	0.150995	5.07892	3.8e-07	1.27e-05	219.275	272.137	116.689	123.678
ENSMUST00000141068	ENSMUSG00000019817	Plagl1	225.628	0.790115	0.141287	5.59228	2.24e-08	1.01e-06	285.357	316.668	142.62	157.866
ENSMUST00000141944	ENSMUSG00000019817	Plagl1	161.764	0.675664	0.15594	4.33286	1.47e-05	0.000316805	185.232	240.47	105.718	115.634
ENSMUST00000143582	ENSMUSG00000019817	Plagl1	265.331	0.789684	0.133289	5.9246	3.13e-09	1.66e-07	354.444	347.346	176.53	183.003
ENSMUST00000144437	ENSMUSG00000019817	Plagl1	178.213	0.778817	0.152236	5.11585	3.12e-07	1.07e-05	215.27	266.199	108.71	122.673
ENSMUST00000145103	ENSMUSG00000019817	Plagl1	230.482	0.703205	0.140283	5.01276	5.37e-07	1.74e-05	319.4	279.064	160.572	162.893
ENSMUST00000149881	ENSMUSG00000019817	Plagl1	182.683	0.778246	0.152122	5.11593	3.12e-07	1.07e-05	216.271	277.085	113.697	123.678
ENSMUST00000150773	ENSMUSG00000019817	Plagl1	129.379	0.666867	0.161019	4.14154	3.45e-05	0.000655781	156.196	187.032	81.7822	92.5072
ENSMUST00000193426	ENSMUSG00000019817	Plagl1	425.37	0.942997	0.114605	8.22826	1.9e-16	2.69e-14	583.731	570.993	275.267	271.489
ENSMUST00000019967	ENSMUSG00000019823	Mical1	360.252	0.388147	0.119751	3.24129	0.00118988	0.0125927	416.521	415.627	304.19	304.671
ENSMUST00000099934	ENSMUSG00000019823	Mical1	353.767	0.383839	0.120479	3.18594	0.00144282	0.0146585	408.511	407.71	299.203	299.643
ENSMUST00000119962	ENSMUSG00000019823	Mical1	360.252	0.388147	0.119751	3.24129	0.00118988	0.0125927	416.521	415.627	304.19	304.671
ENSMUST00000126436	ENSMUSG00000019823	Mical1	357.769	0.379959	0.120058	3.16481	0.00155186	0.0155331	415.52	408.7	303.192	303.665
ENSMUST00000134010	ENSMUSG00000019823	Mical1	291.598	0.36325	0.129494	2.80515	0.00502925	0.0386001	326.409	344.377	259.309	236.296
ENSMUST00000019975	ENSMUSG00000019831	Wasf1	881.008	0.254509	0.0909706	2.79771	0.00514671	0.0392813	996.247	933.182	753.992	840.609
ENSMUST00000105509	ENSMUSG00000019831	Wasf1	901.209	0.248461	0.0896015	2.77295	0.005555	0.04168	1011.27	957.922	775.933	859.714
ENSMUST00000215836	ENSMUSG00000019852	Arfgef3	47.8331	0.47036	0.170439	2.7597	0.00578548	0.0430269	63.079	69.2712	41.8884	17.0937
ENSMUST00000160399	ENSMUSG00000019883	Echdc1	165.125	0.407869	0.150839	2.70401	0.0068509	0.0487208	193.242	198.907	137.633	130.717
ENSMUST00000020145	ENSMUSG00000019970	Sgk1	6468.37	0.162057	0.0497464	3.25766	0.00112336	0.0120425	6983.74	6694.57	6223.42	5971.74
ENSMUST00000092673	ENSMUSG00000019970	Sgk1	6438.65	0.163391	0.0497449	3.28458	0.00102136	0.0111658	6950.7	6670.82	6193.5	5939.57
ENSMUST00000100036	ENSMUSG00000019970	Sgk1	6448.12	0.164459	0.0497041	3.30876	0.000937088	0.0104348	6962.72	6683.68	6199.49	5946.61
ENSMUST00000120509	ENSMUSG00000019970	Sgk1	6437.15	0.16343	0.0497494	3.28507	0.00101958	0.011156	6948.7	6669.83	6192.51	5937.56
ENSMUST00000124350	ENSMUSG00000019970	Sgk1	3012.13	0.195502	0.0585936	3.33657	0.000848189	0.00965662	3229.04	3215.17	2877.34	2726.95
ENSMUST00000135195	ENSMUSG00000019970	Sgk1	2118.41	0.212859	0.0637166	3.34072	0.000835614	0.00955146	2301.88	2258.24	1957.79	1955.72
ENSMUST00000164659	ENSMUSG00000019970	Sgk1	6464.84	0.163678	0.0497634	3.28912	0.001005	0.0110329	6979.74	6698.52	6220.43	5960.68
ENSMUST00000105525	ENSMUSG00000019986	Ahi1	243.73	0.825724	0.142845	5.78055	7.45e-09	3.71e-07	370.464	287.97	153.591	162.893
ENSMUST00000213104	ENSMUSG00000019986	Ahi1	239.975	0.842622	0.142824	5.8997	3.64e-09	1.9e-07	364.456	286.981	150.599	157.866
ENSMUST00000020203	ENSMUSG00000020018	Snrpf	1602.78	0.291002	0.0734358	3.96267	7.41e-05	0.00127112	1765.21	1778.29	1365.36	1502.24
ENSMUST00000045866	ENSMUSG00000020075	Ddx21	9794.7	0.181255	0.0436474	4.15271	3.29e-05	0.000627225	10335.9	10502.5	9229.42	9110.96
ENSMUST00000020283	ENSMUSG00000020086	H2afy2	404.582	0.446647	0.116077	3.84784	0.000119165	0.00189233	466.584	484.898	345.081	321.764
ENSMUST00000020284	ENSMUSG00000020087	Tysnd1	748.383	0.295309	0.0936185	3.15438	0.00160837	0.015992	845.058	817.4	641.292	689.782
ENSMUST00000020286	ENSMUSG00000020089	Ppa1	2931.6	0.379484	0.0576097	6.58715	4.48e-11	3.21e-09	3318.15	3333.92	2515.3	2559.03
ENSMUST00000160470	ENSMUSG00000020089	Ppa1	584.025	0.33652	0.101495	3.31562	0.000914403	0.0102456	643.806	673.91	515.627	502.757
ENSMUST00000160607	ENSMUSG00000020089	Ppa1	970.189	0.403958	0.0846534	4.77191	1.82e-06	5.12e-05	1087.36	1141	817.822	834.576
ENSMUST00000162028	ENSMUSG00000020089	Ppa1	1070.26	0.396038	0.0813795	4.86656	1.14e-06	3.41e-05	1202.51	1247.87	907.583	923.061
ENSMUST00000117513	ENSMUSG00000020100	Slc29a3	460.035	0.47066	0.110988	4.24065	2.23e-05	0.000453967	544.682	543.284	362.036	390.139
ENSMUST00000119595	ENSMUSG00000020100	Slc29a3	306.175	0.378047	0.129024	2.93006	0.00338897	0.0286352	361.453	346.356	238.365	278.527
ENSMUST00000004634	ENSMUSG00000020142	Slc1a4	191.828	0.460546	0.145226	3.17123	0.00151793	0.0152566	231.29	230.574	150.599	154.849
ENSMUST00000109594	ENSMUSG00000020142	Slc1a4	191.828	0.460546	0.145226	3.17123	0.00151793	0.0152566	231.29	230.574	150.599	154.849
ENSMUST00000020372	ENSMUSG00000020163	Uqcr11	1293.37	0.465035	0.0795056	5.84908	4.94e-09	2.52e-07	1509.89	1514.07	1015.3	1134.22
ENSMUST00000138428	ENSMUSG00000020163	Uqcr11	1298.1	0.465167	0.0791361	5.87807	4.15e-09	2.15e-07	1514.9	1520.01	1021.28	1136.23
ENSMUST00000141683	ENSMUSG00000020163	Uqcr11	1298.6	0.46494	0.0791883	5.87132	4.32e-09	2.23e-07	1514.9	1521	1021.28	1137.24
ENSMUST00000066237	ENSMUSG00000020182	Ddc	1112.68	0.411407	0.0800518	5.13926	2.76e-07	9.57e-06	1284.61	1274.59	961.439	930.1
ENSMUST00000109659	ENSMUSG00000020182	Ddc	1112.68	0.411407	0.0800518	5.13926	2.76e-07	9.57e-06	1284.61	1274.59	961.439	930.1
ENSMUST00000134121	ENSMUSG00000020182	Ddc	314.38	0.354918	0.125542	2.82708	0.00469748	0.0366524	363.455	356.252	262.301	275.511
ENSMUST00000136810	ENSMUSG00000020182	Ddc	524.339	0.411196	0.106076	3.87644	0.000105995	0.00172082	594.745	619.482	455.786	427.343
ENSMUST00000145033	ENSMUSG00000020182	Ddc	315.37	0.35782	0.125412	2.85316	0.00432871	0.0345413	362.454	360.21	262.301	276.516
ENSMUST00000146359	ENSMUSG00000020182	Ddc	514.472	0.406402	0.106267	3.82433	0.000131126	0.00205363	602.755	586.826	423.871	444.437
ENSMUST00000155690	ENSMUSG00000020182	Ddc	536.457	0.392943	0.105	3.7423	0.000182344	0.0027127	632.792	601.67	445.813	465.553
ENSMUST00000178704	ENSMUSG00000020182	Ddc	1112.68	0.411407	0.0800518	5.13926	2.76e-07	9.57e-06	1284.61	1274.59	961.439	930.1
ENSMUST00000020504	ENSMUSG00000020267	Hint1	2658.15	0.208306	0.0595375	3.49874	0.000467464	0.00593368	2842.56	2868.82	2427.53	2493.67
ENSMUST00000117710	ENSMUSG00000020267	Hint1	2543.05	0.217199	0.0601431	3.61136	0.000304595	0.00417345	2724.41	2756	2325.81	2365.97
ENSMUST00000020522	ENSMUSG00000020277	Pfkl	2496.68	0.192841	0.0617268	3.1241	0.0017835	0.0172803	2627.29	2710.48	2275.94	2373.01
ENSMUST00000109389	ENSMUSG00000020289	Nprl3	380.593	0.3398	0.122001	2.78523	0.00534892	0.040486	470.589	394.846	327.129	329.808
ENSMUST00000109390	ENSMUSG00000020289	Nprl3	515.83	0.346165	0.108509	3.19019	0.00142179	0.0144846	617.773	552.19	434.842	458.514
ENSMUST00000136903	ENSMUSG00000020289	Nprl3	440.245	0.325026	0.11641	2.79208	0.00523703	0.0398114	538.674	455.211	381.983	385.112
ENSMUST00000141859	ENSMUSG00000020289	Nprl3	543.788	0.334116	0.106763	3.12951	0.00175096	0.0170384	650.815	576.93	464.762	482.646
ENSMUST00000020564	ENSMUSG00000020312	Shc2	201.08	0.546482	0.145152	3.76489	0.000166624	0.00251528	267.335	231.564	153.591	151.833
ENSMUST00000163867	ENSMUSG00000020312	Shc2	216.311	0.543527	0.142648	3.81026	0.000138819	0.00215322	287.36	247.397	162.567	167.921
ENSMUST00000102874	ENSMUSG00000020321	Mdh1	4147.37	0.341048	0.0553736	6.15904	7.32e-10	4.33e-08	4528.67	4767.84	3562.51	3730.45
ENSMUST00000125302	ENSMUSG00000020321	Mdh1	1993.42	0.305819	0.0669685	4.56661	4.96e-06	0.000122904	2140.68	2283.97	1769.29	1779.76
ENSMUST00000144978	ENSMUSG00000020321	Mdh1	2291.85	0.338914	0.0658813	5.14431	2.69e-07	9.35e-06	2489.12	2651.11	1951.8	2075.38
ENSMUST00000146146	ENSMUSG00000020321	Mdh1	1575.66	0.376599	0.074011	5.08842	3.61e-07	1.21e-05	1717.15	1863.39	1329.46	1392.64
ENSMUST00000020578	ENSMUSG00000020328	Nudcd2	2286.31	0.213908	0.0640381	3.34033	0.000836791	0.00956318	2384.99	2538.29	2112.37	2109.57
ENSMUST00000127382	ENSMUSG00000020328	Nudcd2	1779.05	0.199869	0.0689521	2.89867	0.00374751	0.0309673	1855.32	1959.39	1669.55	1631.95
ENSMUST00000141839	ENSMUSG00000020328	Nudcd2	1383.01	0.223222	0.0753597	2.96209	0.00305557	0.0263843	1459.83	1530.89	1302.53	1238.79
ENSMUST00000144601	ENSMUSG00000020328	Nudcd2	969.324	0.246297	0.0846127	2.91088	0.00360414	0.0300229	1030.29	1084.59	889.63	872.786
ENSMUST00000093165	ENSMUSG00000020340	Cyfip2	257.443	0.503103	0.133997	3.75458	0.000173632	0.00260216	320.401	302.814	205.453	201.103
ENSMUST00000093166	ENSMUSG00000020340	Cyfip2	257.443	0.503103	0.133997	3.75458	0.000173632	0.00260216	320.401	302.814	205.453	201.103
ENSMUST00000142017	ENSMUSG00000020340	Cyfip2	158.385	0.452266	0.152557	2.96457	0.00303108	0.0262423	192.241	190.991	130.652	119.656
ENSMUST00000165599	ENSMUSG00000020340	Cyfip2	257.443	0.503103	0.133997	3.75458	0.000173632	0.00260216	320.401	302.814	205.453	201.103
ENSMUST00000074669	ENSMUSG00000020358	Hnrnpab	15351.5	0.128571	0.0417982	3.076	0.00209795	0.0196358	16066.1	16024.4	14413.6	14901.7
ENSMUST00000101249	ENSMUSG00000020358	Hnrnpab	14436.2	0.128382	0.0423408	3.03211	0.00242854	0.0220722	15145	15030.9	13537.9	14030.9
ENSMUST00000109103	ENSMUSG00000020358	Hnrnpab	13762.3	0.136916	0.0422137	3.2434	0.00118114	0.012519	14449.1	14400.5	12892.7	13307
ENSMUST00000020629	ENSMUSG00000020363	Gfpt2	571.083	0.714464	0.10435	6.84678	7.55e-12	6.12e-10	701.879	747.139	400.932	434.382
ENSMUST00000020655	ENSMUSG00000020387	Jade2	359.122	0.673375	0.120501	5.58815	2.3e-08	1.03e-06	451.565	457.19	265.293	262.439
ENSMUST00000109090	ENSMUSG00000020387	Jade2	359.122	0.673375	0.120501	5.58815	2.3e-08	1.03e-06	451.565	457.19	265.293	262.439
ENSMUST00000109091	ENSMUSG00000020387	Jade2	356.13	0.667389	0.120844	5.52272	3.34e-08	1.45e-06	445.558	454.221	262.301	262.439
ENSMUST00000020677	ENSMUSG00000020407	Upp1	1912.74	0.581869	0.069675	8.35118	6.76e-17	1e-14	2272.85	2346.31	1449.14	1582.68
ENSMUST00000101525	ENSMUSG00000020407	Upp1	1912.74	0.581869	0.069675	8.35118	6.76e-17	1e-14	2272.85	2346.31	1449.14	1582.68
ENSMUST00000130522	ENSMUSG00000020407	Upp1	1278.83	0.620346	0.0784517	7.90736	2.63e-15	3.26e-13	1538.93	1590.27	953.46	1032.66
ENSMUST00000146696	ENSMUSG00000020407	Upp1	1104.07	0.550133	0.0843182	6.52449	6.82e-11	4.77e-09	1297.62	1353.76	832.782	932.111
ENSMUST00000164791	ENSMUSG00000020407	Upp1	1920.25	0.578921	0.0694645	8.33405	7.81e-17	1.15e-14	2283.86	2349.28	1457.12	1590.72
ENSMUST00000166455	ENSMUSG00000020407	Upp1	1221.77	0.601706	0.0800925	7.51264	5.79e-14	6.22e-12	1470.84	1504.17	911.572	1000.49
ENSMUST00000168121	ENSMUSG00000020407	Upp1	460.649	0.595584	0.110868	5.37202	7.79e-08	3.11e-06	551.691	580.888	353.06	356.957
ENSMUST00000170444	ENSMUSG00000020407	Upp1	1346.48	0.612982	0.077059	7.95471	1.8e-15	2.27e-13	1630.04	1656.57	1005.32	1094
ENSMUST00000172452	ENSMUSG00000020407	Upp1	1159.12	0.616829	0.081215	7.59501	3.08e-14	3.4e-12	1398.75	1436.88	861.705	939.149
ENSMUST00000020683	ENSMUSG00000020413	Hus1	858.266	0.379999	0.0885692	4.29042	1.78e-05	0.00037277	996.247	961.88	754.989	719.948
ENSMUST00000127578	ENSMUSG00000020413	Hus1	141.94	0.437627	0.156788	2.79121	0.00525115	0.0398899	179.224	164.272	118.684	105.579
ENSMUST00000129115	ENSMUSG00000020413	Hus1	821.606	0.369245	0.0898116	4.11133	3.93e-05	0.000733631	951.191	917.348	723.074	694.81
ENSMUST00000146002	ENSMUSG00000020413	Hus1	183.346	0.433777	0.147148	2.94789	0.00319949	0.0273691	222.278	215.73	152.594	142.783
ENSMUST00000152890	ENSMUSG00000020413	Hus1	468.692	0.4122	0.11411	3.61231	0.000303477	0.00416084	543.681	545.263	427.86	357.963
ENSMUST00000003459	ENSMUSG00000020437	Myo1g	35.1329	0.472098	0.166806	2.83022	0.00465165	0.0364147	50.0627	50.469	26.9283	13.0717
ENSMUST00000144725	ENSMUSG00000020437	Myo1g	33.3914	0.463963	0.166191	2.79175	0.00524242	0.0398476	48.0602	47.5002	24.9336	13.0717
ENSMUST00000020717	ENSMUSG00000020440	Arf5	1595.09	0.425222	0.0716041	5.93851	2.88e-09	1.54e-07	1792.24	1886.16	1330.46	1371.52
ENSMUST00000169841	ENSMUSG00000020440	Arf5	1579.85	0.426775	0.0723306	5.90034	3.63e-09	1.9e-07	1768.21	1877.25	1314.5	1359.45
ENSMUST00000202028	ENSMUSG00000020440	Arf5	453.547	0.341657	0.111488	3.06453	0.00218014	0.0202657	496.622	531.409	386.969	399.189
ENSMUST00000130815	ENSMUSG00000020444	Guk1	487.36	0.543263	0.109172	4.97622	6.48e-07	2.05e-05	568.712	609.586	378.991	392.15
ENSMUST00000151211	ENSMUSG00000020444	Guk1	973.244	0.571915	0.0887449	6.44449	1.16e-10	7.84e-09	1205.51	1149.9	720.082	817.482
ENSMUST00000154386	ENSMUSG00000020444	Guk1	504.215	0.509399	0.107837	4.7238	2.31e-06	6.3e-05	621.778	583.857	395.945	415.277
ENSMUST00000170202	ENSMUSG00000020444	Guk1	1405.5	0.578809	0.0794593	7.28434	3.23e-13	3.19e-11	1700.13	1699.12	1036.24	1186.51
ENSMUST00000170895	ENSMUSG00000020444	Guk1	1390.29	0.579969	0.0793237	7.31141	2.64e-13	2.64e-11	1689.11	1674.38	1027.26	1170.42
ENSMUST00000172714	ENSMUSG00000020444	Guk1	376.352	0.540104	0.119291	4.52763	5.96e-06	0.000144827	438.549	475.002	293.219	298.637
ENSMUST00000003461	ENSMUSG00000020456	Ogdh	3359.6	0.175411	0.0567787	3.08937	0.00200578	0.0189698	3647.57	3491.27	3190.5	3109.05
ENSMUST00000081894	ENSMUSG00000020456	Ogdh	3352.62	0.171181	0.0567582	3.01597	0.00256161	0.0230358	3633.55	3480.38	3188.51	3108.04
ENSMUST00000093350	ENSMUSG00000020456	Ogdh	3355.61	0.172695	0.0567737	3.04182	0.0023515	0.0215374	3639.56	3484.34	3189.5	3109.05
ENSMUST00000101554	ENSMUSG00000020456	Ogdh	3354.37	0.173815	0.056732	3.06379	0.00218556	0.020307	3639.56	3484.34	3184.52	3109.05
ENSMUST00000094151	ENSMUSG00000020496	Rnf187	2391.8	0.198159	0.062047	3.19369	0.00140469	0.0143568	2614.27	2508.61	2214.1	2230.23
ENSMUST00000141173	ENSMUSG00000020527	Myo19	1093.44	0.223363	0.0804777	2.77546	0.00551234	0.0414337	1185.48	1180.58	1022.28	985.403
ENSMUST00000141705	ENSMUSG00000020527	Myo19	1102.91	0.217624	0.0805857	2.70053	0.0069229	0.0491035	1191.49	1190.47	1040.23	989.425
ENSMUST00000020843	ENSMUSG00000020532	Acaca	2006.7	0.521782	0.0653087	7.98947	1.36e-15	1.76e-13	2409.02	2349.28	1645.62	1622.9
ENSMUST00000103201	ENSMUSG00000020532	Acaca	2011.45	0.519486	0.065212	7.96611	1.64e-15	2.09e-13	2412.02	2354.23	1649.61	1629.94
ENSMUST00000130012	ENSMUSG00000020532	Acaca	258.375	0.625204	0.134388	4.65223	3.28e-06	8.59e-05	329.412	321.616	199.469	183.003
ENSMUST00000183548	ENSMUSG00000020532	Acaca	261.849	0.665701	0.133995	4.96811	6.76e-07	2.13e-05	336.421	331.512	198.471	180.992
ENSMUST00000052346	ENSMUSG00000020536	Llgl1	2646.89	0.221263	0.0609384	3.63093	0.000282397	0.00391272	2825.54	2886.63	2373.68	2501.72
ENSMUST00000108719	ENSMUSG00000020536	Llgl1	2644.4	0.220405	0.0609888	3.61386	0.000301676	0.00414066	2821.53	2883.66	2371.68	2500.71
ENSMUST00000128749	ENSMUSG00000020536	Llgl1	295.358	0.39136	0.128238	3.05183	0.00227451	0.0209389	333.417	352.293	245.347	250.373
ENSMUST00000020846	ENSMUSG00000020538	Srebf1	1917.16	0.231391	0.0699814	3.30646	0.000944827	0.0105116	2173.72	1981.16	1778.26	1735.52
ENSMUST00000134660	ENSMUSG00000020538	Srebf1	1885.21	0.229546	0.0700304	3.2778	0.0010462	0.0113835	2132.67	1950.48	1750.34	1707.36
ENSMUST00000144942	ENSMUSG00000020538	Srebf1	1704.01	0.228074	0.0726143	3.1409	0.00168428	0.0165456	1928.41	1761.47	1594.75	1531.4
ENSMUST00000154620	ENSMUSG00000020538	Srebf1	444.939	0.308209	0.113521	2.715	0.00662765	0.0475956	526.659	471.044	396.943	385.112
ENSMUST00000020856	ENSMUSG00000020547	Bzw2	2435.39	0.345442	0.0675497	5.11389	3.16e-07	1.08e-05	2655.32	2819.34	2025.6	2241.29
ENSMUST00000071891	ENSMUSG00000020549	Elac2	2057.19	0.250021	0.0655446	3.81452	0.00013645	0.00212379	2285.86	2197.88	1905.92	1839.08
ENSMUST00000101049	ENSMUSG00000020549	Elac2	2196.18	0.254758	0.0639192	3.98563	6.73e-05	0.00116471	2442.06	2351.26	2022.61	1968.8
ENSMUST00000108697	ENSMUSG00000020549	Elac2	2120.04	0.255782	0.0645791	3.96076	7.47e-05	0.00127888	2351.94	2277.04	1956.79	1894.39
ENSMUST00000132308	ENSMUSG00000020549	Elac2	572.042	0.29945	0.105715	2.83261	0.00461693	0.0362215	634.795	641.253	543.552	468.569
ENSMUST00000140369	ENSMUSG00000020549	Elac2	2220.66	0.251919	0.0636556	3.95753	7.57e-05	0.00129305	2469.09	2373.03	2042.56	1997.95
ENSMUST00000020939	ENSMUSG00000020598	Nrcam	47.8601	0.731926	0.172561	4.24156	2.22e-05	0.000452272	76.0953	69.2712	21.9416	24.1323
ENSMUST00000110748	ENSMUSG00000020598	Nrcam	47.8601	0.731926	0.172561	4.24156	2.22e-05	0.000452272	76.0953	69.2712	21.9416	24.1323
ENSMUST00000154875	ENSMUSG00000020610	Amz2	59.3083	0.644001	0.17319	3.71847	0.000200435	0.00294222	77.0965	91.0421	34.907	34.1875
ENSMUST00000020977	ENSMUSG00000020648	Dus4l	170.861	0.406731	0.149595	2.71888	0.00655026	0.0471538	198.248	206.824	141.623	136.75
ENSMUST00000020980	ENSMUSG00000020649	Rrm2	7184.25	0.454997	0.0462776	9.8319	8.21e-23	2.21e-20	8392.51	8264.05	5992.04	6088.38
ENSMUST00000147789	ENSMUSG00000020649	Rrm2	2314.69	0.434848	0.0619707	7.01699	2.27e-12	1.96e-10	2664.34	2680.79	1942.83	1970.81
ENSMUST00000153058	ENSMUSG00000020649	Rrm2	3298.69	0.422304	0.0555553	7.60151	2.93e-14	3.25e-12	3779.73	3802	2794.56	2818.45
ENSMUST00000154588	ENSMUSG00000020649	Rrm2	4806.03	0.431979	0.0503268	8.58347	9.21e-18	1.49e-15	5511.9	5559.51	4051.21	4101.49
ENSMUST00000020979	ENSMUSG00000020650	Bcap29	267.335	0.633001	0.133547	4.73992	2.14e-06	5.88e-05	324.406	350.314	189.495	205.125
ENSMUST00000177962	ENSMUSG00000020650	Bcap29	266.085	0.6284	0.133774	4.69747	2.63e-06	7.04e-05	321.402	349.325	189.495	204.119
ENSMUST00000020986	ENSMUSG00000020657	Dnajc27	436.675	0.315999	0.112717	2.80348	0.00505548	0.03874	496.622	484.898	370.014	395.167
ENSMUST00000020997	ENSMUSG00000020669	Sh3yl1	186.062	0.624818	0.146873	4.25415	2.1e-05	0.000430909	243.305	231.564	134.641	134.739
ENSMUST00000110880	ENSMUSG00000020669	Sh3yl1	186.062	0.624818	0.146873	4.25415	2.1e-05	0.000430909	243.305	231.564	134.641	134.739
ENSMUST00000128814	ENSMUSG00000020669	Sh3yl1	148.94	0.606037	0.156758	3.86607	0.000110602	0.00178229	205.257	178.126	96.7423	115.634
ENSMUST00000142693	ENSMUSG00000020669	Sh3yl1	190.306	0.616282	0.146028	4.22031	2.44e-05	0.000489168	248.311	235.522	138.631	138.761
ENSMUST00000092937	ENSMUSG00000020785	Camkk1	143.158	0.423375	0.156484	2.70555	0.00681906	0.0485988	170.213	174.168	122.673	105.579
ENSMUST00000155720	ENSMUSG00000020785	Camkk1	144.647	0.434717	0.156165	2.7837	0.00537426	0.0406192	170.213	179.116	122.673	106.584
ENSMUST00000021142	ENSMUSG00000020788	Atp2a3	1397.54	0.528892	0.0741907	7.12882	1.01e-12	9.17e-11	1681.1	1645.69	1111.04	1152.32
ENSMUST00000108484	ENSMUSG00000020788	Atp2a3	1394.78	0.529513	0.0741211	7.14389	9.07e-13	8.34e-11	1675.1	1645.69	1110.04	1148.3
ENSMUST00000108485	ENSMUSG00000020788	Atp2a3	1394.78	0.529513	0.0741211	7.14389	9.07e-13	8.34e-11	1675.1	1645.69	1110.04	1148.3
ENSMUST00000108486	ENSMUSG00000020788	Atp2a3	1397.54	0.528892	0.0741907	7.12882	1.01e-12	9.17e-11	1681.1	1645.69	1111.04	1152.32
ENSMUST00000135234	ENSMUSG00000020788	Atp2a3	177.149	0.47087	0.149858	3.1421	0.00167739	0.0165238	232.291	197.918	139.628	138.761
ENSMUST00000163326	ENSMUSG00000020788	Atp2a3	1397.54	0.528892	0.0741907	7.12882	1.01e-12	9.17e-11	1681.1	1645.69	1111.04	1152.32
ENSMUST00000021158	ENSMUSG00000020803	Txndc17	1546.54	0.245505	0.0806961	3.04235	0.00234742	0.0215219	1604.01	1767.4	1313.5	1501.23
ENSMUST00000021168	ENSMUSG00000020811	Wscd1	50.5894	0.623888	0.172956	3.6072	0.000309516	0.00423442	70.0878	75.2087	30.9176	26.1433
ENSMUST00000108510	ENSMUSG00000020811	Wscd1	50.8397	0.630088	0.172981	3.64253	0.000269975	0.00376881	71.089	75.2087	30.9176	26.1433
ENSMUST00000108511	ENSMUSG00000020811	Wscd1	51.5917	0.634014	0.173059	3.66357	0.000248727	0.00352774	73.0915	75.2087	30.9176	27.1489
ENSMUST00000021187	ENSMUSG00000020834	Dhrs13	118.732	0.523871	0.161797	3.23782	0.00120447	0.0127018	155.194	144.48	86.7689	88.4852
ENSMUST00000122342	ENSMUSG00000020834	Dhrs13	118.485	0.52014	0.161885	3.21303	0.00131343	0.0135984	155.194	143.49	86.7689	88.4852
ENSMUST00000144028	ENSMUSG00000020834	Dhrs13	117.482	0.53236	0.162103	3.28408	0.00102315	0.0111776	154.193	143.49	85.7715	86.4741
ENSMUST00000007131	ENSMUSG00000020917	Acly	8866.71	0.274206	0.0445155	6.15978	7.28e-10	4.31e-08	9832.31	9609.89	8004.68	8019.97
ENSMUST00000107385	ENSMUSG00000020917	Acly	3039.57	0.327335	0.0578777	5.65564	1.55e-08	7.23e-07	3436.3	3349.76	2731.72	2640.48
ENSMUST00000107389	ENSMUSG00000020917	Acly	8871.96	0.273635	0.0445122	6.14741	7.88e-10	4.62e-08	9836.32	9613.85	8009.67	8028.02
ENSMUST00000152969	ENSMUSG00000020917	Acly	2086.31	0.276524	0.0655481	4.21863	2.46e-05	0.000491883	2272.85	2313.66	1826.14	1932.6
ENSMUST00000154151	ENSMUSG00000020917	Acly	1616.61	0.202777	0.0703899	2.88076	0.00396713	0.0323364	1769.22	1701.1	1509.98	1486.15
ENSMUST00000165111	ENSMUSG00000020917	Acly	8866.47	0.274133	0.0445206	6.15743	7.39e-10	4.37e-08	9832.31	9608.9	8004.68	8019.97
ENSMUST00000021332	ENSMUSG00000020949	Fkbp3	4458.35	0.157369	0.0520952	3.02079	0.00252115	0.0227373	4669.85	4744.09	4136.98	4282.48
ENSMUST00000062804	ENSMUSG00000021065	Fut8	394.632	0.332029	0.118176	2.80962	0.00496007	0.0381902	420.527	473.023	341.091	343.886
ENSMUST00000171770	ENSMUSG00000021065	Fut8	386.401	0.337225	0.118676	2.84155	0.00448951	0.0354738	414.519	462.138	334.11	334.836
ENSMUST00000177595	ENSMUSG00000021065	Fut8	386.401	0.337225	0.118676	2.84155	0.00448951	0.0354738	414.519	462.138	334.11	334.836
ENSMUST00000009099	ENSMUSG00000021144	Mta1	1468.55	0.213102	0.0757709	2.81245	0.00491654	0.0379339	1649.06	1516.05	1320.48	1388.61
ENSMUST00000069690	ENSMUSG00000021144	Mta1	1466.06	0.208832	0.0755816	2.763	0.00572724	0.0426976	1641.05	1514.07	1320.48	1388.61
ENSMUST00000109723	ENSMUSG00000021144	Mta1	1456.32	0.213506	0.0758814	2.81368	0.00489783	0.037822	1634.05	1505.16	1308.51	1377.55
ENSMUST00000109726	ENSMUSG00000021144	Mta1	1466.06	0.208832	0.0755816	2.763	0.00572724	0.0426976	1641.05	1514.07	1320.48	1388.61
ENSMUST00000109727	ENSMUSG00000021144	Mta1	1456.32	0.213506	0.0758814	2.81368	0.00489783	0.037822	1634.05	1505.16	1308.51	1377.55
ENSMUST00000130926	ENSMUSG00000021144	Mta1	1316.57	0.220421	0.0791757	2.78394	0.00537023	0.0405985	1493.87	1351.78	1184.84	1235.78
ENSMUST00000021592	ENSMUSG00000021175	Cdca7l	275.742	0.873229	0.134256	6.5042	7.81e-11	5.41e-09	358.449	388.908	164.562	191.048
ENSMUST00000176499	ENSMUSG00000021175	Cdca7l	42.4289	0.482919	0.169251	2.85328	0.00432708	0.0345328	71.089	48.4898	16.9548	33.1819
ENSMUST00000176735	ENSMUSG00000021175	Cdca7l	103.249	0.699801	0.166418	4.20507	2.61e-05	0.000516898	146.183	135.574	58.8433	72.397
ENSMUST00000177339	ENSMUSG00000021175	Cdca7l	141.639	0.778522	0.157054	4.95704	7.16e-07	2.24e-05	199.249	187.032	87.7662	92.5072
ENSMUST00000021611	ENSMUSG00000021193	Pitrm1	1402.56	0.443723	0.0733522	6.0492	1.46e-09	8.17e-08	1625.03	1628.86	1177.86	1178.46
ENSMUST00000138703	ENSMUSG00000021196	Pfkp	2591.61	0.170419	0.060039	2.83847	0.00453305	0.0357013	2774.47	2724.34	2462.44	2405.19
ENSMUST00000151894	ENSMUSG00000021196	Pfkp	2055.85	0.194664	0.06841	2.84555	0.00443343	0.0351277	2277.85	2122.67	1971.75	1851.15
ENSMUST00000021681	ENSMUSG00000021256	Vash1	166.085	0.42838	0.151965	2.81894	0.00481821	0.0373583	183.229	214.741	133.644	132.728
ENSMUST00000124106	ENSMUSG00000021268	Meg3	1193.99	0.267697	0.0803025	3.33361	0.000857261	0.00973175	1344.68	1277.56	1117.02	1036.68
ENSMUST00000126289	ENSMUSG00000021268	Meg3	729.806	0.262349	0.0945203	2.77559	0.00551022	0.0414277	804.007	799.587	685.175	630.457
ENSMUST00000143272	ENSMUSG00000021268	Meg3	1193.99	0.267697	0.0803025	3.33361	0.000857261	0.00973175	1344.68	1277.56	1117.02	1036.68
ENSMUST00000143836	ENSMUSG00000021268	Meg3	1193.99	0.267697	0.0803025	3.33361	0.000857261	0.00973175	1344.68	1277.56	1117.02	1036.68
ENSMUST00000143847	ENSMUSG00000021268	Meg3	698.612	0.268463	0.096873	2.77129	0.00558342	0.0418434	775.972	762.973	660.241	595.264
ENSMUST00000166636	ENSMUSG00000021268	Meg3	724.071	0.256026	0.0948559	2.6991	0.00695277	0.0492672	795.997	791.671	682.183	626.435
ENSMUST00000021719	ENSMUSG00000021290	2010107E04Rik	1008.24	0.388088	0.0848044	4.57627	4.73e-06	0.0001181	1143.43	1160.79	826.798	901.945
ENSMUST00000021790	ENSMUSG00000021361	Tmem14c	1237.28	0.360603	0.080594	4.47432	7.67e-06	0.000180622	1369.71	1430.94	1020.28	1128.19
ENSMUST00000021937	ENSMUSG00000021481	Zfp346	597.608	0.297063	0.104957	2.83032	0.00465017	0.0364096	647.811	683.806	489.696	569.121
ENSMUST00000159147	ENSMUSG00000021481	Zfp346	242.245	0.377295	0.136762	2.75878	0.00580183	0.0430955	275.345	286.981	193.485	213.169
ENSMUST00000160660	ENSMUSG00000021481	Zfp346	160.911	0.423266	0.1548	2.73428	0.00625168	0.0455134	187.234	198.907	111.702	145.799
ENSMUST00000162476	ENSMUSG00000021481	Zfp346	234.509	0.380523	0.137921	2.759	0.00579781	0.0430758	267.335	278.074	187.501	205.125
ENSMUST00000022009	ENSMUSG00000021537	Cetn3	652.927	0.396945	0.0977465	4.06096	4.89e-05	0.000884413	766.96	734.275	566.491	543.983
ENSMUST00000161843	ENSMUSG00000021666	Gfm2	575.364	0.287317	0.10202	2.81627	0.00485845	0.0375917	625.784	651.149	502.661	521.861
ENSMUST00000022207	ENSMUSG00000021696	Elovl7	272.744	0.419713	0.135293	3.10226	0.0019205	0.0183423	332.416	309.741	201.463	247.356
ENSMUST00000022218	ENSMUSG00000021707	Dhfr	1279.03	0.255508	0.0759537	3.36399	0.000768236	0.008914	1393.75	1402.25	1176.87	1143.27
ENSMUST00000022242	ENSMUSG00000021728	Emb	255.147	1.11152	0.139674	7.95799	1.75e-15	2.22e-13	347.435	392.867	153.591	126.695
ENSMUST00000102996	ENSMUSG00000021747	4930452B06Rik	159.377	0.415077	0.152325	2.72494	0.00643134	0.0464934	182.228	197.918	128.657	128.706
ENSMUST00000136755	ENSMUSG00000021763	BC067074	505.379	0.492326	0.106672	4.61532	3.92e-06	0.000100698	597.748	603.649	414.895	405.222
ENSMUST00000022419	ENSMUSG00000021868	Ppif	766.799	0.328894	0.092599	3.55181	0.000382593	0.00504771	868.087	854.015	648.273	696.821
ENSMUST00000125881	ENSMUSG00000021868	Ppif	816.497	0.296992	0.0906269	3.27709	0.00104885	0.0114049	918.15	895.578	700.135	752.124
ENSMUST00000022446	ENSMUSG00000021890	Eaf1	2080.46	0.265895	0.0658641	4.03702	5.41e-05	0.000965516	2295.87	2262.2	1823.14	1940.64
ENSMUST00000022459	ENSMUSG00000021902	Phf7	74.5703	0.56907	0.171517	3.31786	0.00090709	0.0101872	103.129	95.9901	46.8751	52.2867
ENSMUST00000022461	ENSMUSG00000021905	Dph3	353.282	0.393187	0.121834	3.22722	0.00124998	0.0131032	405.508	412.658	282.248	312.715
ENSMUST00000067955	ENSMUSG00000021905	Dph3	529.721	0.321623	0.105439	3.05032	0.00228595	0.0210226	591.741	598.701	447.807	480.635
ENSMUST00000112001	ENSMUSG00000021905	Dph3	532.714	0.324959	0.10511	3.09161	0.00199072	0.0188813	596.747	601.67	450.799	481.641
ENSMUST00000022522	ENSMUSG00000021953	Tdh	11361.5	0.153997	0.0425622	3.61816	0.000296709	0.00408138	11930.9	12022.5	10837.1	10655.4
[truncated: 3,858 more rows]

## Sheet: 5.3_DEG_genes
Table S5.3: Summary of differential expressed genes
[truncated: 1,440 more rows]

[truncated: 4 more sheets: 5.4_DEG overlap DhMR genes, 6.1_GO_WT>AA, 6.2_GO_AA>WT, 6.3_Gene list]
