# Supplementary material for: Phosphorylation of Tet3 by cdk5 is critical for robust activation of BRN2 during neuronal differentiation
Source: Nucleic Acids Res. 2019 Dec 6;48(3):1225–38. doi: 10.1093/nar/gkz1144 (PMC7026633; doi:10.1093/nar/gkz1144)
Supplement: gkz1144_Supplemental_Files [file gkz1144_supplemental_files.zip › TableS9_primers+AB.xlsx]

## Sheet: 1) mRNA expression primers
AGAROSE GEL IMAGE OF PCR PRODUCTS

## Sheet: 2) 5hmC-DIP & MspI primers 
AGAROSE GEL IMAGE OF PCR PRODUCT
											No.	Gene Name
											1	Gapdh
											2	Brn2 L2
											3	Brn2 L3
											4	Brn2 L4
											5	Hes L1
											6	Hes L2
											7	Hey2 L1
											8	Hey2 L2
											9	Hey2 L3

## Sheet: 3) Antibodies
List of antibodies used in this study
Antibody	Host	Company	Cat.No.	Dilution
H2A.Z	Rabbit	Abcam	ab188314	1:4000
pTet3	Rabbit	Genscript	N.A.	1:1000
Cdk5	Mouse	Millipore	05-364	1:1000
5hmC	Rabbit	Active Motif	39791	1:1000
5mC	Mouse	Epigentek	A-1014-010	1:2000
5caC	Rabbit	Active Motif	61225	1:4000
OCT4	Rabbit	Proteintech	11263.1-AP	1:1000
LaminB1	Rabbit	Abcam	ab16048	1:10000
MAP2	Mouse	SantaCruz	sc74421	1:500
MAP2	Mouse	Millipore	MAB3418	5ug/ml
BRN2	Mouse	SantaCruz	sc393324	1:500
Phospho-MAPK/CDK (34B2)	Rabbit	Cell Signaling	2325S	1:1000
Cleaved caspase-3	Rabbit	Cell Signaling	9661	1:1000
Flag	Mouse	Sigma	F1804	1:2000
Actin	Mouse	Sigma	A2228	1:5000
GST	Mouse	Sigma	G1160	1:5000
H3K27ac	Rabbit	Abcam	ab4729
IgG	Rabbit	Abcam	ab46540
Tet3	Rabbit	Invitrogen	PA531860	1:1000
